# Supplementary material for: Structure and activation of the RING E3 ubiquitin ligase TRIM72 on the membrane
Source: Nat Struct Mol Biol. 2023 Sep 28;30(11):1695–706. doi: 10.1038/s41594-023-01111-7 (PMC10643145; doi:10.1038/s41594-023-01111-7)
Supplement: Supplementary file 5 — Predicted structures of the RING domain of 60 TRIM proteins. [file 41594_2023_1111_MOESM5_ESM.zip › R71_0da04_unrelaxed_rank_5_model_3.pdb]

MODEL     1                                                                     
ATOM      1  N   MET B   1     -25.873   1.069  26.917  1.00 18.34           N  
ATOM      2  CA  MET B   1     -26.196   0.968  25.496  1.00 18.34           C  
ATOM      3  C   MET B   1     -24.957   0.614  24.681  1.00 18.34           C  
ATOM      4  CB  MET B   1     -26.800   2.278  24.987  1.00 18.34           C  
ATOM      5  O   MET B   1     -23.964   1.343  24.702  1.00 18.34           O  
ATOM      6  CG  MET B   1     -28.316   2.253  24.877  1.00 18.34           C  
ATOM      7  SD  MET B   1     -28.997   3.810  24.186  1.00 18.34           S  
ATOM      8  CE  MET B   1     -29.447   3.251  22.520  1.00 18.34           C  
ATOM      9  N   ALA B   2     -24.583  -0.654  24.535  1.00 17.43           N  
ATOM     10  CA  ALA B   2     -23.478  -1.374  23.908  1.00 17.43           C  
ATOM     11  C   ALA B   2     -23.349  -1.003  22.433  1.00 17.43           C  
ATOM     12  CB  ALA B   2     -23.669  -2.881  24.060  1.00 17.43           C  
ATOM     13  O   ALA B   2     -24.353  -0.883  21.727  1.00 17.43           O  
ATOM     14  N   SER B   3     -22.425   0.033  22.199  1.00 21.32           N  
ATOM     15  CA  SER B   3     -22.239   0.361  20.789  1.00 21.32           C  
ATOM     16  C   SER B   3     -22.230  -0.895  19.925  1.00 21.32           C  
ATOM     17  CB  SER B   3     -20.937   1.138  20.587  1.00 21.32           C  
ATOM     18  O   SER B   3     -21.688  -1.927  20.327  1.00 21.32           O  
ATOM     19  OG  SER B   3     -21.137   2.523  20.816  1.00 21.32           O  
ATOM     20  N   PHE B   4     -23.291  -1.100  19.138  1.00 24.20           N  
ATOM     21  CA  PHE B   4     -23.425  -2.205  18.196  1.00 24.20           C  
ATOM     22  C   PHE B   4     -22.139  -2.400  17.403  1.00 24.20           C  
ATOM     23  CB  PHE B   4     -24.598  -1.959  17.241  1.00 24.20           C  
ATOM     24  O   PHE B   4     -21.337  -1.473  17.271  1.00 24.20           O  
ATOM     25  CG  PHE B   4     -25.948  -2.158  17.875  1.00 24.20           C  
ATOM     26  CD1 PHE B   4     -26.531  -3.419  17.921  1.00 24.20           C  
ATOM     27  CD2 PHE B   4     -26.636  -1.084  18.425  1.00 24.20           C  
ATOM     28  CE1 PHE B   4     -27.781  -3.606  18.507  1.00 24.20           C  
ATOM     29  CE2 PHE B   4     -27.885  -1.264  19.012  1.00 24.20           C  
ATOM     30  CZ  PHE B   4     -28.456  -2.525  19.051  1.00 24.20           C  
ATOM     31  N   PRO B   5     -21.514  -3.566  17.327  1.00 27.73           N  
ATOM     32  CA  PRO B   5     -20.474  -3.842  16.334  1.00 27.73           C  
ATOM     33  C   PRO B   5     -20.703  -3.103  15.017  1.00 27.73           C  
ATOM     34  CB  PRO B   5     -20.572  -5.357  16.133  1.00 27.73           C  
ATOM     35  O   PRO B   5     -21.840  -3.010  14.547  1.00 27.73           O  
ATOM     36  CG  PRO B   5     -21.794  -5.764  16.890  1.00 27.73           C  
ATOM     37  CD  PRO B   5     -22.348  -4.555  17.588  1.00 27.73           C  
ATOM     38  N   GLU B   6     -20.125  -1.822  14.812  1.00 32.43           N  
ATOM     39  CA  GLU B   6     -20.229  -1.174  13.508  1.00 32.43           C  
ATOM     40  C   GLU B   6     -20.308  -2.204  12.385  1.00 32.43           C  
ATOM     41  CB  GLU B   6     -19.043  -0.234  13.279  1.00 32.43           C  
ATOM     42  O   GLU B   6     -19.505  -3.138  12.335  1.00 32.43           O  
ATOM     43  CG  GLU B   6     -19.199   1.127  13.941  1.00 32.43           C  
ATOM     44  CD  GLU B   6     -18.070   2.090  13.608  1.00 32.43           C  
ATOM     45  OE1 GLU B   6     -18.326   3.119  12.943  1.00 32.43           O  
ATOM     46  OE2 GLU B   6     -16.920   1.811  14.015  1.00 32.43           O  
ATOM     47  N   THR B   7     -21.484  -2.622  12.042  1.00 36.51           N  
ATOM     48  CA  THR B   7     -21.782  -3.402  10.846  1.00 36.51           C  
ATOM     49  C   THR B   7     -20.892  -2.972   9.683  1.00 36.51           C  
ATOM     50  CB  THR B   7     -23.262  -3.262  10.442  1.00 36.51           C  
ATOM     51  O   THR B   7     -20.818  -1.786   9.358  1.00 36.51           O  
ATOM     52  CG2 THR B   7     -24.128  -4.291  11.161  1.00 36.51           C  
ATOM     53  OG1 THR B   7     -23.721  -1.948  10.780  1.00 36.51           O  
ATOM     54  N   ASP B   8     -19.706  -3.411   9.643  1.00 41.36           N  
ATOM     55  CA  ASP B   8     -18.801  -3.124   8.534  1.00 41.36           C  
ATOM     56  C   ASP B   8     -19.481  -3.377   7.190  1.00 41.36           C  
ATOM     57  CB  ASP B   8     -17.529  -3.966   8.647  1.00 41.36           C  
ATOM     58  O   ASP B   8     -19.527  -4.515   6.717  1.00 41.36           O  
ATOM     59  CG  ASP B   8     -16.386  -3.227   9.320  1.00 41.36           C  
ATOM     60  OD1 ASP B   8     -16.129  -2.054   8.972  1.00 41.36           O  
ATOM     61  OD2 ASP B   8     -15.734  -3.824  10.205  1.00 41.36           O  
ATOM     62  N   PHE B   9     -20.492  -2.505   6.919  1.00 47.58           N  
ATOM     63  CA  PHE B   9     -21.134  -2.623   5.616  1.00 47.58           C  
ATOM     64  C   PHE B   9     -20.306  -1.932   4.539  1.00 47.58           C  
ATOM     65  CB  PHE B   9     -22.546  -2.030   5.654  1.00 47.58           C  
ATOM     66  O   PHE B   9     -19.784  -0.836   4.758  1.00 47.58           O  
ATOM     67  CG  PHE B   9     -23.497  -2.784   6.543  1.00 47.58           C  
ATOM     68  CD1 PHE B   9     -24.173  -3.903   6.071  1.00 47.58           C  
ATOM     69  CD2 PHE B   9     -23.716  -2.375   7.852  1.00 47.58           C  
ATOM     70  CE1 PHE B   9     -25.055  -4.603   6.891  1.00 47.58           C  
ATOM     71  CE2 PHE B   9     -24.595  -3.069   8.678  1.00 47.58           C  
ATOM     72  CZ  PHE B   9     -25.264  -4.183   8.195  1.00 47.58           C  
ATOM     73  N   GLN B  10     -19.871  -2.735   3.685  1.00 62.69           N  
ATOM     74  CA  GLN B  10     -19.189  -2.206   2.509  1.00 62.69           C  
ATOM     75  C   GLN B  10     -20.076  -2.300   1.270  1.00 62.69           C  
ATOM     76  CB  GLN B  10     -17.874  -2.949   2.270  1.00 62.69           C  
ATOM     77  O   GLN B  10     -21.073  -3.026   1.268  1.00 62.69           O  
ATOM     78  CG  GLN B  10     -16.744  -2.512   3.192  1.00 62.69           C  
ATOM     79  CD  GLN B  10     -15.583  -3.488   3.201  1.00 62.69           C  
ATOM     80  NE2 GLN B  10     -14.851  -3.529   4.309  1.00 62.69           N  
ATOM     81  OE1 GLN B  10     -15.345  -4.200   2.220  1.00 62.69           O  
ATOM     82  N   ILE B  11     -19.799  -1.375   0.382  1.00 68.12           N  
ATOM     83  CA  ILE B  11     -20.627  -1.296  -0.816  1.00 68.12           C  
ATOM     84  C   ILE B  11     -19.925  -1.998  -1.976  1.00 68.12           C  
ATOM     85  CB  ILE B  11     -20.943   0.170  -1.189  1.00 68.12           C  
ATOM     86  O   ILE B  11     -18.712  -1.862  -2.150  1.00 68.12           O  
ATOM     87  CG1 ILE B  11     -21.702   0.859  -0.049  1.00 68.12           C  
ATOM     88  CG2 ILE B  11     -21.740   0.235  -2.496  1.00 68.12           C  
ATOM     89  CD1 ILE B  11     -21.777   2.374  -0.184  1.00 68.12           C  
ATOM     90  N   CYS B  12     -20.645  -2.783  -2.668  1.00 74.16           N  
ATOM     91  CA  CYS B  12     -20.136  -3.360  -3.907  1.00 74.16           C  
ATOM     92  C   CYS B  12     -19.907  -2.281  -4.959  1.00 74.16           C  
ATOM     93  CB  CYS B  12     -21.104  -4.413  -4.446  1.00 74.16           C  
ATOM     94  O   CYS B  12     -20.785  -1.452  -5.204  1.00 74.16           O  
ATOM     95  SG  CYS B  12     -20.600  -5.124  -6.028  1.00 74.16           S  
ATOM     96  N   LEU B  13     -18.798  -2.304  -5.572  1.00 75.50           N  
ATOM     97  CA  LEU B  13     -18.410  -1.247  -6.499  1.00 75.50           C  
ATOM     98  C   LEU B  13     -19.225  -1.325  -7.786  1.00 75.50           C  
ATOM     99  CB  LEU B  13     -16.916  -1.339  -6.822  1.00 75.50           C  
ATOM    100  O   LEU B  13     -19.308  -0.349  -8.534  1.00 75.50           O  
ATOM    101  CG  LEU B  13     -15.955  -0.901  -5.715  1.00 75.50           C  
ATOM    102  CD1 LEU B  13     -14.516  -1.216  -6.107  1.00 75.50           C  
ATOM    103  CD2 LEU B  13     -16.121   0.586  -5.420  1.00 75.50           C  
ATOM    104  N   LEU B  14     -19.929  -2.442  -7.962  1.00 80.83           N  
ATOM    105  CA  LEU B  14     -20.697  -2.590  -9.194  1.00 80.83           C  
ATOM    106  C   LEU B  14     -22.180  -2.343  -8.943  1.00 80.83           C  
ATOM    107  CB  LEU B  14     -20.493  -3.986  -9.789  1.00 80.83           C  
ATOM    108  O   LEU B  14     -22.759  -1.404  -9.493  1.00 80.83           O  
ATOM    109  CG  LEU B  14     -20.105  -4.044 -11.267  1.00 80.83           C  
ATOM    110  CD1 LEU B  14     -18.625  -4.385 -11.413  1.00 80.83           C  
ATOM    111  CD2 LEU B  14     -20.969  -5.058 -12.008  1.00 80.83           C  
ATOM    112  N   CYS B  15     -22.822  -3.104  -8.035  1.00 79.28           N  
ATOM    113  CA  CYS B  15     -24.263  -3.019  -7.825  1.00 79.28           C  
ATOM    114  C   CYS B  15     -24.602  -1.953  -6.790  1.00 79.28           C  
ATOM    115  CB  CYS B  15     -24.820  -4.371  -7.379  1.00 79.28           C  
ATOM    116  O   CYS B  15     -25.767  -1.589  -6.627  1.00 79.28           O  
ATOM    117  SG  CYS B  15     -24.158  -4.945  -5.799  1.00 79.28           S  
ATOM    118  N   LYS B  16     -23.515  -1.416  -6.165  1.00 74.81           N  
ATOM    119  CA  LYS B  16     -23.649  -0.341  -5.187  1.00 74.81           C  
ATOM    120  C   LYS B  16     -24.538  -0.765  -4.022  1.00 74.81           C  
ATOM    121  CB  LYS B  16     -24.214   0.918  -5.847  1.00 74.81           C  
ATOM    122  O   LYS B  16     -25.130   0.080  -3.347  1.00 74.81           O  
ATOM    123  CG  LYS B  16     -23.346   1.473  -6.967  1.00 74.81           C  
ATOM    124  CD  LYS B  16     -22.033   2.030  -6.433  1.00 74.81           C  
ATOM    125  CE  LYS B  16     -21.151   2.559  -7.556  1.00 74.81           C  
ATOM    126  NZ  LYS B  16     -20.266   3.668  -7.090  1.00 74.81           N  
ATOM    127  N   GLU B  17     -24.732  -2.051  -3.806  1.00 74.28           N  
ATOM    128  CA  GLU B  17     -25.516  -2.566  -2.687  1.00 74.28           C  
ATOM    129  C   GLU B  17     -24.660  -2.707  -1.432  1.00 74.28           C  
ATOM    130  CB  GLU B  17     -26.147  -3.914  -3.047  1.00 74.28           C  
ATOM    131  O   GLU B  17     -23.470  -3.016  -1.517  1.00 74.28           O  
ATOM    132  CG  GLU B  17     -27.376  -3.799  -3.938  1.00 74.28           C  
ATOM    133  CD  GLU B  17     -28.604  -3.285  -3.203  1.00 74.28           C  
ATOM    134  OE1 GLU B  17     -29.359  -2.470  -3.779  1.00 74.28           O  
ATOM    135  OE2 GLU B  17     -28.811  -3.700  -2.041  1.00 74.28           O  
ATOM    136  N   MET B  18     -25.192  -2.465  -0.347  1.00 67.88           N  
ATOM    137  CA  MET B  18     -24.522  -2.598   0.943  1.00 67.88           C  
ATOM    138  C   MET B  18     -24.297  -4.066   1.290  1.00 67.88           C  
ATOM    139  CB  MET B  18     -25.335  -1.919   2.046  1.00 67.88           C  
ATOM    140  O   MET B  18     -25.225  -4.874   1.220  1.00 67.88           O  
ATOM    141  CG  MET B  18     -25.046  -0.434   2.194  1.00 67.88           C  
ATOM    142  SD  MET B  18     -25.837   0.290   3.683  1.00 67.88           S  
ATOM    143  CE  MET B  18     -26.563  -1.201   4.418  1.00 67.88           C  
ATOM    144  N   CYS B  19     -23.050  -4.396   1.347  1.00 65.23           N  
ATOM    145  CA  CYS B  19     -22.674  -5.768   1.672  1.00 65.23           C  
ATOM    146  C   CYS B  19     -22.028  -5.844   3.050  1.00 65.23           C  
ATOM    147  CB  CYS B  19     -21.716  -6.325   0.619  1.00 65.23           C  
ATOM    148  O   CYS B  19     -21.484  -4.853   3.541  1.00 65.23           O  
ATOM    149  SG  CYS B  19     -22.395  -6.323  -1.055  1.00 65.23           S  
ATOM    150  N   GLY B  20     -22.193  -6.912   3.881  1.00 59.98           N  
ATOM    151  CA  GLY B  20     -21.576  -7.087   5.186  1.00 59.98           C  
ATOM    152  C   GLY B  20     -22.506  -7.715   6.207  1.00 59.98           C  
ATOM    153  O   GLY B  20     -23.677  -7.967   5.915  1.00 59.98           O  
ATOM    154  N   SER B  21     -21.939  -8.376   7.217  1.00 45.96           N  
ATOM    155  CA  SER B  21     -22.721  -9.092   8.220  1.00 45.96           C  
ATOM    156  C   SER B  21     -23.145  -8.166   9.355  1.00 45.96           C  
ATOM    157  CB  SER B  21     -21.922 -10.269   8.783  1.00 45.96           C  
ATOM    158  O   SER B  21     -22.366  -7.318   9.796  1.00 45.96           O  
ATOM    159  OG  SER B  21     -21.582 -11.183   7.755  1.00 45.96           O  
ATOM    160  N   PRO B  22     -24.523  -8.064   9.583  1.00 39.97           N  
ATOM    161  CA  PRO B  22     -24.909  -7.348  10.801  1.00 39.97           C  
ATOM    162  C   PRO B  22     -24.298  -7.957  12.061  1.00 39.97           C  
ATOM    163  CB  PRO B  22     -26.434  -7.476  10.817  1.00 39.97           C  
ATOM    164  O   PRO B  22     -23.989  -9.151  12.088  1.00 39.97           O  
ATOM    165  CG  PRO B  22     -26.741  -8.520   9.792  1.00 39.97           C  
ATOM    166  CD  PRO B  22     -25.487  -8.814   9.021  1.00 39.97           C  
ATOM    167  N   ALA B  23     -23.617  -7.311  12.956  1.00 34.65           N  
ATOM    168  CA  ALA B  23     -23.095  -7.890  14.191  1.00 34.65           C  
ATOM    169  C   ALA B  23     -24.198  -8.600  14.973  1.00 34.65           C  
ATOM    170  CB  ALA B  23     -22.447  -6.810  15.054  1.00 34.65           C  
ATOM    171  O   ALA B  23     -25.348  -8.155  14.978  1.00 34.65           O  
ATOM    172  N   PRO B  24     -24.109  -9.939  15.319  1.00 30.68           N  
ATOM    173  CA  PRO B  24     -25.143 -10.619  16.103  1.00 30.68           C  
ATOM    174  C   PRO B  24     -25.492  -9.877  17.391  1.00 30.68           C  
ATOM    175  CB  PRO B  24     -24.514 -11.981  16.410  1.00 30.68           C  
ATOM    176  O   PRO B  24     -24.605  -9.331  18.052  1.00 30.68           O  
ATOM    177  CG  PRO B  24     -23.047 -11.777  16.210  1.00 30.68           C  
ATOM    178  CD  PRO B  24     -22.845 -10.531  15.397  1.00 30.68           C  
ATOM    179  N   LEU B  25     -26.612  -9.176  17.514  1.00 30.26           N  
ATOM    180  CA  LEU B  25     -27.028  -8.612  18.794  1.00 30.26           C  
ATOM    181  C   LEU B  25     -27.120  -9.696  19.862  1.00 30.26           C  
ATOM    182  CB  LEU B  25     -28.377  -7.901  18.653  1.00 30.26           C  
ATOM    183  O   LEU B  25     -27.586 -10.805  19.588  1.00 30.26           O  
ATOM    184  CG  LEU B  25     -28.385  -6.622  17.816  1.00 30.26           C  
ATOM    185  CD1 LEU B  25     -29.809  -6.098  17.662  1.00 30.26           C  
ATOM    186  CD2 LEU B  25     -27.486  -5.564  18.447  1.00 30.26           C  
ATOM    187  N   SER B  26     -26.231  -9.780  20.795  1.00 29.86           N  
ATOM    188  CA  SER B  26     -26.331 -10.727  21.901  1.00 29.86           C  
ATOM    189  C   SER B  26     -27.670 -10.600  22.619  1.00 29.86           C  
ATOM    190  CB  SER B  26     -25.187 -10.515  22.894  1.00 29.86           C  
ATOM    191  O   SER B  26     -27.984  -9.545  23.175  1.00 29.86           O  
ATOM    192  OG  SER B  26     -24.534 -11.740  23.179  1.00 29.86           O  
ATOM    193  N   SER B  27     -28.747 -11.164  22.064  1.00 30.57           N  
ATOM    194  CA  SER B  27     -30.040 -11.148  22.740  1.00 30.57           C  
ATOM    195  C   SER B  27     -29.938 -11.743  24.140  1.00 30.57           C  
ATOM    196  CB  SER B  27     -31.080 -11.918  21.925  1.00 30.57           C  
ATOM    197  O   SER B  27     -29.409 -12.842  24.317  1.00 30.57           O  
ATOM    198  OG  SER B  27     -31.093 -11.475  20.579  1.00 30.57           O  
ATOM    199  N   ASN B  28     -29.751 -10.910  25.097  1.00 29.28           N  
ATOM    200  CA  ASN B  28     -29.828 -11.330  26.492  1.00 29.28           C  
ATOM    201  C   ASN B  28     -31.185 -11.947  26.818  1.00 29.28           C  
ATOM    202  CB  ASN B  28     -29.543 -10.151  27.425  1.00 29.28           C  
ATOM    203  O   ASN B  28     -32.173 -11.230  26.988  1.00 29.28           O  
ATOM    204  CG  ASN B  28     -28.117 -10.145  27.940  1.00 29.28           C  
ATOM    205  ND2 ASN B  28     -27.954  -9.880  29.231  1.00 29.28           N  
ATOM    206  OD1 ASN B  28     -27.170 -10.375  27.184  1.00 29.28           O  
ATOM    207  N   SER B  29     -31.580 -12.969  26.120  1.00 30.78           N  
ATOM    208  CA  SER B  29     -32.960 -13.398  26.321  1.00 30.78           C  
ATOM    209  C   SER B  29     -33.162 -13.972  27.720  1.00 30.78           C  
ATOM    210  CB  SER B  29     -33.358 -14.437  25.272  1.00 30.78           C  
ATOM    211  O   SER B  29     -32.838 -15.134  27.972  1.00 30.78           O  
ATOM    212  OG  SER B  29     -33.228 -13.906  23.964  1.00 30.78           O  
ATOM    213  N   SER B  30     -32.766 -13.412  28.789  1.00 28.34           N  
ATOM    214  CA  SER B  30     -33.200 -14.213  29.929  1.00 28.34           C  
ATOM    215  C   SER B  30     -34.721 -14.265  30.022  1.00 28.34           C  
ATOM    216  CB  SER B  30     -32.620 -13.654  31.229  1.00 28.34           C  
ATOM    217  O   SER B  30     -35.348 -13.341  30.545  1.00 28.34           O  
ATOM    218  OG  SER B  30     -31.203 -13.688  31.203  1.00 28.34           O  
ATOM    219  N   ALA B  31     -35.434 -14.535  28.907  1.00 24.86           N  
ATOM    220  CA  ALA B  31     -36.875 -14.426  29.120  1.00 24.86           C  
ATOM    221  C   ALA B  31     -37.344 -15.390  30.206  1.00 24.86           C  
ATOM    222  CB  ALA B  31     -37.626 -14.690  27.817  1.00 24.86           C  
ATOM    223  O   ALA B  31     -36.693 -16.404  30.468  1.00 24.86           O  
ATOM    224  N   SER B  32     -38.331 -14.951  31.025  1.00 26.19           N  
ATOM    225  CA  SER B  32     -39.181 -15.432  32.109  1.00 26.19           C  
ATOM    226  C   SER B  32     -39.986 -16.654  31.680  1.00 26.19           C  
ATOM    227  CB  SER B  32     -40.129 -14.326  32.577  1.00 26.19           C  
ATOM    228  O   SER B  32     -40.118 -16.929  30.485  1.00 26.19           O  
ATOM    229  OG  SER B  32     -40.751 -13.695  31.471  1.00 26.19           O  
ATOM    230  N   SER B  33     -40.314 -17.574  32.688  1.00 26.78           N  
ATOM    231  CA  SER B  33     -40.917 -18.902  32.728  1.00 26.78           C  
ATOM    232  C   SER B  33     -42.371 -18.864  32.269  1.00 26.78           C  
ATOM    233  CB  SER B  33     -40.835 -19.486  34.139  1.00 26.78           C  
ATOM    234  O   SER B  33     -43.174 -19.712  32.662  1.00 26.78           O  
ATOM    235  OG  SER B  33     -39.485 -19.632  34.546  1.00 26.78           O  
ATOM    236  N   SER B  34     -42.839 -17.805  31.583  1.00 25.95           N  
ATOM    237  CA  SER B  34     -44.282 -17.808  31.802  1.00 25.95           C  
ATOM    238  C   SER B  34     -44.921 -19.082  31.259  1.00 25.95           C  
ATOM    239  CB  SER B  34     -44.927 -16.586  31.148  1.00 25.95           C  
ATOM    240  O   SER B  34     -44.290 -19.826  30.505  1.00 25.95           O  
ATOM    241  OG  SER B  34     -44.781 -15.440  31.970  1.00 25.95           O  
ATOM    242  N   SER B  35     -46.377 -19.111  31.155  1.00 26.19           N  
ATOM    243  CA  SER B  35     -47.515 -20.019  31.254  1.00 26.19           C  
ATOM    244  C   SER B  35     -47.634 -20.892  30.010  1.00 26.19           C  
ATOM    245  CB  SER B  35     -48.810 -19.234  31.463  1.00 26.19           C  
ATOM    246  O   SER B  35     -46.961 -20.648  29.006  1.00 26.19           O  
ATOM    247  OG  SER B  35     -48.883 -18.136  30.570  1.00 26.19           O  
ATOM    248  N   SER B  36     -48.827 -21.713  29.922  1.00 24.52           N  
ATOM    249  CA  SER B  36     -49.280 -23.026  29.473  1.00 24.52           C  
ATOM    250  C   SER B  36     -49.512 -23.044  27.966  1.00 24.52           C  
ATOM    251  CB  SER B  36     -50.563 -23.428  30.200  1.00 24.52           C  
ATOM    252  O   SER B  36     -49.170 -24.017  27.291  1.00 24.52           O  
ATOM    253  OG  SER B  36     -50.407 -23.301  31.603  1.00 24.52           O  
ATOM    254  N   GLN B  37     -50.464 -22.201  27.454  1.00 23.78           N  
ATOM    255  CA  GLN B  37     -51.583 -22.824  26.754  1.00 23.78           C  
ATOM    256  C   GLN B  37     -51.157 -23.334  25.380  1.00 23.78           C  
ATOM    257  CB  GLN B  37     -52.744 -21.839  26.611  1.00 23.78           C  
ATOM    258  O   GLN B  37     -50.118 -22.928  24.856  1.00 23.78           O  
ATOM    259  CG  GLN B  37     -53.614 -21.729  27.856  1.00 23.78           C  
ATOM    260  CD  GLN B  37     -54.925 -21.012  27.595  1.00 23.78           C  
ATOM    261  NE2 GLN B  37     -55.523 -20.467  28.649  1.00 23.78           N  
ATOM    262  OE1 GLN B  37     -55.396 -20.946  26.455  1.00 23.78           O  
ATOM    263  N   THR B  38     -52.143 -24.145  24.692  1.00 25.03           N  
ATOM    264  CA  THR B  38     -52.180 -25.235  23.723  1.00 25.03           C  
ATOM    265  C   THR B  38     -51.919 -24.714  22.313  1.00 25.03           C  
ATOM    266  CB  THR B  38     -53.533 -25.969  23.760  1.00 25.03           C  
ATOM    267  O   THR B  38     -51.652 -25.495  21.397  1.00 25.03           O  
ATOM    268  CG2 THR B  38     -53.575 -26.988  24.894  1.00 25.03           C  
ATOM    269  OG1 THR B  38     -54.583 -25.014  23.952  1.00 25.03           O  
ATOM    270  N   SER B  39     -52.349 -23.513  21.973  1.00 25.88           N  
ATOM    271  CA  SER B  39     -53.024 -23.487  20.679  1.00 25.88           C  
ATOM    272  C   SER B  39     -52.072 -23.871  19.551  1.00 25.88           C  
ATOM    273  CB  SER B  39     -53.614 -22.103  20.410  1.00 25.88           C  
ATOM    274  O   SER B  39     -50.867 -23.624  19.637  1.00 25.88           O  
ATOM    275  OG  SER B  39     -54.508 -21.727  21.444  1.00 25.88           O  
ATOM    276  N   THR B  40     -52.619 -24.747  18.659  1.00 25.75           N  
ATOM    277  CA  THR B  40     -52.048 -25.615  17.636  1.00 25.75           C  
ATOM    278  C   THR B  40     -51.468 -24.791  16.489  1.00 25.75           C  
ATOM    279  CB  THR B  40     -53.100 -26.597  17.086  1.00 25.75           C  
ATOM    280  O   THR B  40     -50.636 -25.283  15.724  1.00 25.75           O  
ATOM    281  CG2 THR B  40     -53.266 -27.799  18.009  1.00 25.75           C  
ATOM    282  OG1 THR B  40     -54.358 -25.922  16.967  1.00 25.75           O  
ATOM    283  N   SER B  41     -52.226 -23.747  16.096  1.00 27.88           N  
ATOM    284  CA  SER B  41     -52.346 -23.681  14.644  1.00 27.88           C  
ATOM    285  C   SER B  41     -50.999 -23.391  13.990  1.00 27.88           C  
ATOM    286  CB  SER B  41     -53.360 -22.610  14.238  1.00 27.88           C  
ATOM    287  O   SER B  41     -50.152 -22.714  14.575  1.00 27.88           O  
ATOM    288  OG  SER B  41     -52.984 -21.342  14.747  1.00 27.88           O  
ATOM    289  N   SER B  42     -50.635 -24.305  13.096  1.00 27.70           N  
ATOM    290  CA  SER B  42     -49.406 -24.587  12.361  1.00 27.70           C  
ATOM    291  C   SER B  42     -49.109 -23.493  11.341  1.00 27.70           C  
ATOM    292  CB  SER B  42     -49.502 -25.940  11.656  1.00 27.70           C  
ATOM    293  O   SER B  42     -48.354 -23.711  10.391  1.00 27.70           O  
ATOM    294  OG  SER B  42     -50.797 -26.134  11.113  1.00 27.70           O  
ATOM    295  N   GLY B  43     -49.691 -22.334  11.535  1.00 25.42           N  
ATOM    296  CA  GLY B  43     -49.531 -21.572  10.307  1.00 25.42           C  
ATOM    297  C   GLY B  43     -48.085 -21.445   9.867  1.00 25.42           C  
ATOM    298  O   GLY B  43     -47.191 -21.277  10.699  1.00 25.42           O  
ATOM    299  N   GLY B  44     -47.776 -22.192   8.840  1.00 27.24           N  
ATOM    300  CA  GLY B  44     -46.497 -22.362   8.169  1.00 27.24           C  
ATOM    301  C   GLY B  44     -45.906 -21.057   7.670  1.00 27.24           C  
ATOM    302  O   GLY B  44     -45.146 -21.044   6.700  1.00 27.24           O  
ATOM    303  N   GLY B  45     -46.078 -20.005   8.413  1.00 27.15           N  
ATOM    304  CA  GLY B  45     -45.640 -18.801   7.723  1.00 27.15           C  
ATOM    305  C   GLY B  45     -44.217 -18.895   7.205  1.00 27.15           C  
ATOM    306  O   GLY B  45     -43.360 -19.515   7.838  1.00 27.15           O  
ATOM    307  N   GLY B  46     -44.142 -19.034   5.883  1.00 26.74           N  
ATOM    308  CA  GLY B  46     -42.959 -19.064   5.038  1.00 26.74           C  
ATOM    309  C   GLY B  46     -42.004 -17.916   5.308  1.00 26.74           C  
ATOM    310  O   GLY B  46     -42.380 -16.748   5.192  1.00 26.74           O  
ATOM    311  N   GLY B  47     -41.425 -17.845   6.429  1.00 30.42           N  
ATOM    312  CA  GLY B  47     -40.457 -16.791   6.686  1.00 30.42           C  
ATOM    313  C   GLY B  47     -39.453 -16.616   5.563  1.00 30.42           C  
ATOM    314  O   GLY B  47     -39.095 -17.582   4.887  1.00 30.42           O  
ATOM    315  N   GLY B  48     -39.655 -15.570   4.767  1.00 31.05           N  
ATOM    316  CA  GLY B  48     -38.744 -15.157   3.711  1.00 31.05           C  
ATOM    317  C   GLY B  48     -37.285 -15.228   4.121  1.00 31.05           C  
ATOM    318  O   GLY B  48     -36.973 -15.369   5.305  1.00 31.05           O  
ATOM    319  N   PRO B  49     -36.432 -15.959   3.340  1.00 30.70           N  
ATOM    320  CA  PRO B  49     -34.998 -16.099   3.603  1.00 30.70           C  
ATOM    321  C   PRO B  49     -34.350 -14.793   4.056  1.00 30.70           C  
ATOM    322  CB  PRO B  49     -34.434 -16.548   2.252  1.00 30.70           C  
ATOM    323  O   PRO B  49     -34.748 -13.714   3.607  1.00 30.70           O  
ATOM    324  CG  PRO B  49     -35.526 -16.270   1.271  1.00 30.70           C  
ATOM    325  CD  PRO B  49     -36.774 -15.925   2.031  1.00 30.70           C  
ATOM    326  N   GLY B  50     -34.127 -14.497   5.237  1.00 33.72           N  
ATOM    327  CA  GLY B  50     -33.239 -13.444   5.704  1.00 33.72           C  
ATOM    328  C   GLY B  50     -32.115 -13.137   4.732  1.00 33.72           C  
ATOM    329  O   GLY B  50     -31.647 -14.025   4.015  1.00 33.72           O  
ATOM    330  N   ALA B  51     -32.181 -12.029   4.005  1.00 39.33           N  
ATOM    331  CA  ALA B  51     -31.130 -11.549   3.112  1.00 39.33           C  
ATOM    332  C   ALA B  51     -29.747 -11.894   3.657  1.00 39.33           C  
ATOM    333  CB  ALA B  51     -31.255 -10.042   2.903  1.00 39.33           C  
ATOM    334  O   ALA B  51     -29.382 -11.467   4.755  1.00 39.33           O  
ATOM    335  N   ALA B  52     -29.258 -13.117   3.669  1.00 41.48           N  
ATOM    336  CA  ALA B  52     -27.884 -13.475   4.012  1.00 41.48           C  
ATOM    337  C   ALA B  52     -26.927 -12.325   3.712  1.00 41.48           C  
ATOM    338  CB  ALA B  52     -27.457 -14.730   3.255  1.00 41.48           C  
ATOM    339  O   ALA B  52     -27.121 -11.583   2.746  1.00 41.48           O  
ATOM    340  N   ALA B  53     -26.420 -11.688   4.696  1.00 51.76           N  
ATOM    341  CA  ALA B  53     -25.367 -10.681   4.590  1.00 51.76           C  
ATOM    342  C   ALA B  53     -24.420 -11.000   3.436  1.00 51.76           C  
ATOM    343  CB  ALA B  53     -24.591 -10.583   5.900  1.00 51.76           C  
ATOM    344  O   ALA B  53     -23.883 -12.107   3.353  1.00 51.76           O  
ATOM    345  N   ARG B  54     -24.575 -10.380   2.263  1.00 62.11           N  
ATOM    346  CA  ARG B  54     -23.756 -10.585   1.073  1.00 62.11           C  
ATOM    347  C   ARG B  54     -22.291 -10.270   1.356  1.00 62.11           C  
ATOM    348  CB  ARG B  54     -24.263  -9.721  -0.085  1.00 62.11           C  
ATOM    349  O   ARG B  54     -21.975  -9.235   1.946  1.00 62.11           O  
ATOM    350  CG  ARG B  54     -25.669 -10.072  -0.545  1.00 62.11           C  
ATOM    351  CD  ARG B  54     -25.938  -9.579  -1.960  1.00 62.11           C  
ATOM    352  NE  ARG B  54     -27.286  -9.925  -2.403  1.00 62.11           N  
ATOM    353  NH1 ARG B  54     -26.817  -9.728  -4.657  1.00 62.11           N  
ATOM    354  NH2 ARG B  54     -28.923 -10.313  -3.966  1.00 62.11           N  
ATOM    355  CZ  ARG B  54     -27.672  -9.988  -3.675  1.00 62.11           C  
ATOM    356  N   ARG B  55     -21.391 -11.152   1.324  1.00 67.40           N  
ATOM    357  CA  ARG B  55     -19.946 -11.046   1.497  1.00 67.40           C  
ATOM    358  C   ARG B  55     -19.297 -10.375   0.291  1.00 67.40           C  
ATOM    359  CB  ARG B  55     -19.328 -12.427   1.724  1.00 67.40           C  
ATOM    360  O   ARG B  55     -19.706 -10.607  -0.849  1.00 67.40           O  
ATOM    361  CG  ARG B  55     -17.873 -12.386   2.164  1.00 67.40           C  
ATOM    362  CD  ARG B  55     -17.304 -13.784   2.363  1.00 67.40           C  
ATOM    363  NE  ARG B  55     -15.844 -13.775   2.382  1.00 67.40           N  
ATOM    364  NH1 ARG B  55     -15.622 -16.069   2.222  1.00 67.40           N  
ATOM    365  NH2 ARG B  55     -13.760 -14.737   2.340  1.00 67.40           N  
ATOM    366  CZ  ARG B  55     -15.079 -14.860   2.314  1.00 67.40           C  
ATOM    367  N   LEU B  56     -18.417  -9.394   0.546  1.00 75.87           N  
ATOM    368  CA  LEU B  56     -17.627  -8.799  -0.526  1.00 75.87           C  
ATOM    369  C   LEU B  56     -16.320  -9.559  -0.725  1.00 75.87           C  
ATOM    370  CB  LEU B  56     -17.334  -7.327  -0.224  1.00 75.87           C  
ATOM    371  O   LEU B  56     -15.616  -9.854   0.243  1.00 75.87           O  
ATOM    372  CG  LEU B  56     -17.503  -6.349  -1.387  1.00 75.87           C  
ATOM    373  CD1 LEU B  56     -18.967  -6.270  -1.806  1.00 75.87           C  
ATOM    374  CD2 LEU B  56     -16.976  -4.969  -1.007  1.00 75.87           C  
ATOM    375  N   HIS B  57     -16.044  -9.906  -1.901  1.00 76.93           N  
ATOM    376  CA  HIS B  57     -14.812 -10.597  -2.262  1.00 76.93           C  
ATOM    377  C   HIS B  57     -13.789  -9.630  -2.849  1.00 76.93           C  
ATOM    378  CB  HIS B  57     -15.101 -11.723  -3.257  1.00 76.93           C  
ATOM    379  O   HIS B  57     -14.122  -8.820  -3.718  1.00 76.93           O  
ATOM    380  CG  HIS B  57     -15.958 -12.813  -2.696  1.00 76.93           C  
ATOM    381  CD2 HIS B  57     -15.634 -14.023  -2.182  1.00 76.93           C  
ATOM    382  ND1 HIS B  57     -17.331 -12.719  -2.626  1.00 76.93           N  
ATOM    383  CE1 HIS B  57     -17.815 -13.827  -2.090  1.00 76.93           C  
ATOM    384  NE2 HIS B  57     -16.806 -14.635  -1.812  1.00 76.93           N  
ATOM    385  N   VAL B  58     -12.601  -9.690  -2.318  1.00 71.81           N  
ATOM    386  CA  VAL B  58     -11.554  -8.760  -2.727  1.00 71.81           C  
ATOM    387  C   VAL B  58     -10.614  -9.442  -3.719  1.00 71.81           C  
ATOM    388  CB  VAL B  58     -10.756  -8.234  -1.512  1.00 71.81           C  
ATOM    389  O   VAL B  58     -10.101 -10.531  -3.449  1.00 71.81           O  
ATOM    390  CG1 VAL B  58      -9.683  -7.243  -1.959  1.00 71.81           C  
ATOM    391  CG2 VAL B  58     -11.696  -7.588  -0.497  1.00 71.81           C  
ATOM    392  N   LEU B  59     -10.458  -8.721  -4.828  1.00 68.82           N  
ATOM    393  CA  LEU B  59      -9.529  -9.203  -5.845  1.00 68.82           C  
ATOM    394  C   LEU B  59      -8.109  -8.731  -5.550  1.00 68.82           C  
ATOM    395  CB  LEU B  59      -9.960  -8.726  -7.234  1.00 68.82           C  
ATOM    396  O   LEU B  59      -7.902  -7.867  -4.695  1.00 68.82           O  
ATOM    397  CG  LEU B  59     -11.306  -9.244  -7.742  1.00 68.82           C  
ATOM    398  CD1 LEU B  59     -11.705  -8.518  -9.023  1.00 68.82           C  
ATOM    399  CD2 LEU B  59     -11.248 -10.750  -7.971  1.00 68.82           C  
ATOM    400  N   PRO B  60      -7.125  -9.349  -6.180  1.00 62.04           N  
ATOM    401  CA  PRO B  60      -5.731  -8.962  -5.950  1.00 62.04           C  
ATOM    402  C   PRO B  60      -5.477  -7.482  -6.224  1.00 62.04           C  
ATOM    403  CB  PRO B  60      -4.954  -9.841  -6.933  1.00 62.04           C  
ATOM    404  O   PRO B  60      -4.539  -6.900  -5.673  1.00 62.04           O  
ATOM    405  CG  PRO B  60      -5.875 -10.977  -7.240  1.00 62.04           C  
ATOM    406  CD  PRO B  60      -7.291 -10.499  -7.085  1.00 62.04           C  
ATOM    407  N   CYS B  61      -6.307  -6.887  -7.060  1.00 55.52           N  
ATOM    408  CA  CYS B  61      -6.195  -5.460  -7.338  1.00 55.52           C  
ATOM    409  C   CYS B  61      -6.809  -4.635  -6.213  1.00 55.52           C  
ATOM    410  CB  CYS B  61      -6.874  -5.117  -8.664  1.00 55.52           C  
ATOM    411  O   CYS B  61      -6.808  -3.404  -6.268  1.00 55.52           O  
ATOM    412  SG  CYS B  61      -8.647  -5.460  -8.684  1.00 55.52           S  
ATOM    413  N   LEU B  62      -7.474  -5.380  -5.325  1.00 63.42           N  
ATOM    414  CA  LEU B  62      -8.009  -4.840  -4.080  1.00 63.42           C  
ATOM    415  C   LEU B  62      -9.384  -4.220  -4.303  1.00 63.42           C  
ATOM    416  CB  LEU B  62      -7.054  -3.796  -3.495  1.00 63.42           C  
ATOM    417  O   LEU B  62      -9.895  -3.504  -3.439  1.00 63.42           O  
ATOM    418  CG  LEU B  62      -5.724  -4.321  -2.953  1.00 63.42           C  
ATOM    419  CD1 LEU B  62      -4.843  -3.163  -2.497  1.00 63.42           C  
ATOM    420  CD2 LEU B  62      -5.962  -5.301  -1.810  1.00 63.42           C  
ATOM    421  N   HIS B  63      -9.885  -4.410  -5.411  1.00 71.49           N  
ATOM    422  CA  HIS B  63     -11.283  -4.057  -5.631  1.00 71.49           C  
ATOM    423  C   HIS B  63     -12.215  -5.147  -5.114  1.00 71.49           C  
ATOM    424  CB  HIS B  63     -11.544  -3.804  -7.117  1.00 71.49           C  
ATOM    425  O   HIS B  63     -11.953  -6.337  -5.307  1.00 71.49           O  
ATOM    426  CG  HIS B  63     -10.923  -2.544  -7.630  1.00 71.49           C  
ATOM    427  CD2 HIS B  63     -11.123  -1.250  -7.284  1.00 71.49           C  
ATOM    428  ND1 HIS B  63      -9.971  -2.535  -8.626  1.00 71.49           N  
ATOM    429  CE1 HIS B  63      -9.610  -1.286  -8.871  1.00 71.49           C  
ATOM    430  NE2 HIS B  63     -10.295  -0.487  -8.070  1.00 71.49           N  
ATOM    431  N   ALA B  64     -13.322  -4.686  -4.451  1.00 73.81           N  
ATOM    432  CA  ALA B  64     -14.189  -5.638  -3.761  1.00 73.81           C  
ATOM    433  C   ALA B  64     -15.572  -5.685  -4.402  1.00 73.81           C  
ATOM    434  CB  ALA B  64     -14.304  -5.278  -2.281  1.00 73.81           C  
ATOM    435  O   ALA B  64     -16.165  -4.643  -4.691  1.00 73.81           O  
ATOM    436  N   PHE B  65     -16.053  -6.869  -4.671  1.00 81.27           N  
ATOM    437  CA  PHE B  65     -17.341  -7.093  -5.316  1.00 81.27           C  
ATOM    438  C   PHE B  65     -18.114  -8.203  -4.614  1.00 81.27           C  
ATOM    439  CB  PHE B  65     -17.149  -7.442  -6.795  1.00 81.27           C  
ATOM    440  O   PHE B  65     -17.517  -9.078  -3.983  1.00 81.27           O  
ATOM    441  CG  PHE B  65     -16.328  -6.436  -7.555  1.00 81.27           C  
ATOM    442  CD1 PHE B  65     -16.923  -5.311  -8.112  1.00 81.27           C  
ATOM    443  CD2 PHE B  65     -14.960  -6.615  -7.712  1.00 81.27           C  
ATOM    444  CE1 PHE B  65     -16.165  -4.377  -8.816  1.00 81.27           C  
ATOM    445  CE2 PHE B  65     -14.196  -5.687  -8.414  1.00 81.27           C  
ATOM    446  CZ  PHE B  65     -14.801  -4.569  -8.966  1.00 81.27           C  
ATOM    447  N   CYS B  66     -19.524  -8.081  -4.690  1.00 77.46           N  
ATOM    448  CA  CYS B  66     -20.340  -9.179  -4.184  1.00 77.46           C  
ATOM    449  C   CYS B  66     -20.275 -10.382  -5.116  1.00 77.46           C  
ATOM    450  CB  CYS B  66     -21.792  -8.732  -4.014  1.00 77.46           C  
ATOM    451  O   CYS B  66     -19.837 -10.262  -6.262  1.00 77.46           O  
ATOM    452  SG  CYS B  66     -22.626  -8.360  -5.572  1.00 77.46           S  
ATOM    453  N   ARG B  67     -20.608 -11.505  -4.745  1.00 82.02           N  
ATOM    454  CA  ARG B  67     -20.524 -12.747  -5.507  1.00 82.02           C  
ATOM    455  C   ARG B  67     -21.296 -12.639  -6.818  1.00 82.02           C  
ATOM    456  CB  ARG B  67     -21.055 -13.921  -4.682  1.00 82.02           C  
ATOM    457  O   ARG B  67     -20.761 -12.942  -7.886  1.00 82.02           O  
ATOM    458  CG  ARG B  67     -20.831 -15.279  -5.328  1.00 82.02           C  
ATOM    459  CD  ARG B  67     -21.245 -16.418  -4.406  1.00 82.02           C  
ATOM    460  NE  ARG B  67     -21.117 -17.716  -5.062  1.00 82.02           N  
ATOM    461  NH1 ARG B  67     -21.439 -18.952  -3.136  1.00 82.02           N  
ATOM    462  NH2 ARG B  67     -21.078 -20.011  -5.137  1.00 82.02           N  
ATOM    463  CZ  ARG B  67     -21.212 -18.890  -4.443  1.00 82.02           C  
ATOM    464  N   PRO B  68     -22.541 -12.195  -6.790  1.00 84.88           N  
ATOM    465  CA  PRO B  68     -23.300 -12.110  -8.040  1.00 84.88           C  
ATOM    466  C   PRO B  68     -22.626 -11.218  -9.081  1.00 84.88           C  
ATOM    467  CB  PRO B  68     -24.641 -11.517  -7.599  1.00 84.88           C  
ATOM    468  O   PRO B  68     -22.636 -11.538 -10.272  1.00 84.88           O  
ATOM    469  CG  PRO B  68     -24.695 -11.752  -6.124  1.00 84.88           C  
ATOM    470  CD  PRO B  68     -23.290 -11.864  -5.606  1.00 84.88           C  
ATOM    471  N   CYS B  69     -22.111 -10.154  -8.657  1.00 83.55           N  
ATOM    472  CA  CYS B  69     -21.441  -9.230  -9.566  1.00 83.55           C  
ATOM    473  C   CYS B  69     -20.178  -9.857 -10.146  1.00 83.55           C  
ATOM    474  CB  CYS B  69     -21.090  -7.929  -8.845  1.00 83.55           C  
ATOM    475  O   CYS B  69     -19.877  -9.675 -11.327  1.00 83.55           O  
ATOM    476  SG  CYS B  69     -22.526  -6.912  -8.438  1.00 83.55           S  
ATOM    477  N   LEU B  70     -19.475 -10.659  -9.367  1.00 84.70           N  
ATOM    478  CA  LEU B  70     -18.251 -11.305  -9.829  1.00 84.70           C  
ATOM    479  C   LEU B  70     -18.568 -12.436 -10.803  1.00 84.70           C  
ATOM    480  CB  LEU B  70     -17.450 -11.847  -8.643  1.00 84.70           C  
ATOM    481  O   LEU B  70     -17.839 -12.646 -11.774  1.00 84.70           O  
ATOM    482  CG  LEU B  70     -16.523 -10.853  -7.940  1.00 84.70           C  
ATOM    483  CD1 LEU B  70     -16.009 -11.443  -6.631  1.00 84.70           C  
ATOM    484  CD2 LEU B  70     -15.363 -10.468  -8.851  1.00 84.70           C  
ATOM    485  N   GLU B  71     -19.589 -13.093 -10.491  1.00 84.17           N  
ATOM    486  CA  GLU B  71     -20.003 -14.192 -11.358  1.00 84.17           C  
ATOM    487  C   GLU B  71     -20.317 -13.695 -12.767  1.00 84.17           C  
ATOM    488  CB  GLU B  71     -21.220 -14.911 -10.771  1.00 84.17           C  
ATOM    489  O   GLU B  71     -20.068 -14.397 -13.748  1.00 84.17           O  
ATOM    490  CG  GLU B  71     -20.882 -15.861  -9.631  1.00 84.17           C  
ATOM    491  CD  GLU B  71     -22.111 -16.462  -8.967  1.00 84.17           C  
ATOM    492  OE1 GLU B  71     -21.956 -17.318  -8.066  1.00 84.17           O  
ATOM    493  OE2 GLU B  71     -23.237 -16.075  -9.351  1.00 84.17           O  
ATOM    494  N   ALA B  72     -20.798 -12.521 -12.815  1.00 86.43           N  
ATOM    495  CA  ALA B  72     -21.156 -11.929 -14.101  1.00 86.43           C  
ATOM    496  C   ALA B  72     -19.910 -11.584 -14.912  1.00 86.43           C  
ATOM    497  CB  ALA B  72     -22.014 -10.683 -13.894  1.00 86.43           C  
ATOM    498  O   ALA B  72     -19.985 -11.404 -16.130  1.00 86.43           O  
ATOM    499  N   HIS B  73     -18.841 -11.557 -14.275  1.00 84.37           N  
ATOM    500  CA  HIS B  73     -17.615 -11.141 -14.947  1.00 84.37           C  
ATOM    501  C   HIS B  73     -16.637 -12.303 -15.076  1.00 84.37           C  
ATOM    502  CB  HIS B  73     -16.958  -9.982 -14.195  1.00 84.37           C  
ATOM    503  O   HIS B  73     -15.423 -12.094 -15.137  1.00 84.37           O  
ATOM    504  CG  HIS B  73     -17.591  -8.655 -14.467  1.00 84.37           C  
ATOM    505  CD2 HIS B  73     -17.146  -7.585 -15.168  1.00 84.37           C  
ATOM    506  ND1 HIS B  73     -18.837  -8.312 -13.989  1.00 84.37           N  
ATOM    507  CE1 HIS B  73     -19.131  -7.085 -14.385  1.00 84.37           C  
ATOM    508  NE2 HIS B  73     -18.122  -6.622 -15.102  1.00 84.37           N  
ATOM    509  N   ARG B  74     -17.170 -13.438 -15.091  1.00 82.64           N  
ATOM    510  CA  ARG B  74     -16.396 -14.650 -15.337  1.00 82.64           C  
ATOM    511  C   ARG B  74     -16.014 -14.767 -16.809  1.00 82.64           C  
ATOM    512  CB  ARG B  74     -17.181 -15.888 -14.899  1.00 82.64           C  
ATOM    513  O   ARG B  74     -16.838 -14.518 -17.691  1.00 82.64           O  
ATOM    514  CG  ARG B  74     -16.331 -17.142 -14.767  1.00 82.64           C  
ATOM    515  CD  ARG B  74     -17.147 -18.326 -14.266  1.00 82.64           C  
ATOM    516  NE  ARG B  74     -16.356 -19.553 -14.242  1.00 82.64           N  
ATOM    517  NH1 ARG B  74     -17.916 -20.780 -13.059  1.00 82.64           N  
ATOM    518  NH2 ARG B  74     -15.941 -21.747 -13.706  1.00 82.64           N  
ATOM    519  CZ  ARG B  74     -16.740 -20.691 -13.669  1.00 82.64           C  
ATOM    520  N   LEU B  75     -14.753 -14.952 -17.027  1.00 76.30           N  
ATOM    521  CA  LEU B  75     -14.294 -15.166 -18.395  1.00 76.30           C  
ATOM    522  C   LEU B  75     -14.590 -16.590 -18.852  1.00 76.30           C  
ATOM    523  CB  LEU B  75     -12.793 -14.883 -18.507  1.00 76.30           C  
ATOM    524  O   LEU B  75     -14.533 -17.528 -18.052  1.00 76.30           O  
ATOM    525  CG  LEU B  75     -12.394 -13.428 -18.756  1.00 76.30           C  
ATOM    526  CD1 LEU B  75     -11.946 -12.771 -17.455  1.00 76.30           C  
ATOM    527  CD2 LEU B  75     -11.294 -13.347 -19.809  1.00 76.30           C  
ATOM    528  N   PRO B  76     -15.034 -16.634 -20.089  1.00 71.35           N  
ATOM    529  CA  PRO B  76     -15.355 -17.959 -20.623  1.00 71.35           C  
ATOM    530  C   PRO B  76     -14.162 -18.911 -20.598  1.00 71.35           C  
ATOM    531  CB  PRO B  76     -15.787 -17.663 -22.062  1.00 71.35           C  
ATOM    532  O   PRO B  76     -13.019 -18.480 -20.771  1.00 71.35           O  
ATOM    533  CG  PRO B  76     -15.659 -16.181 -22.202  1.00 71.35           C  
ATOM    534  CD  PRO B  76     -15.155 -15.621 -20.903  1.00 71.35           C  
ATOM    535  N   ALA B  77     -14.390 -20.078 -20.116  1.00 57.46           N  
ATOM    536  CA  ALA B  77     -13.350 -21.103 -20.148  1.00 57.46           C  
ATOM    537  C   ALA B  77     -13.037 -21.523 -21.581  1.00 57.46           C  
ATOM    538  CB  ALA B  77     -13.772 -22.316 -19.322  1.00 57.46           C  
ATOM    539  O   ALA B  77     -13.928 -21.553 -22.434  1.00 57.46           O  
ATOM    540  N   ALA B  78     -11.940 -21.001 -22.233  1.00 53.53           N  
ATOM    541  CA  ALA B  78     -11.567 -21.299 -23.613  1.00 53.53           C  
ATOM    542  C   ALA B  78     -12.085 -22.670 -24.037  1.00 53.53           C  
ATOM    543  CB  ALA B  78     -10.051 -21.231 -23.782  1.00 53.53           C  
ATOM    544  O   ALA B  78     -12.472 -22.865 -25.192  1.00 53.53           O  
ATOM    545  N   GLY B  79     -12.198 -23.619 -23.173  1.00 48.53           N  
ATOM    546  CA  GLY B  79     -12.549 -24.985 -23.529  1.00 48.53           C  
ATOM    547  C   GLY B  79     -13.645 -25.566 -22.656  1.00 48.53           C  
ATOM    548  O   GLY B  79     -13.636 -25.385 -21.437  1.00 48.53           O  
ATOM    549  N   GLY B  80     -14.943 -25.491 -23.020  1.00 46.39           N  
ATOM    550  CA  GLY B  80     -16.033 -26.270 -22.453  1.00 46.39           C  
ATOM    551  C   GLY B  80     -15.740 -26.778 -21.054  1.00 46.39           C  
ATOM    552  O   GLY B  80     -14.648 -27.285 -20.789  1.00 46.39           O  
ATOM    553  N   GLY B  81     -16.330 -26.101 -20.012  1.00 47.54           N  
ATOM    554  CA  GLY B  81     -16.475 -26.288 -18.577  1.00 47.54           C  
ATOM    555  C   GLY B  81     -15.799 -27.547 -18.067  1.00 47.54           C  
ATOM    556  O   GLY B  81     -16.470 -28.521 -17.720  1.00 47.54           O  
ATOM    557  N   ALA B  82     -14.699 -28.017 -18.664  1.00 46.85           N  
ATOM    558  CA  ALA B  82     -14.239 -29.214 -17.964  1.00 46.85           C  
ATOM    559  C   ALA B  82     -14.059 -28.941 -16.473  1.00 46.85           C  
ATOM    560  CB  ALA B  82     -12.932 -29.717 -18.572  1.00 46.85           C  
ATOM    561  O   ALA B  82     -13.703 -27.829 -16.078  1.00 46.85           O  
ATOM    562  N   ALA B  83     -14.810 -29.623 -15.612  1.00 50.87           N  
ATOM    563  CA  ALA B  83     -14.680 -29.798 -14.167  1.00 50.87           C  
ATOM    564  C   ALA B  83     -13.214 -29.912 -13.758  1.00 50.87           C  
ATOM    565  CB  ALA B  83     -15.454 -31.031 -13.709  1.00 50.87           C  
ATOM    566  O   ALA B  83     -12.481 -30.754 -14.281  1.00 50.87           O  
ATOM    567  N   GLY B  84     -12.474 -28.761 -13.850  1.00 56.10           N  
ATOM    568  CA  GLY B  84     -11.101 -28.748 -13.369  1.00 56.10           C  
ATOM    569  C   GLY B  84     -10.318 -27.534 -13.832  1.00 56.10           C  
ATOM    570  O   GLY B  84      -9.154 -27.363 -13.465  1.00 56.10           O  
ATOM    571  N   GLU B  85     -10.919 -26.814 -14.610  1.00 60.93           N  
ATOM    572  CA  GLU B  85     -10.192 -25.648 -15.103  1.00 60.93           C  
ATOM    573  C   GLU B  85     -10.278 -24.487 -14.116  1.00 60.93           C  
ATOM    574  CB  GLU B  85     -10.730 -25.217 -16.470  1.00 60.93           C  
ATOM    575  O   GLU B  85     -11.272 -24.346 -13.401  1.00 60.93           O  
ATOM    576  CG  GLU B  85     -10.419 -26.199 -17.590  1.00 60.93           C  
ATOM    577  CD  GLU B  85      -8.941 -26.262 -17.940  1.00 60.93           C  
ATOM    578  OE1 GLU B  85      -8.298 -27.302 -17.673  1.00 60.93           O  
ATOM    579  OE2 GLU B  85      -8.421 -25.262 -18.484  1.00 60.93           O  
ATOM    580  N   PRO B  86      -9.144 -23.850 -13.973  1.00 63.18           N  
ATOM    581  CA  PRO B  86      -9.154 -22.710 -13.054  1.00 63.18           C  
ATOM    582  C   PRO B  86     -10.172 -21.643 -13.448  1.00 63.18           C  
ATOM    583  CB  PRO B  86      -7.727 -22.166 -13.152  1.00 63.18           C  
ATOM    584  O   PRO B  86     -10.473 -21.479 -14.633  1.00 63.18           O  
ATOM    585  CG  PRO B  86      -7.098 -22.942 -14.264  1.00 63.18           C  
ATOM    586  CD  PRO B  86      -8.060 -24.006 -14.706  1.00 63.18           C  
ATOM    587  N   LEU B  87     -10.845 -21.086 -12.485  1.00 73.77           N  
ATOM    588  CA  LEU B  87     -11.793 -19.997 -12.690  1.00 73.77           C  
ATOM    589  C   LEU B  87     -11.067 -18.703 -13.045  1.00 73.77           C  
ATOM    590  CB  LEU B  87     -12.649 -19.788 -11.438  1.00 73.77           C  
ATOM    591  O   LEU B  87     -10.141 -18.293 -12.341  1.00 73.77           O  
ATOM    592  CG  LEU B  87     -14.154 -20.003 -11.603  1.00 73.77           C  
ATOM    593  CD1 LEU B  87     -14.506 -21.473 -11.400  1.00 73.77           C  
ATOM    594  CD2 LEU B  87     -14.930 -19.123 -10.628  1.00 73.77           C  
ATOM    595  N   LYS B  88     -11.385 -18.131 -14.183  1.00 76.03           N  
ATOM    596  CA  LYS B  88     -10.773 -16.889 -14.646  1.00 76.03           C  
ATOM    597  C   LYS B  88     -11.741 -15.716 -14.514  1.00 76.03           C  
ATOM    598  CB  LYS B  88     -10.311 -17.027 -16.098  1.00 76.03           C  
ATOM    599  O   LYS B  88     -12.866 -15.774 -15.015  1.00 76.03           O  
ATOM    600  CG  LYS B  88      -9.219 -18.066 -16.304  1.00 76.03           C  
ATOM    601  CD  LYS B  88      -8.827 -18.181 -17.771  1.00 76.03           C  
ATOM    602  CE  LYS B  88      -7.836 -19.314 -17.999  1.00 76.03           C  
ATOM    603  NZ  LYS B  88      -7.558 -19.524 -19.451  1.00 76.03           N  
ATOM    604  N   LEU B  89     -11.287 -14.600 -13.858  1.00 79.16           N  
ATOM    605  CA  LEU B  89     -12.107 -13.411 -13.651  1.00 79.16           C  
ATOM    606  C   LEU B  89     -11.387 -12.162 -14.150  1.00 79.16           C  
ATOM    607  CB  LEU B  89     -12.460 -13.253 -12.170  1.00 79.16           C  
ATOM    608  O   LEU B  89     -10.157 -12.135 -14.219  1.00 79.16           O  
ATOM    609  CG  LEU B  89     -13.287 -14.378 -11.547  1.00 79.16           C  
ATOM    610  CD1 LEU B  89     -13.092 -14.404 -10.034  1.00 79.16           C  
ATOM    611  CD2 LEU B  89     -14.762 -14.215 -11.898  1.00 79.16           C  
ATOM    612  N   ARG B  90     -12.136 -11.229 -14.517  1.00 81.55           N  
ATOM    613  CA  ARG B  90     -11.638  -9.897 -14.846  1.00 81.55           C  
ATOM    614  C   ARG B  90     -12.264  -8.839 -13.944  1.00 81.55           C  
ATOM    615  CB  ARG B  90     -11.918  -9.567 -16.314  1.00 81.55           C  
ATOM    616  O   ARG B  90     -13.482  -8.822 -13.751  1.00 81.55           O  
ATOM    617  CG  ARG B  90     -10.892 -10.137 -17.280  1.00 81.55           C  
ATOM    618  CD  ARG B  90     -11.143  -9.672 -18.708  1.00 81.55           C  
ATOM    619  NE  ARG B  90     -11.040 -10.775 -19.660  1.00 81.55           N  
ATOM    620  NH1 ARG B  90     -10.039  -9.520 -21.321  1.00 81.55           N  
ATOM    621  NH2 ARG B  90     -10.474 -11.745 -21.663  1.00 81.55           N  
ATOM    622  CZ  ARG B  90     -10.518 -10.678 -20.879  1.00 81.55           C  
ATOM    623  N   CYS B  91     -11.434  -8.040 -13.441  1.00 71.93           N  
ATOM    624  CA  CYS B  91     -11.975  -6.968 -12.613  1.00 71.93           C  
ATOM    625  C   CYS B  91     -12.737  -5.956 -13.461  1.00 71.93           C  
ATOM    626  CB  CYS B  91     -10.855  -6.264 -11.848  1.00 71.93           C  
ATOM    627  O   CYS B  91     -12.195  -5.416 -14.427  1.00 71.93           O  
ATOM    628  SG  CYS B  91     -11.416  -4.854 -10.869  1.00 71.93           S  
ATOM    629  N   PRO B  92     -13.838  -5.631 -13.052  1.00 78.99           N  
ATOM    630  CA  PRO B  92     -14.671  -4.715 -13.835  1.00 78.99           C  
ATOM    631  C   PRO B  92     -14.195  -3.267 -13.752  1.00 78.99           C  
ATOM    632  CB  PRO B  92     -16.057  -4.872 -13.203  1.00 78.99           C  
ATOM    633  O   PRO B  92     -14.550  -2.446 -14.602  1.00 78.99           O  
ATOM    634  CG  PRO B  92     -15.799  -5.484 -11.864  1.00 78.99           C  
ATOM    635  CD  PRO B  92     -14.456  -6.156 -11.898  1.00 78.99           C  
ATOM    636  N   VAL B  93     -13.402  -3.020 -12.753  1.00 71.23           N  
ATOM    637  CA  VAL B  93     -13.003  -1.633 -12.534  1.00 71.23           C  
ATOM    638  C   VAL B  93     -11.677  -1.359 -13.240  1.00 71.23           C  
ATOM    639  CB  VAL B  93     -12.883  -1.307 -11.029  1.00 71.23           C  
ATOM    640  O   VAL B  93     -11.547  -0.373 -13.969  1.00 71.23           O  
ATOM    641  CG1 VAL B  93     -12.356   0.112 -10.824  1.00 71.23           C  
ATOM    642  CG2 VAL B  93     -14.233  -1.485 -10.336  1.00 71.23           C  
ATOM    643  N   CYS B  94     -10.652  -2.333 -13.168  1.00 58.91           N  
ATOM    644  CA  CYS B  94      -9.316  -2.035 -13.673  1.00 58.91           C  
ATOM    645  C   CYS B  94      -8.931  -2.990 -14.796  1.00 58.91           C  
ATOM    646  CB  CYS B  94      -8.287  -2.117 -12.546  1.00 58.91           C  
ATOM    647  O   CYS B  94      -7.865  -2.850 -15.398  1.00 58.91           O  
ATOM    648  SG  CYS B  94      -8.047  -3.786 -11.899  1.00 58.91           S  
ATOM    649  N   ASP B  95      -9.742  -4.042 -14.974  1.00 75.44           N  
ATOM    650  CA  ASP B  95      -9.594  -4.999 -16.066  1.00 75.44           C  
ATOM    651  C   ASP B  95      -8.454  -5.976 -15.787  1.00 75.44           C  
ATOM    652  CB  ASP B  95      -9.351  -4.271 -17.389  1.00 75.44           C  
ATOM    653  O   ASP B  95      -8.079  -6.765 -16.657  1.00 75.44           O  
ATOM    654  CG  ASP B  95      -9.820  -5.063 -18.597  1.00 75.44           C  
ATOM    655  OD1 ASP B  95      -8.971  -5.541 -19.380  1.00 75.44           O  
ATOM    656  OD2 ASP B  95     -11.050  -5.207 -18.768  1.00 75.44           O  
ATOM    657  N   GLN B  96      -8.046  -6.093 -14.635  1.00 68.18           N  
ATOM    658  CA  GLN B  96      -7.009  -7.051 -14.269  1.00 68.18           C  
ATOM    659  C   GLN B  96      -7.554  -8.476 -14.263  1.00 68.18           C  
ATOM    660  CB  GLN B  96      -6.420  -6.709 -12.900  1.00 68.18           C  
ATOM    661  O   GLN B  96      -8.649  -8.726 -13.753  1.00 68.18           O  
ATOM    662  CG  GLN B  96      -5.159  -7.492 -12.559  1.00 68.18           C  
ATOM    663  CD  GLN B  96      -4.466  -6.975 -11.312  1.00 68.18           C  
ATOM    664  NE2 GLN B  96      -3.520  -7.751 -10.795  1.00 68.18           N  
ATOM    665  OE1 GLN B  96      -4.778  -5.887 -10.818  1.00 68.18           O  
ATOM    666  N   LYS B  97      -6.788  -9.423 -14.773  1.00 70.01           N  
ATOM    667  CA  LYS B  97      -7.188 -10.826 -14.839  1.00 70.01           C  
ATOM    668  C   LYS B  97      -6.766 -11.578 -13.580  1.00 70.01           C  
ATOM    669  CB  LYS B  97      -6.589 -11.497 -16.076  1.00 70.01           C  
ATOM    670  O   LYS B  97      -5.652 -11.396 -13.086  1.00 70.01           O  
ATOM    671  CG  LYS B  97      -7.146 -10.977 -17.393  1.00 70.01           C  
ATOM    672  CD  LYS B  97      -6.468 -11.638 -18.587  1.00 70.01           C  
ATOM    673  CE  LYS B  97      -6.908 -11.007 -19.901  1.00 70.01           C  
ATOM    674  NZ  LYS B  97      -6.125 -11.535 -21.058  1.00 70.01           N  
ATOM    675  N   VAL B  98      -7.752 -12.373 -13.106  1.00 71.46           N  
ATOM    676  CA  VAL B  98      -7.497 -13.162 -11.906  1.00 71.46           C  
ATOM    677  C   VAL B  98      -7.803 -14.633 -12.179  1.00 71.46           C  
ATOM    678  CB  VAL B  98      -8.331 -12.658 -10.707  1.00 71.46           C  
ATOM    679  O   VAL B  98      -8.864 -14.964 -12.715  1.00 71.46           O  
ATOM    680  CG1 VAL B  98      -8.010 -13.463  -9.449  1.00 71.46           C  
ATOM    681  CG2 VAL B  98      -8.081 -11.169 -10.472  1.00 71.46           C  
ATOM    682  N   VAL B  99      -6.803 -15.442 -11.837  1.00 69.10           N  
ATOM    683  CA  VAL B  99      -7.012 -16.875 -12.015  1.00 69.10           C  
ATOM    684  C   VAL B  99      -7.101 -17.558 -10.652  1.00 69.10           C  
ATOM    685  CB  VAL B  99      -5.885 -17.513 -12.858  1.00 69.10           C  
ATOM    686  O   VAL B  99      -6.218 -17.388  -9.807  1.00 69.10           O  
ATOM    687  CG1 VAL B  99      -5.985 -17.069 -14.317  1.00 69.10           C  
ATOM    688  CG2 VAL B  99      -4.518 -17.153 -12.279  1.00 69.10           C  
ATOM    689  N   LEU B 100      -8.217 -18.124 -10.393  1.00 63.35           N  
ATOM    690  CA  LEU B 100      -8.422 -18.859  -9.150  1.00 63.35           C  
ATOM    691  C   LEU B 100      -8.401 -20.363  -9.398  1.00 63.35           C  
ATOM    692  CB  LEU B 100      -9.749 -18.455  -8.501  1.00 63.35           C  
ATOM    693  O   LEU B 100      -8.921 -20.837 -10.411  1.00 63.35           O  
ATOM    694  CG  LEU B 100      -9.806 -17.054  -7.890  1.00 63.35           C  
ATOM    695  CD1 LEU B 100     -10.005 -16.008  -8.981  1.00 63.35           C  
ATOM    696  CD2 LEU B 100     -10.920 -16.969  -6.851  1.00 63.35           C  
ATOM    697  N   ALA B 101      -7.672 -21.031  -8.486  1.00 57.46           N  
ATOM    698  CA  ALA B 101      -7.688 -22.486  -8.612  1.00 57.46           C  
ATOM    699  C   ALA B 101      -9.114 -23.027  -8.542  1.00 57.46           C  
ATOM    700  CB  ALA B 101      -6.826 -23.124  -7.526  1.00 57.46           C  
ATOM    701  O   ALA B 101      -9.953 -22.488  -7.817  1.00 57.46           O  
ATOM    702  N   GLU B 102      -9.408 -23.908  -9.419  1.00 51.81           N  
ATOM    703  CA  GLU B 102     -10.735 -24.481  -9.622  1.00 51.81           C  
ATOM    704  C   GLU B 102     -11.402 -24.815  -8.291  1.00 51.81           C  
ATOM    705  CB  GLU B 102     -10.652 -25.734 -10.498  1.00 51.81           C  
ATOM    706  O   GLU B 102     -12.577 -24.505  -8.085  1.00 51.81           O  
ATOM    707  CG  GLU B 102     -12.008 -26.300 -10.893  1.00 51.81           C  
ATOM    708  CD  GLU B 102     -11.913 -27.619 -11.642  1.00 51.81           C  
ATOM    709  OE1 GLU B 102     -12.952 -28.296 -11.815  1.00 51.81           O  
ATOM    710  OE2 GLU B 102     -10.789 -27.980 -12.059  1.00 51.81           O  
ATOM    711  N   ALA B 103     -10.568 -25.516  -7.383  1.00 52.43           N  
ATOM    712  CA  ALA B 103     -11.125 -26.004  -6.124  1.00 52.43           C  
ATOM    713  C   ALA B 103     -11.510 -24.844  -5.209  1.00 52.43           C  
ATOM    714  CB  ALA B 103     -10.129 -26.923  -5.421  1.00 52.43           C  
ATOM    715  O   ALA B 103     -12.419 -24.971  -4.385  1.00 52.43           O  
ATOM    716  N   ALA B 104     -11.010 -23.704  -5.517  1.00 54.01           N  
ATOM    717  CA  ALA B 104     -11.155 -22.629  -4.539  1.00 54.01           C  
ATOM    718  C   ALA B 104     -12.382 -21.774  -4.842  1.00 54.01           C  
ATOM    719  CB  ALA B 104      -9.899 -21.761  -4.512  1.00 54.01           C  
ATOM    720  O   ALA B 104     -13.070 -21.317  -3.926  1.00 54.01           O  
ATOM    721  N   GLY B 105     -13.000 -21.906  -6.025  1.00 58.65           N  
ATOM    722  CA  GLY B 105     -14.128 -21.074  -6.409  1.00 58.65           C  
ATOM    723  C   GLY B 105     -14.031 -19.656  -5.878  1.00 58.65           C  
ATOM    724  O   GLY B 105     -12.965 -19.225  -5.434  1.00 58.65           O  
ATOM    725  N   MET B 106     -15.043 -18.789  -5.921  1.00 66.30           N  
ATOM    726  CA  MET B 106     -15.108 -17.388  -5.515  1.00 66.30           C  
ATOM    727  C   MET B 106     -14.963 -17.252  -4.003  1.00 66.30           C  
ATOM    728  CB  MET B 106     -16.423 -16.755  -5.973  1.00 66.30           C  
ATOM    729  O   MET B 106     -14.524 -16.213  -3.508  1.00 66.30           O  
ATOM    730  CG  MET B 106     -16.525 -16.575  -7.479  1.00 66.30           C  
ATOM    731  SD  MET B 106     -18.004 -15.608  -7.973  1.00 66.30           S  
ATOM    732  CE  MET B 106     -17.815 -15.633  -9.777  1.00 66.30           C  
ATOM    733  N   ASP B 107     -15.293 -18.387  -3.357  1.00 60.75           N  
ATOM    734  CA  ASP B 107     -15.244 -18.362  -1.899  1.00 60.75           C  
ATOM    735  C   ASP B 107     -13.802 -18.340  -1.398  1.00 60.75           C  
ATOM    736  CB  ASP B 107     -15.985 -19.567  -1.316  1.00 60.75           C  
ATOM    737  O   ASP B 107     -13.549 -18.034  -0.231  1.00 60.75           O  
ATOM    738  CG  ASP B 107     -17.484 -19.513  -1.556  1.00 60.75           C  
ATOM    739  OD1 ASP B 107     -18.104 -18.457  -1.309  1.00 60.75           O  
ATOM    740  OD2 ASP B 107     -18.050 -20.538  -1.994  1.00 60.75           O  
ATOM    741  N   ALA B 108     -12.895 -18.587  -2.344  1.00 61.17           N  
ATOM    742  CA  ALA B 108     -11.480 -18.590  -1.984  1.00 61.17           C  
ATOM    743  C   ALA B 108     -10.937 -17.168  -1.878  1.00 61.17           C  
ATOM    744  CB  ALA B 108     -10.673 -19.389  -3.004  1.00 61.17           C  
ATOM    745  O   ALA B 108      -9.901 -16.937  -1.250  1.00 61.17           O  
ATOM    746  N   LEU B 109     -11.641 -16.228  -2.400  1.00 65.41           N  
ATOM    747  CA  LEU B 109     -11.216 -14.834  -2.349  1.00 65.41           C  
ATOM    748  C   LEU B 109     -11.443 -14.246  -0.960  1.00 65.41           C  
ATOM    749  CB  LEU B 109     -11.966 -14.005  -3.395  1.00 65.41           C  
ATOM    750  O   LEU B 109     -12.469 -14.512  -0.329  1.00 65.41           O  
ATOM    751  CG  LEU B 109     -11.617 -14.283  -4.858  1.00 65.41           C  
ATOM    752  CD1 LEU B 109     -12.594 -13.565  -5.782  1.00 65.41           C  
ATOM    753  CD2 LEU B 109     -10.182 -13.860  -5.155  1.00 65.41           C  
ATOM    754  N   PRO B 110     -10.425 -13.639  -0.527  1.00 55.39           N  
ATOM    755  CA  PRO B 110     -10.582 -13.054   0.806  1.00 55.39           C  
ATOM    756  C   PRO B 110     -11.715 -12.032   0.873  1.00 55.39           C  
ATOM    757  CB  PRO B 110      -9.228 -12.385   1.059  1.00 55.39           C  
ATOM    758  O   PRO B 110     -12.000 -11.356  -0.119  1.00 55.39           O  
ATOM    759  CG  PRO B 110      -8.567 -12.343  -0.280  1.00 55.39           C  
ATOM    760  CD  PRO B 110      -9.292 -13.283  -1.200  1.00 55.39           C  
ATOM    761  N   SER B 111     -12.378 -11.977   1.964  1.00 53.28           N  
ATOM    762  CA  SER B 111     -13.394 -10.957   2.203  1.00 53.28           C  
ATOM    763  C   SER B 111     -12.762  -9.636   2.627  1.00 53.28           C  
ATOM    764  CB  SER B 111     -14.383 -11.425   3.272  1.00 53.28           C  
ATOM    765  O   SER B 111     -11.688  -9.621   3.232  1.00 53.28           O  
ATOM    766  OG  SER B 111     -15.283 -10.385   3.614  1.00 53.28           O  
ATOM    767  N   SER B 112     -13.386  -8.503   2.233  1.00 54.62           N  
ATOM    768  CA  SER B 112     -12.913  -7.180   2.625  1.00 54.62           C  
ATOM    769  C   SER B 112     -12.749  -7.077   4.138  1.00 54.62           C  
ATOM    770  CB  SER B 112     -13.875  -6.098   2.134  1.00 54.62           C  
ATOM    771  O   SER B 112     -11.794  -6.468   4.624  1.00 54.62           O  
ATOM    772  OG  SER B 112     -14.042  -6.173   0.729  1.00 54.62           O  
ATOM    773  N   ALA B 113     -13.725  -7.685   4.853  1.00 47.32           N  
ATOM    774  CA  ALA B 113     -13.670  -7.671   6.312  1.00 47.32           C  
ATOM    775  C   ALA B 113     -12.420  -8.382   6.821  1.00 47.32           C  
ATOM    776  CB  ALA B 113     -14.922  -8.319   6.899  1.00 47.32           C  
ATOM    777  O   ALA B 113     -11.789  -7.932   7.781  1.00 47.32           O  
ATOM    778  N   PHE B 114     -12.138  -9.407   6.134  1.00 43.82           N  
ATOM    779  CA  PHE B 114     -10.968 -10.198   6.499  1.00 43.82           C  
ATOM    780  C   PHE B 114      -9.688  -9.397   6.295  1.00 43.82           C  
ATOM    781  CB  PHE B 114     -10.915 -11.491   5.679  1.00 43.82           C  
ATOM    782  O   PHE B 114      -8.808  -9.392   7.158  1.00 43.82           O  
ATOM    783  CG  PHE B 114      -9.716 -12.349   5.976  1.00 43.82           C  
ATOM    784  CD1 PHE B 114      -8.584 -12.288   5.173  1.00 43.82           C  
ATOM    785  CD2 PHE B 114      -9.721 -13.219   7.059  1.00 43.82           C  
ATOM    786  CE1 PHE B 114      -7.472 -13.082   5.446  1.00 43.82           C  
ATOM    787  CE2 PHE B 114      -8.614 -14.015   7.338  1.00 43.82           C  
ATOM    788  CZ  PHE B 114      -7.491 -13.946   6.530  1.00 43.82           C  
ATOM    789  N   LEU B 115      -9.632  -8.731   5.194  1.00 49.84           N  
ATOM    790  CA  LEU B 115      -8.438  -7.953   4.879  1.00 49.84           C  
ATOM    791  C   LEU B 115      -8.251  -6.817   5.879  1.00 49.84           C  
ATOM    792  CB  LEU B 115      -8.525  -7.389   3.459  1.00 49.84           C  
ATOM    793  O   LEU B 115      -7.137  -6.576   6.350  1.00 49.84           O  
ATOM    794  CG  LEU B 115      -8.265  -8.377   2.320  1.00 49.84           C  
ATOM    795  CD1 LEU B 115      -8.705  -7.779   0.988  1.00 49.84           C  
ATOM    796  CD2 LEU B 115      -6.792  -8.768   2.276  1.00 49.84           C  
ATOM    797  N   LEU B 116      -9.328  -6.282   6.287  1.00 49.60           N  
ATOM    798  CA  LEU B 116      -9.287  -5.167   7.227  1.00 49.60           C  
ATOM    799  C   LEU B 116      -8.867  -5.640   8.614  1.00 49.60           C  
ATOM    800  CB  LEU B 116     -10.651  -4.477   7.300  1.00 49.60           C  
ATOM    801  O   LEU B 116      -8.070  -4.981   9.285  1.00 49.60           O  
ATOM    802  CG  LEU B 116     -10.880  -3.321   6.326  1.00 49.60           C  
ATOM    803  CD1 LEU B 116     -12.137  -3.566   5.497  1.00 49.60           C  
ATOM    804  CD2 LEU B 116     -10.981  -1.998   7.079  1.00 49.60           C  
ATOM    805  N   SER B 117      -9.487  -6.783   8.959  1.00 42.64           N  
ATOM    806  CA  SER B 117      -9.141  -7.341  10.262  1.00 42.64           C  
ATOM    807  C   SER B 117      -7.655  -7.671  10.345  1.00 42.64           C  
ATOM    808  CB  SER B 117      -9.967  -8.597  10.544  1.00 42.64           C  
ATOM    809  O   SER B 117      -7.022  -7.454  11.380  1.00 42.64           O  
ATOM    810  OG  SER B 117     -11.354  -8.317  10.455  1.00 42.64           O  
ATOM    811  N   ASN B 118      -7.256  -8.214   9.285  1.00 46.11           N  
ATOM    812  CA  ASN B 118      -5.839  -8.560   9.246  1.00 46.11           C  
ATOM    813  C   ASN B 118      -4.956  -7.319   9.336  1.00 46.11           C  
ATOM    814  CB  ASN B 118      -5.515  -9.353   7.978  1.00 46.11           C  
ATOM    815  O   ASN B 118      -3.928  -7.331  10.014  1.00 46.11           O  
ATOM    816  CG  ASN B 118      -5.869 -10.822   8.100  1.00 46.11           C  
ATOM    817  ND2 ASN B 118      -6.400 -11.395   7.027  1.00 46.11           N  
ATOM    818  OD1 ASN B 118      -5.668 -11.436   9.151  1.00 46.11           O  
ATOM    819  N   LEU B 119      -5.399  -6.374   8.598  1.00 48.16           N  
ATOM    820  CA  LEU B 119      -4.692  -5.099   8.645  1.00 48.16           C  
ATOM    821  C   LEU B 119      -4.693  -4.528  10.059  1.00 48.16           C  
ATOM    822  CB  LEU B 119      -5.328  -4.097   7.677  1.00 48.16           C  
ATOM    823  O   LEU B 119      -3.672  -4.021  10.530  1.00 48.16           O  
ATOM    824  CG  LEU B 119      -4.420  -3.548   6.576  1.00 48.16           C  
ATOM    825  CD1 LEU B 119      -5.153  -3.542   5.238  1.00 48.16           C  
ATOM    826  CD2 LEU B 119      -3.934  -2.147   6.931  1.00 48.16           C  
ATOM    827  N   LEU B 120      -5.862  -4.651  10.641  1.00 42.09           N  
ATOM    828  CA  LEU B 120      -6.010  -4.145  12.001  1.00 42.09           C  
ATOM    829  C   LEU B 120      -5.131  -4.928  12.971  1.00 42.09           C  
ATOM    830  CB  LEU B 120      -7.473  -4.222  12.445  1.00 42.09           C  
ATOM    831  O   LEU B 120      -4.527  -4.346  13.875  1.00 42.09           O  
ATOM    832  CG  LEU B 120      -8.405  -3.139  11.899  1.00 42.09           C  
ATOM    833  CD1 LEU B 120      -9.861  -3.519  12.147  1.00 42.09           C  
ATOM    834  CD2 LEU B 120      -8.085  -1.789  12.531  1.00 42.09           C  
ATOM    835  N   ASP B 121      -5.126  -6.289  12.777  1.00 41.88           N  
ATOM    836  CA  ASP B 121      -4.312  -7.153  13.625  1.00 41.88           C  
ATOM    837  C   ASP B 121      -2.829  -6.811  13.497  1.00 41.88           C  
ATOM    838  CB  ASP B 121      -4.544  -8.624  13.273  1.00 41.88           C  
ATOM    839  O   ASP B 121      -2.091  -6.847  14.483  1.00 41.88           O  
ATOM    840  CG  ASP B 121      -5.463  -9.331  14.254  1.00 41.88           C  
ATOM    841  OD1 ASP B 121      -5.588  -8.873  15.411  1.00 41.88           O  
ATOM    842  OD2 ASP B 121      -6.064 -10.357  13.869  1.00 41.88           O  
ATOM    843  N   ALA B 122      -2.491  -6.653  12.319  1.00 40.16           N  
ATOM    844  CA  ALA B 122      -1.104  -6.269  12.069  1.00 40.16           C  
ATOM    845  C   ALA B 122      -0.759  -4.965  12.782  1.00 40.16           C  
ATOM    846  CB  ALA B 122      -0.851  -6.135  10.569  1.00 40.16           C  
ATOM    847  O   ALA B 122       0.346  -4.812  13.310  1.00 40.16           O  
ATOM    848  N   VAL B 123      -1.747  -4.162  12.814  1.00 37.16           N  
ATOM    849  CA  VAL B 123      -1.588  -2.860  13.453  1.00 37.16           C  
ATOM    850  C   VAL B 123      -1.555  -3.030  14.970  1.00 37.16           C  
ATOM    851  CB  VAL B 123      -2.719  -1.888  13.050  1.00 37.16           C  
ATOM    852  O   VAL B 123      -0.747  -2.397  15.654  1.00 37.16           O  
ATOM    853  CG1 VAL B 123      -2.466  -0.496  13.626  1.00 37.16           C  
ATOM    854  CG2 VAL B 123      -2.850  -1.825  11.529  1.00 37.16           C  
ATOM    855  N   VAL B 124      -2.436  -3.906  15.558  1.00 34.82           N  
ATOM    856  CA  VAL B 124      -2.542  -4.130  16.996  1.00 34.82           C  
ATOM    857  C   VAL B 124      -1.316  -4.893  17.492  1.00 34.82           C  
ATOM    858  CB  VAL B 124      -3.832  -4.901  17.356  1.00 34.82           C  
ATOM    859  O   VAL B 124      -0.799  -4.611  18.576  1.00 34.82           O  
ATOM    860  CG1 VAL B 124      -3.924  -5.124  18.864  1.00 34.82           C  
ATOM    861  CG2 VAL B 124      -5.061  -4.151  16.848  1.00 34.82           C  
ATOM    862  N   ALA B 125      -0.853  -5.916  16.850  1.00 34.22           N  
ATOM    863  CA  ALA B 125       0.308  -6.718  17.225  1.00 34.22           C  
ATOM    864  C   ALA B 125       1.558  -5.851  17.345  1.00 34.22           C  
ATOM    865  CB  ALA B 125       0.534  -7.834  16.207  1.00 34.22           C  
ATOM    866  O   ALA B 125       2.401  -6.084  18.215  1.00 34.22           O  
ATOM    867  N   THR B 126       1.730  -4.931  16.548  1.00 34.86           N  
ATOM    868  CA  THR B 126       2.880  -4.034  16.564  1.00 34.86           C  
ATOM    869  C   THR B 126       2.794  -3.065  17.740  1.00 34.86           C  
ATOM    870  CB  THR B 126       2.987  -3.240  15.249  1.00 34.86           C  
ATOM    871  O   THR B 126       3.819  -2.624  18.265  1.00 34.86           O  
ATOM    872  CG2 THR B 126       3.144  -4.175  14.054  1.00 34.86           C  
ATOM    873  OG1 THR B 126       1.802  -2.454  15.074  1.00 34.86           O  
ATOM    874  N   ALA B 127       1.661  -2.726  18.208  1.00 31.85           N  
ATOM    875  CA  ALA B 127       1.439  -1.759  19.279  1.00 31.85           C  
ATOM    876  C   ALA B 127       1.764  -2.365  20.642  1.00 31.85           C  
ATOM    877  CB  ALA B 127      -0.002  -1.257  19.253  1.00 31.85           C  
ATOM    878  O   ALA B 127       2.149  -1.650  21.570  1.00 31.85           O  
ATOM    879  N   ASP B 128       1.692  -3.681  20.922  1.00 31.13           N  
ATOM    880  CA  ASP B 128       1.824  -4.326  22.224  1.00 31.13           C  
ATOM    881  C   ASP B 128       3.272  -4.728  22.494  1.00 31.13           C  
ATOM    882  CB  ASP B 128       0.912  -5.552  22.311  1.00 31.13           C  
ATOM    883  O   ASP B 128       3.565  -5.370  23.504  1.00 31.13           O  
ATOM    884  CG  ASP B 128       0.390  -5.804  23.715  1.00 31.13           C  
ATOM    885  OD1 ASP B 128       1.054  -6.522  24.493  1.00 31.13           O  
ATOM    886  OD2 ASP B 128      -0.698  -5.283  24.044  1.00 31.13           O  
ATOM    887  N   GLU B 129       4.217  -4.456  21.639  1.00 33.75           N  
ATOM    888  CA  GLU B 129       5.551  -4.954  21.959  1.00 33.75           C  
ATOM    889  C   GLU B 129       6.169  -4.175  23.116  1.00 33.75           C  
ATOM    890  CB  GLU B 129       6.462  -4.880  20.730  1.00 33.75           C  
ATOM    891  O   GLU B 129       6.235  -2.944  23.078  1.00 33.75           O  
ATOM    892  CG  GLU B 129       7.621  -5.865  20.763  1.00 33.75           C  
ATOM    893  CD  GLU B 129       8.438  -5.873  19.481  1.00 33.75           C  
ATOM    894  OE1 GLU B 129       9.616  -5.448  19.509  1.00 33.75           O  
ATOM    895  OE2 GLU B 129       7.896  -6.306  18.439  1.00 33.75           O  
ATOM    896  N   PRO B 130       6.319  -4.744  24.376  1.00 28.23           N  
ATOM    897  CA  PRO B 130       6.954  -4.097  25.526  1.00 28.23           C  
ATOM    898  C   PRO B 130       8.368  -3.608  25.221  1.00 28.23           C  
ATOM    899  CB  PRO B 130       6.975  -5.201  26.586  1.00 28.23           C  
ATOM    900  O   PRO B 130       9.021  -4.124  24.310  1.00 28.23           O  
ATOM    901  CG  PRO B 130       6.790  -6.470  25.818  1.00 28.23           C  
ATOM    902  CD  PRO B 130       6.229  -6.133  24.466  1.00 28.23           C  
ATOM    903  N   PRO B 131       8.805  -2.440  25.679  1.00 29.99           N  
ATOM    904  CA  PRO B 131      10.167  -1.959  25.436  1.00 29.99           C  
ATOM    905  C   PRO B 131      11.234  -2.938  25.923  1.00 29.99           C  
ATOM    906  CB  PRO B 131      10.225  -0.650  26.227  1.00 29.99           C  
ATOM    907  O   PRO B 131      10.991  -3.707  26.856  1.00 29.99           O  
ATOM    908  CG  PRO B 131       9.102  -0.747  27.209  1.00 29.99           C  
ATOM    909  CD  PRO B 131       8.158  -1.821  26.749  1.00 29.99           C  
ATOM    910  N   PRO B 132      12.197  -3.399  25.149  1.00 30.19           N  
ATOM    911  CA  PRO B 132      13.247  -4.302  25.624  1.00 30.19           C  
ATOM    912  C   PRO B 132      13.960  -3.777  26.868  1.00 30.19           C  
ATOM    913  CB  PRO B 132      14.210  -4.380  24.436  1.00 30.19           C  
ATOM    914  O   PRO B 132      14.254  -2.582  26.957  1.00 30.19           O  
ATOM    915  CG  PRO B 132      13.968  -3.122  23.666  1.00 30.19           C  
ATOM    916  CD  PRO B 132      12.627  -2.572  24.059  1.00 30.19           C  
ATOM    917  N   LYS B 133      13.703  -4.247  28.121  1.00 26.02           N  
ATOM    918  CA  LYS B 133      14.443  -3.877  29.324  1.00 26.02           C  
ATOM    919  C   LYS B 133      15.924  -4.218  29.186  1.00 26.02           C  
ATOM    920  CB  LYS B 133      13.856  -4.577  30.551  1.00 26.02           C  
ATOM    921  O   LYS B 133      16.275  -5.330  28.785  1.00 26.02           O  
ATOM    922  CG  LYS B 133      12.558  -3.961  31.052  1.00 26.02           C  
ATOM    923  CD  LYS B 133      12.080  -4.631  32.334  1.00 26.02           C  
ATOM    924  CE  LYS B 133      10.780  -4.017  32.837  1.00 26.02           C  
ATOM    925  NZ  LYS B 133      10.283  -4.702  34.067  1.00 26.02           N  
ATOM    926  N   ASN B 134      16.915  -3.300  28.956  1.00 28.37           N  
ATOM    927  CA  ASN B 134      18.371  -3.384  29.006  1.00 28.37           C  
ATOM    928  C   ASN B 134      18.858  -3.858  30.372  1.00 28.37           C  
ATOM    929  CB  ASN B 134      18.998  -2.032  28.659  1.00 28.37           C  
ATOM    930  O   ASN B 134      18.920  -3.075  31.321  1.00 28.37           O  
ATOM    931  CG  ASN B 134      19.060  -1.784  27.165  1.00 28.37           C  
ATOM    932  ND2 ASN B 134      19.239  -0.525  26.780  1.00 28.37           N  
ATOM    933  OD1 ASN B 134      18.948  -2.715  26.363  1.00 28.37           O  
ATOM    934  N   GLY B 135      18.403  -4.965  31.027  1.00 26.91           N  
ATOM    935  CA  GLY B 135      18.853  -5.301  32.368  1.00 26.91           C  
ATOM    936  C   GLY B 135      20.335  -5.619  32.438  1.00 26.91           C  
ATOM    937  O   GLY B 135      20.770  -6.680  31.987  1.00 26.91           O  
ATOM    938  N   ARG B 136      21.307  -4.985  31.923  1.00 28.10           N  
ATOM    939  CA  ARG B 136      22.653  -5.514  32.123  1.00 28.10           C  
ATOM    940  C   ARG B 136      23.027  -5.514  33.601  1.00 28.10           C  
ATOM    941  CB  ARG B 136      23.674  -4.703  31.323  1.00 28.10           C  
ATOM    942  O   ARG B 136      23.980  -4.844  34.005  1.00 28.10           O  
ATOM    943  CG  ARG B 136      24.791  -5.540  30.722  1.00 28.10           C  
ATOM    944  CD  ARG B 136      25.621  -4.742  29.726  1.00 28.10           C  
ATOM    945  NE  ARG B 136      26.608  -5.581  29.052  1.00 28.10           N  
ATOM    946  NH1 ARG B 136      26.809  -4.214  27.200  1.00 28.10           N  
ATOM    947  NH2 ARG B 136      28.038  -6.144  27.345  1.00 28.10           N  
ATOM    948  CZ  ARG B 136      27.150  -5.311  27.867  1.00 28.10           C  
ATOM    949  N   ALA B 137      22.273  -5.976  34.615  1.00 23.86           N  
ATOM    950  CA  ALA B 137      22.827  -5.673  35.932  1.00 23.86           C  
ATOM    951  C   ALA B 137      24.131  -6.429  36.166  1.00 23.86           C  
ATOM    952  CB  ALA B 137      21.816  -6.010  37.025  1.00 23.86           C  
ATOM    953  O   ALA B 137      24.313  -7.538  35.657  1.00 23.86           O  
ATOM    954  N   GLY B 138      25.233  -5.796  36.717  1.00 25.47           N  
ATOM    955  CA  GLY B 138      26.632  -5.924  37.091  1.00 25.47           C  
ATOM    956  C   GLY B 138      26.860  -6.907  38.223  1.00 25.47           C  
ATOM    957  O   GLY B 138      27.958  -6.976  38.781  1.00 25.47           O  
ATOM    958  N   ALA B 139      26.127  -8.025  38.438  1.00 25.75           N  
ATOM    959  CA  ALA B 139      26.344  -8.419  39.828  1.00 25.75           C  
ATOM    960  C   ALA B 139      27.783  -8.873  40.051  1.00 25.75           C  
ATOM    961  CB  ALA B 139      25.372  -9.527  40.225  1.00 25.75           C  
ATOM    962  O   ALA B 139      28.431  -9.379  39.132  1.00 25.75           O  
ATOM    963  N   PRO B 140      28.418  -8.651  41.301  1.00 24.78           N  
ATOM    964  CA  PRO B 140      29.739  -8.564  41.929  1.00 24.78           C  
ATOM    965  C   PRO B 140      30.387  -9.931  42.133  1.00 24.78           C  
ATOM    966  CB  PRO B 140      29.446  -7.892  43.273  1.00 24.78           C  
ATOM    967  O   PRO B 140      29.744 -10.962  41.914  1.00 24.78           O  
ATOM    968  CG  PRO B 140      28.033  -8.265  43.587  1.00 24.78           C  
ATOM    969  CD  PRO B 140      27.395  -8.808  42.340  1.00 24.78           C  
ATOM    970  N   ALA B 141      31.136 -10.227  43.328  1.00 26.58           N  
ATOM    971  CA  ALA B 141      32.486 -10.502  43.814  1.00 26.58           C  
ATOM    972  C   ALA B 141      32.612 -11.944  44.297  1.00 26.58           C  
ATOM    973  CB  ALA B 141      32.854  -9.534  44.936  1.00 26.58           C  
ATOM    974  O   ALA B 141      33.566 -12.642  43.945  1.00 26.58           O  
ATOM    975  N   GLY B 142      31.919 -12.522  45.335  1.00 24.63           N  
ATOM    976  CA  GLY B 142      32.769 -12.860  46.466  1.00 24.63           C  
ATOM    977  C   GLY B 142      33.501 -14.177  46.289  1.00 24.63           C  
ATOM    978  O   GLY B 142      34.624 -14.205  45.779  1.00 24.63           O  
ATOM    979  N   ALA B 143      33.098 -15.411  46.984  1.00 22.63           N  
ATOM    980  CA  ALA B 143      33.749 -16.082  48.106  1.00 22.63           C  
ATOM    981  C   ALA B 143      34.461 -17.352  47.648  1.00 22.63           C  
ATOM    982  CB  ALA B 143      32.729 -16.411  49.193  1.00 22.63           C  
ATOM    983  O   ALA B 143      34.066 -17.969  46.656  1.00 22.63           O  
ATOM    984  N   GLY B 144      35.761 -17.777  48.258  1.00 26.34           N  
ATOM    985  CA  GLY B 144      37.001 -18.530  48.155  1.00 26.34           C  
ATOM    986  C   GLY B 144      36.846 -19.989  48.541  1.00 26.34           C  
ATOM    987  O   GLY B 144      37.562 -20.852  48.028  1.00 26.34           O  
ATOM    988  N   GLY B 145      36.088 -20.537  49.494  1.00 23.15           N  
ATOM    989  CA  GLY B 145      36.781 -21.396  50.441  1.00 23.15           C  
ATOM    990  C   GLY B 145      37.137 -22.754  49.866  1.00 23.15           C  
ATOM    991  O   GLY B 145      36.632 -23.138  48.809  1.00 23.15           O  
ATOM    992  N   HIS B 146      38.223 -23.543  50.505  1.00 25.71           N  
ATOM    993  CA  HIS B 146      39.290 -24.513  50.285  1.00 25.71           C  
ATOM    994  C   HIS B 146      38.801 -25.936  50.535  1.00 25.71           C  
ATOM    995  CB  HIS B 146      40.488 -24.204  51.184  1.00 25.71           C  
ATOM    996  O   HIS B 146      39.559 -26.894  50.373  1.00 25.71           O  
ATOM    997  CG  HIS B 146      41.160 -22.907  50.864  1.00 25.71           C  
ATOM    998  CD2 HIS B 146      42.071 -22.183  51.556  1.00 25.71           C  
ATOM    999  ND1 HIS B 146      40.910 -22.206  49.704  1.00 25.71           N  
ATOM   1000  CE1 HIS B 146      41.642 -21.104  49.696  1.00 25.71           C  
ATOM   1001  NE2 HIS B 146      42.355 -21.066  50.809  1.00 25.71           N  
ATOM   1002  N   SER B 147      37.756 -26.385  51.132  1.00 22.48           N  
ATOM   1003  CA  SER B 147      37.980 -27.378  52.178  1.00 22.48           C  
ATOM   1004  C   SER B 147      38.487 -28.692  51.594  1.00 22.48           C  
ATOM   1005  CB  SER B 147      36.694 -27.624  52.968  1.00 22.48           C  
ATOM   1006  O   SER B 147      38.452 -28.891  50.378  1.00 22.48           O  
ATOM   1007  OG  SER B 147      35.637 -28.005  52.104  1.00 22.48           O  
ATOM   1008  N   ASN B 148      38.424 -29.909  52.388  1.00 21.60           N  
ATOM   1009  CA  ASN B 148      39.228 -30.910  53.080  1.00 21.60           C  
ATOM   1010  C   ASN B 148      39.223 -32.244  52.340  1.00 21.60           C  
ATOM   1011  CB  ASN B 148      38.733 -31.097  54.516  1.00 21.60           C  
ATOM   1012  O   ASN B 148      40.282 -32.774  51.999  1.00 21.60           O  
ATOM   1013  CG  ASN B 148      39.508 -30.261  55.515  1.00 21.60           C  
ATOM   1014  ND2 ASN B 148      38.924 -30.046  56.688  1.00 21.60           N  
ATOM   1015  OD1 ASN B 148      40.622 -29.810  55.235  1.00 21.60           O  
ATOM   1016  N   HIS B 149      38.266 -33.254  52.647  1.00 21.10           N  
ATOM   1017  CA  HIS B 149      38.502 -34.473  53.413  1.00 21.10           C  
ATOM   1018  C   HIS B 149      38.882 -35.633  52.500  1.00 21.10           C  
ATOM   1019  CB  HIS B 149      37.265 -34.835  54.236  1.00 21.10           C  
ATOM   1020  O   HIS B 149      38.658 -35.575  51.289  1.00 21.10           O  
ATOM   1021  CG  HIS B 149      37.443 -34.635  55.708  1.00 21.10           C  
ATOM   1022  CD2 HIS B 149      37.236 -35.474  56.751  1.00 21.10           C  
ATOM   1023  ND1 HIS B 149      37.885 -33.448  56.249  1.00 21.10           N  
ATOM   1024  CE1 HIS B 149      37.943 -33.565  57.565  1.00 21.10           C  
ATOM   1025  NE2 HIS B 149      37.554 -34.785  57.895  1.00 21.10           N  
ATOM   1026  N   ARG B 150      38.571 -37.058  52.917  1.00 21.60           N  
ATOM   1027  CA  ARG B 150      39.298 -38.198  53.466  1.00 21.60           C  
ATOM   1028  C   ARG B 150      39.458 -39.299  52.423  1.00 21.60           C  
ATOM   1029  CB  ARG B 150      38.581 -38.748  54.701  1.00 21.60           C  
ATOM   1030  O   ARG B 150      38.929 -39.193  51.314  1.00 21.60           O  
ATOM   1031  CG  ARG B 150      39.310 -38.475  56.008  1.00 21.60           C  
ATOM   1032  CD  ARG B 150      38.590 -39.098  57.196  1.00 21.60           C  
ATOM   1033  NE  ARG B 150      39.265 -38.796  58.454  1.00 21.60           N  
ATOM   1034  NH1 ARG B 150      37.334 -38.767  59.722  1.00 21.60           N  
ATOM   1035  NH2 ARG B 150      39.365 -38.371  60.709  1.00 21.60           N  
ATOM   1036  CZ  ARG B 150      38.653 -38.645  59.626  1.00 21.60           C  
ATOM   1037  N   HIS B 151      38.916 -40.679  52.722  1.00 21.15           N  
ATOM   1038  CA  HIS B 151      39.599 -41.904  53.123  1.00 21.15           C  
ATOM   1039  C   HIS B 151      39.763 -42.856  51.943  1.00 21.15           C  
ATOM   1040  CB  HIS B 151      38.836 -42.597  54.254  1.00 21.15           C  
ATOM   1041  O   HIS B 151      39.230 -42.605  50.860  1.00 21.15           O  
ATOM   1042  CG  HIS B 151      39.135 -42.040  55.609  1.00 21.15           C  
ATOM   1043  CD2 HIS B 151      38.498 -41.097  56.344  1.00 21.15           C  
ATOM   1044  ND1 HIS B 151      40.212 -42.455  56.363  1.00 21.15           N  
ATOM   1045  CE1 HIS B 151      40.223 -41.790  57.506  1.00 21.15           C  
ATOM   1046  NE2 HIS B 151      39.194 -40.960  57.519  1.00 21.15           N  
ATOM   1047  N   HIS B 152      39.278 -44.280  52.036  1.00 21.19           N  
ATOM   1048  CA  HIS B 152      40.003 -45.508  52.342  1.00 21.19           C  
ATOM   1049  C   HIS B 152      40.150 -46.384  51.102  1.00 21.19           C  
ATOM   1050  CB  HIS B 152      39.294 -46.285  53.453  1.00 21.19           C  
ATOM   1051  O   HIS B 152      41.255 -46.824  50.776  1.00 21.19           O  
ATOM   1052  CG  HIS B 152      40.227 -46.883  54.457  1.00 21.19           C  
ATOM   1053  CD2 HIS B 152      40.002 -47.378  55.696  1.00 21.19           C  
ATOM   1054  ND1 HIS B 152      41.580 -47.018  54.227  1.00 21.19           N  
ATOM   1055  CE1 HIS B 152      42.146 -47.573  55.285  1.00 21.19           C  
ATOM   1056  NE2 HIS B 152      41.211 -47.801  56.191  1.00 21.19           N  
ATOM   1057  N   ALA B 153      39.347 -47.670  50.976  1.00 21.08           N  
ATOM   1058  CA  ALA B 153      39.716 -49.056  51.253  1.00 21.08           C  
ATOM   1059  C   ALA B 153      40.146 -49.774  49.977  1.00 21.08           C  
ATOM   1060  CB  ALA B 153      38.552 -49.795  51.909  1.00 21.08           C  
ATOM   1061  O   ALA B 153      39.844 -49.322  48.870  1.00 21.08           O  
ATOM   1062  N   HIS B 154      40.360 -51.315  50.002  1.00 20.74           N  
ATOM   1063  CA  HIS B 154      41.435 -52.267  49.745  1.00 20.74           C  
ATOM   1064  C   HIS B 154      41.273 -52.926  48.380  1.00 20.74           C  
ATOM   1065  CB  HIS B 154      41.478 -53.334  50.841  1.00 20.74           C  
ATOM   1066  O   HIS B 154      40.536 -52.425  47.527  1.00 20.74           O  
ATOM   1067  CG  HIS B 154      42.251 -52.919  52.052  1.00 20.74           C  
ATOM   1068  CD2 HIS B 154      41.842 -52.394  53.231  1.00 20.74           C  
ATOM   1069  ND1 HIS B 154      43.623 -53.025  52.132  1.00 20.74           N  
ATOM   1070  CE1 HIS B 154      44.024 -52.583  53.312  1.00 20.74           C  
ATOM   1071  NE2 HIS B 154      42.963 -52.194  53.998  1.00 20.74           N  
ATOM   1072  N   HIS B 155      40.965 -54.453  48.328  1.00 21.16           N  
ATOM   1073  CA  HIS B 155      41.928 -55.522  48.089  1.00 21.16           C  
ATOM   1074  C   HIS B 155      41.821 -56.052  46.664  1.00 21.16           C  
ATOM   1075  CB  HIS B 155      41.724 -56.661  49.090  1.00 21.16           C  
ATOM   1076  O   HIS B 155      40.876 -55.722  45.944  1.00 21.16           O  
ATOM   1077  CG  HIS B 155      42.988 -57.114  49.749  1.00 21.16           C  
ATOM   1078  CD2 HIS B 155      43.532 -56.790  50.946  1.00 21.16           C  
ATOM   1079  ND1 HIS B 155      43.853 -58.011  49.162  1.00 21.16           N  
ATOM   1080  CE1 HIS B 155      44.877 -58.220  49.972  1.00 21.16           C  
ATOM   1081  NE2 HIS B 155      44.707 -57.491  51.061  1.00 21.16           N  
ATOM   1082  N   ALA B 156      41.643 -57.670  46.496  1.00 20.97           N  
ATOM   1083  CA  ALA B 156      42.600 -58.680  46.052  1.00 20.97           C  
ATOM   1084  C   ALA B 156      42.328 -59.095  44.608  1.00 20.97           C  
ATOM   1085  CB  ALA B 156      42.554 -59.899  46.970  1.00 20.97           C  
ATOM   1086  O   ALA B 156      41.289 -58.750  44.042  1.00 20.97           O  
ATOM   1087  N   HIS B 157      42.589 -60.619  44.296  1.00 21.80           N  
ATOM   1088  CA  HIS B 157      43.535 -61.240  43.376  1.00 21.80           C  
ATOM   1089  C   HIS B 157      42.829 -61.767  42.132  1.00 21.80           C  
ATOM   1090  CB  HIS B 157      44.292 -62.374  44.070  1.00 21.80           C  
ATOM   1091  O   HIS B 157      41.598 -61.767  42.065  1.00 21.80           O  
ATOM   1092  CG  HIS B 157      45.439 -61.905  44.908  1.00 21.80           C  
ATOM   1093  CD2 HIS B 157      45.486 -61.484  46.194  1.00 21.80           C  
ATOM   1094  ND1 HIS B 157      46.729 -61.829  44.430  1.00 21.80           N  
ATOM   1095  CE1 HIS B 157      47.522 -61.382  45.389  1.00 21.80           C  
ATOM   1096  NE2 HIS B 157      46.793 -61.165  46.470  1.00 21.80           N  
ATOM   1097  N   PRO B 158      42.858 -63.337  41.876  1.00 21.49           N  
ATOM   1098  CA  PRO B 158      43.849 -63.886  40.947  1.00 21.49           C  
ATOM   1099  C   PRO B 158      43.223 -64.398  39.652  1.00 21.49           C  
ATOM   1100  CB  PRO B 158      44.477 -65.034  41.741  1.00 21.49           C  
ATOM   1101  O   PRO B 158      43.665 -64.030  38.561  1.00 21.49           O  
ATOM   1102  CG  PRO B 158      43.409 -65.471  42.691  1.00 21.49           C  
ATOM   1103  CD  PRO B 158      42.239 -64.540  42.554  1.00 21.49           C  
ATOM   1104  N   ARG B 159      42.766 -65.858  39.570  1.00 21.01           N  
ATOM   1105  CA  ARG B 159      43.576 -66.888  38.926  1.00 21.01           C  
ATOM   1106  C   ARG B 159      43.104 -67.142  37.498  1.00 21.01           C  
ATOM   1107  CB  ARG B 159      43.533 -68.188  39.731  1.00 21.01           C  
ATOM   1108  O   ARG B 159      42.034 -66.677  37.100  1.00 21.01           O  
ATOM   1109  CG  ARG B 159      44.365 -68.153  41.003  1.00 21.01           C  
ATOM   1110  CD  ARG B 159      44.520 -69.538  41.615  1.00 21.01           C  
ATOM   1111  NE  ARG B 159      45.288 -69.497  42.855  1.00 21.01           N  
ATOM   1112  NH1 ARG B 159      45.205 -71.776  43.225  1.00 21.01           N  
ATOM   1113  NH2 ARG B 159      46.301 -70.410  44.704  1.00 21.01           N  
ATOM   1114  CZ  ARG B 159      45.596 -70.561  43.592  1.00 21.01           C  
ATOM   1115  N   ALA B 160      43.067 -68.691  36.997  1.00 22.12           N  
ATOM   1116  CA  ALA B 160      43.979 -69.347  36.063  1.00 22.12           C  
ATOM   1117  C   ALA B 160      43.299 -69.606  34.722  1.00 22.12           C  
ATOM   1118  CB  ALA B 160      44.496 -70.656  36.655  1.00 22.12           C  
ATOM   1119  O   ALA B 160      42.463 -68.814  34.280  1.00 22.12           O  
ATOM   1120  N   SER B 161      43.054 -71.110  34.272  1.00 22.63           N  
ATOM   1121  CA  SER B 161      43.923 -71.803  33.327  1.00 22.63           C  
ATOM   1122  C   SER B 161      43.253 -71.951  31.966  1.00 22.63           C  
ATOM   1123  CB  SER B 161      44.311 -73.180  33.866  1.00 22.63           C  
ATOM   1124  O   SER B 161      43.829 -71.580  30.941  1.00 22.63           O  
ATOM   1125  OG  SER B 161      45.662 -73.478  33.559  1.00 22.63           O  
ATOM   1126  N   ALA B 162      42.717 -73.329  31.522  1.00 21.49           N  
ATOM   1127  CA  ALA B 162      43.540 -74.161  30.649  1.00 21.49           C  
ATOM   1128  C   ALA B 162      43.111 -74.019  29.192  1.00 21.49           C  
ATOM   1129  CB  ALA B 162      43.465 -75.623  31.083  1.00 21.49           C  
ATOM   1130  O   ALA B 162      42.071 -73.425  28.899  1.00 21.49           O  
ATOM   1131  N   SER B 163      42.877 -75.376  28.340  1.00 21.51           N  
ATOM   1132  CA  SER B 163      43.819 -75.901  27.358  1.00 21.51           C  
ATOM   1133  C   SER B 163      43.341 -75.633  25.935  1.00 21.51           C  
ATOM   1134  CB  SER B 163      44.025 -77.403  27.561  1.00 21.51           C  
ATOM   1135  O   SER B 163      43.656 -74.592  25.354  1.00 21.51           O  
ATOM   1136  OG  SER B 163      44.505 -77.673  28.866  1.00 21.51           O  
ATOM   1137  N   ALA B 164      42.854 -76.863  25.115  1.00 21.70           N  
ATOM   1138  CA  ALA B 164      43.770 -77.407  24.116  1.00 21.70           C  
ATOM   1139  C   ALA B 164      43.506 -76.799  22.741  1.00 21.70           C  
ATOM   1140  CB  ALA B 164      43.648 -78.928  24.054  1.00 21.70           C  
ATOM   1141  O   ALA B 164      42.484 -76.142  22.532  1.00 21.70           O  
ATOM   1142  N   PRO B 165      43.781 -77.812  21.565  1.00 20.96           N  
ATOM   1143  CA  PRO B 165      44.817 -77.639  20.544  1.00 20.96           C  
ATOM   1144  C   PRO B 165      44.261 -77.111  19.223  1.00 20.96           C  
ATOM   1145  CB  PRO B 165      45.383 -79.050  20.373  1.00 20.96           C  
ATOM   1146  O   PRO B 165      43.042 -77.052  19.042  1.00 20.96           O  
ATOM   1147  CG  PRO B 165      44.283 -79.960  20.815  1.00 20.96           C  
ATOM   1148  CD  PRO B 165      43.222 -79.134  21.485  1.00 20.96           C  
ATOM   1149  N   PRO B 166      44.642 -77.995  18.048  1.00 22.23           N  
ATOM   1150  CA  PRO B 166      45.561 -77.493  17.023  1.00 22.23           C  
ATOM   1151  C   PRO B 166      44.840 -77.037  15.756  1.00 22.23           C  
ATOM   1152  CB  PRO B 166      46.461 -78.697  16.736  1.00 22.23           C  
ATOM   1153  O   PRO B 166      45.074 -75.926  15.274  1.00 22.23           O  
ATOM   1154  CG  PRO B 166      45.623 -79.889  17.070  1.00 22.23           C  
ATOM   1155  CD  PRO B 166      44.345 -79.412  17.699  1.00 22.23           C  
ATOM   1156  N   LEU B 167      44.554 -78.093  14.733  1.00 22.12           N  
ATOM   1157  CA  LEU B 167      45.512 -78.139  13.634  1.00 22.12           C  
ATOM   1158  C   LEU B 167      45.025 -77.306  12.453  1.00 22.12           C  
ATOM   1159  CB  LEU B 167      45.749 -79.585  13.189  1.00 22.12           C  
ATOM   1160  O   LEU B 167      43.850 -76.938  12.390  1.00 22.12           O  
ATOM   1161  CG  LEU B 167      46.516 -80.477  14.166  1.00 22.12           C  
ATOM   1162  CD1 LEU B 167      46.637 -81.892  13.609  1.00 22.12           C  
ATOM   1163  CD2 LEU B 167      47.894 -79.892  14.457  1.00 22.12           C  
ATOM   1164  N   PRO B 168      45.489 -77.838  11.139  1.00 22.48           N  
ATOM   1165  CA  PRO B 168      46.343 -77.095  10.209  1.00 22.48           C  
ATOM   1166  C   PRO B 168      45.553 -76.444   9.075  1.00 22.48           C  
ATOM   1167  CB  PRO B 168      47.291 -78.168   9.668  1.00 22.48           C  
ATOM   1168  O   PRO B 168      45.682 -75.240   8.841  1.00 22.48           O  
ATOM   1169  CG  PRO B 168      46.617 -79.465   9.976  1.00 22.48           C  
ATOM   1170  CD  PRO B 168      45.316 -79.174  10.668  1.00 22.48           C  
ATOM   1171  N   GLN B 169      45.467 -77.224   7.858  1.00 21.49           N  
ATOM   1172  CA  GLN B 169      46.410 -76.863   6.805  1.00 21.49           C  
ATOM   1173  C   GLN B 169      45.741 -76.000   5.739  1.00 21.49           C  
ATOM   1174  CB  GLN B 169      47.008 -78.117   6.165  1.00 21.49           C  
ATOM   1175  O   GLN B 169      46.256 -74.940   5.378  1.00 21.49           O  
ATOM   1176  CG  GLN B 169      48.492 -78.305   6.449  1.00 21.49           C  
ATOM   1177  CD  GLN B 169      49.043 -79.592   5.866  1.00 21.49           C  
ATOM   1178  NE2 GLN B 169      50.142 -80.078   6.433  1.00 21.49           N  
ATOM   1179  OE1 GLN B 169      48.486 -80.147   4.913  1.00 21.49           O  
ATOM   1180  N   ALA B 170      45.197 -76.685   4.559  1.00 23.14           N  
ATOM   1181  CA  ALA B 170      46.010 -76.591   3.349  1.00 23.14           C  
ATOM   1182  C   ALA B 170      45.577 -75.409   2.487  1.00 23.14           C  
ATOM   1183  CB  ALA B 170      45.925 -77.889   2.549  1.00 23.14           C  
ATOM   1184  O   ALA B 170      44.477 -74.878   2.658  1.00 23.14           O  
ATOM   1185  N   PRO B 171      46.140 -75.447   1.164  1.00 23.54           N  
ATOM   1186  CA  PRO B 171      46.887 -74.380   0.495  1.00 23.54           C  
ATOM   1187  C   PRO B 171      45.998 -73.493  -0.374  1.00 23.54           C  
ATOM   1188  CB  PRO B 171      47.901 -75.143  -0.361  1.00 23.54           C  
ATOM   1189  O   PRO B 171      46.025 -72.267  -0.242  1.00 23.54           O  
ATOM   1190  CG  PRO B 171      47.283 -76.485  -0.581  1.00 23.54           C  
ATOM   1191  CD  PRO B 171      46.101 -76.622   0.336  1.00 23.54           C  
ATOM   1192  N   GLN B 172      45.787 -73.995  -1.691  1.00 23.09           N  
ATOM   1193  CA  GLN B 172      46.642 -73.346  -2.679  1.00 23.09           C  
ATOM   1194  C   GLN B 172      45.931 -72.162  -3.329  1.00 23.09           C  
ATOM   1195  CB  GLN B 172      47.083 -74.346  -3.749  1.00 23.09           C  
ATOM   1196  O   GLN B 172      44.724 -71.984  -3.154  1.00 23.09           O  
ATOM   1197  CG  GLN B 172      48.154 -75.320  -3.277  1.00 23.09           C  
ATOM   1198  CD  GLN B 172      49.365 -75.348  -4.189  1.00 23.09           C  
ATOM   1199  NE2 GLN B 172      50.554 -75.355  -3.596  1.00 23.09           N  
ATOM   1200  OE1 GLN B 172      49.234 -75.364  -5.417  1.00 23.09           O  
ATOM   1201  N   PRO B 173      45.807 -72.281  -4.751  1.00 23.00           N  
ATOM   1202  CA  PRO B 173      46.650 -71.432  -5.597  1.00 23.00           C  
ATOM   1203  C   PRO B 173      45.919 -70.189  -6.099  1.00 23.00           C  
ATOM   1204  CB  PRO B 173      47.023 -72.354  -6.761  1.00 23.00           C  
ATOM   1205  O   PRO B 173      44.696 -70.092  -5.967  1.00 23.00           O  
ATOM   1206  CG  PRO B 173      45.932 -73.374  -6.805  1.00 23.00           C  
ATOM   1207  CD  PRO B 173      45.227 -73.376  -5.479  1.00 23.00           C  
ATOM   1208  N   PRO B 174      46.374 -69.839  -7.370  1.00 24.43           N  
ATOM   1209  CA  PRO B 174      46.913 -68.524  -7.725  1.00 24.43           C  
ATOM   1210  C   PRO B 174      45.868 -67.612  -8.365  1.00 24.43           C  
ATOM   1211  CB  PRO B 174      48.029 -68.856  -8.718  1.00 24.43           C  
ATOM   1212  O   PRO B 174      45.833 -66.412  -8.079  1.00 24.43           O  
ATOM   1213  CG  PRO B 174      47.664 -70.197  -9.268  1.00 24.43           C  
ATOM   1214  CD  PRO B 174      46.721 -70.865  -8.309  1.00 24.43           C  
ATOM   1215  N   ALA B 175      45.030 -68.166  -9.302  1.00 26.98           N  
ATOM   1216  CA  ALA B 175      45.463 -67.725 -10.625  1.00 26.98           C  
ATOM   1217  C   ALA B 175      44.994 -66.301 -10.909  1.00 26.98           C  
ATOM   1218  CB  ALA B 175      44.944 -68.677 -11.700  1.00 26.98           C  
ATOM   1219  O   ALA B 175      44.079 -65.799 -10.252  1.00 26.98           O  
ATOM   1220  N   PRO B 176      45.627 -65.682 -12.056  1.00 26.20           N  
ATOM   1221  CA  PRO B 176      46.088 -64.317 -12.323  1.00 26.20           C  
ATOM   1222  C   PRO B 176      44.992 -63.430 -12.910  1.00 26.20           C  
ATOM   1223  CB  PRO B 176      47.224 -64.519 -13.329  1.00 26.20           C  
ATOM   1224  O   PRO B 176      45.247 -62.270 -13.247  1.00 26.20           O  
ATOM   1225  CG  PRO B 176      46.915 -65.819 -13.998  1.00 26.20           C  
ATOM   1226  CD  PRO B 176      45.954 -66.584 -13.134  1.00 26.20           C  
ATOM   1227  N   SER B 177      43.821 -63.821 -12.938  1.00 26.77           N  
ATOM   1228  CA  SER B 177      43.291 -63.441 -14.243  1.00 26.77           C  
ATOM   1229  C   SER B 177      43.382 -61.934 -14.460  1.00 26.77           C  
ATOM   1230  CB  SER B 177      41.838 -63.897 -14.386  1.00 26.77           C  
ATOM   1231  O   SER B 177      43.137 -61.153 -13.538  1.00 26.77           O  
ATOM   1232  OG  SER B 177      41.745 -65.309 -14.314  1.00 26.77           O  
ATOM   1233  N   ARG B 178      43.981 -61.563 -15.629  1.00 26.47           N  
ATOM   1234  CA  ARG B 178      44.753 -60.372 -15.967  1.00 26.47           C  
ATOM   1235  C   ARG B 178      43.867 -59.130 -15.977  1.00 26.47           C  
ATOM   1236  CB  ARG B 178      45.435 -60.540 -17.327  1.00 26.47           C  
ATOM   1237  O   ARG B 178      44.171 -58.139 -15.310  1.00 26.47           O  
ATOM   1238  CG  ARG B 178      46.826 -61.148 -17.247  1.00 26.47           C  
ATOM   1239  CD  ARG B 178      47.519 -61.149 -18.602  1.00 26.47           C  
ATOM   1240  NE  ARG B 178      48.853 -61.739 -18.525  1.00 26.47           N  
ATOM   1241  NH1 ARG B 178      49.909 -60.007 -19.630  1.00 26.47           N  
ATOM   1242  NH2 ARG B 178      51.119 -61.808 -18.889  1.00 26.47           N  
ATOM   1243  CZ  ARG B 178      49.957 -61.184 -19.015  1.00 26.47           C  
ATOM   1244  N   SER B 179      43.442 -58.769 -17.255  1.00 25.27           N  
ATOM   1245  CA  SER B 179      44.119 -57.625 -17.856  1.00 25.27           C  
ATOM   1246  C   SER B 179      43.439 -56.316 -17.471  1.00 25.27           C  
ATOM   1247  CB  SER B 179      44.154 -57.762 -19.379  1.00 25.27           C  
ATOM   1248  O   SER B 179      44.067 -55.435 -16.880  1.00 25.27           O  
ATOM   1249  OG  SER B 179      44.790 -58.970 -19.761  1.00 25.27           O  
ATOM   1250  N   ALA B 180      42.393 -55.873 -18.325  1.00 28.28           N  
ATOM   1251  CA  ALA B 180      42.692 -54.805 -19.276  1.00 28.28           C  
ATOM   1252  C   ALA B 180      42.326 -53.440 -18.701  1.00 28.28           C  
ATOM   1253  CB  ALA B 180      41.952 -55.041 -20.591  1.00 28.28           C  
ATOM   1254  O   ALA B 180      41.501 -53.344 -17.790  1.00 28.28           O  
ATOM   1255  N   PRO B 181      43.111 -52.355 -19.116  1.00 26.24           N  
ATOM   1256  CA  PRO B 181      43.403 -51.062 -18.493  1.00 26.24           C  
ATOM   1257  C   PRO B 181      42.231 -50.086 -18.582  1.00 26.24           C  
ATOM   1258  CB  PRO B 181      44.603 -50.548 -19.292  1.00 26.24           C  
ATOM   1259  O   PRO B 181      42.256 -49.027 -17.950  1.00 26.24           O  
ATOM   1260  CG  PRO B 181      44.532 -51.272 -20.597  1.00 26.24           C  
ATOM   1261  CD  PRO B 181      43.540 -52.393 -20.467  1.00 26.24           C  
ATOM   1262  N   GLY B 182      41.299 -50.340 -19.488  1.00 27.99           N  
ATOM   1263  CA  GLY B 182      41.138 -49.130 -20.277  1.00 27.99           C  
ATOM   1264  C   GLY B 182      40.706 -47.932 -19.452  1.00 27.99           C  
ATOM   1265  O   GLY B 182      40.140 -48.091 -18.368  1.00 27.99           O  
ATOM   1266  N   GLY B 183      41.457 -46.827 -19.681  1.00 26.47           N  
ATOM   1267  CA  GLY B 183      41.607 -45.537 -19.028  1.00 26.47           C  
ATOM   1268  C   GLY B 183      40.327 -44.721 -19.017  1.00 26.47           C  
ATOM   1269  O   GLY B 183      39.411 -44.983 -19.799  1.00 26.47           O  
ATOM   1270  N   PRO B 184      40.011 -44.352 -17.838  1.00 29.01           N  
ATOM   1271  CA  PRO B 184      38.789 -43.634 -17.466  1.00 29.01           C  
ATOM   1272  C   PRO B 184      38.664 -42.281 -18.163  1.00 29.01           C  
ATOM   1273  CB  PRO B 184      38.932 -43.457 -15.952  1.00 29.01           C  
ATOM   1274  O   PRO B 184      39.606 -41.485 -18.147  1.00 29.01           O  
ATOM   1275  CG  PRO B 184      40.393 -43.620 -15.684  1.00 29.01           C  
ATOM   1276  CD  PRO B 184      41.050 -44.150 -16.926  1.00 29.01           C  
ATOM   1277  N   ALA B 185      38.282 -42.252 -19.475  1.00 29.16           N  
ATOM   1278  CA  ALA B 185      38.232 -40.998 -20.222  1.00 29.16           C  
ATOM   1279  C   ALA B 185      37.516 -39.913 -19.423  1.00 29.16           C  
ATOM   1280  CB  ALA B 185      37.542 -41.207 -21.568  1.00 29.16           C  
ATOM   1281  O   ALA B 185      36.420 -40.137 -18.904  1.00 29.16           O  
ATOM   1282  N   ALA B 186      38.308 -39.139 -18.779  1.00 28.20           N  
ATOM   1283  CA  ALA B 186      37.933 -38.029 -17.907  1.00 28.20           C  
ATOM   1284  C   ALA B 186      37.061 -37.019 -18.647  1.00 28.20           C  
ATOM   1285  CB  ALA B 186      39.179 -37.345 -17.350  1.00 28.20           C  
ATOM   1286  O   ALA B 186      37.421 -36.559 -19.734  1.00 28.20           O  
ATOM   1287  N   SER B 187      35.781 -37.291 -18.743  1.00 31.42           N  
ATOM   1288  CA  SER B 187      34.823 -36.382 -19.362  1.00 31.42           C  
ATOM   1289  C   SER B 187      35.036 -34.948 -18.890  1.00 31.42           C  
ATOM   1290  CB  SER B 187      33.391 -36.821 -19.055  1.00 31.42           C  
ATOM   1291  O   SER B 187      35.239 -34.705 -17.698  1.00 31.42           O  
ATOM   1292  OG  SER B 187      33.137 -38.112 -19.581  1.00 31.42           O  
ATOM   1293  N   PRO B 188      35.736 -34.192 -19.756  1.00 25.60           N  
ATOM   1294  CA  PRO B 188      36.060 -32.797 -19.447  1.00 25.60           C  
ATOM   1295  C   PRO B 188      34.867 -32.023 -18.891  1.00 25.60           C  
ATOM   1296  CB  PRO B 188      36.497 -32.229 -20.799  1.00 25.60           C  
ATOM   1297  O   PRO B 188      33.764 -32.104 -19.439  1.00 25.60           O  
ATOM   1298  CG  PRO B 188      35.938 -33.176 -21.811  1.00 25.60           C  
ATOM   1299  CD  PRO B 188      35.486 -34.420 -21.101  1.00 25.60           C  
ATOM   1300  N   SER B 189      34.639 -32.129 -17.619  1.00 30.45           N  
ATOM   1301  CA  SER B 189      33.695 -31.307 -16.869  1.00 30.45           C  
ATOM   1302  C   SER B 189      33.764 -29.848 -17.306  1.00 30.45           C  
ATOM   1303  CB  SER B 189      33.967 -31.411 -15.368  1.00 30.45           C  
ATOM   1304  O   SER B 189      34.814 -29.211 -17.199  1.00 30.45           O  
ATOM   1305  OG  SER B 189      33.923 -32.762 -14.941  1.00 30.45           O  
ATOM   1306  N   ALA B 190      33.286 -29.597 -18.557  1.00 28.38           N  
ATOM   1307  CA  ALA B 190      33.291 -28.249 -19.120  1.00 28.38           C  
ATOM   1308  C   ALA B 190      32.980 -27.206 -18.050  1.00 28.38           C  
ATOM   1309  CB  ALA B 190      32.287 -28.148 -20.266  1.00 28.38           C  
ATOM   1310  O   ALA B 190      32.217 -27.472 -17.119  1.00 28.38           O  
ATOM   1311  N   LEU B 191      33.841 -26.330 -17.782  1.00 27.96           N  
ATOM   1312  CA  LEU B 191      33.837 -25.098 -17.001  1.00 27.96           C  
ATOM   1313  C   LEU B 191      32.598 -24.264 -17.308  1.00 27.96           C  
ATOM   1314  CB  LEU B 191      35.100 -24.280 -17.284  1.00 27.96           C  
ATOM   1315  O   LEU B 191      32.490 -23.680 -18.389  1.00 27.96           O  
ATOM   1316  CG  LEU B 191      36.407 -24.830 -16.709  1.00 27.96           C  
ATOM   1317  CD1 LEU B 191      37.594 -24.022 -17.223  1.00 27.96           C  
ATOM   1318  CD2 LEU B 191      36.366 -24.819 -15.185  1.00 27.96           C  
ATOM   1319  N   LEU B 192      31.422 -24.798 -17.363  1.00 31.28           N  
ATOM   1320  CA  LEU B 192      30.328 -23.839 -17.473  1.00 31.28           C  
ATOM   1321  C   LEU B 192      30.561 -22.641 -16.559  1.00 31.28           C  
ATOM   1322  CB  LEU B 192      28.993 -24.506 -17.130  1.00 31.28           C  
ATOM   1323  O   LEU B 192      30.626 -22.791 -15.337  1.00 31.28           O  
ATOM   1324  CG  LEU B 192      28.340 -25.326 -18.243  1.00 31.28           C  
ATOM   1325  CD1 LEU B 192      27.185 -26.152 -17.685  1.00 31.28           C  
ATOM   1326  CD2 LEU B 192      27.858 -24.415 -19.367  1.00 31.28           C  
ATOM   1327  N   LEU B 193      31.440 -21.784 -16.897  1.00 31.03           N  
ATOM   1328  CA  LEU B 193      31.624 -20.496 -16.237  1.00 31.03           C  
ATOM   1329  C   LEU B 193      30.279 -19.843 -15.936  1.00 31.03           C  
ATOM   1330  CB  LEU B 193      32.475 -19.565 -17.104  1.00 31.03           C  
ATOM   1331  O   LEU B 193      29.477 -19.616 -16.845  1.00 31.03           O  
ATOM   1332  CG  LEU B 193      33.987 -19.624 -16.882  1.00 31.03           C  
ATOM   1333  CD1 LEU B 193      34.726 -19.206 -18.148  1.00 31.03           C  
ATOM   1334  CD2 LEU B 193      34.389 -18.741 -15.705  1.00 31.03           C  
ATOM   1335  N   ARG B 194      29.688 -20.137 -14.810  1.00 39.45           N  
ATOM   1336  CA  ARG B 194      28.478 -19.582 -14.212  1.00 39.45           C  
ATOM   1337  C   ARG B 194      28.422 -18.069 -14.392  1.00 39.45           C  
ATOM   1338  CB  ARG B 194      28.402 -19.936 -12.725  1.00 39.45           C  
ATOM   1339  O   ARG B 194      29.366 -17.360 -14.036  1.00 39.45           O  
ATOM   1340  CG  ARG B 194      26.984 -20.017 -12.182  1.00 39.45           C  
ATOM   1341  CD  ARG B 194      26.952 -20.584 -10.770  1.00 39.45           C  
ATOM   1342  NE  ARG B 194      25.964 -19.904  -9.938  1.00 39.45           N  
ATOM   1343  NH1 ARG B 194      25.584 -21.711  -8.550  1.00 39.45           N  
ATOM   1344  NH2 ARG B 194      24.454 -19.745  -8.214  1.00 39.45           N  
ATOM   1345  CZ  ARG B 194      25.336 -20.455  -8.903  1.00 39.45           C  
ATOM   1346  N   ARG B 195      27.851 -17.520 -15.410  1.00 44.25           N  
ATOM   1347  CA  ARG B 195      27.733 -16.079 -15.603  1.00 44.25           C  
ATOM   1348  C   ARG B 195      27.335 -15.383 -14.305  1.00 44.25           C  
ATOM   1349  CB  ARG B 195      26.714 -15.764 -16.700  1.00 44.25           C  
ATOM   1350  O   ARG B 195      26.339 -15.751 -13.678  1.00 44.25           O  
ATOM   1351  CG  ARG B 195      26.785 -14.336 -17.216  1.00 44.25           C  
ATOM   1352  CD  ARG B 195      25.899 -14.132 -18.437  1.00 44.25           C  
ATOM   1353  NE  ARG B 195      25.491 -12.737 -18.580  1.00 44.25           N  
ATOM   1354  NH1 ARG B 195      24.512 -13.021 -20.653  1.00 44.25           N  
ATOM   1355  NH2 ARG B 195      24.518 -10.957 -19.656  1.00 44.25           N  
ATOM   1356  CZ  ARG B 195      24.841 -12.242 -19.629  1.00 44.25           C  
ATOM   1357  N   PRO B 196      28.162 -14.670 -13.630  1.00 50.06           N  
ATOM   1358  CA  PRO B 196      27.820 -13.917 -12.421  1.00 50.06           C  
ATOM   1359  C   PRO B 196      26.505 -13.153 -12.554  1.00 50.06           C  
ATOM   1360  CB  PRO B 196      28.998 -12.952 -12.262  1.00 50.06           C  
ATOM   1361  O   PRO B 196      26.203 -12.618 -13.624  1.00 50.06           O  
ATOM   1362  CG  PRO B 196      29.719 -13.010 -13.570  1.00 50.06           C  
ATOM   1363  CD  PRO B 196      29.213 -14.195 -14.342  1.00 50.06           C  
ATOM   1364  N   HIS B 197      25.452 -13.554 -11.882  1.00 65.84           N  
ATOM   1365  CA  HIS B 197      24.211 -12.789 -11.865  1.00 65.84           C  
ATOM   1366  C   HIS B 197      24.464 -11.338 -11.471  1.00 65.84           C  
ATOM   1367  CB  HIS B 197      23.202 -13.425 -10.908  1.00 65.84           C  
ATOM   1368  O   HIS B 197      25.281 -11.063 -10.589  1.00 65.84           O  
ATOM   1369  CG  HIS B 197      22.719 -14.770 -11.351  1.00 65.84           C  
ATOM   1370  CD2 HIS B 197      23.003 -16.012 -10.893  1.00 65.84           C  
ATOM   1371  ND1 HIS B 197      21.834 -14.935 -12.394  1.00 65.84           N  
ATOM   1372  CE1 HIS B 197      21.592 -16.225 -12.558  1.00 65.84           C  
ATOM   1373  NE2 HIS B 197      22.289 -16.900 -11.659  1.00 65.84           N  
ATOM   1374  N   GLY B 198      24.044 -10.281 -12.355  1.00 79.71           N  
ATOM   1375  CA  GLY B 198      24.154  -8.862 -12.057  1.00 79.71           C  
ATOM   1376  C   GLY B 198      23.239  -8.415 -10.933  1.00 79.71           C  
ATOM   1377  O   GLY B 198      22.349  -9.160 -10.517  1.00 79.71           O  
ATOM   1378  N   CYS B 199      23.516  -7.360 -10.234  1.00 77.87           N  
ATOM   1379  CA  CYS B 199      22.683  -6.755  -9.200  1.00 77.87           C  
ATOM   1380  C   CYS B 199      21.328  -6.344  -9.763  1.00 77.87           C  
ATOM   1381  CB  CYS B 199      23.382  -5.540  -8.591  1.00 77.87           C  
ATOM   1382  O   CYS B 199      21.255  -5.716 -10.821  1.00 77.87           O  
ATOM   1383  SG  CYS B 199      22.491  -4.809  -7.200  1.00 77.87           S  
ATOM   1384  N   SER B 200      20.310  -6.825  -9.167  1.00 80.56           N  
ATOM   1385  CA  SER B 200      18.970  -6.557  -9.680  1.00 80.56           C  
ATOM   1386  C   SER B 200      18.402  -5.267  -9.096  1.00 80.56           C  
ATOM   1387  CB  SER B 200      18.033  -7.724  -9.367  1.00 80.56           C  
ATOM   1388  O   SER B 200      17.341  -4.804  -9.517  1.00 80.56           O  
ATOM   1389  OG  SER B 200      17.906  -7.906  -7.967  1.00 80.56           O  
ATOM   1390  N   SER B 201      19.095  -4.683  -8.071  1.00 77.81           N  
ATOM   1391  CA  SER B 201      18.579  -3.508  -7.376  1.00 77.81           C  
ATOM   1392  C   SER B 201      19.121  -2.221  -7.988  1.00 77.81           C  
ATOM   1393  CB  SER B 201      18.935  -3.565  -5.890  1.00 77.81           C  
ATOM   1394  O   SER B 201      18.466  -1.178  -7.935  1.00 77.81           O  
ATOM   1395  OG  SER B 201      18.152  -4.539  -5.222  1.00 77.81           O  
ATOM   1396  N   CYS B 202      20.295  -2.262  -8.512  1.00 71.65           N  
ATOM   1397  CA  CYS B 202      20.886  -1.056  -9.082  1.00 71.65           C  
ATOM   1398  C   CYS B 202      21.261  -1.271 -10.543  1.00 71.65           C  
ATOM   1399  CB  CYS B 202      22.121  -0.636  -8.285  1.00 71.65           C  
ATOM   1400  O   CYS B 202      21.213  -2.396 -11.043  1.00 71.65           O  
ATOM   1401  SG  CYS B 202      23.518  -1.768  -8.457  1.00 71.65           S  
ATOM   1402  N   ASP B 203      21.414  -0.183 -11.267  1.00 73.77           N  
ATOM   1403  CA  ASP B 203      21.747  -0.271 -12.685  1.00 73.77           C  
ATOM   1404  C   ASP B 203      23.219   0.057 -12.925  1.00 73.77           C  
ATOM   1405  CB  ASP B 203      20.859   0.668 -13.504  1.00 73.77           C  
ATOM   1406  O   ASP B 203      23.602   0.445 -14.031  1.00 73.77           O  
ATOM   1407  CG  ASP B 203      19.426   0.718 -13.002  1.00 73.77           C  
ATOM   1408  OD1 ASP B 203      18.714  -0.305 -13.089  1.00 73.77           O  
ATOM   1409  OD2 ASP B 203      19.006   1.791 -12.517  1.00 73.77           O  
ATOM   1410  N   GLU B 204      24.051  -0.100 -11.917  1.00 79.32           N  
ATOM   1411  CA  GLU B 204      25.467   0.242 -12.021  1.00 79.32           C  
ATOM   1412  C   GLU B 204      26.263  -0.892 -12.660  1.00 79.32           C  
ATOM   1413  CB  GLU B 204      26.042   0.577 -10.642  1.00 79.32           C  
ATOM   1414  O   GLU B 204      27.445  -0.730 -12.970  1.00 79.32           O  
ATOM   1415  CG  GLU B 204      25.500   1.868 -10.046  1.00 79.32           C  
ATOM   1416  CD  GLU B 204      26.090   2.194  -8.684  1.00 79.32           C  
ATOM   1417  OE1 GLU B 204      25.924   3.341  -8.209  1.00 79.32           O  
ATOM   1418  OE2 GLU B 204      26.724   1.296  -8.086  1.00 79.32           O  
ATOM   1419  N   GLY B 205      25.566  -2.052 -13.017  1.00 77.95           N  
ATOM   1420  CA  GLY B 205      26.207  -3.178 -13.678  1.00 77.95           C  
ATOM   1421  C   GLY B 205      27.117  -3.971 -12.758  1.00 77.95           C  
ATOM   1422  O   GLY B 205      28.057  -4.622 -13.218  1.00 77.95           O  
ATOM   1423  N   ASN B 206      26.997  -3.791 -11.421  1.00 82.10           N  
ATOM   1424  CA  ASN B 206      27.822  -4.524 -10.467  1.00 82.10           C  
ATOM   1425  C   ASN B 206      27.381  -5.980 -10.346  1.00 82.10           C  
ATOM   1426  CB  ASN B 206      27.790  -3.844  -9.096  1.00 82.10           C  
ATOM   1427  O   ASN B 206      26.212  -6.299 -10.569  1.00 82.10           O  
ATOM   1428  CG  ASN B 206      28.403  -2.458  -9.117  1.00 82.10           C  
ATOM   1429  ND2 ASN B 206      27.814  -1.537  -8.364  1.00 82.10           N  
ATOM   1430  OD1 ASN B 206      29.399  -2.217  -9.805  1.00 82.10           O  
ATOM   1431  N   ALA B 207      28.293  -6.917 -10.159  1.00 85.49           N  
ATOM   1432  CA  ALA B 207      27.992  -8.329  -9.939  1.00 85.49           C  
ATOM   1433  C   ALA B 207      27.348  -8.546  -8.572  1.00 85.49           C  
ATOM   1434  CB  ALA B 207      29.260  -9.169 -10.066  1.00 85.49           C  
ATOM   1435  O   ALA B 207      27.729  -7.904  -7.591  1.00 85.49           O  
ATOM   1436  N   ALA B 208      26.410  -9.365  -8.517  1.00 86.43           N  
ATOM   1437  CA  ALA B 208      25.702  -9.653  -7.273  1.00 86.43           C  
ATOM   1438  C   ALA B 208      26.571 -10.475  -6.325  1.00 86.43           C  
ATOM   1439  CB  ALA B 208      24.394 -10.386  -7.562  1.00 86.43           C  
ATOM   1440  O   ALA B 208      27.145 -11.491  -6.723  1.00 86.43           O  
ATOM   1441  N   SER B 209      26.745  -9.977  -5.127  1.00 83.56           N  
ATOM   1442  CA  SER B 209      27.557 -10.665  -4.129  1.00 83.56           C  
ATOM   1443  C   SER B 209      26.684 -11.324  -3.066  1.00 83.56           C  
ATOM   1444  CB  SER B 209      28.533  -9.692  -3.467  1.00 83.56           C  
ATOM   1445  O   SER B 209      27.133 -12.231  -2.362  1.00 83.56           O  
ATOM   1446  OG  SER B 209      27.867  -8.508  -3.064  1.00 83.56           O  
ATOM   1447  N   SER B 210      25.411 -10.862  -2.987  1.00 82.20           N  
ATOM   1448  CA  SER B 210      24.512 -11.361  -1.952  1.00 82.20           C  
ATOM   1449  C   SER B 210      23.071 -11.410  -2.448  1.00 82.20           C  
ATOM   1450  CB  SER B 210      24.598 -10.487  -0.700  1.00 82.20           C  
ATOM   1451  O   SER B 210      22.766 -10.915  -3.535  1.00 82.20           O  
ATOM   1452  OG  SER B 210      25.941 -10.366  -0.263  1.00 82.20           O  
ATOM   1453  N   ARG B 211      22.282 -12.081  -1.717  1.00 81.24           N  
ATOM   1454  CA  ARG B 211      20.853 -12.167  -2.001  1.00 81.24           C  
ATOM   1455  C   ARG B 211      20.028 -11.814  -0.768  1.00 81.24           C  
ATOM   1456  CB  ARG B 211      20.486 -13.568  -2.495  1.00 81.24           C  
ATOM   1457  O   ARG B 211      20.292 -12.317   0.326  1.00 81.24           O  
ATOM   1458  CG  ARG B 211      19.051 -13.692  -2.984  1.00 81.24           C  
ATOM   1459  CD  ARG B 211      18.744 -15.099  -3.478  1.00 81.24           C  
ATOM   1460  NE  ARG B 211      17.357 -15.224  -3.919  1.00 81.24           N  
ATOM   1461  NH1 ARG B 211      17.429 -17.519  -4.173  1.00 81.24           N  
ATOM   1462  NH2 ARG B 211      15.498 -16.370  -4.628  1.00 81.24           N  
ATOM   1463  CZ  ARG B 211      16.764 -16.371  -4.239  1.00 81.24           C  
ATOM   1464  N   CYS B 212      19.093 -10.830  -0.937  1.00 72.23           N  
ATOM   1465  CA  CYS B 212      18.169 -10.524   0.149  1.00 72.23           C  
ATOM   1466  C   CYS B 212      16.969 -11.464   0.125  1.00 72.23           C  
ATOM   1467  CB  CYS B 212      17.693  -9.075   0.056  1.00 72.23           C  
ATOM   1468  O   CYS B 212      16.222 -11.500  -0.854  1.00 72.23           O  
ATOM   1469  SG  CYS B 212      16.503  -8.615   1.333  1.00 72.23           S  
ATOM   1470  N   LEU B 213      16.778 -12.113   1.174  1.00 68.22           N  
ATOM   1471  CA  LEU B 213      15.716 -13.112   1.231  1.00 68.22           C  
ATOM   1472  C   LEU B 213      14.359 -12.451   1.449  1.00 68.22           C  
ATOM   1473  CB  LEU B 213      15.990 -14.122   2.349  1.00 68.22           C  
ATOM   1474  O   LEU B 213      13.335 -12.959   0.987  1.00 68.22           O  
ATOM   1475  CG  LEU B 213      17.192 -15.046   2.148  1.00 68.22           C  
ATOM   1476  CD1 LEU B 213      17.359 -15.968   3.351  1.00 68.22           C  
ATOM   1477  CD2 LEU B 213      17.037 -15.855   0.865  1.00 68.22           C  
ATOM   1478  N   ASP B 214      14.408 -11.240   2.029  1.00 63.62           N  
ATOM   1479  CA  ASP B 214      13.165 -10.537   2.331  1.00 63.62           C  
ATOM   1480  C   ASP B 214      12.581  -9.889   1.078  1.00 63.62           C  
ATOM   1481  CB  ASP B 214      13.396  -9.478   3.411  1.00 63.62           C  
ATOM   1482  O   ASP B 214      11.379  -9.991   0.822  1.00 63.62           O  
ATOM   1483  CG  ASP B 214      13.699 -10.076   4.773  1.00 63.62           C  
ATOM   1484  OD1 ASP B 214      12.758 -10.297   5.566  1.00 63.62           O  
ATOM   1485  OD2 ASP B 214      14.890 -10.326   5.058  1.00 63.62           O  
ATOM   1486  N   CYS B 215      13.347  -9.259   0.249  1.00 58.75           N  
ATOM   1487  CA  CYS B 215      12.881  -8.605  -0.968  1.00 58.75           C  
ATOM   1488  C   CYS B 215      13.106  -9.494  -2.185  1.00 58.75           C  
ATOM   1489  CB  CYS B 215      13.594  -7.267  -1.164  1.00 58.75           C  
ATOM   1490  O   CYS B 215      12.657  -9.172  -3.286  1.00 58.75           O  
ATOM   1491  SG  CYS B 215      13.554  -6.201   0.293  1.00 58.75           S  
ATOM   1492  N   GLN B 216      13.863 -10.600  -2.010  1.00 67.83           N  
ATOM   1493  CA  GLN B 216      14.170 -11.568  -3.058  1.00 67.83           C  
ATOM   1494  C   GLN B 216      14.955 -10.918  -4.194  1.00 67.83           C  
ATOM   1495  CB  GLN B 216      12.887 -12.200  -3.600  1.00 67.83           C  
ATOM   1496  O   GLN B 216      14.638 -11.119  -5.369  1.00 67.83           O  
ATOM   1497  CG  GLN B 216      12.293 -13.264  -2.688  1.00 67.83           C  
ATOM   1498  CD  GLN B 216      10.890 -13.671  -3.097  1.00 67.83           C  
ATOM   1499  NE2 GLN B 216      10.409 -14.780  -2.546  1.00 67.83           N  
ATOM   1500  OE1 GLN B 216      10.242 -12.993  -3.900  1.00 67.83           O  
ATOM   1501  N   GLU B 217      15.918 -10.154  -3.894  1.00 78.35           N  
ATOM   1502  CA  GLU B 217      16.764  -9.487  -4.878  1.00 78.35           C  
ATOM   1503  C   GLU B 217      18.227  -9.887  -4.710  1.00 78.35           C  
ATOM   1504  CB  GLU B 217      16.619  -7.967  -4.770  1.00 78.35           C  
ATOM   1505  O   GLU B 217      18.673 -10.175  -3.597  1.00 78.35           O  
ATOM   1506  CG  GLU B 217      15.248  -7.449  -5.181  1.00 78.35           C  
ATOM   1507  CD  GLU B 217      15.311  -6.367  -6.248  1.00 78.35           C  
ATOM   1508  OE1 GLU B 217      14.375  -6.274  -7.074  1.00 78.35           O  
ATOM   1509  OE2 GLU B 217      16.305  -5.607  -6.258  1.00 78.35           O  
ATOM   1510  N   HIS B 218      18.868  -9.871  -5.887  1.00 83.71           N  
ATOM   1511  CA  HIS B 218      20.320 -10.009  -5.866  1.00 83.71           C  
ATOM   1512  C   HIS B 218      20.998  -8.662  -5.633  1.00 83.71           C  
ATOM   1513  CB  HIS B 218      20.819 -10.628  -7.173  1.00 83.71           C  
ATOM   1514  O   HIS B 218      20.663  -7.673  -6.288  1.00 83.71           O  
ATOM   1515  CG  HIS B 218      20.303 -12.011  -7.416  1.00 83.71           C  
ATOM   1516  CD2 HIS B 218      20.769 -13.217  -7.014  1.00 83.71           C  
ATOM   1517  ND1 HIS B 218      19.171 -12.263  -8.161  1.00 83.71           N  
ATOM   1518  CE1 HIS B 218      18.962 -13.568  -8.205  1.00 83.71           C  
ATOM   1519  NE2 HIS B 218      19.918 -14.170  -7.518  1.00 83.71           N  
ATOM   1520  N   LEU B 219      21.867  -8.682  -4.685  1.00 88.37           N  
ATOM   1521  CA  LEU B 219      22.419  -7.396  -4.276  1.00 88.37           C  
ATOM   1522  C   LEU B 219      23.932  -7.369  -4.463  1.00 88.37           C  
ATOM   1523  CB  LEU B 219      22.068  -7.102  -2.815  1.00 88.37           C  
ATOM   1524  O   LEU B 219      24.612  -8.364  -4.200  1.00 88.37           O  
ATOM   1525  CG  LEU B 219      20.579  -7.061  -2.470  1.00 88.37           C  
ATOM   1526  CD1 LEU B 219      20.383  -7.094  -0.958  1.00 88.37           C  
ATOM   1527  CD2 LEU B 219      19.924  -5.822  -3.072  1.00 88.37           C  
ATOM   1528  N   CYS B 220      24.415  -6.265  -4.997  1.00 82.63           N  
ATOM   1529  CA  CYS B 220      25.850  -6.006  -4.953  1.00 82.63           C  
ATOM   1530  C   CYS B 220      26.263  -5.455  -3.594  1.00 82.63           C  
ATOM   1531  CB  CYS B 220      26.252  -5.026  -6.055  1.00 82.63           C  
ATOM   1532  O   CYS B 220      25.422  -5.273  -2.712  1.00 82.63           O  
ATOM   1533  SG  CYS B 220      25.640  -3.347  -5.794  1.00 82.63           S  
ATOM   1534  N   ASP B 221      27.413  -5.186  -3.321  1.00 87.20           N  
ATOM   1535  CA  ASP B 221      27.908  -4.745  -2.020  1.00 87.20           C  
ATOM   1536  C   ASP B 221      27.345  -3.374  -1.654  1.00 87.20           C  
ATOM   1537  CB  ASP B 221      29.437  -4.704  -2.014  1.00 87.20           C  
ATOM   1538  O   ASP B 221      27.028  -3.118  -0.490  1.00 87.20           O  
ATOM   1539  CG  ASP B 221      30.068  -6.086  -2.000  1.00 87.20           C  
ATOM   1540  OD1 ASP B 221      29.557  -6.982  -1.293  1.00 87.20           O  
ATOM   1541  OD2 ASP B 221      31.085  -6.280  -2.699  1.00 87.20           O  
ATOM   1542  N   ASN B 222      27.173  -2.569  -2.687  1.00 87.36           N  
ATOM   1543  CA  ASN B 222      26.627  -1.237  -2.448  1.00 87.36           C  
ATOM   1544  C   ASN B 222      25.158  -1.299  -2.039  1.00 87.36           C  
ATOM   1545  CB  ASN B 222      26.796  -0.357  -3.688  1.00 87.36           C  
ATOM   1546  O   ASN B 222      24.726  -0.565  -1.149  1.00 87.36           O  
ATOM   1547  CG  ASN B 222      28.228   0.094  -3.894  1.00 87.36           C  
ATOM   1548  ND2 ASN B 222      28.645   0.190  -5.151  1.00 87.36           N  
ATOM   1549  OD1 ASN B 222      28.955   0.353  -2.931  1.00 87.36           O  
ATOM   1550  N   CYS B 223      24.481  -2.195  -2.660  1.00 85.27           N  
ATOM   1551  CA  CYS B 223      23.062  -2.354  -2.362  1.00 85.27           C  
ATOM   1552  C   CYS B 223      22.860  -3.029  -1.011  1.00 85.27           C  
ATOM   1553  CB  CYS B 223      22.373  -3.168  -3.457  1.00 85.27           C  
ATOM   1554  O   CYS B 223      21.895  -2.735  -0.303  1.00 85.27           O  
ATOM   1555  SG  CYS B 223      22.332  -2.342  -5.062  1.00 85.27           S  
ATOM   1556  N   VAL B 224      23.820  -3.858  -0.593  1.00 87.02           N  
ATOM   1557  CA  VAL B 224      23.784  -4.445   0.742  1.00 87.02           C  
ATOM   1558  C   VAL B 224      23.915  -3.346   1.794  1.00 87.02           C  
ATOM   1559  CB  VAL B 224      24.900  -5.498   0.930  1.00 87.02           C  
ATOM   1560  O   VAL B 224      23.143  -3.302   2.755  1.00 87.02           O  
ATOM   1561  CG1 VAL B 224      24.979  -5.947   2.388  1.00 87.02           C  
ATOM   1562  CG2 VAL B 224      24.663  -6.695   0.011  1.00 87.02           C  
ATOM   1563  N   ARG B 225      24.787  -2.468   1.527  1.00 86.60           N  
ATOM   1564  CA  ARG B 225      24.994  -1.358   2.451  1.00 86.60           C  
ATOM   1565  C   ARG B 225      23.759  -0.466   2.521  1.00 86.60           C  
ATOM   1566  CB  ARG B 225      26.214  -0.533   2.035  1.00 86.60           C  
ATOM   1567  O   ARG B 225      23.380  -0.005   3.600  1.00 86.60           O  
ATOM   1568  CG  ARG B 225      27.400  -0.669   2.976  1.00 86.60           C  
ATOM   1569  CD  ARG B 225      28.545   0.252   2.578  1.00 86.60           C  
ATOM   1570  NE  ARG B 225      29.102  -0.112   1.278  1.00 86.60           N  
ATOM   1571  NH1 ARG B 225      31.305   0.176   1.910  1.00 86.60           N  
ATOM   1572  NH2 ARG B 225      30.797  -0.485  -0.225  1.00 86.60           N  
ATOM   1573  CZ  ARG B 225      30.400  -0.139   0.991  1.00 86.60           C  
ATOM   1574  N   ALA B 226      23.164  -0.310   1.357  1.00 86.19           N  
ATOM   1575  CA  ALA B 226      21.956   0.510   1.306  1.00 86.19           C  
ATOM   1576  C   ALA B 226      20.832  -0.121   2.123  1.00 86.19           C  
ATOM   1577  CB  ALA B 226      21.510   0.712  -0.140  1.00 86.19           C  
ATOM   1578  O   ALA B 226      20.125   0.574   2.858  1.00 86.19           O  
ATOM   1579  N   HIS B 227      20.614  -1.415   2.090  1.00 82.36           N  
ATOM   1580  CA  HIS B 227      19.604  -2.135   2.858  1.00 82.36           C  
ATOM   1581  C   HIS B 227      19.834  -1.976   4.357  1.00 82.36           C  
ATOM   1582  CB  HIS B 227      19.601  -3.618   2.482  1.00 82.36           C  
ATOM   1583  O   HIS B 227      18.881  -1.815   5.122  1.00 82.36           O  
ATOM   1584  CG  HIS B 227      18.665  -3.952   1.364  1.00 82.36           C  
ATOM   1585  CD2 HIS B 227      17.502  -4.645   1.355  1.00 82.36           C  
ATOM   1586  ND1 HIS B 227      18.890  -3.559   0.063  1.00 82.36           N  
ATOM   1587  CE1 HIS B 227      17.902  -3.996  -0.700  1.00 82.36           C  
ATOM   1588  NE2 HIS B 227      17.047  -4.659   0.060  1.00 82.36           N  
ATOM   1589  N   GLN B 228      21.092  -1.858   4.665  1.00 80.87           N  
ATOM   1590  CA  GLN B 228      21.458  -1.851   6.078  1.00 80.87           C  
ATOM   1591  C   GLN B 228      21.376  -0.443   6.660  1.00 80.87           C  
ATOM   1592  CB  GLN B 228      22.865  -2.418   6.272  1.00 80.87           C  
ATOM   1593  O   GLN B 228      21.419  -0.266   7.879  1.00 80.87           O  
ATOM   1594  CG  GLN B 228      22.976  -3.905   5.963  1.00 80.87           C  
ATOM   1595  CD  GLN B 228      24.404  -4.413   6.032  1.00 80.87           C  
ATOM   1596  NE2 GLN B 228      24.564  -5.732   6.056  1.00 80.87           N  
ATOM   1597  OE1 GLN B 228      25.356  -3.627   6.062  1.00 80.87           O  
ATOM   1598  N   ARG B 229      21.191   0.418   5.843  1.00 80.51           N  
ATOM   1599  CA  ARG B 229      21.168   1.810   6.280  1.00 80.51           C  
ATOM   1600  C   ARG B 229      19.736   2.318   6.417  1.00 80.51           C  
ATOM   1601  CB  ARG B 229      21.946   2.694   5.303  1.00 80.51           C  
ATOM   1602  O   ARG B 229      19.426   3.077   7.338  1.00 80.51           O  
ATOM   1603  CG  ARG B 229      22.368   4.033   5.885  1.00 80.51           C  
ATOM   1604  CD  ARG B 229      23.254   4.812   4.923  1.00 80.51           C  
ATOM   1605  NE  ARG B 229      24.670   4.543   5.157  1.00 80.51           N  
ATOM   1606  NH1 ARG B 229      25.042   6.457   6.395  1.00 80.51           N  
ATOM   1607  NH2 ARG B 229      26.758   4.989   6.002  1.00 80.51           N  
ATOM   1608  CZ  ARG B 229      25.487   5.330   5.851  1.00 80.51           C  
ATOM   1609  N   VAL B 230      18.846   1.775   5.653  1.00 78.89           N  
ATOM   1610  CA  VAL B 230      17.466   2.245   5.607  1.00 78.89           C  
ATOM   1611  C   VAL B 230      16.637   1.520   6.665  1.00 78.89           C  
ATOM   1612  CB  VAL B 230      16.843   2.039   4.208  1.00 78.89           C  
ATOM   1613  O   VAL B 230      16.690   0.293   6.770  1.00 78.89           O  
ATOM   1614  CG1 VAL B 230      15.401   2.544   4.179  1.00 78.89           C  
ATOM   1615  CG2 VAL B 230      17.680   2.743   3.142  1.00 78.89           C  
ATOM   1616  N   ARG B 231      15.968   2.241   7.440  1.00 70.10           N  
ATOM   1617  CA  ARG B 231      15.211   1.703   8.566  1.00 70.10           C  
ATOM   1618  C   ARG B 231      14.267   0.595   8.112  1.00 70.10           C  
ATOM   1619  CB  ARG B 231      14.420   2.813   9.262  1.00 70.10           C  
ATOM   1620  O   ARG B 231      14.146  -0.436   8.777  1.00 70.10           O  
ATOM   1621  CG  ARG B 231      14.937   3.160  10.650  1.00 70.10           C  
ATOM   1622  CD  ARG B 231      14.060   4.200  11.334  1.00 70.10           C  
ATOM   1623  NE  ARG B 231      13.261   3.611  12.405  1.00 70.10           N  
ATOM   1624  NH1 ARG B 231      12.270   5.599  13.039  1.00 70.10           N  
ATOM   1625  NH2 ARG B 231      11.751   3.654  14.134  1.00 70.10           N  
ATOM   1626  CZ  ARG B 231      12.429   4.289  13.190  1.00 70.10           C  
ATOM   1627  N   LEU B 232      13.683   0.709   7.007  1.00 68.76           N  
ATOM   1628  CA  LEU B 232      12.681  -0.238   6.529  1.00 68.76           C  
ATOM   1629  C   LEU B 232      13.331  -1.550   6.104  1.00 68.76           C  
ATOM   1630  CB  LEU B 232      11.896   0.359   5.358  1.00 68.76           C  
ATOM   1631  O   LEU B 232      12.705  -2.610   6.175  1.00 68.76           O  
ATOM   1632  CG  LEU B 232      10.545  -0.287   5.048  1.00 68.76           C  
ATOM   1633  CD1 LEU B 232       9.569  -0.052   6.197  1.00 68.76           C  
ATOM   1634  CD2 LEU B 232       9.979   0.255   3.740  1.00 68.76           C  
ATOM   1635  N   THR B 233      14.575  -1.505   5.778  1.00 69.78           N  
ATOM   1636  CA  THR B 233      15.214  -2.698   5.233  1.00 69.78           C  
ATOM   1637  C   THR B 233      16.373  -3.144   6.119  1.00 69.78           C  
ATOM   1638  CB  THR B 233      15.723  -2.454   3.800  1.00 69.78           C  
ATOM   1639  O   THR B 233      17.004  -4.170   5.855  1.00 69.78           O  
ATOM   1640  CG2 THR B 233      14.569  -2.155   2.849  1.00 69.78           C  
ATOM   1641  OG1 THR B 233      16.625  -1.340   3.804  1.00 69.78           O  
ATOM   1642  N   LYS B 234      16.754  -2.391   7.098  1.00 70.52           N  
ATOM   1643  CA  LYS B 234      17.933  -2.618   7.929  1.00 70.52           C  
ATOM   1644  C   LYS B 234      17.901  -4.006   8.561  1.00 70.52           C  
ATOM   1645  CB  LYS B 234      18.036  -1.549   9.019  1.00 70.52           C  
ATOM   1646  O   LYS B 234      18.949  -4.616   8.786  1.00 70.52           O  
ATOM   1647  CG  LYS B 234      19.314  -1.624   9.840  1.00 70.52           C  
ATOM   1648  CD  LYS B 234      19.357  -0.536  10.907  1.00 70.52           C  
ATOM   1649  CE  LYS B 234      20.621  -0.631  11.752  1.00 70.52           C  
ATOM   1650  NZ  LYS B 234      20.697   0.469  12.759  1.00 70.52           N  
ATOM   1651  N   ASP B 235      16.723  -4.529   8.657  1.00 63.36           N  
ATOM   1652  CA  ASP B 235      16.587  -5.808   9.348  1.00 63.36           C  
ATOM   1653  C   ASP B 235      16.347  -6.945   8.358  1.00 63.36           C  
ATOM   1654  CB  ASP B 235      15.448  -5.749  10.368  1.00 63.36           C  
ATOM   1655  O   ASP B 235      15.971  -8.050   8.753  1.00 63.36           O  
ATOM   1656  CG  ASP B 235      15.705  -4.755  11.488  1.00 63.36           C  
ATOM   1657  OD1 ASP B 235      16.829  -4.729  12.034  1.00 63.36           O  
ATOM   1658  OD2 ASP B 235      14.774  -3.994  11.829  1.00 63.36           O  
ATOM   1659  N   HIS B 236      16.449  -6.647   7.107  1.00 67.97           N  
ATOM   1660  CA  HIS B 236      16.312  -7.700   6.107  1.00 67.97           C  
ATOM   1661  C   HIS B 236      17.446  -8.715   6.217  1.00 67.97           C  
ATOM   1662  CB  HIS B 236      16.278  -7.102   4.700  1.00 67.97           C  
ATOM   1663  O   HIS B 236      18.563  -8.364   6.603  1.00 67.97           O  
ATOM   1664  CG  HIS B 236      14.944  -6.543   4.318  1.00 67.97           C  
ATOM   1665  CD2 HIS B 236      13.840  -6.291   5.060  1.00 67.97           C  
ATOM   1666  ND1 HIS B 236      14.633  -6.176   3.027  1.00 67.97           N  
ATOM   1667  CE1 HIS B 236      13.392  -5.721   2.991  1.00 67.97           C  
ATOM   1668  NE2 HIS B 236      12.889  -5.780   4.212  1.00 67.97           N  
ATOM   1669  N   TYR B 237      17.127  -9.969   5.929  1.00 67.80           N  
ATOM   1670  CA  TYR B 237      18.117 -11.039   5.977  1.00 67.80           C  
ATOM   1671  C   TYR B 237      18.853 -11.161   4.648  1.00 67.80           C  
ATOM   1672  CB  TYR B 237      17.451 -12.373   6.328  1.00 67.80           C  
ATOM   1673  O   TYR B 237      18.263 -11.548   3.637  1.00 67.80           O  
ATOM   1674  CG  TYR B 237      18.415 -13.419   6.832  1.00 67.80           C  
ATOM   1675  CD1 TYR B 237      18.888 -14.422   5.988  1.00 67.80           C  
ATOM   1676  CD2 TYR B 237      18.855 -13.407   8.151  1.00 67.80           C  
ATOM   1677  CE1 TYR B 237      19.775 -15.390   6.448  1.00 67.80           C  
ATOM   1678  CE2 TYR B 237      19.743 -14.370   8.622  1.00 67.80           C  
ATOM   1679  OH  TYR B 237      21.075 -16.310   8.225  1.00 67.80           O  
ATOM   1680  CZ  TYR B 237      20.197 -15.355   7.764  1.00 67.80           C  
ATOM   1681  N   ILE B 238      20.107 -10.905   4.640  1.00 77.12           N  
ATOM   1682  CA  ILE B 238      20.928 -10.934   3.435  1.00 77.12           C  
ATOM   1683  C   ILE B 238      21.945 -12.069   3.531  1.00 77.12           C  
ATOM   1684  CB  ILE B 238      21.649  -9.586   3.209  1.00 77.12           C  
ATOM   1685  O   ILE B 238      22.728 -12.130   4.481  1.00 77.12           O  
ATOM   1686  CG1 ILE B 238      20.627  -8.453   3.062  1.00 77.12           C  
ATOM   1687  CG2 ILE B 238      22.563  -9.662   1.982  1.00 77.12           C  
ATOM   1688  CD1 ILE B 238      21.249  -7.065   2.991  1.00 77.12           C  
ATOM   1689  N   GLU B 239      21.855 -13.016   2.599  1.00 76.92           N  
ATOM   1690  CA  GLU B 239      22.752 -14.167   2.561  1.00 76.92           C  
ATOM   1691  C   GLU B 239      23.918 -13.928   1.607  1.00 76.92           C  
ATOM   1692  CB  GLU B 239      21.989 -15.430   2.153  1.00 76.92           C  
ATOM   1693  O   GLU B 239      23.714 -13.558   0.449  1.00 76.92           O  
ATOM   1694  CG  GLU B 239      22.782 -16.715   2.341  1.00 76.92           C  
ATOM   1695  CD  GLU B 239      22.033 -17.955   1.878  1.00 76.92           C  
ATOM   1696  OE1 GLU B 239      22.649 -18.827   1.223  1.00 76.92           O  
ATOM   1697  OE2 GLU B 239      20.821 -18.056   2.172  1.00 76.92           O  
ATOM   1698  N   ARG B 240      25.104 -14.142   2.174  1.00 76.17           N  
ATOM   1699  CA  ARG B 240      26.319 -13.963   1.386  1.00 76.17           C  
ATOM   1700  C   ARG B 240      26.651 -15.225   0.597  1.00 76.17           C  
ATOM   1701  CB  ARG B 240      27.495 -13.586   2.289  1.00 76.17           C  
ATOM   1702  O   ARG B 240      26.447 -16.339   1.084  1.00 76.17           O  
ATOM   1703  CG  ARG B 240      28.678 -12.988   1.543  1.00 76.17           C  
ATOM   1704  CD  ARG B 240      29.736 -12.455   2.499  1.00 76.17           C  
ATOM   1705  NE  ARG B 240      30.558 -11.424   1.872  1.00 76.17           N  
ATOM   1706  NH1 ARG B 240      31.635 -10.806   3.820  1.00 76.17           N  
ATOM   1707  NH2 ARG B 240      32.136  -9.756   1.845  1.00 76.17           N  
ATOM   1708  CZ  ARG B 240      31.441 -10.664   2.513  1.00 76.17           C  
ATOM   1709  N   GLY B 241      27.052 -15.339  -0.651  1.00 61.80           N  
ATOM   1710  CA  GLY B 241      27.634 -16.424  -1.425  1.00 61.80           C  
ATOM   1711  C   GLY B 241      27.002 -16.586  -2.794  1.00 61.80           C  
ATOM   1712  O   GLY B 241      25.959 -15.994  -3.077  1.00 61.80           O  
ATOM   1713  N   PRO B 242      27.725 -17.339  -3.742  1.00 45.59           N  
ATOM   1714  CA  PRO B 242      27.242 -17.488  -5.117  1.00 45.59           C  
ATOM   1715  C   PRO B 242      25.867 -18.146  -5.192  1.00 45.59           C  
ATOM   1716  CB  PRO B 242      28.307 -18.372  -5.771  1.00 45.59           C  
ATOM   1717  O   PRO B 242      25.536 -18.991  -4.357  1.00 45.59           O  
ATOM   1718  CG  PRO B 242      29.052 -18.981  -4.628  1.00 45.59           C  
ATOM   1719  CD  PRO B 242      28.752 -18.191  -3.387  1.00 45.59           C  
ATOM   1720  N   PRO B 243      24.789 -17.733  -5.755  1.00 42.43           N  
ATOM   1721  CA  PRO B 243      23.598 -18.580  -5.861  1.00 42.43           C  
ATOM   1722  C   PRO B 243      23.927 -20.009  -6.287  1.00 42.43           C  
ATOM   1723  CB  PRO B 243      22.756 -17.873  -6.926  1.00 42.43           C  
ATOM   1724  O   PRO B 243      24.562 -20.218  -7.324  1.00 42.43           O  
ATOM   1725  CG  PRO B 243      23.686 -16.887  -7.556  1.00 42.43           C  
ATOM   1726  CD  PRO B 243      24.951 -16.841  -6.748  1.00 42.43           C  
ATOM   1727  N   GLY B 244      24.640 -20.891  -5.566  1.00 37.31           N  
ATOM   1728  CA  GLY B 244      24.970 -22.197  -6.115  1.00 37.31           C  
ATOM   1729  C   GLY B 244      23.748 -22.995  -6.531  1.00 37.31           C  
ATOM   1730  O   GLY B 244      22.619 -22.628  -6.201  1.00 37.31           O  
ATOM   1731  N   PRO B 245      23.750 -23.787  -7.708  1.00 35.73           N  
ATOM   1732  CA  PRO B 245      22.650 -24.656  -8.131  1.00 35.73           C  
ATOM   1733  C   PRO B 245      22.060 -25.464  -6.977  1.00 35.73           C  
ATOM   1734  CB  PRO B 245      23.305 -25.577  -9.164  1.00 35.73           C  
ATOM   1735  O   PRO B 245      20.895 -25.867  -7.033  1.00 35.73           O  
ATOM   1736  CG  PRO B 245      24.763 -25.257  -9.091  1.00 35.73           C  
ATOM   1737  CD  PRO B 245      24.957 -24.134  -8.112  1.00 35.73           C  
ATOM   1738  N   GLY B 246      22.923 -26.067  -6.186  1.00 34.56           N  
ATOM   1739  CA  GLY B 246      22.546 -27.102  -5.236  1.00 34.56           C  
ATOM   1740  C   GLY B 246      21.522 -26.635  -4.219  1.00 34.56           C  
ATOM   1741  O   GLY B 246      20.977 -27.441  -3.463  1.00 34.56           O  
ATOM   1742  N   ALA B 247      21.545 -25.420  -3.997  1.00 32.80           N  
ATOM   1743  CA  ALA B 247      20.609 -25.007  -2.954  1.00 32.80           C  
ATOM   1744  C   ALA B 247      19.170 -25.315  -3.356  1.00 32.80           C  
ATOM   1745  CB  ALA B 247      20.768 -23.518  -2.656  1.00 32.80           C  
ATOM   1746  O   ALA B 247      18.306 -25.507  -2.496  1.00 32.80           O  
ATOM   1747  N   ALA B 248      18.946 -25.448  -4.619  1.00 31.40           N  
ATOM   1748  CA  ALA B 248      17.597 -25.830  -5.027  1.00 31.40           C  
ATOM   1749  C   ALA B 248      17.325 -27.299  -4.717  1.00 31.40           C  
ATOM   1750  CB  ALA B 248      17.394 -25.557  -6.516  1.00 31.40           C  
ATOM   1751  O   ALA B 248      16.217 -27.661  -4.316  1.00 31.40           O  
ATOM   1752  N   ALA B 249      18.305 -28.159  -5.056  1.00 31.43           N  
ATOM   1753  CA  ALA B 249      18.053 -29.598  -5.027  1.00 31.43           C  
ATOM   1754  C   ALA B 249      17.856 -30.092  -3.597  1.00 31.43           C  
ATOM   1755  CB  ALA B 249      19.201 -30.352  -5.694  1.00 31.43           C  
ATOM   1756  O   ALA B 249      17.069 -31.010  -3.353  1.00 31.43           O  
ATOM   1757  N   ALA B 250      18.625 -29.600  -2.683  1.00 28.42           N  
ATOM   1758  CA  ALA B 250      18.587 -30.163  -1.336  1.00 28.42           C  
ATOM   1759  C   ALA B 250      17.177 -30.098  -0.754  1.00 28.42           C  
ATOM   1760  CB  ALA B 250      19.569 -29.430  -0.426  1.00 28.42           C  
ATOM   1761  O   ALA B 250      16.800 -30.934   0.069  1.00 28.42           O  
ATOM   1762  N   ALA B 251      16.398 -29.243  -1.271  1.00 26.94           N  
ATOM   1763  CA  ALA B 251      15.055 -29.170  -0.701  1.00 26.94           C  
ATOM   1764  C   ALA B 251      14.256 -30.431  -1.017  1.00 26.94           C  
ATOM   1765  CB  ALA B 251      14.323 -27.936  -1.222  1.00 26.94           C  
ATOM   1766  O   ALA B 251      13.358 -30.810  -0.260  1.00 26.94           O  
ATOM   1767  N   GLN B 252      14.542 -30.993  -2.147  1.00 28.39           N  
ATOM   1768  CA  GLN B 252      13.635 -32.031  -2.626  1.00 28.39           C  
ATOM   1769  C   GLN B 252      13.733 -33.287  -1.765  1.00 28.39           C  
ATOM   1770  CB  GLN B 252      13.932 -32.371  -4.087  1.00 28.39           C  
ATOM   1771  O   GLN B 252      12.754 -34.022  -1.616  1.00 28.39           O  
ATOM   1772  CG  GLN B 252      13.603 -31.247  -5.060  1.00 28.39           C  
ATOM   1773  CD  GLN B 252      12.776 -31.716  -6.242  1.00 28.39           C  
ATOM   1774  NE2 GLN B 252      12.905 -31.023  -7.368  1.00 28.39           N  
ATOM   1775  OE1 GLN B 252      12.029 -32.695  -6.145  1.00 28.39           O  
ATOM   1776  N   GLN B 253      14.855 -33.801  -1.514  1.00 28.01           N  
ATOM   1777  CA  GLN B 253      14.970 -35.169  -1.019  1.00 28.01           C  
ATOM   1778  C   GLN B 253      14.381 -35.297   0.383  1.00 28.01           C  
ATOM   1779  CB  GLN B 253      16.432 -35.618  -1.017  1.00 28.01           C  
ATOM   1780  O   GLN B 253      14.292 -36.401   0.926  1.00 28.01           O  
ATOM   1781  CG  GLN B 253      16.926 -36.109  -2.371  1.00 28.01           C  
ATOM   1782  CD  GLN B 253      18.364 -36.593  -2.331  1.00 28.01           C  
ATOM   1783  NE2 GLN B 253      19.063 -36.468  -3.453  1.00 28.01           N  
ATOM   1784  OE1 GLN B 253      18.842 -37.075  -1.299  1.00 28.01           O  
ATOM   1785  N   LEU B 254      14.366 -34.245   1.182  1.00 22.82           N  
ATOM   1786  CA  LEU B 254      13.778 -34.545   2.483  1.00 22.82           C  
ATOM   1787  C   LEU B 254      12.331 -35.002   2.332  1.00 22.82           C  
ATOM   1788  CB  LEU B 254      13.846 -33.320   3.398  1.00 22.82           C  
ATOM   1789  O   LEU B 254      11.614 -34.528   1.448  1.00 22.82           O  
ATOM   1790  CG  LEU B 254      15.239 -32.913   3.883  1.00 22.82           C  
ATOM   1791  CD1 LEU B 254      15.167 -31.600   4.656  1.00 22.82           C  
ATOM   1792  CD2 LEU B 254      15.849 -34.014   4.743  1.00 22.82           C  
ATOM   1793  N   GLY B 255      12.067 -36.314   2.448  1.00 22.92           N  
ATOM   1794  CA  GLY B 255      10.809 -37.043   2.436  1.00 22.92           C  
ATOM   1795  C   GLY B 255       9.663 -36.267   3.056  1.00 22.92           C  
ATOM   1796  O   GLY B 255       8.783 -36.851   3.692  1.00 22.92           O  
ATOM   1797  N   LEU B 256       9.869 -35.047   3.515  1.00 21.96           N  
ATOM   1798  CA  LEU B 256       8.758 -34.432   4.232  1.00 21.96           C  
ATOM   1799  C   LEU B 256       7.461 -34.562   3.440  1.00 21.96           C  
ATOM   1800  CB  LEU B 256       9.052 -32.956   4.513  1.00 21.96           C  
ATOM   1801  O   LEU B 256       7.478 -34.550   2.207  1.00 21.96           O  
ATOM   1802  CG  LEU B 256       9.930 -32.659   5.730  1.00 21.96           C  
ATOM   1803  CD1 LEU B 256      10.723 -31.375   5.510  1.00 21.96           C  
ATOM   1804  CD2 LEU B 256       9.080 -32.560   6.992  1.00 21.96           C  
ATOM   1805  N   GLY B 257       6.468 -35.428   4.014  1.00 21.72           N  
ATOM   1806  CA  GLY B 257       5.182 -35.632   3.366  1.00 21.72           C  
ATOM   1807  C   GLY B 257       4.733 -34.440   2.541  1.00 21.72           C  
ATOM   1808  O   GLY B 257       5.370 -33.385   2.568  1.00 21.72           O  
ATOM   1809  N   PRO B 258       3.949 -34.638   1.445  1.00 21.26           N  
ATOM   1810  CA  PRO B 258       3.558 -33.454   0.676  1.00 21.26           C  
ATOM   1811  C   PRO B 258       3.057 -32.314   1.560  1.00 21.26           C  
ATOM   1812  CB  PRO B 258       2.440 -33.975  -0.230  1.00 21.26           C  
ATOM   1813  O   PRO B 258       2.492 -32.560   2.629  1.00 21.26           O  
ATOM   1814  CG  PRO B 258       2.030 -35.277   0.380  1.00 21.26           C  
ATOM   1815  CD  PRO B 258       3.081 -35.692   1.369  1.00 21.26           C  
ATOM   1816  N   PRO B 259       3.613 -31.107   1.594  1.00 21.58           N  
ATOM   1817  CA  PRO B 259       3.102 -30.096   2.522  1.00 21.58           C  
ATOM   1818  C   PRO B 259       1.577 -30.072   2.587  1.00 21.58           C  
ATOM   1819  CB  PRO B 259       3.645 -28.785   1.949  1.00 21.58           C  
ATOM   1820  O   PRO B 259       0.908 -30.474   1.632  1.00 21.58           O  
ATOM   1821  CG  PRO B 259       4.184 -29.150   0.603  1.00 21.58           C  
ATOM   1822  CD  PRO B 259       4.120 -30.643   0.453  1.00 21.58           C  
ATOM   1823  N   PHE B 260       0.937 -30.526   3.680  1.00 21.02           N  
ATOM   1824  CA  PHE B 260      -0.507 -30.330   3.648  1.00 21.02           C  
ATOM   1825  C   PHE B 260      -0.864 -29.060   2.885  1.00 21.02           C  
ATOM   1826  CB  PHE B 260      -1.074 -30.264   5.070  1.00 21.02           C  
ATOM   1827  O   PHE B 260      -0.013 -28.192   2.682  1.00 21.02           O  
ATOM   1828  CG  PHE B 260      -1.369 -31.613   5.669  1.00 21.02           C  
ATOM   1829  CD1 PHE B 260      -2.594 -32.232   5.451  1.00 21.02           C  
ATOM   1830  CD2 PHE B 260      -0.421 -32.262   6.449  1.00 21.02           C  
ATOM   1831  CE1 PHE B 260      -2.870 -33.481   6.004  1.00 21.02           C  
ATOM   1832  CE2 PHE B 260      -0.690 -33.510   7.004  1.00 21.02           C  
ATOM   1833  CZ  PHE B 260      -1.915 -34.117   6.782  1.00 21.02           C  
ATOM   1834  N   PRO B 261      -2.139 -28.840   2.470  1.00 22.48           N  
ATOM   1835  CA  PRO B 261      -2.602 -27.640   1.769  1.00 22.48           C  
ATOM   1836  C   PRO B 261      -2.176 -26.349   2.464  1.00 22.48           C  
ATOM   1837  CB  PRO B 261      -4.125 -27.791   1.781  1.00 22.48           C  
ATOM   1838  O   PRO B 261      -1.847 -26.364   3.653  1.00 22.48           O  
ATOM   1839  CG  PRO B 261      -4.389 -28.929   2.712  1.00 22.48           C  
ATOM   1840  CD  PRO B 261      -3.073 -29.533   3.113  1.00 22.48           C  
ATOM   1841  N   GLY B 262      -1.867 -25.144   1.771  1.00 24.08           N  
ATOM   1842  CA  GLY B 262      -1.240 -23.874   2.099  1.00 24.08           C  
ATOM   1843  C   GLY B 262      -1.815 -23.229   3.346  1.00 24.08           C  
ATOM   1844  O   GLY B 262      -2.811 -23.706   3.894  1.00 24.08           O  
ATOM   1845  N   PRO B 263      -1.060 -22.658   4.249  1.00 24.39           N  
ATOM   1846  CA  PRO B 263      -1.625 -21.902   5.368  1.00 24.39           C  
ATOM   1847  C   PRO B 263      -2.887 -21.132   4.984  1.00 24.39           C  
ATOM   1848  CB  PRO B 263      -0.495 -20.942   5.751  1.00 24.39           C  
ATOM   1849  O   PRO B 263      -3.075 -20.794   3.812  1.00 24.39           O  
ATOM   1850  CG  PRO B 263       0.425 -20.947   4.574  1.00 24.39           C  
ATOM   1851  CD  PRO B 263       0.074 -22.116   3.699  1.00 24.39           C  
ATOM   1852  N   PRO B 264      -4.050 -21.260   5.689  1.00 25.52           N  
ATOM   1853  CA  PRO B 264      -5.265 -20.677   5.116  1.00 25.52           C  
ATOM   1854  C   PRO B 264      -5.016 -19.318   4.465  1.00 25.52           C  
ATOM   1855  CB  PRO B 264      -6.196 -20.543   6.323  1.00 25.52           C  
ATOM   1856  O   PRO B 264      -5.535 -19.045   3.380  1.00 25.52           O  
ATOM   1857  CG  PRO B 264      -5.299 -20.669   7.513  1.00 25.52           C  
ATOM   1858  CD  PRO B 264      -3.983 -21.234   7.060  1.00 25.52           C  
ATOM   1859  N   PHE B 265      -4.457 -18.324   5.376  1.00 28.40           N  
ATOM   1860  CA  PHE B 265      -4.850 -16.933   5.183  1.00 28.40           C  
ATOM   1861  C   PHE B 265      -4.083 -16.310   4.022  1.00 28.40           C  
ATOM   1862  CB  PHE B 265      -4.613 -16.124   6.462  1.00 28.40           C  
ATOM   1863  O   PHE B 265      -3.834 -15.103   4.013  1.00 28.40           O  
ATOM   1864  CG  PHE B 265      -5.879 -15.649   7.123  1.00 28.40           C  
ATOM   1865  CD1 PHE B 265      -6.402 -14.395   6.835  1.00 28.40           C  
ATOM   1866  CD2 PHE B 265      -6.547 -16.459   8.033  1.00 28.40           C  
ATOM   1867  CE1 PHE B 265      -7.574 -13.953   7.445  1.00 28.40           C  
ATOM   1868  CE2 PHE B 265      -7.718 -16.024   8.647  1.00 28.40           C  
ATOM   1869  CZ  PHE B 265      -8.230 -14.771   8.352  1.00 28.40           C  
ATOM   1870  N   SER B 266      -3.028 -16.831   3.420  1.00 30.32           N  
ATOM   1871  CA  SER B 266      -2.189 -16.052   2.516  1.00 30.32           C  
ATOM   1872  C   SER B 266      -2.976 -15.586   1.295  1.00 30.32           C  
ATOM   1873  CB  SER B 266      -0.978 -16.872   2.069  1.00 30.32           C  
ATOM   1874  O   SER B 266      -3.665 -16.382   0.653  1.00 30.32           O  
ATOM   1875  OG  SER B 266      -0.025 -16.972   3.114  1.00 30.32           O  
ATOM   1876  N   ILE B 267      -3.376 -14.269   1.371  1.00 34.92           N  
ATOM   1877  CA  ILE B 267      -3.918 -13.758   0.116  1.00 34.92           C  
ATOM   1878  C   ILE B 267      -3.165 -14.375  -1.060  1.00 34.92           C  
ATOM   1879  CB  ILE B 267      -3.841 -12.217   0.053  1.00 34.92           C  
ATOM   1880  O   ILE B 267      -3.741 -14.594  -2.128  1.00 34.92           O  
ATOM   1881  CG1 ILE B 267      -4.816 -11.675  -0.998  1.00 34.92           C  
ATOM   1882  CG2 ILE B 267      -2.409 -11.759  -0.241  1.00 34.92           C  
ATOM   1883  CD1 ILE B 267      -5.380 -10.300  -0.670  1.00 34.92           C  
ATOM   1884  N   LEU B 268      -1.865 -14.647  -0.836  1.00 39.12           N  
ATOM   1885  CA  LEU B 268      -1.004 -15.204  -1.873  1.00 39.12           C  
ATOM   1886  C   LEU B 268      -1.461 -16.606  -2.264  1.00 39.12           C  
ATOM   1887  CB  LEU B 268       0.451 -15.243  -1.399  1.00 39.12           C  
ATOM   1888  O   LEU B 268      -1.369 -16.990  -3.432  1.00 39.12           O  
ATOM   1889  CG  LEU B 268       1.167 -13.895  -1.297  1.00 39.12           C  
ATOM   1890  CD1 LEU B 268       2.551 -14.075  -0.683  1.00 39.12           C  
ATOM   1891  CD2 LEU B 268       1.265 -13.235  -2.668  1.00 39.12           C  
ATOM   1892  N   SER B 269      -1.724 -17.367  -1.239  1.00 37.62           N  
ATOM   1893  CA  SER B 269      -2.172 -18.724  -1.536  1.00 37.62           C  
ATOM   1894  C   SER B 269      -3.425 -18.715  -2.405  1.00 37.62           C  
ATOM   1895  CB  SER B 269      -2.444 -19.494  -0.243  1.00 37.62           C  
ATOM   1896  O   SER B 269      -3.614 -19.601  -3.241  1.00 37.62           O  
ATOM   1897  OG  SER B 269      -1.438 -19.231   0.720  1.00 37.62           O  
ATOM   1898  N   VAL B 270      -4.279 -17.800  -2.017  1.00 38.98           N  
ATOM   1899  CA  VAL B 270      -5.541 -17.721  -2.745  1.00 38.98           C  
ATOM   1900  C   VAL B 270      -5.284 -17.252  -4.176  1.00 38.98           C  
ATOM   1901  CB  VAL B 270      -6.542 -16.774  -2.046  1.00 38.98           C  
ATOM   1902  O   VAL B 270      -5.953 -17.696  -5.111  1.00 38.98           O  
ATOM   1903  CG1 VAL B 270      -7.827 -16.648  -2.861  1.00 38.98           C  
ATOM   1904  CG2 VAL B 270      -6.847 -17.270  -0.634  1.00 38.98           C  
ATOM   1905  N   PHE B 271      -4.171 -16.390  -4.227  1.00 39.45           N  
ATOM   1906  CA  PHE B 271      -3.853 -15.905  -5.565  1.00 39.45           C  
ATOM   1907  C   PHE B 271      -2.517 -16.463  -6.040  1.00 39.45           C  
ATOM   1908  CB  PHE B 271      -3.821 -14.374  -5.590  1.00 39.45           C  
ATOM   1909  O   PHE B 271      -1.498 -15.770  -5.997  1.00 39.45           O  
ATOM   1910  CG  PHE B 271      -5.109 -13.732  -5.150  1.00 39.45           C  
ATOM   1911  CD1 PHE B 271      -6.206 -13.688  -6.002  1.00 39.45           C  
ATOM   1912  CD2 PHE B 271      -5.223 -13.173  -3.884  1.00 39.45           C  
ATOM   1913  CE1 PHE B 271      -7.399 -13.095  -5.598  1.00 39.45           C  
ATOM   1914  CE2 PHE B 271      -6.413 -12.579  -3.473  1.00 39.45           C  
ATOM   1915  CZ  PHE B 271      -7.499 -12.540  -4.332  1.00 39.45           C  
ATOM   1916  N   PRO B 272      -2.439 -17.808  -6.042  1.00 36.41           N  
ATOM   1917  CA  PRO B 272      -1.136 -18.411  -6.335  1.00 36.41           C  
ATOM   1918  C   PRO B 272      -0.388 -17.686  -7.451  1.00 36.41           C  
ATOM   1919  CB  PRO B 272      -1.496 -19.838  -6.757  1.00 36.41           C  
ATOM   1920  O   PRO B 272       0.838 -17.560  -7.396  1.00 36.41           O  
ATOM   1921  CG  PRO B 272      -2.990 -19.869  -6.768  1.00 36.41           C  
ATOM   1922  CD  PRO B 272      -3.498 -18.524  -6.334  1.00 36.41           C  
ATOM   1923  N   GLU B 273      -1.172 -17.389  -8.497  1.00 39.99           N  
ATOM   1924  CA  GLU B 273      -0.617 -16.949  -9.774  1.00 39.99           C  
ATOM   1925  C   GLU B 273       0.071 -15.593  -9.639  1.00 39.99           C  
ATOM   1926  CB  GLU B 273      -1.712 -16.879 -10.841  1.00 39.99           C  
ATOM   1927  O   GLU B 273       0.969 -15.267 -10.417  1.00 39.99           O  
ATOM   1928  CG  GLU B 273      -2.275 -18.237 -11.234  1.00 39.99           C  
ATOM   1929  CD  GLU B 273      -3.303 -18.159 -12.352  1.00 39.99           C  
ATOM   1930  OE1 GLU B 273      -3.748 -19.222 -12.843  1.00 39.99           O  
ATOM   1931  OE2 GLU B 273      -3.667 -17.027 -12.740  1.00 39.99           O  
ATOM   1932  N   ARG B 274      -0.498 -14.819  -8.828  1.00 41.51           N  
ATOM   1933  CA  ARG B 274      -0.091 -13.423  -8.952  1.00 41.51           C  
ATOM   1934  C   ARG B 274       1.423 -13.282  -8.833  1.00 41.51           C  
ATOM   1935  CB  ARG B 274      -0.782 -12.565  -7.890  1.00 41.51           C  
ATOM   1936  O   ARG B 274       2.037 -12.493  -9.555  1.00 41.51           O  
ATOM   1937  CG  ARG B 274      -2.222 -12.211  -8.226  1.00 41.51           C  
ATOM   1938  CD  ARG B 274      -2.642 -10.894  -7.589  1.00 41.51           C  
ATOM   1939  NE  ARG B 274      -4.095 -10.750  -7.558  1.00 41.51           N  
ATOM   1940  NH1 ARG B 274      -4.087  -8.877  -6.205  1.00 41.51           N  
ATOM   1941  NH2 ARG B 274      -6.071  -9.757  -6.941  1.00 41.51           N  
ATOM   1942  CZ  ARG B 274      -4.748  -9.795  -6.901  1.00 41.51           C  
ATOM   1943  N   LEU B 275       2.034 -13.859  -7.792  1.00 44.06           N  
ATOM   1944  CA  LEU B 275       3.442 -13.487  -7.708  1.00 44.06           C  
ATOM   1945  C   LEU B 275       4.336 -14.630  -8.177  1.00 44.06           C  
ATOM   1946  CB  LEU B 275       3.809 -13.092  -6.275  1.00 44.06           C  
ATOM   1947  O   LEU B 275       5.336 -14.947  -7.530  1.00 44.06           O  
ATOM   1948  CG  LEU B 275       3.763 -11.598  -5.951  1.00 44.06           C  
ATOM   1949  CD1 LEU B 275       2.800 -11.336  -4.797  1.00 44.06           C  
ATOM   1950  CD2 LEU B 275       5.158 -11.080  -5.618  1.00 44.06           C  
ATOM   1951  N   GLY B 276       3.814 -15.493  -9.006  1.00 46.20           N  
ATOM   1952  CA  GLY B 276       4.775 -16.531  -9.343  1.00 46.20           C  
ATOM   1953  C   GLY B 276       5.833 -16.068 -10.326  1.00 46.20           C  
ATOM   1954  O   GLY B 276       5.579 -15.187 -11.151  1.00 46.20           O  
ATOM   1955  N   PHE B 277       7.096 -16.082  -9.992  1.00 43.44           N  
ATOM   1956  CA  PHE B 277       8.227 -15.850 -10.883  1.00 43.44           C  
ATOM   1957  C   PHE B 277       8.268 -16.897 -11.990  1.00 43.44           C  
ATOM   1958  CB  PHE B 277       9.543 -15.863 -10.099  1.00 43.44           C  
ATOM   1959  O   PHE B 277       7.849 -18.039 -11.787  1.00 43.44           O  
ATOM   1960  CG  PHE B 277       9.744 -14.651  -9.230  1.00 43.44           C  
ATOM   1961  CD1 PHE B 277      10.328 -13.500  -9.743  1.00 43.44           C  
ATOM   1962  CD2 PHE B 277       9.347 -14.664  -7.899  1.00 43.44           C  
ATOM   1963  CE1 PHE B 277      10.515 -12.377  -8.940  1.00 43.44           C  
ATOM   1964  CE2 PHE B 277       9.531 -13.545  -7.091  1.00 43.44           C  
ATOM   1965  CZ  PHE B 277      10.116 -12.403  -7.613  1.00 43.44           C  
ATOM   1966  N   CYS B 278       8.586 -16.347 -13.208  1.00 44.96           N  
ATOM   1967  CA  CYS B 278       8.707 -17.245 -14.350  1.00 44.96           C  
ATOM   1968  C   CYS B 278       9.819 -18.263 -14.128  1.00 44.96           C  
ATOM   1969  CB  CYS B 278       8.977 -16.453 -15.629  1.00 44.96           C  
ATOM   1970  O   CYS B 278      10.907 -17.911 -13.669  1.00 44.96           O  
ATOM   1971  SG  CYS B 278       9.126 -17.482 -17.106  1.00 44.96           S  
ATOM   1972  N   GLN B 279       9.542 -19.457 -14.275  1.00 54.35           N  
ATOM   1973  CA  GLN B 279      10.531 -20.519 -14.125  1.00 54.35           C  
ATOM   1974  C   GLN B 279      11.574 -20.459 -15.238  1.00 54.35           C  
ATOM   1975  CB  GLN B 279       9.852 -21.889 -14.115  1.00 54.35           C  
ATOM   1976  O   GLN B 279      12.692 -20.953 -15.075  1.00 54.35           O  
ATOM   1977  CG  GLN B 279       8.897 -22.093 -12.947  1.00 54.35           C  
ATOM   1978  CD  GLN B 279       8.824 -23.539 -12.494  1.00 54.35           C  
ATOM   1979  NE2 GLN B 279       7.615 -24.089 -12.457  1.00 54.35           N  
ATOM   1980  OE1 GLN B 279       9.846 -24.158 -12.180  1.00 54.35           O  
ATOM   1981  N   HIS B 280      11.157 -19.812 -16.335  1.00 60.48           N  
ATOM   1982  CA  HIS B 280      12.035 -19.742 -17.497  1.00 60.48           C  
ATOM   1983  C   HIS B 280      12.868 -18.465 -17.482  1.00 60.48           C  
ATOM   1984  CB  HIS B 280      11.221 -19.823 -18.790  1.00 60.48           C  
ATOM   1985  O   HIS B 280      14.051 -18.485 -17.830  1.00 60.48           O  
ATOM   1986  CG  HIS B 280      12.018 -20.268 -19.974  1.00 60.48           C  
ATOM   1987  CD2 HIS B 280      12.468 -19.583 -21.051  1.00 60.48           C  
ATOM   1988  ND1 HIS B 280      12.439 -21.570 -20.141  1.00 60.48           N  
ATOM   1989  CE1 HIS B 280      13.116 -21.665 -21.273  1.00 60.48           C  
ATOM   1990  NE2 HIS B 280      13.148 -20.474 -21.845  1.00 60.48           N  
ATOM   1991  N   HIS B 281      12.177 -17.384 -16.912  1.00 52.62           N  
ATOM   1992  CA  HIS B 281      12.848 -16.095 -16.792  1.00 52.62           C  
ATOM   1993  C   HIS B 281      12.967 -15.669 -15.332  1.00 52.62           C  
ATOM   1994  CB  HIS B 281      12.102 -15.025 -17.591  1.00 52.62           C  
ATOM   1995  O   HIS B 281      11.960 -15.392 -14.678  1.00 52.62           O  
ATOM   1996  CG  HIS B 281      11.947 -15.358 -19.041  1.00 52.62           C  
ATOM   1997  CD2 HIS B 281      12.832 -15.306 -20.064  1.00 52.62           C  
ATOM   1998  ND1 HIS B 281      10.760 -15.805 -19.579  1.00 52.62           N  
ATOM   1999  CE1 HIS B 281      10.922 -16.015 -20.874  1.00 52.62           C  
ATOM   2000  NE2 HIS B 281      12.170 -15.719 -21.194  1.00 52.62           N  
ATOM   2001  N   ASP B 282      14.054 -15.853 -14.629  1.00 55.69           N  
ATOM   2002  CA  ASP B 282      14.335 -15.798 -13.198  1.00 55.69           C  
ATOM   2003  C   ASP B 282      13.815 -14.500 -12.585  1.00 55.69           C  
ATOM   2004  CB  ASP B 282      15.837 -15.937 -12.940  1.00 55.69           C  
ATOM   2005  O   ASP B 282      13.352 -14.488 -11.443  1.00 55.69           O  
ATOM   2006  CG  ASP B 282      16.345 -17.354 -13.142  1.00 55.69           C  
ATOM   2007  OD1 ASP B 282      15.573 -18.314 -12.933  1.00 55.69           O  
ATOM   2008  OD2 ASP B 282      17.529 -17.511 -13.512  1.00 55.69           O  
ATOM   2009  N   ASP B 283      13.737 -13.456 -13.318  1.00 53.91           N  
ATOM   2010  CA  ASP B 283      13.398 -12.172 -12.712  1.00 53.91           C  
ATOM   2011  C   ASP B 283      12.100 -11.617 -13.293  1.00 53.91           C  
ATOM   2012  CB  ASP B 283      14.535 -11.167 -12.912  1.00 53.91           C  
ATOM   2013  O   ASP B 283      11.775 -10.445 -13.092  1.00 53.91           O  
ATOM   2014  CG  ASP B 283      15.725 -11.431 -12.006  1.00 53.91           C  
ATOM   2015  OD1 ASP B 283      15.549 -11.492 -10.770  1.00 53.91           O  
ATOM   2016  OD2 ASP B 283      16.849 -11.577 -12.533  1.00 53.91           O  
ATOM   2017  N   GLU B 284      11.441 -12.492 -13.939  1.00 53.30           N  
ATOM   2018  CA  GLU B 284      10.199 -12.011 -14.535  1.00 53.30           C  
ATOM   2019  C   GLU B 284       8.983 -12.543 -13.781  1.00 53.30           C  
ATOM   2020  CB  GLU B 284      10.119 -12.412 -16.010  1.00 53.30           C  
ATOM   2021  O   GLU B 284       8.961 -13.705 -13.369  1.00 53.30           O  
ATOM   2022  CG  GLU B 284      11.104 -11.671 -16.903  1.00 53.30           C  
ATOM   2023  CD  GLU B 284      10.654 -10.261 -17.251  1.00 53.30           C  
ATOM   2024  OE1 GLU B 284      11.520  -9.393 -17.505  1.00 53.30           O  
ATOM   2025  OE2 GLU B 284       9.426 -10.022 -17.269  1.00 53.30           O  
ATOM   2026  N   VAL B 285       8.194 -11.708 -13.440  1.00 51.16           N  
ATOM   2027  CA  VAL B 285       6.955 -12.092 -12.771  1.00 51.16           C  
ATOM   2028  C   VAL B 285       5.895 -12.447 -13.811  1.00 51.16           C  
ATOM   2029  CB  VAL B 285       6.439 -10.968 -11.845  1.00 51.16           C  
ATOM   2030  O   VAL B 285       5.865 -11.866 -14.898  1.00 51.16           O  
ATOM   2031  CG1 VAL B 285       5.318 -11.484 -10.943  1.00 51.16           C  
ATOM   2032  CG2 VAL B 285       7.583 -10.399 -11.008  1.00 51.16           C  
ATOM   2033  N   LEU B 286       5.224 -13.576 -13.462  1.00 55.55           N  
ATOM   2034  CA  LEU B 286       4.111 -13.965 -14.321  1.00 55.55           C  
ATOM   2035  C   LEU B 286       2.955 -12.977 -14.194  1.00 55.55           C  
ATOM   2036  CB  LEU B 286       3.631 -15.376 -13.971  1.00 55.55           C  
ATOM   2037  O   LEU B 286       2.296 -12.916 -13.154  1.00 55.55           O  
ATOM   2038  CG  LEU B 286       4.644 -16.505 -14.171  1.00 55.55           C  
ATOM   2039  CD1 LEU B 286       4.131 -17.795 -13.539  1.00 55.55           C  
ATOM   2040  CD2 LEU B 286       4.931 -16.708 -15.655  1.00 55.55           C  
ATOM   2041  N   HIS B 287       2.899 -12.113 -15.332  1.00 56.93           N  
ATOM   2042  CA  HIS B 287       1.876 -11.088 -15.155  1.00 56.93           C  
ATOM   2043  C   HIS B 287       0.925 -11.048 -16.347  1.00 56.93           C  
ATOM   2044  CB  HIS B 287       2.522  -9.716 -14.953  1.00 56.93           C  
ATOM   2045  O   HIS B 287       0.060 -10.172 -16.427  1.00 56.93           O  
ATOM   2046  CG  HIS B 287       1.546  -8.640 -14.596  1.00 56.93           C  
ATOM   2047  CD2 HIS B 287       1.097  -7.577 -15.303  1.00 56.93           C  
ATOM   2048  ND1 HIS B 287       0.914  -8.585 -13.372  1.00 56.93           N  
ATOM   2049  CE1 HIS B 287       0.116  -7.531 -13.344  1.00 56.93           C  
ATOM   2050  NE2 HIS B 287       0.208  -6.903 -14.503  1.00 56.93           N  
ATOM   2051  N   LEU B 288       1.268 -11.863 -17.220  1.00 59.74           N  
ATOM   2052  CA  LEU B 288       0.413 -11.955 -18.398  1.00 59.74           C  
ATOM   2053  C   LEU B 288      -0.168 -13.358 -18.539  1.00 59.74           C  
ATOM   2054  CB  LEU B 288       1.197 -11.586 -19.661  1.00 59.74           C  
ATOM   2055  O   LEU B 288       0.311 -14.300 -17.903  1.00 59.74           O  
ATOM   2056  CG  LEU B 288       1.841 -10.199 -19.677  1.00 59.74           C  
ATOM   2057  CD1 LEU B 288       2.840 -10.092 -20.824  1.00 59.74           C  
ATOM   2058  CD2 LEU B 288       0.774  -9.115 -19.788  1.00 59.74           C  
ATOM   2059  N   TYR B 289      -1.368 -13.381 -19.341  1.00 56.58           N  
ATOM   2060  CA  TYR B 289      -1.909 -14.681 -19.724  1.00 56.58           C  
ATOM   2061  C   TYR B 289      -1.991 -14.813 -21.240  1.00 56.58           C  
ATOM   2062  CB  TYR B 289      -3.295 -14.889 -19.106  1.00 56.58           C  
ATOM   2063  O   TYR B 289      -2.318 -13.849 -21.936  1.00 56.58           O  
ATOM   2064  CG  TYR B 289      -3.258 -15.268 -17.645  1.00 56.58           C  
ATOM   2065  CD1 TYR B 289      -3.246 -16.605 -17.253  1.00 56.58           C  
ATOM   2066  CD2 TYR B 289      -3.235 -14.292 -16.656  1.00 56.58           C  
ATOM   2067  CE1 TYR B 289      -3.214 -16.959 -15.908  1.00 56.58           C  
ATOM   2068  CE2 TYR B 289      -3.203 -14.634 -15.308  1.00 56.58           C  
ATOM   2069  OH  TYR B 289      -3.160 -16.313 -13.612  1.00 56.58           O  
ATOM   2070  CZ  TYR B 289      -3.192 -15.968 -14.944  1.00 56.58           C  
ATOM   2071  N   CYS B 290      -1.489 -15.978 -21.783  1.00 55.65           N  
ATOM   2072  CA  CYS B 290      -1.635 -16.301 -23.198  1.00 55.65           C  
ATOM   2073  C   CYS B 290      -3.099 -16.264 -23.618  1.00 55.65           C  
ATOM   2074  CB  CYS B 290      -1.044 -17.678 -23.497  1.00 55.65           C  
ATOM   2075  O   CYS B 290      -3.964 -16.789 -22.915  1.00 55.65           O  
ATOM   2076  SG  CYS B 290      -1.225 -18.190 -25.220  1.00 55.65           S  
ATOM   2077  N   ASP B 291      -3.359 -15.597 -24.611  1.00 57.35           N  
ATOM   2078  CA  ASP B 291      -4.722 -15.422 -25.103  1.00 57.35           C  
ATOM   2079  C   ASP B 291      -5.311 -16.750 -25.574  1.00 57.35           C  
ATOM   2080  CB  ASP B 291      -4.755 -14.399 -26.240  1.00 57.35           C  
ATOM   2081  O   ASP B 291      -6.525 -16.955 -25.506  1.00 57.35           O  
ATOM   2082  CG  ASP B 291      -4.553 -12.972 -25.760  1.00 57.35           C  
ATOM   2083  OD1 ASP B 291      -5.352 -12.489 -24.929  1.00 57.35           O  
ATOM   2084  OD2 ASP B 291      -3.588 -12.324 -26.219  1.00 57.35           O  
ATOM   2085  N   THR B 292      -4.371 -17.585 -25.941  1.00 57.60           N  
ATOM   2086  CA  THR B 292      -4.842 -18.812 -26.574  1.00 57.60           C  
ATOM   2087  C   THR B 292      -5.137 -19.882 -25.527  1.00 57.60           C  
ATOM   2088  CB  THR B 292      -3.812 -19.349 -27.585  1.00 57.60           C  
ATOM   2089  O   THR B 292      -6.199 -20.508 -25.554  1.00 57.60           O  
ATOM   2090  CG2 THR B 292      -4.414 -20.450 -28.452  1.00 57.60           C  
ATOM   2091  OG1 THR B 292      -3.376 -18.277 -28.430  1.00 57.60           O  
ATOM   2092  N   CYS B 293      -4.247 -20.059 -24.541  1.00 49.30           N  
ATOM   2093  CA  CYS B 293      -4.375 -21.215 -23.661  1.00 49.30           C  
ATOM   2094  C   CYS B 293      -4.520 -20.780 -22.207  1.00 49.30           C  
ATOM   2095  CB  CYS B 293      -3.165 -22.137 -23.808  1.00 49.30           C  
ATOM   2096  O   CYS B 293      -4.649 -21.619 -21.314  1.00 49.30           O  
ATOM   2097  SG  CYS B 293      -1.582 -21.310 -23.541  1.00 49.30           S  
ATOM   2098  N   SER B 294      -4.507 -19.453 -21.883  1.00 49.25           N  
ATOM   2099  CA  SER B 294      -4.770 -18.820 -20.594  1.00 49.25           C  
ATOM   2100  C   SER B 294      -3.731 -19.228 -19.556  1.00 49.25           C  
ATOM   2101  CB  SER B 294      -6.170 -19.180 -20.095  1.00 49.25           C  
ATOM   2102  O   SER B 294      -4.000 -19.193 -18.353  1.00 49.25           O  
ATOM   2103  OG  SER B 294      -7.158 -18.753 -21.017  1.00 49.25           O  
ATOM   2104  N   VAL B 295      -2.570 -19.659 -19.887  1.00 58.70           N  
ATOM   2105  CA  VAL B 295      -1.459 -19.955 -18.988  1.00 58.70           C  
ATOM   2106  C   VAL B 295      -0.717 -18.665 -18.641  1.00 58.70           C  
ATOM   2107  CB  VAL B 295      -0.483 -20.980 -19.609  1.00 58.70           C  
ATOM   2108  O   VAL B 295      -0.524 -17.802 -19.501  1.00 58.70           O  
ATOM   2109  CG1 VAL B 295       0.740 -21.172 -18.714  1.00 58.70           C  
ATOM   2110  CG2 VAL B 295      -1.191 -22.313 -19.846  1.00 58.70           C  
ATOM   2111  N   PRO B 296      -0.337 -18.567 -17.353  1.00 62.16           N  
ATOM   2112  CA  PRO B 296       0.437 -17.386 -16.966  1.00 62.16           C  
ATOM   2113  C   PRO B 296       1.767 -17.282 -17.710  1.00 62.16           C  
ATOM   2114  CB  PRO B 296       0.665 -17.589 -15.466  1.00 62.16           C  
ATOM   2115  O   PRO B 296       2.469 -18.284 -17.869  1.00 62.16           O  
ATOM   2116  CG  PRO B 296       0.085 -18.935 -15.171  1.00 62.16           C  
ATOM   2117  CD  PRO B 296      -0.508 -19.487 -16.435  1.00 62.16           C  
ATOM   2118  N   ILE B 297       2.035 -16.106 -18.285  1.00 63.19           N  
ATOM   2119  CA  ILE B 297       3.267 -15.882 -19.033  1.00 63.19           C  
ATOM   2120  C   ILE B 297       3.921 -14.581 -18.573  1.00 63.19           C  
ATOM   2121  CB  ILE B 297       3.004 -15.841 -20.555  1.00 63.19           C  
ATOM   2122  O   ILE B 297       3.260 -13.720 -17.988  1.00 63.19           O  
ATOM   2123  CG1 ILE B 297       1.983 -14.748 -20.891  1.00 63.19           C  
ATOM   2124  CG2 ILE B 297       2.530 -17.208 -21.058  1.00 63.19           C  
ATOM   2125  CD1 ILE B 297       1.821 -14.491 -22.383  1.00 63.19           C  
ATOM   2126  N   CYS B 298       5.207 -14.460 -18.798  1.00 58.18           N  
ATOM   2127  CA  CYS B 298       5.980 -13.320 -18.319  1.00 58.18           C  
ATOM   2128  C   CYS B 298       6.089 -12.244 -19.393  1.00 58.18           C  
ATOM   2129  CB  CYS B 298       7.377 -13.764 -17.887  1.00 58.18           C  
ATOM   2130  O   CYS B 298       6.255 -11.064 -19.081  1.00 58.18           O  
ATOM   2131  SG  CYS B 298       8.331 -14.553 -19.202  1.00 58.18           S  
ATOM   2132  N   ARG B 299       6.025 -12.669 -20.637  1.00 67.98           N  
ATOM   2133  CA  ARG B 299       6.165 -11.732 -21.746  1.00 67.98           C  
ATOM   2134  C   ARG B 299       5.282 -12.138 -22.921  1.00 67.98           C  
ATOM   2135  CB  ARG B 299       7.625 -11.643 -22.194  1.00 67.98           C  
ATOM   2136  O   ARG B 299       5.017 -13.325 -23.124  1.00 67.98           O  
ATOM   2137  CG  ARG B 299       8.518 -10.869 -21.237  1.00 67.98           C  
ATOM   2138  CD  ARG B 299       9.958 -10.817 -21.726  1.00 67.98           C  
ATOM   2139  NE  ARG B 299      10.831 -10.151 -20.763  1.00 67.98           N  
ATOM   2140  NH1 ARG B 299      12.754 -10.405 -22.018  1.00 67.98           N  
ATOM   2141  NH2 ARG B 299      12.838  -9.352 -19.983  1.00 67.98           N  
ATOM   2142  CZ  ARG B 299      12.139  -9.971 -20.924  1.00 67.98           C  
ATOM   2143  N   GLU B 300       4.533 -11.180 -23.765  1.00 67.49           N  
ATOM   2144  CA  GLU B 300       3.805 -11.463 -24.998  1.00 67.49           C  
ATOM   2145  C   GLU B 300       4.751 -11.921 -26.105  1.00 67.49           C  
ATOM   2146  CB  GLU B 300       3.019 -10.231 -25.455  1.00 67.49           C  
ATOM   2147  O   GLU B 300       5.908 -11.499 -26.154  1.00 67.49           O  
ATOM   2148  CG  GLU B 300       1.636 -10.118 -24.830  1.00 67.49           C  
ATOM   2149  CD  GLU B 300       0.910  -8.837 -25.208  1.00 67.49           C  
ATOM   2150  OE1 GLU B 300      -0.337  -8.856 -25.321  1.00 67.49           O  
ATOM   2151  OE2 GLU B 300       1.594  -7.805 -25.393  1.00 67.49           O  
TER    2152      GLU B 300                                                      
ATOM   2153  N   MET C   1      10.549  -5.691 -27.483  1.00 18.41           N  
ATOM   2154  CA  MET C   1       9.664  -4.663 -26.942  1.00 18.41           C  
ATOM   2155  C   MET C   1       9.658  -4.697 -25.417  1.00 18.41           C  
ATOM   2156  CB  MET C   1       8.241  -4.842 -27.475  1.00 18.41           C  
ATOM   2157  O   MET C   1       9.373  -5.735 -24.817  1.00 18.41           O  
ATOM   2158  CG  MET C   1       7.880  -3.880 -28.594  1.00 18.41           C  
ATOM   2159  SD  MET C   1       6.134  -4.052 -29.133  1.00 18.41           S  
ATOM   2160  CE  MET C   1       5.448  -2.497 -28.496  1.00 18.41           C  
ATOM   2161  N   ALA C   2      10.577  -4.073 -24.682  1.00 17.93           N  
ATOM   2162  CA  ALA C   2      10.952  -3.958 -23.275  1.00 17.93           C  
ATOM   2163  C   ALA C   2       9.742  -3.614 -22.412  1.00 17.93           C  
ATOM   2164  CB  ALA C   2      12.044  -2.905 -23.100  1.00 17.93           C  
ATOM   2165  O   ALA C   2       8.971  -2.712 -22.744  1.00 17.93           O  
ATOM   2166  N   SER C   3       9.117  -4.760 -21.930  1.00 21.10           N  
ATOM   2167  CA  SER C   3       7.944  -4.522 -21.095  1.00 21.10           C  
ATOM   2168  C   SER C   3       8.238  -3.491 -20.010  1.00 21.10           C  
ATOM   2169  CB  SER C   3       7.468  -5.826 -20.454  1.00 21.10           C  
ATOM   2170  O   SER C   3       9.319  -3.496 -19.418  1.00 21.10           O  
ATOM   2171  OG  SER C   3       6.591  -6.522 -21.323  1.00 21.10           O  
ATOM   2172  N   PHE C   4       7.743  -2.295 -20.099  1.00 23.82           N  
ATOM   2173  CA  PHE C   4       7.834  -1.176 -19.169  1.00 23.82           C  
ATOM   2174  C   PHE C   4       7.608  -1.643 -17.736  1.00 23.82           C  
ATOM   2175  CB  PHE C   4       6.819  -0.088 -19.533  1.00 23.82           C  
ATOM   2176  O   PHE C   4       6.997  -2.690 -17.508  1.00 23.82           O  
ATOM   2177  CG  PHE C   4       7.197   0.713 -20.749  1.00 23.82           C  
ATOM   2178  CD1 PHE C   4       8.024   1.824 -20.637  1.00 23.82           C  
ATOM   2179  CD2 PHE C   4       6.726   0.355 -22.005  1.00 23.82           C  
ATOM   2180  CE1 PHE C   4       8.376   2.568 -21.761  1.00 23.82           C  
ATOM   2181  CE2 PHE C   4       7.073   1.093 -23.133  1.00 23.82           C  
ATOM   2182  CZ  PHE C   4       7.898   2.200 -23.008  1.00 23.82           C  
ATOM   2183  N   PRO C   5       8.533  -1.512 -16.766  1.00 27.82           N  
ATOM   2184  CA  PRO C   5       8.183  -1.670 -15.352  1.00 27.82           C  
ATOM   2185  C   PRO C   5       6.713  -1.370 -15.071  1.00 27.82           C  
ATOM   2186  CB  PRO C   5       9.091  -0.657 -14.650  1.00 27.82           C  
ATOM   2187  O   PRO C   5       6.127  -0.488 -15.704  1.00 27.82           O  
ATOM   2188  CG  PRO C   5       9.700   0.143 -15.756  1.00 27.82           C  
ATOM   2189  CD  PRO C   5       9.270  -0.452 -17.067  1.00 27.82           C  
ATOM   2190  N   GLU C   6       5.851  -2.471 -14.889  1.00 31.83           N  
ATOM   2191  CA  GLU C   6       4.451  -2.212 -14.570  1.00 31.83           C  
ATOM   2192  C   GLU C   6       4.306  -0.980 -13.681  1.00 31.83           C  
ATOM   2193  CB  GLU C   6       3.821  -3.430 -13.888  1.00 31.83           C  
ATOM   2194  O   GLU C   6       4.926  -0.899 -12.619  1.00 31.83           O  
ATOM   2195  CG  GLU C   6       3.389  -4.521 -14.856  1.00 31.83           C  
ATOM   2196  CD  GLU C   6       2.656  -5.669 -14.179  1.00 31.83           C  
ATOM   2197  OE1 GLU C   6       1.448  -5.861 -14.448  1.00 31.83           O  
ATOM   2198  OE2 GLU C   6       3.295  -6.381 -13.372  1.00 31.83           O  
ATOM   2199  N   THR C   7       4.435   0.195 -14.196  1.00 35.92           N  
ATOM   2200  CA  THR C   7       4.048   1.477 -13.617  1.00 35.92           C  
ATOM   2201  C   THR C   7       2.827   1.316 -12.715  1.00 35.92           C  
ATOM   2202  CB  THR C   7       3.747   2.517 -14.712  1.00 35.92           C  
ATOM   2203  O   THR C   7       1.840   0.689 -13.105  1.00 35.92           O  
ATOM   2204  CG2 THR C   7       5.026   3.200 -15.187  1.00 35.92           C  
ATOM   2205  OG1 THR C   7       3.125   1.864 -15.825  1.00 35.92           O  
ATOM   2206  N   ASP C   8       3.071   0.888 -11.492  1.00 41.32           N  
ATOM   2207  CA  ASP C   8       1.946   0.771 -10.570  1.00 41.32           C  
ATOM   2208  C   ASP C   8       1.013   1.974 -10.685  1.00 41.32           C  
ATOM   2209  CB  ASP C   8       2.444   0.628  -9.130  1.00 41.32           C  
ATOM   2210  O   ASP C   8       1.239   3.005 -10.048  1.00 41.32           O  
ATOM   2211  CG  ASP C   8       2.513  -0.816  -8.666  1.00 41.32           C  
ATOM   2212  OD1 ASP C   8       1.526  -1.562  -8.846  1.00 41.32           O  
ATOM   2213  OD2 ASP C   8       3.563  -1.212  -8.115  1.00 41.32           O  
ATOM   2214  N   PHE C   9       0.460   2.046 -11.880  1.00 47.01           N  
ATOM   2215  CA  PHE C   9      -0.517   3.112 -12.066  1.00 47.01           C  
ATOM   2216  C   PHE C   9      -1.869   2.715 -11.487  1.00 47.01           C  
ATOM   2217  CB  PHE C   9      -0.662   3.455 -13.552  1.00 47.01           C  
ATOM   2218  O   PHE C   9      -2.298   1.568 -11.627  1.00 47.01           O  
ATOM   2219  CG  PHE C   9       0.588   4.020 -14.170  1.00 47.01           C  
ATOM   2220  CD1 PHE C   9       0.894   5.369 -14.046  1.00 47.01           C  
ATOM   2221  CD2 PHE C   9       1.459   3.199 -14.876  1.00 47.01           C  
ATOM   2222  CE1 PHE C   9       2.051   5.894 -14.618  1.00 47.01           C  
ATOM   2223  CE2 PHE C   9       2.617   3.717 -15.449  1.00 47.01           C  
ATOM   2224  CZ  PHE C   9       2.911   5.065 -15.320  1.00 47.01           C  
ATOM   2225  N   GLN C  10      -2.129   3.421 -10.474  1.00 62.32           N  
ATOM   2226  CA  GLN C  10      -3.488   3.288  -9.959  1.00 62.32           C  
ATOM   2227  C   GLN C  10      -4.380   4.419 -10.463  1.00 62.32           C  
ATOM   2228  CB  GLN C  10      -3.483   3.265  -8.430  1.00 62.32           C  
ATOM   2229  O   GLN C  10      -3.885   5.435 -10.956  1.00 62.32           O  
ATOM   2230  CG  GLN C  10      -3.143   1.904  -7.837  1.00 62.32           C  
ATOM   2231  CD  GLN C  10      -2.621   1.998  -6.415  1.00 62.32           C  
ATOM   2232  NE2 GLN C  10      -1.722   1.089  -6.053  1.00 62.32           N  
ATOM   2233  OE1 GLN C  10      -3.022   2.880  -5.649  1.00 62.32           O  
ATOM   2234  N   ILE C  11      -5.622   4.058 -10.543  1.00 67.53           N  
ATOM   2235  CA  ILE C  11      -6.568   5.014 -11.109  1.00 67.53           C  
ATOM   2236  C   ILE C  11      -7.314   5.729  -9.985  1.00 67.53           C  
ATOM   2237  CB  ILE C  11      -7.569   4.322 -12.061  1.00 67.53           C  
ATOM   2238  O   ILE C  11      -7.698   5.106  -8.992  1.00 67.53           O  
ATOM   2239  CG1 ILE C  11      -6.826   3.658 -13.226  1.00 67.53           C  
ATOM   2240  CG2 ILE C  11      -8.608   5.324 -12.574  1.00 67.53           C  
ATOM   2241  CD1 ILE C  11      -7.682   2.694 -14.037  1.00 67.53           C  
ATOM   2242  N   CYS C  12      -7.330   6.992 -10.122  1.00 74.20           N  
ATOM   2243  CA  CYS C  12      -8.186   7.752  -9.218  1.00 74.20           C  
ATOM   2244  C   CYS C  12      -9.652   7.388  -9.421  1.00 74.20           C  
ATOM   2245  CB  CYS C  12      -7.990   9.253  -9.430  1.00 74.20           C  
ATOM   2246  O   CYS C  12     -10.141   7.371 -10.552  1.00 74.20           O  
ATOM   2247  SG  CYS C  12      -9.082  10.279  -8.421  1.00 74.20           S  
ATOM   2248  N   LEU C  13     -10.332   7.152  -8.370  1.00 76.14           N  
ATOM   2249  CA  LEU C  13     -11.706   6.666  -8.445  1.00 76.14           C  
ATOM   2250  C   LEU C  13     -12.648   7.771  -8.911  1.00 76.14           C  
ATOM   2251  CB  LEU C  13     -12.161   6.131  -7.085  1.00 76.14           C  
ATOM   2252  O   LEU C  13     -13.756   7.493  -9.377  1.00 76.14           O  
ATOM   2253  CG  LEU C  13     -11.577   4.784  -6.657  1.00 76.14           C  
ATOM   2254  CD1 LEU C  13     -11.966   4.472  -5.215  1.00 76.14           C  
ATOM   2255  CD2 LEU C  13     -12.046   3.676  -7.594  1.00 76.14           C  
ATOM   2256  N   LEU C  14     -12.139   8.996  -8.905  1.00 81.07           N  
ATOM   2257  CA  LEU C  14     -13.008  10.098  -9.303  1.00 81.07           C  
ATOM   2258  C   LEU C  14     -12.695  10.551 -10.725  1.00 81.07           C  
ATOM   2259  CB  LEU C  14     -12.860  11.275  -8.335  1.00 81.07           C  
ATOM   2260  O   LEU C  14     -13.542  10.448 -11.615  1.00 81.07           O  
ATOM   2261  CG  LEU C  14     -14.158  11.881  -7.800  1.00 81.07           C  
ATOM   2262  CD1 LEU C  14     -14.417  11.406  -6.374  1.00 81.07           C  
ATOM   2263  CD2 LEU C  14     -14.103  13.403  -7.860  1.00 81.07           C  
ATOM   2264  N   CYS C  15     -11.463  10.942 -11.013  1.00 79.89           N  
ATOM   2265  CA  CYS C  15     -11.109  11.508 -12.310  1.00 79.89           C  
ATOM   2266  C   CYS C  15     -10.699  10.414 -13.289  1.00 79.89           C  
ATOM   2267  CB  CYS C  15      -9.977  12.523 -12.162  1.00 79.89           C  
ATOM   2268  O   CYS C  15     -10.564  10.666 -14.487  1.00 79.89           O  
ATOM   2269  SG  CYS C  15      -8.439  11.812 -11.535  1.00 79.89           S  
ATOM   2270  N   LYS C  16     -10.598   9.195 -12.733  1.00 74.77           N  
ATOM   2271  CA  LYS C  16     -10.268   8.020 -13.534  1.00 74.77           C  
ATOM   2272  C   LYS C  16      -8.928   8.197 -14.243  1.00 74.77           C  
ATOM   2273  CB  LYS C  16     -11.369   7.742 -14.558  1.00 74.77           C  
ATOM   2274  O   LYS C  16      -8.677   7.568 -15.273  1.00 74.77           O  
ATOM   2275  CG  LYS C  16     -12.731   7.458 -13.940  1.00 74.77           C  
ATOM   2276  CD  LYS C  16     -12.735   6.139 -13.178  1.00 74.77           C  
ATOM   2277  CE  LYS C  16     -14.080   5.882 -12.512  1.00 74.77           C  
ATOM   2278  NZ  LYS C  16     -14.403   4.424 -12.460  1.00 74.77           N  
ATOM   2279  N   GLU C  17      -8.139   9.108 -13.781  1.00 75.46           N  
ATOM   2280  CA  GLU C  17      -6.810   9.312 -14.350  1.00 75.46           C  
ATOM   2281  C   GLU C  17      -5.795   8.348 -13.742  1.00 75.46           C  
ATOM   2282  CB  GLU C  17      -6.353  10.758 -14.141  1.00 75.46           C  
ATOM   2283  O   GLU C  17      -5.891   8.000 -12.564  1.00 75.46           O  
ATOM   2284  CG  GLU C  17      -7.036  11.758 -15.062  1.00 75.46           C  
ATOM   2285  CD  GLU C  17      -6.552  11.677 -16.501  1.00 75.46           C  
ATOM   2286  OE1 GLU C  17      -7.377  11.836 -17.429  1.00 75.46           O  
ATOM   2287  OE2 GLU C  17      -5.337  11.453 -16.702  1.00 75.46           O  
ATOM   2288  N   MET C  18      -4.919   7.910 -14.479  1.00 68.15           N  
ATOM   2289  CA  MET C  18      -3.847   7.023 -14.036  1.00 68.15           C  
ATOM   2290  C   MET C  18      -2.853   7.770 -13.153  1.00 68.15           C  
ATOM   2291  CB  MET C  18      -3.124   6.411 -15.237  1.00 68.15           C  
ATOM   2292  O   MET C  18      -2.371   8.842 -13.523  1.00 68.15           O  
ATOM   2293  CG  MET C  18      -3.824   5.194 -15.819  1.00 68.15           C  
ATOM   2294  SD  MET C  18      -2.816   4.350 -17.099  1.00 68.15           S  
ATOM   2295  CE  MET C  18      -1.154   4.606 -16.419  1.00 68.15           C  
ATOM   2296  N   CYS C  19      -2.898   7.324 -11.968  1.00 67.43           N  
ATOM   2297  CA  CYS C  19      -1.985   7.936 -11.010  1.00 67.43           C  
ATOM   2298  C   CYS C  19      -0.851   6.982 -10.651  1.00 67.43           C  
ATOM   2299  CB  CYS C  19      -2.735   8.351  -9.744  1.00 67.43           C  
ATOM   2300  O   CYS C  19      -0.987   5.767 -10.798  1.00 67.43           O  
ATOM   2301  SG  CYS C  19      -4.076   9.523 -10.044  1.00 67.43           S  
ATOM   2302  N   GLY C  20       0.247   7.451 -10.444  1.00 61.79           N  
ATOM   2303  CA  GLY C  20       1.396   6.635 -10.086  1.00 61.79           C  
ATOM   2304  C   GLY C  20       2.673   7.061 -10.787  1.00 61.79           C  
ATOM   2305  O   GLY C  20       2.667   8.007 -11.577  1.00 61.79           O  
ATOM   2306  N   SER C  21       3.763   6.753 -10.339  1.00 47.12           N  
ATOM   2307  CA  SER C  21       5.053   7.175 -10.875  1.00 47.12           C  
ATOM   2308  C   SER C  21       5.484   6.290 -12.041  1.00 47.12           C  
ATOM   2309  CB  SER C  21       6.123   7.148  -9.782  1.00 47.12           C  
ATOM   2310  O   SER C  21       5.353   5.066 -11.978  1.00 47.12           O  
ATOM   2311  OG  SER C  21       5.776   8.018  -8.719  1.00 47.12           O  
ATOM   2312  N   PRO C  22       5.514   6.952 -13.385  1.00 40.77           N  
ATOM   2313  CA  PRO C  22       6.097   6.145 -14.459  1.00 40.77           C  
ATOM   2314  C   PRO C  22       7.481   5.603 -14.106  1.00 40.77           C  
ATOM   2315  CB  PRO C  22       6.178   7.124 -15.633  1.00 40.77           C  
ATOM   2316  O   PRO C  22       8.189   6.195 -13.287  1.00 40.77           O  
ATOM   2317  CG  PRO C  22       5.971   8.472 -15.020  1.00 40.77           C  
ATOM   2318  CD  PRO C  22       5.488   8.286 -13.611  1.00 40.77           C  
ATOM   2319  N   ALA C  23       7.747   4.357 -14.277  1.00 35.20           N  
ATOM   2320  CA  ALA C  23       9.123   3.903 -14.092  1.00 35.20           C  
ATOM   2321  C   ALA C  23      10.080   4.669 -15.001  1.00 35.20           C  
ATOM   2322  CB  ALA C  23       9.229   2.403 -14.356  1.00 35.20           C  
ATOM   2323  O   ALA C  23       9.702   5.088 -16.098  1.00 35.20           O  
ATOM   2324  N   PRO C  24      11.171   5.371 -14.584  1.00 32.46           N  
ATOM   2325  CA  PRO C  24      12.087   6.098 -15.466  1.00 32.46           C  
ATOM   2326  C   PRO C  24      12.550   5.260 -16.656  1.00 32.46           C  
ATOM   2327  CB  PRO C  24      13.263   6.440 -14.548  1.00 32.46           C  
ATOM   2328  O   PRO C  24      12.842   4.072 -16.502  1.00 32.46           O  
ATOM   2329  CG  PRO C  24      13.135   5.498 -13.396  1.00 32.46           C  
ATOM   2330  CD  PRO C  24      11.740   4.943 -13.386  1.00 32.46           C  
ATOM   2331  N   LEU C  25      11.984   5.424 -17.908  1.00 30.65           N  
ATOM   2332  CA  LEU C  25      12.512   4.749 -19.089  1.00 30.65           C  
ATOM   2333  C   LEU C  25      13.996   5.052 -19.271  1.00 30.65           C  
ATOM   2334  CB  LEU C  25      11.736   5.171 -20.340  1.00 30.65           C  
ATOM   2335  O   LEU C  25      14.430   6.189 -19.073  1.00 30.65           O  
ATOM   2336  CG  LEU C  25      10.282   4.707 -20.424  1.00 30.65           C  
ATOM   2337  CD1 LEU C  25       9.606   5.300 -21.656  1.00 30.65           C  
ATOM   2338  CD2 LEU C  25      10.207   3.184 -20.448  1.00 30.65           C  
ATOM   2339  N   SER C  26      14.905   4.147 -19.032  1.00 31.04           N  
ATOM   2340  CA  SER C  26      16.325   4.344 -19.302  1.00 31.04           C  
ATOM   2341  C   SER C  26      16.565   4.708 -20.764  1.00 31.04           C  
ATOM   2342  CB  SER C  26      17.118   3.086 -18.946  1.00 31.04           C  
ATOM   2343  O   SER C  26      16.200   3.951 -21.665  1.00 31.04           O  
ATOM   2344  OG  SER C  26      17.936   3.311 -17.810  1.00 31.04           O  
ATOM   2345  N   SER C  27      16.442   6.011 -21.129  1.00 30.79           N  
ATOM   2346  CA  SER C  27      16.719   6.496 -22.477  1.00 30.79           C  
ATOM   2347  C   SER C  27      18.118   6.095 -22.932  1.00 30.79           C  
ATOM   2348  CB  SER C  27      16.570   8.016 -22.541  1.00 30.79           C  
ATOM   2349  O   SER C  27      19.091   6.272 -22.196  1.00 30.79           O  
ATOM   2350  OG  SER C  27      15.305   8.419 -22.044  1.00 30.79           O  
ATOM   2351  N   ASN C  28      18.187   5.059 -23.706  1.00 29.10           N  
ATOM   2352  CA  ASN C  28      19.433   4.674 -24.360  1.00 29.10           C  
ATOM   2353  C   ASN C  28      19.939   5.771 -25.293  1.00 29.10           C  
ATOM   2354  CB  ASN C  28      19.253   3.364 -25.130  1.00 29.10           C  
ATOM   2355  O   ASN C  28      19.403   5.957 -26.387  1.00 29.10           O  
ATOM   2356  CG  ASN C  28      19.927   2.189 -24.449  1.00 29.10           C  
ATOM   2357  ND2 ASN C  28      20.666   1.401 -25.220  1.00 29.10           N  
ATOM   2358  OD1 ASN C  28      19.783   1.990 -23.240  1.00 29.10           O  
ATOM   2359  N   SER C  29      20.210   6.936 -24.836  1.00 28.36           N  
ATOM   2360  CA  SER C  29      20.569   7.987 -25.783  1.00 28.36           C  
ATOM   2361  C   SER C  29      21.894   7.680 -26.473  1.00 28.36           C  
ATOM   2362  CB  SER C  29      20.654   9.340 -25.075  1.00 28.36           C  
ATOM   2363  O   SER C  29      22.963   7.896 -25.900  1.00 28.36           O  
ATOM   2364  OG  SER C  29      19.388   9.723 -24.568  1.00 28.36           O  
ATOM   2365  N   SER C  30      22.121   6.555 -27.049  1.00 27.03           N  
ATOM   2366  CA  SER C  30      23.423   6.635 -27.704  1.00 27.03           C  
ATOM   2367  C   SER C  30      23.421   7.686 -28.809  1.00 27.03           C  
ATOM   2368  CB  SER C  30      23.818   5.276 -28.281  1.00 27.03           C  
ATOM   2369  O   SER C  30      22.767   7.509 -29.839  1.00 27.03           O  
ATOM   2370  OG  SER C  30      23.967   4.315 -27.250  1.00 27.03           O  
ATOM   2371  N   ALA C  31      23.209   8.954 -28.522  1.00 24.25           N  
ATOM   2372  CA  ALA C  31      23.242   9.935 -29.603  1.00 24.25           C  
ATOM   2373  C   ALA C  31      24.575   9.889 -30.345  1.00 24.25           C  
ATOM   2374  CB  ALA C  31      22.988  11.338 -29.057  1.00 24.25           C  
ATOM   2375  O   ALA C  31      25.623   9.664 -29.737  1.00 24.25           O  
ATOM   2376  N   SER C  32      24.556   9.597 -31.619  1.00 26.08           N  
ATOM   2377  CA  SER C  32      25.558   9.755 -32.668  1.00 26.08           C  
ATOM   2378  C   SER C  32      26.108  11.177 -32.697  1.00 26.08           C  
ATOM   2379  CB  SER C  32      24.966   9.401 -34.033  1.00 26.08           C  
ATOM   2380  O   SER C  32      25.493  12.098 -32.154  1.00 26.08           O  
ATOM   2381  OG  SER C  32      23.659   9.931 -34.168  1.00 26.08           O  
ATOM   2382  N   SER C  33      27.474  11.279 -33.064  1.00 25.66           N  
ATOM   2383  CA  SER C  33      28.432  12.379 -33.051  1.00 25.66           C  
ATOM   2384  C   SER C  33      28.065  13.443 -34.081  1.00 25.66           C  
ATOM   2385  CB  SER C  33      29.846  11.863 -33.322  1.00 25.66           C  
ATOM   2386  O   SER C  33      28.918  14.225 -34.505  1.00 25.66           O  
ATOM   2387  OG  SER C  33      30.248  10.950 -32.316  1.00 25.66           O  
ATOM   2388  N   SER C  34      26.919  13.360 -34.773  1.00 25.29           N  
ATOM   2389  CA  SER C  34      27.105  14.116 -36.007  1.00 25.29           C  
ATOM   2390  C   SER C  34      27.459  15.571 -35.716  1.00 25.29           C  
ATOM   2391  CB  SER C  34      25.844  14.052 -36.870  1.00 25.29           C  
ATOM   2392  O   SER C  34      27.318  16.035 -34.583  1.00 25.29           O  
ATOM   2393  OG  SER C  34      25.795  12.839 -37.600  1.00 25.29           O  
ATOM   2394  N   SER C  35      27.492  16.481 -36.893  1.00 25.30           N  
ATOM   2395  CA  SER C  35      28.111  17.721 -37.350  1.00 25.30           C  
ATOM   2396  C   SER C  35      27.546  18.928 -36.607  1.00 25.30           C  
ATOM   2397  CB  SER C  35      27.909  17.899 -38.856  1.00 25.30           C  
ATOM   2398  O   SER C  35      26.495  18.834 -35.971  1.00 25.30           O  
ATOM   2399  OG  SER C  35      26.577  17.587 -39.225  1.00 25.30           O  
ATOM   2400  N   SER C  36      28.393  20.115 -36.598  1.00 24.69           N  
ATOM   2401  CA  SER C  36      28.608  21.320 -35.804  1.00 24.69           C  
ATOM   2402  C   SER C  36      27.444  22.294 -35.951  1.00 24.69           C  
ATOM   2403  CB  SER C  36      29.912  22.006 -36.214  1.00 24.69           C  
ATOM   2404  O   SER C  36      27.112  23.019 -35.011  1.00 24.69           O  
ATOM   2405  OG  SER C  36      31.007  21.113 -36.102  1.00 24.69           O  
ATOM   2406  N   GLN C  37      27.116  22.713 -37.202  1.00 23.35           N  
ATOM   2407  CA  GLN C  37      27.168  24.170 -37.263  1.00 23.35           C  
ATOM   2408  C   GLN C  37      26.035  24.795 -36.453  1.00 23.35           C  
ATOM   2409  CB  GLN C  37      27.103  24.650 -38.713  1.00 23.35           C  
ATOM   2410  O   GLN C  37      26.273  25.665 -35.612  1.00 23.35           O  
ATOM   2411  CG  GLN C  37      28.437  24.582 -39.444  1.00 23.35           C  
ATOM   2412  CD  GLN C  37      28.451  25.405 -40.719  1.00 23.35           C  
ATOM   2413  NE2 GLN C  37      29.339  25.053 -41.642  1.00 23.35           N  
ATOM   2414  OE1 GLN C  37      27.670  26.349 -40.872  1.00 23.35           O  
ATOM   2415  N   THR C  38      24.929  25.249 -37.211  1.00 24.98           N  
ATOM   2416  CA  THR C  38      24.519  26.648 -37.274  1.00 24.98           C  
ATOM   2417  C   THR C  38      23.645  27.009 -36.076  1.00 24.98           C  
ATOM   2418  CB  THR C  38      23.757  26.949 -38.578  1.00 24.98           C  
ATOM   2419  O   THR C  38      23.197  26.129 -35.339  1.00 24.98           O  
ATOM   2420  CG2 THR C  38      24.716  27.075 -39.758  1.00 24.98           C  
ATOM   2421  OG1 THR C  38      22.832  25.887 -38.840  1.00 24.98           O  
ATOM   2422  N   SER C  39      22.645  28.096 -36.357  1.00 25.54           N  
ATOM   2423  CA  SER C  39      22.251  29.326 -35.679  1.00 25.54           C  
ATOM   2424  C   SER C  39      21.265  29.044 -34.551  1.00 25.54           C  
ATOM   2425  CB  SER C  39      21.635  30.312 -36.672  1.00 25.54           C  
ATOM   2426  O   SER C  39      20.746  27.931 -34.436  1.00 25.54           O  
ATOM   2427  OG  SER C  39      22.529  30.577 -37.739  1.00 25.54           O  
ATOM   2428  N   THR C  40      20.744  30.220 -34.030  1.00 25.79           N  
ATOM   2429  CA  THR C  40      20.315  30.761 -32.745  1.00 25.79           C  
ATOM   2430  C   THR C  40      18.882  30.342 -32.432  1.00 25.79           C  
ATOM   2431  CB  THR C  40      20.420  32.298 -32.724  1.00 25.79           C  
ATOM   2432  O   THR C  40      18.369  30.627 -31.348  1.00 25.79           O  
ATOM   2433  CG2 THR C  40      21.799  32.748 -32.253  1.00 25.79           C  
ATOM   2434  OG1 THR C  40      20.188  32.805 -34.043  1.00 25.79           O  
ATOM   2435  N   SER C  41      18.123  30.003 -33.456  1.00 27.12           N  
ATOM   2436  CA  SER C  41      16.772  30.482 -33.181  1.00 27.12           C  
ATOM   2437  C   SER C  41      16.179  29.790 -31.959  1.00 27.12           C  
ATOM   2438  CB  SER C  41      15.866  30.260 -34.393  1.00 27.12           C  
ATOM   2439  O   SER C  41      16.297  28.572 -31.810  1.00 27.12           O  
ATOM   2440  OG  SER C  41      15.867  28.895 -34.777  1.00 27.12           O  
ATOM   2441  N   SER C  42      16.176  30.555 -30.890  1.00 27.34           N  
ATOM   2442  CA  SER C  42      15.815  30.267 -29.506  1.00 27.34           C  
ATOM   2443  C   SER C  42      14.339  29.904 -29.384  1.00 27.34           C  
ATOM   2444  CB  SER C  42      16.130  31.465 -28.609  1.00 27.34           C  
ATOM   2445  O   SER C  42      13.735  30.085 -28.325  1.00 27.34           O  
ATOM   2446  OG  SER C  42      15.665  32.669 -29.195  1.00 27.34           O  
ATOM   2447  N   GLY C  43      13.791  29.290 -30.395  1.00 24.33           N  
ATOM   2448  CA  GLY C  43      12.369  29.161 -30.121  1.00 24.33           C  
ATOM   2449  C   GLY C  43      12.075  28.500 -28.788  1.00 24.33           C  
ATOM   2450  O   GLY C  43      12.759  27.553 -28.394  1.00 24.33           O  
ATOM   2451  N   GLY C  44      11.709  29.312 -27.842  1.00 26.61           N  
ATOM   2452  CA  GLY C  44      11.391  29.030 -26.451  1.00 26.61           C  
ATOM   2453  C   GLY C  44      10.317  27.971 -26.288  1.00 26.61           C  
ATOM   2454  O   GLY C  44       9.382  28.144 -25.503  1.00 26.61           O  
ATOM   2455  N   GLY C  45      10.345  26.952 -27.093  1.00 26.42           N  
ATOM   2456  CA  GLY C  45       9.182  26.096 -26.917  1.00 26.42           C  
ATOM   2457  C   GLY C  45       8.980  25.654 -25.480  1.00 26.42           C  
ATOM   2458  O   GLY C  45       9.947  25.385 -24.765  1.00 26.42           O  
ATOM   2459  N   GLY C  46       8.041  26.318 -24.828  1.00 25.48           N  
ATOM   2460  CA  GLY C  46       7.549  26.072 -23.482  1.00 25.48           C  
ATOM   2461  C   GLY C  46       7.215  24.615 -23.225  1.00 25.48           C  
ATOM   2462  O   GLY C  46       6.511  23.985 -24.016  1.00 25.48           O  
ATOM   2463  N   GLY C  47       8.168  23.770 -23.071  1.00 30.12           N  
ATOM   2464  CA  GLY C  47       7.942  22.388 -22.680  1.00 30.12           C  
ATOM   2465  C   GLY C  47       6.926  22.243 -21.562  1.00 30.12           C  
ATOM   2466  O   GLY C  47       6.849  23.093 -20.672  1.00 30.12           O  
ATOM   2467  N   GLY C  48       5.697  21.914 -21.906  1.00 30.61           N  
ATOM   2468  CA  GLY C  48       4.656  21.623 -20.933  1.00 30.61           C  
ATOM   2469  C   GLY C  48       5.146  20.782 -19.770  1.00 30.61           C  
ATOM   2470  O   GLY C  48       6.242  20.221 -19.820  1.00 30.61           O  
ATOM   2471  N   PRO C  49       4.927  21.228 -18.494  1.00 31.39           N  
ATOM   2472  CA  PRO C  49       5.311  20.517 -17.272  1.00 31.39           C  
ATOM   2473  C   PRO C  49       5.091  19.009 -17.373  1.00 31.39           C  
ATOM   2474  CB  PRO C  49       4.400  21.132 -16.206  1.00 31.39           C  
ATOM   2475  O   PRO C  49       4.174  18.561 -18.066  1.00 31.39           O  
ATOM   2476  CG  PRO C  49       3.338  21.846 -16.977  1.00 31.39           C  
ATOM   2477  CD  PRO C  49       3.741  21.884 -18.423  1.00 31.39           C  
ATOM   2478  N   GLY C  50       5.991  18.180 -17.542  1.00 34.52           N  
ATOM   2479  CA  GLY C  50       5.934  16.748 -17.295  1.00 34.52           C  
ATOM   2480  C   GLY C  50       4.949  16.370 -16.204  1.00 34.52           C  
ATOM   2481  O   GLY C  50       4.768  17.115 -15.239  1.00 34.52           O  
ATOM   2482  N   ALA C  51       3.772  15.848 -16.545  1.00 39.86           N  
ATOM   2483  CA  ALA C  51       2.744  15.352 -15.634  1.00 39.86           C  
ATOM   2484  C   ALA C  51       3.369  14.678 -14.416  1.00 39.86           C  
ATOM   2485  CB  ALA C  51       1.817  14.379 -16.358  1.00 39.86           C  
ATOM   2486  O   ALA C  51       4.104  13.698 -14.549  1.00 39.86           O  
ATOM   2487  N   ALA C  52       3.957  15.369 -13.471  1.00 43.61           N  
ATOM   2488  CA  ALA C  52       4.362  14.797 -12.189  1.00 43.61           C  
ATOM   2489  C   ALA C  52       3.463  13.625 -11.803  1.00 43.61           C  
ATOM   2490  CB  ALA C  52       4.337  15.864 -11.098  1.00 43.61           C  
ATOM   2491  O   ALA C  52       2.279  13.603 -12.150  1.00 43.61           O  
ATOM   2492  N   ALA C  53       4.002  12.482 -11.758  1.00 53.46           N  
ATOM   2493  CA  ALA C  53       3.313  11.285 -11.281  1.00 53.46           C  
ATOM   2494  C   ALA C  53       2.367  11.619 -10.131  1.00 53.46           C  
ATOM   2495  CB  ALA C  53       4.323  10.227 -10.845  1.00 53.46           C  
ATOM   2496  O   ALA C  53       2.779  12.213  -9.132  1.00 53.46           O  
ATOM   2497  N   ARG C  54       1.071  11.800 -10.352  1.00 64.78           N  
ATOM   2498  CA  ARG C  54       0.047  12.124  -9.364  1.00 64.78           C  
ATOM   2499  C   ARG C  54      -0.065  11.027  -8.311  1.00 64.78           C  
ATOM   2500  CB  ARG C  54      -1.307  12.339 -10.044  1.00 64.78           C  
ATOM   2501  O   ARG C  54      -0.131   9.843  -8.646  1.00 64.78           O  
ATOM   2502  CG  ARG C  54      -1.335  13.521 -11.001  1.00 64.78           C  
ATOM   2503  CD  ARG C  54      -2.755  14.008 -11.253  1.00 64.78           C  
ATOM   2504  NE  ARG C  54      -2.781  15.141 -12.174  1.00 64.78           N  
ATOM   2505  NH1 ARG C  54      -4.795  15.979 -11.414  1.00 64.78           N  
ATOM   2506  NH2 ARG C  54      -3.672  17.041 -13.106  1.00 64.78           N  
ATOM   2507  CZ  ARG C  54      -3.749  16.051 -12.229  1.00 64.78           C  
ATOM   2508  N   ARG C  55       0.247  11.274  -7.088  1.00 68.81           N  
ATOM   2509  CA  ARG C  55       0.139  10.388  -5.933  1.00 68.81           C  
ATOM   2510  C   ARG C  55      -1.319  10.180  -5.537  1.00 68.81           C  
ATOM   2511  CB  ARG C  55       0.929  10.949  -4.749  1.00 68.81           C  
ATOM   2512  O   ARG C  55      -2.119  11.117  -5.582  1.00 68.81           O  
ATOM   2513  CG  ARG C  55       1.210   9.928  -3.657  1.00 68.81           C  
ATOM   2514  CD  ARG C  55       2.008  10.534  -2.511  1.00 68.81           C  
ATOM   2515  NE  ARG C  55       1.705   9.882  -1.240  1.00 68.81           N  
ATOM   2516  NH1 ARG C  55       2.828  11.429   0.058  1.00 68.81           N  
ATOM   2517  NH2 ARG C  55       1.770   9.651   1.044  1.00 68.81           N  
ATOM   2518  CZ  ARG C  55       2.102  10.322  -0.049  1.00 68.81           C  
ATOM   2519  N   LEU C  56      -1.708   8.883  -5.292  1.00 77.49           N  
ATOM   2520  CA  LEU C  56      -3.040   8.597  -4.771  1.00 77.49           C  
ATOM   2521  C   LEU C  56      -3.034   8.573  -3.246  1.00 77.49           C  
ATOM   2522  CB  LEU C  56      -3.551   7.259  -5.312  1.00 77.49           C  
ATOM   2523  O   LEU C  56      -2.166   7.946  -2.634  1.00 77.49           O  
ATOM   2524  CG  LEU C  56      -4.997   7.236  -5.809  1.00 77.49           C  
ATOM   2525  CD1 LEU C  56      -5.147   8.118  -7.044  1.00 77.49           C  
ATOM   2526  CD2 LEU C  56      -5.437   5.807  -6.109  1.00 77.49           C  
ATOM   2527  N   HIS C  57      -3.918   9.251  -2.683  1.00 78.93           N  
ATOM   2528  CA  HIS C  57      -4.075   9.305  -1.234  1.00 78.93           C  
ATOM   2529  C   HIS C  57      -5.218   8.407  -0.770  1.00 78.93           C  
ATOM   2530  CB  HIS C  57      -4.318  10.743  -0.774  1.00 78.93           C  
ATOM   2531  O   HIS C  57      -6.310   8.439  -1.343  1.00 78.93           O  
ATOM   2532  CG  HIS C  57      -3.162  11.658  -1.030  1.00 78.93           C  
ATOM   2533  CD2 HIS C  57      -2.162  12.075  -0.219  1.00 78.93           C  
ATOM   2534  ND1 HIS C  57      -2.946  12.258  -2.252  1.00 78.93           N  
ATOM   2535  CE1 HIS C  57      -1.858  13.007  -2.181  1.00 78.93           C  
ATOM   2536  NE2 HIS C  57      -1.364  12.914  -0.958  1.00 78.93           N  
ATOM   2537  N   VAL C  58      -4.926   7.607   0.217  1.00 72.58           N  
ATOM   2538  CA  VAL C  58      -5.904   6.634   0.693  1.00 72.58           C  
ATOM   2539  C   VAL C  58      -6.564   7.148   1.971  1.00 72.58           C  
ATOM   2540  CB  VAL C  58      -5.256   5.255   0.946  1.00 72.58           C  
ATOM   2541  O   VAL C  58      -5.878   7.527   2.923  1.00 72.58           O  
ATOM   2542  CG1 VAL C  58      -6.301   4.245   1.417  1.00 72.58           C  
ATOM   2543  CG2 VAL C  58      -4.556   4.755  -0.316  1.00 72.58           C  
ATOM   2544  N   LEU C  59      -7.884   7.098   1.895  1.00 67.53           N  
ATOM   2545  CA  LEU C  59      -8.665   7.482   3.066  1.00 67.53           C  
ATOM   2546  C   LEU C  59      -8.872   6.291   3.996  1.00 67.53           C  
ATOM   2547  CB  LEU C  59     -10.021   8.054   2.642  1.00 67.53           C  
ATOM   2548  O   LEU C  59      -8.604   5.148   3.617  1.00 67.53           O  
ATOM   2549  CG  LEU C  59      -9.986   9.347   1.826  1.00 67.53           C  
ATOM   2550  CD1 LEU C  59     -11.373   9.668   1.281  1.00 67.53           C  
ATOM   2551  CD2 LEU C  59      -9.459  10.500   2.674  1.00 67.53           C  
ATOM   2552  N   PRO C  60      -9.242   6.536   5.236  1.00 59.86           N  
ATOM   2553  CA  PRO C  60      -9.454   5.448   6.193  1.00 59.86           C  
ATOM   2554  C   PRO C  60     -10.461   4.413   5.697  1.00 59.86           C  
ATOM   2555  CB  PRO C  60      -9.980   6.170   7.437  1.00 59.86           C  
ATOM   2556  O   PRO C  60     -10.428   3.258   6.127  1.00 59.86           O  
ATOM   2557  CG  PRO C  60      -9.538   7.588   7.271  1.00 59.86           C  
ATOM   2558  CD  PRO C  60      -9.420   7.882   5.803  1.00 59.86           C  
ATOM   2559  N   CYS C  61     -11.324   4.846   4.799  1.00 55.29           N  
ATOM   2560  CA  CYS C  61     -12.288   3.922   4.212  1.00 55.29           C  
ATOM   2561  C   CYS C  61     -11.642   3.083   3.116  1.00 55.29           C  
ATOM   2562  CB  CYS C  61     -13.485   4.684   3.645  1.00 55.29           C  
ATOM   2563  O   CYS C  61     -12.300   2.238   2.506  1.00 55.29           O  
ATOM   2564  SG  CYS C  61     -13.059   5.812   2.300  1.00 55.29           S  
ATOM   2565  N   LEU C  62     -10.409   3.480   2.798  1.00 62.49           N  
ATOM   2566  CA  LEU C  62      -9.532   2.736   1.901  1.00 62.49           C  
ATOM   2567  C   LEU C  62      -9.813   3.096   0.446  1.00 62.49           C  
ATOM   2568  CB  LEU C  62      -9.705   1.229   2.109  1.00 62.49           C  
ATOM   2569  O   LEU C  62      -9.366   2.398  -0.468  1.00 62.49           O  
ATOM   2570  CG  LEU C  62      -9.212   0.668   3.443  1.00 62.49           C  
ATOM   2571  CD1 LEU C  62      -9.534  -0.819   3.545  1.00 62.49           C  
ATOM   2572  CD2 LEU C  62      -7.714   0.908   3.603  1.00 62.49           C  
ATOM   2573  N   HIS C  63     -10.588   4.065   0.246  1.00 71.55           N  
ATOM   2574  CA  HIS C  63     -10.730   4.628  -1.091  1.00 71.55           C  
ATOM   2575  C   HIS C  63      -9.602   5.607  -1.399  1.00 71.55           C  
ATOM   2576  CB  HIS C  63     -12.084   5.325  -1.239  1.00 71.55           C  
ATOM   2577  O   HIS C  63      -9.223   6.412  -0.546  1.00 71.55           O  
ATOM   2578  CG  HIS C  63     -13.244   4.381  -1.273  1.00 71.55           C  
ATOM   2579  CD2 HIS C  63     -13.561   3.393  -2.143  1.00 71.55           C  
ATOM   2580  ND1 HIS C  63     -14.245   4.398  -0.326  1.00 71.55           N  
ATOM   2581  CE1 HIS C  63     -15.130   3.458  -0.613  1.00 71.55           C  
ATOM   2582  NE2 HIS C  63     -14.738   2.834  -1.711  1.00 71.55           N  
ATOM   2583  N   ALA C  64      -9.086   5.537  -2.686  1.00 75.39           N  
ATOM   2584  CA  ALA C  64      -7.891   6.302  -3.035  1.00 75.39           C  
ATOM   2585  C   ALA C  64      -8.203   7.355  -4.094  1.00 75.39           C  
ATOM   2586  CB  ALA C  64      -6.787   5.368  -3.525  1.00 75.39           C  
ATOM   2587  O   ALA C  64      -8.879   7.066  -5.084  1.00 75.39           O  
ATOM   2588  N   PHE C  65      -7.761   8.553  -3.862  1.00 82.62           N  
ATOM   2589  CA  PHE C  65      -8.002   9.685  -4.750  1.00 82.62           C  
ATOM   2590  C   PHE C  65      -6.731  10.503  -4.942  1.00 82.62           C  
ATOM   2591  CB  PHE C  65      -9.121  10.574  -4.197  1.00 82.62           C  
ATOM   2592  O   PHE C  65      -5.856  10.512  -4.074  1.00 82.62           O  
ATOM   2593  CG  PHE C  65     -10.394   9.831  -3.897  1.00 82.62           C  
ATOM   2594  CD1 PHE C  65     -11.340   9.613  -4.891  1.00 82.62           C  
ATOM   2595  CD2 PHE C  65     -10.646   9.350  -2.618  1.00 82.62           C  
ATOM   2596  CE1 PHE C  65     -12.520   8.926  -4.616  1.00 82.62           C  
ATOM   2597  CE2 PHE C  65     -11.823   8.662  -2.335  1.00 82.62           C  
ATOM   2598  CZ  PHE C  65     -12.759   8.452  -3.335  1.00 82.62           C  
ATOM   2599  N   CYS C  66      -6.648  11.139  -6.166  1.00 78.78           N  
ATOM   2600  CA  CYS C  66      -5.548  12.075  -6.370  1.00 78.78           C  
ATOM   2601  C   CYS C  66      -5.766  13.355  -5.572  1.00 78.78           C  
ATOM   2602  CB  CYS C  66      -5.396  12.408  -7.854  1.00 78.78           C  
ATOM   2603  O   CYS C  66      -6.871  13.612  -5.092  1.00 78.78           O  
ATOM   2604  SG  CYS C  66      -6.789  13.331  -8.540  1.00 78.78           S  
ATOM   2605  N   ARG C  67      -4.845  14.132  -5.382  1.00 82.78           N  
ATOM   2606  CA  ARG C  67      -4.902  15.344  -4.572  1.00 82.78           C  
ATOM   2607  C   ARG C  67      -5.965  16.304  -5.095  1.00 82.78           C  
ATOM   2608  CB  ARG C  67      -3.538  16.038  -4.545  1.00 82.78           C  
ATOM   2609  O   ARG C  67      -6.810  16.778  -4.333  1.00 82.78           O  
ATOM   2610  CG  ARG C  67      -3.461  17.209  -3.578  1.00 82.78           C  
ATOM   2611  CD  ARG C  67      -2.049  17.769  -3.481  1.00 82.78           C  
ATOM   2612  NE  ARG C  67      -1.995  18.950  -2.624  1.00 82.78           N  
ATOM   2613  NH1 ARG C  67       0.311  19.019  -2.514  1.00 82.78           N  
ATOM   2614  NH2 ARG C  67      -0.941  20.589  -1.408  1.00 82.78           N  
ATOM   2615  CZ  ARG C  67      -0.875  19.516  -2.184  1.00 82.78           C  
ATOM   2616  N   PRO C  68      -5.936  16.598  -6.379  1.00 85.11           N  
ATOM   2617  CA  PRO C  68      -6.933  17.540  -6.893  1.00 85.11           C  
ATOM   2618  C   PRO C  68      -8.366  17.086  -6.628  1.00 85.11           C  
ATOM   2619  CB  PRO C  68      -6.641  17.577  -8.395  1.00 85.11           C  
ATOM   2620  O   PRO C  68      -9.229  17.907  -6.307  1.00 85.11           O  
ATOM   2621  CG  PRO C  68      -5.256  17.033  -8.529  1.00 85.11           C  
ATOM   2622  CD  PRO C  68      -4.977  16.143  -7.352  1.00 85.11           C  
ATOM   2623  N   CYS C  69      -8.614  15.878  -6.775  1.00 84.00           N  
ATOM   2624  CA  CYS C  69      -9.951  15.340  -6.549  1.00 84.00           C  
ATOM   2625  C   CYS C  69     -10.335  15.432  -5.077  1.00 84.00           C  
ATOM   2626  CB  CYS C  69     -10.030  13.887  -7.016  1.00 84.00           C  
ATOM   2627  O   CYS C  69     -11.483  15.737  -4.749  1.00 84.00           O  
ATOM   2628  SG  CYS C  69      -9.966  13.695  -8.811  1.00 84.00           S  
ATOM   2629  N   LEU C  70      -9.386  15.262  -4.201  1.00 84.49           N  
ATOM   2630  CA  LEU C  70      -9.656  15.334  -2.769  1.00 84.49           C  
ATOM   2631  C   LEU C  70      -9.889  16.777  -2.332  1.00 84.49           C  
ATOM   2632  CB  LEU C  70      -8.496  14.729  -1.974  1.00 84.49           C  
ATOM   2633  O   LEU C  70     -10.731  17.040  -1.471  1.00 84.49           O  
ATOM   2634  CG  LEU C  70      -8.514  13.210  -1.798  1.00 84.49           C  
ATOM   2635  CD1 LEU C  70      -7.184  12.726  -1.230  1.00 84.49           C  
ATOM   2636  CD2 LEU C  70      -9.671  12.790  -0.897  1.00 84.49           C  
ATOM   2637  N   GLU C  71      -9.146  17.596  -2.921  1.00 84.40           N  
ATOM   2638  CA  GLU C  71      -9.285  19.012  -2.597  1.00 84.40           C  
ATOM   2639  C   GLU C  71     -10.688  19.517  -2.923  1.00 84.40           C  
ATOM   2640  CB  GLU C  71      -8.239  19.841  -3.346  1.00 84.40           C  
ATOM   2641  O   GLU C  71     -11.223  20.376  -2.220  1.00 84.40           O  
ATOM   2642  CG  GLU C  71      -6.849  19.778  -2.732  1.00 84.40           C  
ATOM   2643  CD  GLU C  71      -5.791  20.484  -3.565  1.00 84.40           C  
ATOM   2644  OE1 GLU C  71      -4.622  20.560  -3.125  1.00 84.40           O  
ATOM   2645  OE2 GLU C  71      -6.136  20.966  -4.668  1.00 84.40           O  
ATOM   2646  N   ALA C  72     -11.230  18.959  -3.919  1.00 86.56           N  
ATOM   2647  CA  ALA C  72     -12.568  19.358  -4.349  1.00 86.56           C  
ATOM   2648  C   ALA C  72     -13.627  18.888  -3.356  1.00 86.56           C  
ATOM   2649  CB  ALA C  72     -12.866  18.805  -5.741  1.00 86.56           C  
ATOM   2650  O   ALA C  72     -14.748  19.403  -3.345  1.00 86.56           O  
ATOM   2651  N   HIS C  73     -13.265  18.025  -2.544  1.00 84.10           N  
ATOM   2652  CA  HIS C  73     -14.238  17.449  -1.624  1.00 84.10           C  
ATOM   2653  C   HIS C  73     -13.934  17.843  -0.182  1.00 84.10           C  
ATOM   2654  CB  HIS C  73     -14.264  15.925  -1.756  1.00 84.10           C  
ATOM   2655  O   HIS C  73     -14.277  17.114   0.751  1.00 84.10           O  
ATOM   2656  CG  HIS C  73     -15.054  15.438  -2.929  1.00 84.10           C  
ATOM   2657  CD2 HIS C  73     -16.233  14.777  -2.994  1.00 84.10           C  
ATOM   2658  ND1 HIS C  73     -14.639  15.615  -4.231  1.00 84.10           N  
ATOM   2659  CE1 HIS C  73     -15.532  15.083  -5.048  1.00 84.10           C  
ATOM   2660  NE2 HIS C  73     -16.510  14.568  -4.323  1.00 84.10           N  
ATOM   2661  N   ARG C  74     -13.317  18.927  -0.098  1.00 82.42           N  
ATOM   2662  CA  ARG C  74     -13.060  19.518   1.212  1.00 82.42           C  
ATOM   2663  C   ARG C  74     -14.329  20.128   1.797  1.00 82.42           C  
ATOM   2664  CB  ARG C  74     -11.964  20.582   1.116  1.00 82.42           C  
ATOM   2665  O   ARG C  74     -15.083  20.801   1.091  1.00 82.42           O  
ATOM   2666  CG  ARG C  74     -11.404  21.013   2.462  1.00 82.42           C  
ATOM   2667  CD  ARG C  74     -10.269  22.015   2.306  1.00 82.42           C  
ATOM   2668  NE  ARG C  74      -9.802  22.506   3.599  1.00 82.42           N  
ATOM   2669  NH1 ARG C  74      -7.886  23.491   2.766  1.00 82.42           N  
ATOM   2670  NH2 ARG C  74      -8.351  23.594   5.008  1.00 82.42           N  
ATOM   2671  CZ  ARG C  74      -8.680  23.196   3.788  1.00 82.42           C  
ATOM   2672  N   LEU C  75     -14.636  19.720   3.001  1.00 76.08           N  
ATOM   2673  CA  LEU C  75     -15.783  20.309   3.684  1.00 76.08           C  
ATOM   2674  C   LEU C  75     -15.445  21.696   4.219  1.00 76.08           C  
ATOM   2675  CB  LEU C  75     -16.246  19.406   4.830  1.00 76.08           C  
ATOM   2676  O   LEU C  75     -14.313  21.944   4.641  1.00 76.08           O  
ATOM   2677  CG  LEU C  75     -17.189  18.262   4.454  1.00 76.08           C  
ATOM   2678  CD1 LEU C  75     -16.397  16.984   4.200  1.00 76.08           C  
ATOM   2679  CD2 LEU C  75     -18.229  18.044   5.549  1.00 76.08           C  
ATOM   2680  N   PRO C  76     -16.432  22.569   3.978  1.00 70.93           N  
ATOM   2681  CA  PRO C  76     -16.211  23.936   4.456  1.00 70.93           C  
ATOM   2682  C   PRO C  76     -15.935  23.999   5.957  1.00 70.93           C  
ATOM   2683  CB  PRO C  76     -17.522  24.647   4.111  1.00 70.93           C  
ATOM   2684  O   PRO C  76     -16.480  23.199   6.722  1.00 70.93           O  
ATOM   2685  CG  PRO C  76     -18.364  23.599   3.457  1.00 70.93           C  
ATOM   2686  CD  PRO C  76     -17.597  22.307   3.450  1.00 70.93           C  
ATOM   2687  N   ALA C  77     -14.935  24.697   6.313  1.00 57.13           N  
ATOM   2688  CA  ALA C  77     -14.645  24.912   7.729  1.00 57.13           C  
ATOM   2689  C   ALA C  77     -15.743  25.739   8.393  1.00 57.13           C  
ATOM   2690  CB  ALA C  77     -13.292  25.598   7.897  1.00 57.13           C  
ATOM   2691  O   ALA C  77     -16.337  26.615   7.761  1.00 57.13           O  
ATOM   2692  N   ALA C  78     -16.758  25.084   9.123  1.00 52.03           N  
ATOM   2693  CA  ALA C  78     -17.878  25.766   9.766  1.00 52.03           C  
ATOM   2694  C   ALA C  78     -17.527  27.216  10.085  1.00 52.03           C  
ATOM   2695  CB  ALA C  78     -18.291  25.030  11.038  1.00 52.03           C  
ATOM   2696  O   ALA C  78     -18.384  28.100  10.011  1.00 52.03           O  
ATOM   2697  N   GLY C  79     -16.331  27.561  10.358  1.00 46.43           N  
ATOM   2698  CA  GLY C  79     -15.948  28.895  10.791  1.00 46.43           C  
ATOM   2699  C   GLY C  79     -14.754  29.448  10.034  1.00 46.43           C  
ATOM   2700  O   GLY C  79     -13.775  28.737   9.804  1.00 46.43           O  
ATOM   2701  N   GLY C  80     -14.934  30.211   8.935  1.00 44.49           N  
ATOM   2702  CA  GLY C  80     -13.910  31.035   8.311  1.00 44.49           C  
ATOM   2703  C   GLY C  80     -12.500  30.563   8.613  1.00 44.49           C  
ATOM   2704  O   GLY C  80     -12.183  30.226   9.756  1.00 44.49           O  
ATOM   2705  N   GLY C  81     -11.852  29.834   7.619  1.00 46.92           N  
ATOM   2706  CA  GLY C  81     -10.505  29.336   7.391  1.00 46.92           C  
ATOM   2707  C   GLY C  81      -9.546  29.670   8.518  1.00 46.92           C  
ATOM   2708  O   GLY C  81      -8.689  30.544   8.373  1.00 46.92           O  
ATOM   2709  N   ALA C  82      -9.970  29.748   9.791  1.00 45.45           N  
ATOM   2710  CA  ALA C  82      -8.851  30.052  10.678  1.00 45.45           C  
ATOM   2711  C   ALA C  82      -7.716  29.048  10.494  1.00 45.45           C  
ATOM   2712  CB  ALA C  82      -9.313  30.067  12.133  1.00 45.45           C  
ATOM   2713  O   ALA C  82      -7.958  27.878  10.188  1.00 45.45           O  
ATOM   2714  N   ALA C  83      -6.556  29.507  10.088  1.00 50.39           N  
ATOM   2715  CA  ALA C  83      -5.237  28.880  10.083  1.00 50.39           C  
ATOM   2716  C   ALA C  83      -5.023  28.043  11.341  1.00 50.39           C  
ATOM   2717  CB  ALA C  83      -4.145  29.940   9.961  1.00 50.39           C  
ATOM   2718  O   ALA C  83      -5.201  28.534  12.459  1.00 50.39           O  
ATOM   2719  N   GLY C  84      -5.702  26.873  11.410  1.00 54.59           N  
ATOM   2720  CA  GLY C  84      -5.477  25.950  12.510  1.00 54.59           C  
ATOM   2721  C   GLY C  84      -6.567  24.903  12.644  1.00 54.59           C  
ATOM   2722  O   GLY C  84      -6.490  24.026  13.507  1.00 54.59           O  
ATOM   2723  N   GLU C  85      -7.512  25.078  11.907  1.00 59.43           N  
ATOM   2724  CA  GLU C  85      -8.599  24.109  12.015  1.00 59.43           C  
ATOM   2725  C   GLU C  85      -8.290  22.843  11.222  1.00 59.43           C  
ATOM   2726  CB  GLU C  85      -9.916  24.723  11.534  1.00 59.43           C  
ATOM   2727  O   GLU C  85      -7.588  22.894  10.210  1.00 59.43           O  
ATOM   2728  CG  GLU C  85     -10.458  25.811  12.450  1.00 59.43           C  
ATOM   2729  CD  GLU C  85     -10.920  25.284  13.800  1.00 59.43           C  
ATOM   2730  OE1 GLU C  85     -10.265  25.583  14.824  1.00 59.43           O  
ATOM   2731  OE2 GLU C  85     -11.944  24.566  13.832  1.00 59.43           O  
ATOM   2732  N   PRO C  86      -8.623  21.715  11.891  1.00 61.10           N  
ATOM   2733  CA  PRO C  86      -8.379  20.459  11.177  1.00 61.10           C  
ATOM   2734  C   PRO C  86      -9.078  20.406   9.820  1.00 61.10           C  
ATOM   2735  CB  PRO C  86      -8.946  19.399  12.125  1.00 61.10           C  
ATOM   2736  O   PRO C  86     -10.134  21.018   9.642  1.00 61.10           O  
ATOM   2737  CG  PRO C  86      -9.613  20.177  13.213  1.00 61.10           C  
ATOM   2738  CD  PRO C  86      -9.337  21.637  12.994  1.00 61.10           C  
ATOM   2739  N   LEU C  87      -8.397  19.904   8.855  1.00 73.03           N  
ATOM   2740  CA  LEU C  87      -8.958  19.706   7.523  1.00 73.03           C  
ATOM   2741  C   LEU C  87     -10.000  18.593   7.533  1.00 73.03           C  
ATOM   2742  CB  LEU C  87      -7.850  19.376   6.519  1.00 73.03           C  
ATOM   2743  O   LEU C  87      -9.736  17.493   8.023  1.00 73.03           O  
ATOM   2744  CG  LEU C  87      -7.701  20.334   5.336  1.00 73.03           C  
ATOM   2745  CD1 LEU C  87      -6.948  21.590   5.762  1.00 73.03           C  
ATOM   2746  CD2 LEU C  87      -6.989  19.645   4.177  1.00 73.03           C  
ATOM   2747  N   LYS C  88     -11.190  18.904   7.129  1.00 75.63           N  
ATOM   2748  CA  LYS C  88     -12.281  17.935   7.081  1.00 75.63           C  
ATOM   2749  C   LYS C  88     -12.588  17.524   5.644  1.00 75.63           C  
ATOM   2750  CB  LYS C  88     -13.537  18.507   7.742  1.00 75.63           C  
ATOM   2751  O   LYS C  88     -12.818  18.377   4.784  1.00 75.63           O  
ATOM   2752  CG  LYS C  88     -13.376  18.799   9.227  1.00 75.63           C  
ATOM   2753  CD  LYS C  88     -14.646  19.397   9.819  1.00 75.63           C  
ATOM   2754  CE  LYS C  88     -14.443  19.820  11.268  1.00 75.63           C  
ATOM   2755  NZ  LYS C  88     -15.641  20.526  11.812  1.00 75.63           N  
ATOM   2756  N   LEU C  89     -12.625  16.185   5.376  1.00 78.57           N  
ATOM   2757  CA  LEU C  89     -12.901  15.649   4.048  1.00 78.57           C  
ATOM   2758  C   LEU C  89     -14.049  14.645   4.095  1.00 78.57           C  
ATOM   2759  CB  LEU C  89     -11.650  14.984   3.466  1.00 78.57           C  
ATOM   2760  O   LEU C  89     -14.309  14.042   5.139  1.00 78.57           O  
ATOM   2761  CG  LEU C  89     -10.445  15.896   3.234  1.00 78.57           C  
ATOM   2762  CD1 LEU C  89      -9.162  15.073   3.173  1.00 78.57           C  
ATOM   2763  CD2 LEU C  89     -10.626  16.708   1.956  1.00 78.57           C  
ATOM   2764  N   ARG C  90     -14.677  14.529   3.029  1.00 81.35           N  
ATOM   2765  CA  ARG C  90     -15.685  13.494   2.827  1.00 81.35           C  
ATOM   2766  C   ARG C  90     -15.336  12.615   1.630  1.00 81.35           C  
ATOM   2767  CB  ARG C  90     -17.067  14.120   2.631  1.00 81.35           C  
ATOM   2768  O   ARG C  90     -14.978  13.122   0.565  1.00 81.35           O  
ATOM   2769  CG  ARG C  90     -17.772  14.476   3.931  1.00 81.35           C  
ATOM   2770  CD  ARG C  90     -19.196  14.956   3.687  1.00 81.35           C  
ATOM   2771  NE  ARG C  90     -19.348  16.374   4.002  1.00 81.35           N  
ATOM   2772  NH1 ARG C  90     -21.486  16.168   4.852  1.00 81.35           N  
ATOM   2773  NH2 ARG C  90     -20.464  18.219   4.793  1.00 81.35           N  
ATOM   2774  CZ  ARG C  90     -20.432  16.917   4.548  1.00 81.35           C  
ATOM   2775  N   CYS C  91     -15.423  11.390   1.877  1.00 72.02           N  
ATOM   2776  CA  CYS C  91     -15.159  10.494   0.756  1.00 72.02           C  
ATOM   2777  C   CYS C  91     -16.260  10.592  -0.292  1.00 72.02           C  
ATOM   2778  CB  CYS C  91     -15.032   9.051   1.242  1.00 72.02           C  
ATOM   2779  O   CYS C  91     -17.440  10.425   0.023  1.00 72.02           O  
ATOM   2780  SG  CYS C  91     -14.804   7.852  -0.089  1.00 72.02           S  
ATOM   2781  N   PRO C  92     -15.893  10.699  -1.458  1.00 79.37           N  
ATOM   2782  CA  PRO C  92     -16.879  10.860  -2.529  1.00 79.37           C  
ATOM   2783  C   PRO C  92     -17.600   9.558  -2.868  1.00 79.37           C  
ATOM   2784  CB  PRO C  92     -16.038  11.343  -3.713  1.00 79.37           C  
ATOM   2785  O   PRO C  92     -18.674   9.582  -3.475  1.00 79.37           O  
ATOM   2786  CG  PRO C  92     -14.634  10.971  -3.361  1.00 79.37           C  
ATOM   2787  CD  PRO C  92     -14.546  10.795  -1.872  1.00 79.37           C  
ATOM   2788  N   VAL C  93     -17.023   8.507  -2.440  1.00 70.76           N  
ATOM   2789  CA  VAL C  93     -17.582   7.218  -2.835  1.00 70.76           C  
ATOM   2790  C   VAL C  93     -18.528   6.710  -1.750  1.00 70.76           C  
ATOM   2791  CB  VAL C  93     -16.472   6.177  -3.104  1.00 70.76           C  
ATOM   2792  O   VAL C  93     -19.657   6.307  -2.041  1.00 70.76           O  
ATOM   2793  CG1 VAL C  93     -17.079   4.808  -3.408  1.00 70.76           C  
ATOM   2794  CG2 VAL C  93     -15.579   6.636  -4.255  1.00 70.76           C  
ATOM   2795  N   CYS C  94     -18.131   6.851  -0.401  1.00 58.96           N  
ATOM   2796  CA  CYS C  94     -18.919   6.219   0.651  1.00 58.96           C  
ATOM   2797  C   CYS C  94     -19.473   7.259   1.618  1.00 58.96           C  
ATOM   2798  CB  CYS C  94     -18.075   5.199   1.414  1.00 58.96           C  
ATOM   2799  O   CYS C  94     -20.234   6.924   2.527  1.00 58.96           O  
ATOM   2800  SG  CYS C  94     -16.745   5.937   2.388  1.00 58.96           S  
ATOM   2801  N   ASP C  95     -19.001   8.514   1.495  1.00 74.78           N  
ATOM   2802  CA  ASP C  95     -19.489   9.659   2.258  1.00 74.78           C  
ATOM   2803  C   ASP C  95     -18.954   9.633   3.688  1.00 74.78           C  
ATOM   2804  CB  ASP C  95     -21.018   9.685   2.269  1.00 74.78           C  
ATOM   2805  O   ASP C  95     -19.375  10.430   4.529  1.00 74.78           O  
ATOM   2806  CG  ASP C  95     -21.587  11.083   2.437  1.00 74.78           C  
ATOM   2807  OD1 ASP C  95     -22.164  11.383   3.504  1.00 74.78           O  
ATOM   2808  OD2 ASP C  95     -21.459  11.891   1.492  1.00 74.78           O  
ATOM   2809  N   GLN C  96     -17.971   8.893   3.941  1.00 65.84           N  
ATOM   2810  CA  GLN C  96     -17.350   8.863   5.261  1.00 65.84           C  
ATOM   2811  C   GLN C  96     -16.568  10.145   5.530  1.00 65.84           C  
ATOM   2812  CB  GLN C  96     -16.429   7.649   5.395  1.00 65.84           C  
ATOM   2813  O   GLN C  96     -15.842  10.631   4.659  1.00 65.84           O  
ATOM   2814  CG  GLN C  96     -15.937   7.404   6.815  1.00 65.84           C  
ATOM   2815  CD  GLN C  96     -15.209   6.081   6.964  1.00 65.84           C  
ATOM   2816  NE2 GLN C  96     -14.544   5.895   8.099  1.00 65.84           N  
ATOM   2817  OE1 GLN C  96     -15.245   5.233   6.066  1.00 65.84           O  
ATOM   2818  N   LYS C  97     -16.639  10.685   6.735  1.00 68.96           N  
ATOM   2819  CA  LYS C  97     -15.954  11.915   7.124  1.00 68.96           C  
ATOM   2820  C   LYS C  97     -14.567  11.616   7.688  1.00 68.96           C  
ATOM   2821  CB  LYS C  97     -16.781  12.689   8.151  1.00 68.96           C  
ATOM   2822  O   LYS C  97     -14.398  10.677   8.468  1.00 68.96           O  
ATOM   2823  CG  LYS C  97     -18.087  13.244   7.602  1.00 68.96           C  
ATOM   2824  CD  LYS C  97     -18.892  13.954   8.683  1.00 68.96           C  
ATOM   2825  CE  LYS C  97     -20.267  14.367   8.178  1.00 68.96           C  
ATOM   2826  NZ  LYS C  97     -21.122  14.907   9.277  1.00 68.96           N  
ATOM   2827  N   VAL C  98     -13.650  12.434   7.154  1.00 70.54           N  
ATOM   2828  CA  VAL C  98     -12.272  12.276   7.606  1.00 70.54           C  
ATOM   2829  C   VAL C  98     -11.745  13.608   8.134  1.00 70.54           C  
ATOM   2830  CB  VAL C  98     -11.360  11.753   6.473  1.00 70.54           C  
ATOM   2831  O   VAL C  98     -11.886  14.642   7.478  1.00 70.54           O  
ATOM   2832  CG1 VAL C  98      -9.932  11.556   6.978  1.00 70.54           C  
ATOM   2833  CG2 VAL C  98     -11.913  10.448   5.902  1.00 70.54           C  
ATOM   2834  N   VAL C  99     -11.183  13.513   9.353  1.00 67.21           N  
ATOM   2835  CA  VAL C  99     -10.610  14.725   9.928  1.00 67.21           C  
ATOM   2836  C   VAL C  99      -9.091  14.591  10.007  1.00 67.21           C  
ATOM   2837  CB  VAL C  99     -11.192  15.020  11.328  1.00 67.21           C  
ATOM   2838  O   VAL C  99      -8.575  13.612  10.552  1.00 67.21           O  
ATOM   2839  CG1 VAL C  99     -12.561  15.689  11.214  1.00 67.21           C  
ATOM   2840  CG2 VAL C  99     -11.290  13.733  12.146  1.00 67.21           C  
ATOM   2841  N   LEU C 100      -8.446  15.422   9.279  1.00 62.92           N  
ATOM   2842  CA  LEU C 100      -6.988  15.442   9.301  1.00 62.92           C  
ATOM   2843  C   LEU C 100      -6.472  16.627  10.110  1.00 62.92           C  
ATOM   2844  CB  LEU C 100      -6.431  15.500   7.876  1.00 62.92           C  
ATOM   2845  O   LEU C 100      -7.049  17.716  10.061  1.00 62.92           O  
ATOM   2846  CG  LEU C 100      -6.588  14.233   7.034  1.00 62.92           C  
ATOM   2847  CD1 LEU C 100      -7.983  14.172   6.422  1.00 62.92           C  
ATOM   2848  CD2 LEU C 100      -5.519  14.177   5.948  1.00 62.92           C  
ATOM   2849  N   ALA C 101      -5.445  16.302  10.934  1.00 55.02           N  
ATOM   2850  CA  ALA C 101      -4.840  17.418  11.656  1.00 55.02           C  
ATOM   2851  C   ALA C 101      -4.331  18.485  10.691  1.00 55.02           C  
ATOM   2852  CB  ALA C 101      -3.702  16.923  12.545  1.00 55.02           C  
ATOM   2853  O   ALA C 101      -3.854  18.166   9.599  1.00 55.02           O  
ATOM   2854  N   GLU C 102      -4.655  19.687  10.976  1.00 51.10           N  
ATOM   2855  CA  GLU C 102      -4.379  20.848  10.135  1.00 51.10           C  
ATOM   2856  C   GLU C 102      -2.966  20.791   9.561  1.00 51.10           C  
ATOM   2857  CB  GLU C 102      -4.573  22.144  10.927  1.00 51.10           C  
ATOM   2858  O   GLU C 102      -2.763  21.045   8.372  1.00 51.10           O  
ATOM   2859  CG  GLU C 102      -4.458  23.404  10.082  1.00 51.10           C  
ATOM   2860  CD  GLU C 102      -4.496  24.683  10.904  1.00 51.10           C  
ATOM   2861  OE1 GLU C 102      -4.175  25.764  10.360  1.00 51.10           O  
ATOM   2862  OE2 GLU C 102      -4.849  24.603  12.102  1.00 51.10           O  
ATOM   2863  N   ALA C 103      -1.973  20.459  10.527  1.00 51.14           N  
ATOM   2864  CA  ALA C 103      -0.567  20.501  10.132  1.00 51.14           C  
ATOM   2865  C   ALA C 103      -0.255  19.421   9.100  1.00 51.14           C  
ATOM   2866  CB  ALA C 103       0.334  20.342  11.354  1.00 51.14           C  
ATOM   2867  O   ALA C 103       0.647  19.584   8.275  1.00 51.14           O  
ATOM   2868  N   ALA C 104      -1.077  18.458   9.026  1.00 52.75           N  
ATOM   2869  CA  ALA C 104      -0.713  17.290   8.228  1.00 52.75           C  
ATOM   2870  C   ALA C 104      -1.226  17.422   6.797  1.00 52.75           C  
ATOM   2871  CB  ALA C 104      -1.259  16.017   8.870  1.00 52.75           C  
ATOM   2872  O   ALA C 104      -0.558  16.998   5.850  1.00 52.75           O  
ATOM   2873  N   GLY C 105      -2.093  18.361   6.503  1.00 58.84           N  
ATOM   2874  CA  GLY C 105      -2.681  18.501   5.181  1.00 58.84           C  
ATOM   2875  C   GLY C 105      -2.925  17.172   4.492  1.00 58.84           C  
ATOM   2876  O   GLY C 105      -2.909  16.121   5.136  1.00 58.84           O  
ATOM   2877  N   MET C 106      -3.228  17.068   3.206  1.00 69.00           N  
ATOM   2878  CA  MET C 106      -3.554  15.895   2.400  1.00 69.00           C  
ATOM   2879  C   MET C 106      -2.342  14.980   2.255  1.00 69.00           C  
ATOM   2880  CB  MET C 106      -4.061  16.314   1.019  1.00 69.00           C  
ATOM   2881  O   MET C 106      -2.491  13.775   2.045  1.00 69.00           O  
ATOM   2882  CG  MET C 106      -5.431  16.972   1.043  1.00 69.00           C  
ATOM   2883  SD  MET C 106      -6.088  17.290  -0.641  1.00 69.00           S  
ATOM   2884  CE  MET C 106      -7.656  18.102  -0.225  1.00 69.00           C  
ATOM   2885  N   ASP C 107      -1.206  15.663   2.434  1.00 61.59           N  
ATOM   2886  CA  ASP C 107       0.032  14.910   2.255  1.00 61.59           C  
ATOM   2887  C   ASP C 107       0.246  13.926   3.403  1.00 61.59           C  
ATOM   2888  CB  ASP C 107       1.226  15.860   2.147  1.00 61.59           C  
ATOM   2889  O   ASP C 107       1.066  13.011   3.297  1.00 61.59           O  
ATOM   2890  CG  ASP C 107       1.214  16.687   0.873  1.00 61.59           C  
ATOM   2891  OD1 ASP C 107       1.021  16.116  -0.222  1.00 61.59           O  
ATOM   2892  OD2 ASP C 107       1.401  17.919   0.966  1.00 61.59           O  
ATOM   2893  N   ALA C 108      -0.541  14.105   4.440  1.00 62.42           N  
ATOM   2894  CA  ALA C 108      -0.431  13.223   5.599  1.00 62.42           C  
ATOM   2895  C   ALA C 108      -1.119  11.886   5.338  1.00 62.42           C  
ATOM   2896  CB  ALA C 108      -1.027  13.892   6.836  1.00 62.42           C  
ATOM   2897  O   ALA C 108      -0.853  10.899   6.028  1.00 62.42           O  
ATOM   2898  N   LEU C 109      -1.917  11.804   4.355  1.00 66.13           N  
ATOM   2899  CA  LEU C 109      -2.628  10.576   4.018  1.00 66.13           C  
ATOM   2900  C   LEU C 109      -1.698   9.579   3.336  1.00 66.13           C  
ATOM   2901  CB  LEU C 109      -3.823  10.881   3.110  1.00 66.13           C  
ATOM   2902  O   LEU C 109      -0.867   9.964   2.510  1.00 66.13           O  
ATOM   2903  CG  LEU C 109      -4.992  11.627   3.755  1.00 66.13           C  
ATOM   2904  CD1 LEU C 109      -5.996  12.059   2.692  1.00 66.13           C  
ATOM   2905  CD2 LEU C 109      -5.665  10.756   4.811  1.00 66.13           C  
ATOM   2906  N   PRO C 110      -1.820   8.410   3.828  1.00 59.61           N  
ATOM   2907  CA  PRO C 110      -0.953   7.400   3.217  1.00 59.61           C  
ATOM   2908  C   PRO C 110      -1.237   7.201   1.730  1.00 59.61           C  
ATOM   2909  CB  PRO C 110      -1.278   6.131   4.009  1.00 59.61           C  
ATOM   2910  O   PRO C 110      -2.377   7.365   1.288  1.00 59.61           O  
ATOM   2911  CG  PRO C 110      -2.560   6.438   4.714  1.00 59.61           C  
ATOM   2912  CD  PRO C 110      -2.765   7.925   4.704  1.00 59.61           C  
ATOM   2913  N   SER C 111      -0.237   6.877   1.034  1.00 58.24           N  
ATOM   2914  CA  SER C 111      -0.403   6.537  -0.375  1.00 58.24           C  
ATOM   2915  C   SER C 111      -0.845   5.087  -0.546  1.00 58.24           C  
ATOM   2916  CB  SER C 111       0.899   6.775  -1.141  1.00 58.24           C  
ATOM   2917  O   SER C 111      -0.538   4.236   0.292  1.00 58.24           O  
ATOM   2918  OG  SER C 111       0.834   6.199  -2.435  1.00 58.24           O  
ATOM   2919  N   SER C 112      -1.605   4.813  -1.589  1.00 56.80           N  
ATOM   2920  CA  SER C 112      -2.057   3.459  -1.891  1.00 56.80           C  
ATOM   2921  C   SER C 112      -0.882   2.489  -1.974  1.00 56.80           C  
ATOM   2922  CB  SER C 112      -2.841   3.435  -3.204  1.00 56.80           C  
ATOM   2923  O   SER C 112      -0.979   1.348  -1.517  1.00 56.80           O  
ATOM   2924  OG  SER C 112      -3.949   4.317  -3.144  1.00 56.80           O  
ATOM   2925  N   ALA C 113       0.117   2.986  -2.583  1.00 50.09           N  
ATOM   2926  CA  ALA C 113       1.309   2.153  -2.721  1.00 50.09           C  
ATOM   2927  C   ALA C 113       1.860   1.756  -1.355  1.00 50.09           C  
ATOM   2928  CB  ALA C 113       2.377   2.883  -3.531  1.00 50.09           C  
ATOM   2929  O   ALA C 113       2.289   0.616  -1.159  1.00 50.09           O  
ATOM   2930  N   PHE C 114       1.772   2.673  -0.507  1.00 46.50           N  
ATOM   2931  CA  PHE C 114       2.270   2.455   0.846  1.00 46.50           C  
ATOM   2932  C   PHE C 114       1.425   1.415   1.572  1.00 46.50           C  
ATOM   2933  CB  PHE C 114       2.278   3.768   1.635  1.00 46.50           C  
ATOM   2934  O   PHE C 114       1.961   0.514   2.220  1.00 46.50           O  
ATOM   2935  CG  PHE C 114       2.762   3.621   3.053  1.00 46.50           C  
ATOM   2936  CD1 PHE C 114       1.858   3.491   4.100  1.00 46.50           C  
ATOM   2937  CD2 PHE C 114       4.121   3.614   3.338  1.00 46.50           C  
ATOM   2938  CE1 PHE C 114       2.303   3.355   5.413  1.00 46.50           C  
ATOM   2939  CE2 PHE C 114       4.573   3.478   4.647  1.00 46.50           C  
ATOM   2940  CZ  PHE C 114       3.662   3.350   5.684  1.00 46.50           C  
ATOM   2941  N   LEU C 115       0.197   1.600   1.469  1.00 51.00           N  
ATOM   2942  CA  LEU C 115      -0.708   0.688   2.159  1.00 51.00           C  
ATOM   2943  C   LEU C 115      -0.554  -0.734   1.630  1.00 51.00           C  
ATOM   2944  CB  LEU C 115      -2.159   1.150   1.999  1.00 51.00           C  
ATOM   2945  O   LEU C 115      -0.521  -1.690   2.409  1.00 51.00           O  
ATOM   2946  CG  LEU C 115      -2.589   2.344   2.852  1.00 51.00           C  
ATOM   2947  CD1 LEU C 115      -3.936   2.877   2.378  1.00 51.00           C  
ATOM   2948  CD2 LEU C 115      -2.650   1.955   4.325  1.00 51.00           C  
ATOM   2949  N   LEU C 116      -0.373  -0.781   0.396  1.00 50.79           N  
ATOM   2950  CA  LEU C 116      -0.227  -2.091  -0.229  1.00 50.79           C  
ATOM   2951  C   LEU C 116       1.070  -2.762   0.210  1.00 50.79           C  
ATOM   2952  CB  LEU C 116      -0.258  -1.964  -1.754  1.00 50.79           C  
ATOM   2953  O   LEU C 116       1.087  -3.961   0.499  1.00 50.79           O  
ATOM   2954  CG  LEU C 116      -1.631  -2.088  -2.417  1.00 50.79           C  
ATOM   2955  CD1 LEU C 116      -1.953  -0.826  -3.210  1.00 50.79           C  
ATOM   2956  CD2 LEU C 116      -1.682  -3.319  -3.316  1.00 50.79           C  
ATOM   2957  N   SER C 117       2.029  -1.911   0.226  1.00 44.85           N  
ATOM   2958  CA  SER C 117       3.318  -2.441   0.657  1.00 44.85           C  
ATOM   2959  C   SER C 117       3.254  -2.954   2.092  1.00 44.85           C  
ATOM   2960  CB  SER C 117       4.405  -1.371   0.538  1.00 44.85           C  
ATOM   2961  O   SER C 117       3.844  -3.988   2.414  1.00 44.85           O  
ATOM   2962  OG  SER C 117       4.443  -0.836  -0.774  1.00 44.85           O  
ATOM   2963  N   ASN C 118       2.619  -2.175   2.860  1.00 46.18           N  
ATOM   2964  CA  ASN C 118       2.476  -2.554   4.262  1.00 46.18           C  
ATOM   2965  C   ASN C 118       1.657  -3.832   4.417  1.00 46.18           C  
ATOM   2966  CB  ASN C 118       1.840  -1.416   5.063  1.00 46.18           C  
ATOM   2967  O   ASN C 118       1.982  -4.686   5.244  1.00 46.18           O  
ATOM   2968  CG  ASN C 118       2.851  -0.376   5.504  1.00 46.18           C  
ATOM   2969  ND2 ASN C 118       2.511   0.895   5.326  1.00 46.18           N  
ATOM   2970  OD1 ASN C 118       3.930  -0.712   6.000  1.00 46.18           O  
ATOM   2971  N   LEU C 119       0.640  -3.787   3.684  1.00 47.83           N  
ATOM   2972  CA  LEU C 119      -0.209  -4.973   3.687  1.00 47.83           C  
ATOM   2973  C   LEU C 119       0.580  -6.208   3.264  1.00 47.83           C  
ATOM   2974  CB  LEU C 119      -1.408  -4.777   2.756  1.00 47.83           C  
ATOM   2975  O   LEU C 119       0.435  -7.277   3.861  1.00 47.83           O  
ATOM   2976  CG  LEU C 119      -2.789  -4.801   3.414  1.00 47.83           C  
ATOM   2977  CD1 LEU C 119      -3.663  -3.684   2.854  1.00 47.83           C  
ATOM   2978  CD2 LEU C 119      -3.453  -6.159   3.213  1.00 47.83           C  
ATOM   2979  N   LEU C 120       1.299  -5.902   2.256  1.00 42.96           N  
ATOM   2980  CA  LEU C 120       2.118  -7.002   1.759  1.00 42.96           C  
ATOM   2981  C   LEU C 120       3.115  -7.460   2.818  1.00 42.96           C  
ATOM   2982  CB  LEU C 120       2.862  -6.584   0.488  1.00 42.96           C  
ATOM   2983  O   LEU C 120       3.362  -8.659   2.967  1.00 42.96           O  
ATOM   2984  CG  LEU C 120       2.031  -6.521  -0.795  1.00 42.96           C  
ATOM   2985  CD1 LEU C 120       2.809  -5.808  -1.896  1.00 42.96           C  
ATOM   2986  CD2 LEU C 120       1.626  -7.922  -1.240  1.00 42.96           C  
ATOM   2987  N   ASP C 121       3.647  -6.434   3.594  1.00 41.68           N  
ATOM   2988  CA  ASP C 121       4.622  -6.715   4.644  1.00 41.68           C  
ATOM   2989  C   ASP C 121       3.993  -7.524   5.776  1.00 41.68           C  
ATOM   2990  CB  ASP C 121       5.211  -5.414   5.192  1.00 41.68           C  
ATOM   2991  O   ASP C 121       4.632  -8.415   6.339  1.00 41.68           O  
ATOM   2992  CG  ASP C 121       6.682  -5.240   4.856  1.00 41.68           C  
ATOM   2993  OD1 ASP C 121       7.365  -6.247   4.569  1.00 41.68           O  
ATOM   2994  OD2 ASP C 121       7.163  -4.087   4.882  1.00 41.68           O  
ATOM   2995  N   ALA C 122       2.914  -7.052   6.161  1.00 38.63           N  
ATOM   2996  CA  ALA C 122       2.183  -7.751   7.215  1.00 38.63           C  
ATOM   2997  C   ALA C 122       1.907  -9.199   6.822  1.00 38.63           C  
ATOM   2998  CB  ALA C 122       0.874  -7.028   7.525  1.00 38.63           C  
ATOM   2999  O   ALA C 122       1.984 -10.102   7.660  1.00 38.63           O  
ATOM   3000  N   VAL C 123       1.672  -9.254   5.595  1.00 36.13           N  
ATOM   3001  CA  VAL C 123       1.377 -10.576   5.051  1.00 36.13           C  
ATOM   3002  C   VAL C 123       2.648 -11.421   5.027  1.00 36.13           C  
ATOM   3003  CB  VAL C 123       0.771 -10.484   3.633  1.00 36.13           C  
ATOM   3004  O   VAL C 123       2.620 -12.606   5.370  1.00 36.13           O  
ATOM   3005  CG1 VAL C 123       0.347 -11.865   3.136  1.00 36.13           C  
ATOM   3006  CG2 VAL C 123      -0.415  -9.521   3.621  1.00 36.13           C  
ATOM   3007  N   VAL C 124       3.773 -10.744   4.687  1.00 34.72           N  
ATOM   3008  CA  VAL C 124       5.053 -11.436   4.579  1.00 34.72           C  
ATOM   3009  C   VAL C 124       5.581 -11.768   5.972  1.00 34.72           C  
ATOM   3010  CB  VAL C 124       6.090 -10.593   3.802  1.00 34.72           C  
ATOM   3011  O   VAL C 124       6.128 -12.851   6.194  1.00 34.72           O  
ATOM   3012  CG1 VAL C 124       7.429 -11.323   3.723  1.00 34.72           C  
ATOM   3013  CG2 VAL C 124       5.571 -10.267   2.403  1.00 34.72           C  
ATOM   3014  N   ALA C 125       5.528 -10.856   6.953  1.00 33.19           N  
ATOM   3015  CA  ALA C 125       6.010 -11.040   8.320  1.00 33.19           C  
ATOM   3016  C   ALA C 125       5.297 -12.204   9.001  1.00 33.19           C  
ATOM   3017  CB  ALA C 125       5.822  -9.758   9.127  1.00 33.19           C  
ATOM   3018  O   ALA C 125       5.906 -12.948   9.774  1.00 33.19           O  
ATOM   3019  N   THR C 126       4.048 -12.304   8.868  1.00 32.29           N  
ATOM   3020  CA  THR C 126       3.255 -13.364   9.481  1.00 32.29           C  
ATOM   3021  C   THR C 126       3.597 -14.719   8.868  1.00 32.29           C  
ATOM   3022  CB  THR C 126       1.746 -13.094   9.326  1.00 32.29           C  
ATOM   3023  O   THR C 126       3.482 -15.752   9.530  1.00 32.29           O  
ATOM   3024  CG2 THR C 126       1.359 -11.760   9.956  1.00 32.29           C  
ATOM   3025  OG1 THR C 126       1.413 -13.067   7.932  1.00 32.29           O  
ATOM   3026  N   ALA C 127       4.033 -14.662   7.662  1.00 30.22           N  
ATOM   3027  CA  ALA C 127       4.348 -15.892   6.941  1.00 30.22           C  
ATOM   3028  C   ALA C 127       5.639 -16.518   7.463  1.00 30.22           C  
ATOM   3029  CB  ALA C 127       4.461 -15.618   5.444  1.00 30.22           C  
ATOM   3030  O   ALA C 127       5.824 -17.734   7.380  1.00 30.22           O  
ATOM   3031  N   ASP C 128       6.532 -15.746   8.127  1.00 30.61           N  
ATOM   3032  CA  ASP C 128       7.860 -16.200   8.526  1.00 30.61           C  
ATOM   3033  C   ASP C 128       7.856 -16.715   9.963  1.00 30.61           C  
ATOM   3034  CB  ASP C 128       8.882 -15.072   8.373  1.00 30.61           C  
ATOM   3035  O   ASP C 128       8.900 -17.101  10.493  1.00 30.61           O  
ATOM   3036  CG  ASP C 128      10.298 -15.578   8.160  1.00 30.61           C  
ATOM   3037  OD1 ASP C 128      11.075 -15.647   9.136  1.00 30.61           O  
ATOM   3038  OD2 ASP C 128      10.640 -15.909   7.004  1.00 30.61           O  
ATOM   3039  N   GLU C 129       6.710 -16.710  10.718  1.00 28.85           N  
ATOM   3040  CA  GLU C 129       6.820 -17.123  12.114  1.00 28.85           C  
ATOM   3041  C   GLU C 129       7.132 -18.613  12.226  1.00 28.85           C  
ATOM   3042  CB  GLU C 129       5.532 -16.797  12.874  1.00 28.85           C  
ATOM   3043  O   GLU C 129       6.409 -19.447  11.676  1.00 28.85           O  
ATOM   3044  CG  GLU C 129       5.739 -16.567  14.364  1.00 28.85           C  
ATOM   3045  CD  GLU C 129       4.464 -16.174  15.093  1.00 28.85           C  
ATOM   3046  OE1 GLU C 129       3.952 -16.983  15.900  1.00 28.85           O  
ATOM   3047  OE2 GLU C 129       3.972 -15.049  14.855  1.00 28.85           O  
ATOM   3048  N   PRO C 130       8.357 -18.982  12.484  1.00 26.88           N  
ATOM   3049  CA  PRO C 130       8.718 -20.381  12.726  1.00 26.88           C  
ATOM   3050  C   PRO C 130       7.882 -21.025  13.829  1.00 26.88           C  
ATOM   3051  CB  PRO C 130      10.191 -20.298  13.135  1.00 26.88           C  
ATOM   3052  O   PRO C 130       7.351 -20.324  14.695  1.00 26.88           O  
ATOM   3053  CG  PRO C 130      10.395 -18.875  13.545  1.00 26.88           C  
ATOM   3054  CD  PRO C 130       9.273 -18.051  12.981  1.00 26.88           C  
ATOM   3055  N   PRO C 131       7.283 -22.177  13.627  1.00 25.43           N  
ATOM   3056  CA  PRO C 131       6.584 -22.791  14.759  1.00 25.43           C  
ATOM   3057  C   PRO C 131       7.435 -22.831  16.026  1.00 25.43           C  
ATOM   3058  CB  PRO C 131       6.281 -24.206  14.260  1.00 25.43           C  
ATOM   3059  O   PRO C 131       8.665 -22.774  15.950  1.00 25.43           O  
ATOM   3060  CG  PRO C 131       7.204 -24.409  13.102  1.00 25.43           C  
ATOM   3061  CD  PRO C 131       7.761 -23.074  12.697  1.00 25.43           C  
ATOM   3062  N   PRO C 132       6.882 -22.486  17.190  1.00 26.01           N  
ATOM   3063  CA  PRO C 132       7.639 -22.569  18.441  1.00 26.01           C  
ATOM   3064  C   PRO C 132       8.286 -23.937  18.649  1.00 26.01           C  
ATOM   3065  CB  PRO C 132       6.580 -22.297  19.512  1.00 26.01           C  
ATOM   3066  O   PRO C 132       7.646 -24.967  18.423  1.00 26.01           O  
ATOM   3067  CG  PRO C 132       5.280 -22.646  18.862  1.00 26.01           C  
ATOM   3068  CD  PRO C 132       5.477 -22.647  17.373  1.00 26.01           C  
ATOM   3069  N   LYS C 133       9.427 -24.111  18.237  1.00 23.54           N  
ATOM   3070  CA  LYS C 133      10.117 -25.351  18.582  1.00 23.54           C  
ATOM   3071  C   LYS C 133      10.075 -25.603  20.087  1.00 23.54           C  
ATOM   3072  CB  LYS C 133      11.567 -25.311  18.098  1.00 23.54           C  
ATOM   3073  O   LYS C 133      10.314 -24.691  20.881  1.00 23.54           O  
ATOM   3074  CG  LYS C 133      11.722 -25.492  16.595  1.00 23.54           C  
ATOM   3075  CD  LYS C 133      13.189 -25.550  16.188  1.00 23.54           C  
ATOM   3076  CE  LYS C 133      13.346 -25.731  14.684  1.00 23.54           C  
ATOM   3077  NZ  LYS C 133      14.782 -25.737  14.274  1.00 23.54           N  
ATOM   3078  N   ASN C 134       9.189 -26.631  20.615  1.00 25.42           N  
ATOM   3079  CA  ASN C 134       9.202 -27.170  21.970  1.00 25.42           C  
ATOM   3080  C   ASN C 134      10.608 -27.583  22.396  1.00 25.42           C  
ATOM   3081  CB  ASN C 134       8.243 -28.357  22.086  1.00 25.42           C  
ATOM   3082  O   ASN C 134      11.154 -28.561  21.884  1.00 25.42           O  
ATOM   3083  CG  ASN C 134       6.798 -27.926  22.249  1.00 25.42           C  
ATOM   3084  ND2 ASN C 134       5.873 -28.842  21.989  1.00 25.42           N  
ATOM   3085  OD1 ASN C 134       6.516 -26.779  22.606  1.00 25.42           O  
ATOM   3086  N   GLY C 135      11.464 -26.669  22.382  1.00 24.53           N  
ATOM   3087  CA  GLY C 135      12.817 -26.988  22.807  1.00 24.53           C  
ATOM   3088  C   GLY C 135      12.883 -27.560  24.211  1.00 24.53           C  
ATOM   3089  O   GLY C 135      12.501 -26.895  25.176  1.00 24.53           O  
ATOM   3090  N   ARG C 136      12.439 -28.816  24.419  1.00 23.61           N  
ATOM   3091  CA  ARG C 136      12.598 -29.414  25.741  1.00 23.61           C  
ATOM   3092  C   ARG C 136      14.061 -29.412  26.170  1.00 23.61           C  
ATOM   3093  CB  ARG C 136      12.049 -30.842  25.756  1.00 23.61           C  
ATOM   3094  O   ARG C 136      14.392 -29.864  27.269  1.00 23.61           O  
ATOM   3095  CG  ARG C 136      11.390 -31.235  27.068  1.00 23.61           C  
ATOM   3096  CD  ARG C 136      10.640 -32.555  26.949  1.00 23.61           C  
ATOM   3097  NE  ARG C 136       9.883 -32.856  28.161  1.00 23.61           N  
ATOM   3098  NH1 ARG C 136       8.315 -34.180  27.101  1.00 23.61           N  
ATOM   3099  NH2 ARG C 136       8.185 -33.830  29.362  1.00 23.61           N  
ATOM   3100  CZ  ARG C 136       8.796 -33.621  28.205  1.00 23.61           C  
ATOM   3101  N   ALA C 137      14.976 -29.071  25.369  1.00 21.55           N  
ATOM   3102  CA  ALA C 137      16.106 -29.884  25.809  1.00 21.55           C  
ATOM   3103  C   ALA C 137      16.472 -29.576  27.258  1.00 21.55           C  
ATOM   3104  CB  ALA C 137      17.312 -29.657  24.899  1.00 21.55           C  
ATOM   3105  O   ALA C 137      16.322 -28.441  27.715  1.00 21.55           O  
ATOM   3106  N   GLY C 138      16.700 -30.693  28.108  1.00 23.04           N  
ATOM   3107  CA  GLY C 138      16.941 -31.081  29.488  1.00 23.04           C  
ATOM   3108  C   GLY C 138      18.220 -30.497  30.058  1.00 23.04           C  
ATOM   3109  O   GLY C 138      18.404 -30.464  31.277  1.00 23.04           O  
ATOM   3110  N   ALA C 139      19.224 -30.145  29.265  1.00 22.63           N  
ATOM   3111  CA  ALA C 139      20.372 -30.692  29.983  1.00 22.63           C  
ATOM   3112  C   ALA C 139      20.621 -29.932  31.282  1.00 22.63           C  
ATOM   3113  CB  ALA C 139      21.618 -30.654  29.101  1.00 22.63           C  
ATOM   3114  O   ALA C 139      20.360 -28.729  31.364  1.00 22.63           O  
ATOM   3115  N   PRO C 140      20.925 -30.728  32.377  1.00 24.62           N  
ATOM   3116  CA  PRO C 140      21.032 -30.581  33.830  1.00 24.62           C  
ATOM   3117  C   PRO C 140      22.282 -29.813  34.256  1.00 24.62           C  
ATOM   3118  CB  PRO C 140      21.085 -32.028  34.327  1.00 24.62           C  
ATOM   3119  O   PRO C 140      22.536 -29.656  35.453  1.00 24.62           O  
ATOM   3120  CG  PRO C 140      21.546 -32.821  33.147  1.00 24.62           C  
ATOM   3121  CD  PRO C 140      21.554 -31.923  31.943  1.00 24.62           C  
ATOM   3122  N   ALA C 141      22.974 -29.084  33.409  1.00 22.98           N  
ATOM   3123  CA  ALA C 141      24.335 -29.211  33.922  1.00 22.98           C  
ATOM   3124  C   ALA C 141      24.451 -28.619  35.323  1.00 22.98           C  
ATOM   3125  CB  ALA C 141      25.325 -28.534  32.977  1.00 22.98           C  
ATOM   3126  O   ALA C 141      23.634 -27.786  35.721  1.00 22.98           O  
ATOM   3127  N   GLY C 142      25.453 -29.179  36.112  1.00 24.57           N  
ATOM   3128  CA  GLY C 142      25.827 -29.432  37.494  1.00 24.57           C  
ATOM   3129  C   GLY C 142      26.275 -28.183  38.229  1.00 24.57           C  
ATOM   3130  O   GLY C 142      25.765 -27.875  39.309  1.00 24.57           O  
ATOM   3131  N   ALA C 143      27.496 -27.697  38.035  1.00 23.12           N  
ATOM   3132  CA  ALA C 143      28.397 -27.843  39.175  1.00 23.12           C  
ATOM   3133  C   ALA C 143      28.410 -26.578  40.029  1.00 23.12           C  
ATOM   3134  CB  ALA C 143      29.809 -28.175  38.699  1.00 23.12           C  
ATOM   3135  O   ALA C 143      28.343 -26.650  41.258  1.00 23.12           O  
ATOM   3136  N   GLY C 144      28.927 -25.416  39.590  1.00 22.76           N  
ATOM   3137  CA  GLY C 144      30.071 -24.933  40.347  1.00 22.76           C  
ATOM   3138  C   GLY C 144      29.681 -24.215  41.626  1.00 22.76           C  
ATOM   3139  O   GLY C 144      28.500 -23.948  41.858  1.00 22.76           O  
ATOM   3140  N   GLY C 145      30.738 -23.666  42.317  1.00 24.04           N  
ATOM   3141  CA  GLY C 145      31.231 -23.658  43.685  1.00 24.04           C  
ATOM   3142  C   GLY C 145      30.651 -22.534  44.522  1.00 24.04           C  
ATOM   3143  O   GLY C 145      29.658 -22.725  45.227  1.00 24.04           O  
ATOM   3144  N   HIS C 146      31.422 -21.453  44.724  1.00 22.61           N  
ATOM   3145  CA  HIS C 146      31.967 -21.203  46.054  1.00 22.61           C  
ATOM   3146  C   HIS C 146      31.084 -20.239  46.840  1.00 22.61           C  
ATOM   3147  CB  HIS C 146      33.390 -20.650  45.955  1.00 22.61           C  
ATOM   3148  O   HIS C 146      30.827 -20.453  48.026  1.00 22.61           O  
ATOM   3149  CG  HIS C 146      34.373 -21.622  45.383  1.00 22.61           C  
ATOM   3150  CD2 HIS C 146      35.518 -21.423  44.689  1.00 22.61           C  
ATOM   3151  ND1 HIS C 146      34.223 -22.987  45.499  1.00 22.61           N  
ATOM   3152  CE1 HIS C 146      35.237 -23.587  44.899  1.00 22.61           C  
ATOM   3153  NE2 HIS C 146      36.037 -22.661  44.400  1.00 22.61           N  
ATOM   3154  N   SER C 147      30.950 -18.916  46.486  1.00 23.50           N  
ATOM   3155  CA  SER C 147      31.584 -17.958  47.386  1.00 23.50           C  
ATOM   3156  C   SER C 147      30.737 -17.727  48.633  1.00 23.50           C  
ATOM   3157  CB  SER C 147      31.826 -16.629  46.670  1.00 23.50           C  
ATOM   3158  O   SER C 147      29.586 -18.165  48.698  1.00 23.50           O  
ATOM   3159  OG  SER C 147      30.620 -16.127  46.119  1.00 23.50           O  
ATOM   3160  N   ASN C 148      30.972 -16.509  49.405  1.00 22.91           N  
ATOM   3161  CA  ASN C 148      31.237 -16.160  50.797  1.00 22.91           C  
ATOM   3162  C   ASN C 148      29.966 -15.715  51.515  1.00 22.91           C  
ATOM   3163  CB  ASN C 148      32.306 -15.068  50.883  1.00 22.91           C  
ATOM   3164  O   ASN C 148      29.893 -15.765  52.744  1.00 22.91           O  
ATOM   3165  CG  ASN C 148      33.698 -15.629  51.098  1.00 22.91           C  
ATOM   3166  ND2 ASN C 148      34.712 -14.822  50.812  1.00 22.91           N  
ATOM   3167  OD1 ASN C 148      33.859 -16.778  51.517  1.00 22.91           O  
ATOM   3168  N   HIS C 149      29.043 -14.875  51.041  1.00 21.76           N  
ATOM   3169  CA  HIS C 149      28.822 -13.685  51.856  1.00 21.76           C  
ATOM   3170  C   HIS C 149      27.803 -13.954  52.958  1.00 21.76           C  
ATOM   3171  CB  HIS C 149      28.357 -12.517  50.984  1.00 21.76           C  
ATOM   3172  O   HIS C 149      26.596 -13.960  52.705  1.00 21.76           O  
ATOM   3173  CG  HIS C 149      29.392 -11.452  50.807  1.00 21.76           C  
ATOM   3174  CD2 HIS C 149      29.348 -10.121  51.048  1.00 21.76           C  
ATOM   3175  ND1 HIS C 149      30.655 -11.715  50.321  1.00 21.76           N  
ATOM   3176  CE1 HIS C 149      31.345 -10.587  50.273  1.00 21.76           C  
ATOM   3177  NE2 HIS C 149      30.574  -9.605  50.708  1.00 21.76           N  
ATOM   3178  N   ARG C 150      27.803 -14.822  53.925  1.00 22.36           N  
ATOM   3179  CA  ARG C 150      26.551 -14.964  54.661  1.00 22.36           C  
ATOM   3180  C   ARG C 150      26.223 -13.692  55.435  1.00 22.36           C  
ATOM   3181  CB  ARG C 150      26.621 -16.157  55.618  1.00 22.36           C  
ATOM   3182  O   ARG C 150      27.126 -12.955  55.838  1.00 22.36           O  
ATOM   3183  CG  ARG C 150      25.759 -17.336  55.197  1.00 22.36           C  
ATOM   3184  CD  ARG C 150      25.807 -18.463  56.218  1.00 22.36           C  
ATOM   3185  NE  ARG C 150      25.029 -19.620  55.783  1.00 22.36           N  
ATOM   3186  NH1 ARG C 150      26.402 -21.182  56.788  1.00 22.36           N  
ATOM   3187  NH2 ARG C 150      24.552 -21.860  55.616  1.00 22.36           N  
ATOM   3188  CZ  ARG C 150      25.330 -20.885  56.063  1.00 22.36           C  
ATOM   3189  N   HIS C 151      24.968 -13.605  56.143  1.00 21.54           N  
ATOM   3190  CA  HIS C 151      23.814 -12.750  56.397  1.00 21.54           C  
ATOM   3191  C   HIS C 151      24.004 -11.932  57.670  1.00 21.54           C  
ATOM   3192  CB  HIS C 151      22.538 -13.589  56.497  1.00 21.54           C  
ATOM   3193  O   HIS C 151      23.738 -10.728  57.684  1.00 21.54           O  
ATOM   3194  CG  HIS C 151      21.934 -13.924  55.171  1.00 21.54           C  
ATOM   3195  CD2 HIS C 151      22.050 -15.027  54.395  1.00 21.54           C  
ATOM   3196  ND1 HIS C 151      21.097 -13.062  54.495  1.00 21.54           N  
ATOM   3197  CE1 HIS C 151      20.723 -13.624  53.358  1.00 21.54           C  
ATOM   3198  NE2 HIS C 151      21.287 -14.816  53.272  1.00 21.54           N  
ATOM   3199  N   HIS C 152      24.082 -12.390  59.131  1.00 21.94           N  
ATOM   3200  CA  HIS C 152      22.752 -12.373  59.728  1.00 21.94           C  
ATOM   3201  C   HIS C 152      22.522 -11.094  60.526  1.00 21.94           C  
ATOM   3202  CB  HIS C 152      22.551 -13.595  60.625  1.00 21.94           C  
ATOM   3203  O   HIS C 152      21.379 -10.676  60.723  1.00 21.94           O  
ATOM   3204  CG  HIS C 152      21.219 -14.253  60.453  1.00 21.94           C  
ATOM   3205  CD2 HIS C 152      20.737 -15.423  60.935  1.00 21.94           C  
ATOM   3206  ND1 HIS C 152      20.206 -13.698  59.702  1.00 21.94           N  
ATOM   3207  CE1 HIS C 152      19.155 -14.500  59.730  1.00 21.94           C  
ATOM   3208  NE2 HIS C 152      19.451 -15.554  60.471  1.00 21.94           N  
ATOM   3209  N   ALA C 153      23.318 -10.406  61.402  1.00 19.75           N  
ATOM   3210  CA  ALA C 153      22.825 -10.508  62.773  1.00 19.75           C  
ATOM   3211  C   ALA C 153      21.647  -9.566  63.005  1.00 19.75           C  
ATOM   3212  CB  ALA C 153      23.946 -10.207  63.765  1.00 19.75           C  
ATOM   3213  O   ALA C 153      21.592  -8.478  62.427  1.00 19.75           O  
ATOM   3214  N   HIS C 154      20.691  -9.911  63.974  1.00 21.10           N  
ATOM   3215  CA  HIS C 154      19.275  -9.686  64.242  1.00 21.10           C  
ATOM   3216  C   HIS C 154      19.050  -8.337  64.918  1.00 21.10           C  
ATOM   3217  CB  HIS C 154      18.710 -10.810  65.113  1.00 21.10           C  
ATOM   3218  O   HIS C 154      18.185  -7.565  64.499  1.00 21.10           O  
ATOM   3219  CG  HIS C 154      18.275 -12.010  64.334  1.00 21.10           C  
ATOM   3220  CD2 HIS C 154      18.901 -13.186  64.089  1.00 21.10           C  
ATOM   3221  ND1 HIS C 154      17.055 -12.082  63.696  1.00 21.10           N  
ATOM   3222  CE1 HIS C 154      16.950 -13.254  63.092  1.00 21.10           C  
ATOM   3223  NE2 HIS C 154      18.056 -13.942  63.315  1.00 21.10           N  
ATOM   3224  N   HIS C 155      19.397  -8.083  66.287  1.00 19.85           N  
ATOM   3225  CA  HIS C 155      18.297  -8.250  67.230  1.00 19.85           C  
ATOM   3226  C   HIS C 155      17.578  -6.929  67.477  1.00 19.85           C  
ATOM   3227  CB  HIS C 155      18.808  -8.826  68.552  1.00 19.85           C  
ATOM   3228  O   HIS C 155      16.353  -6.851  67.354  1.00 19.85           O  
ATOM   3229  CG  HIS C 155      18.000  -9.978  69.057  1.00 19.85           C  
ATOM   3230  CD2 HIS C 155      18.234 -11.311  69.022  1.00 19.85           C  
ATOM   3231  ND1 HIS C 155      16.784  -9.816  69.686  1.00 19.85           N  
ATOM   3232  CE1 HIS C 155      16.305 -11.003  70.017  1.00 19.85           C  
ATOM   3233  NE2 HIS C 155      17.165 -11.927  69.626  1.00 19.85           N  
ATOM   3234  N   ALA C 156      17.730  -6.257  68.816  1.00 18.68           N  
ATOM   3235  CA  ALA C 156      16.739  -6.219  69.888  1.00 18.68           C  
ATOM   3236  C   ALA C 156      15.964  -4.904  69.873  1.00 18.68           C  
ATOM   3237  CB  ALA C 156      17.412  -6.420  71.243  1.00 18.68           C  
ATOM   3238  O   ALA C 156      16.367  -3.947  69.207  1.00 18.68           O  
ATOM   3239  N   HIS C 157      15.325  -4.525  71.071  1.00 20.13           N  
ATOM   3240  CA  HIS C 157      13.953  -4.274  71.496  1.00 20.13           C  
ATOM   3241  C   HIS C 157      13.676  -2.778  71.609  1.00 20.13           C  
ATOM   3242  CB  HIS C 157      13.672  -4.962  72.834  1.00 20.13           C  
ATOM   3243  O   HIS C 157      14.586  -1.961  71.451  1.00 20.13           O  
ATOM   3244  CG  HIS C 157      13.350  -6.416  72.704  1.00 20.13           C  
ATOM   3245  CD2 HIS C 157      14.152  -7.507  72.698  1.00 20.13           C  
ATOM   3246  ND1 HIS C 157      12.062  -6.883  72.556  1.00 20.13           N  
ATOM   3247  CE1 HIS C 157      12.086  -8.202  72.466  1.00 20.13           C  
ATOM   3248  NE2 HIS C 157      13.342  -8.606  72.549  1.00 20.13           N  
ATOM   3249  N   PRO C 158      13.382  -2.286  72.946  1.00 19.02           N  
ATOM   3250  CA  PRO C 158      12.046  -1.916  73.418  1.00 19.02           C  
ATOM   3251  C   PRO C 158      11.851  -0.404  73.513  1.00 19.02           C  
ATOM   3252  CB  PRO C 158      11.968  -2.565  74.802  1.00 19.02           C  
ATOM   3253  O   PRO C 158      10.824   0.119  73.074  1.00 19.02           O  
ATOM   3254  CG  PRO C 158      13.391  -2.707  75.238  1.00 19.02           C  
ATOM   3255  CD  PRO C 158      14.281  -2.314  74.094  1.00 19.02           C  
ATOM   3256  N   ARG C 159      12.591   0.322  74.503  1.00 19.31           N  
ATOM   3257  CA  ARG C 159      11.961   0.886  75.692  1.00 19.31           C  
ATOM   3258  C   ARG C 159      11.325   2.237  75.387  1.00 19.31           C  
ATOM   3259  CB  ARG C 159      12.981   1.030  76.824  1.00 19.31           C  
ATOM   3260  O   ARG C 159      11.617   2.849  74.357  1.00 19.31           O  
ATOM   3261  CG  ARG C 159      13.336  -0.282  77.505  1.00 19.31           C  
ATOM   3262  CD  ARG C 159      14.154  -0.058  78.769  1.00 19.31           C  
ATOM   3263  NE  ARG C 159      14.511  -1.320  79.411  1.00 19.31           N  
ATOM   3264  NH1 ARG C 159      15.648  -0.344  81.169  1.00 19.31           N  
ATOM   3265  NH2 ARG C 159      15.481  -2.626  81.032  1.00 19.31           N  
ATOM   3266  CZ  ARG C 159      15.212  -1.427  80.536  1.00 19.31           C  
ATOM   3267  N   ALA C 160      11.027   3.128  76.557  1.00 19.14           N  
ATOM   3268  CA  ALA C 160       9.832   3.712  77.162  1.00 19.14           C  
ATOM   3269  C   ALA C 160       9.703   5.190  76.804  1.00 19.14           C  
ATOM   3270  CB  ALA C 160       9.862   3.534  78.678  1.00 19.14           C  
ATOM   3271  O   ALA C 160       8.647   5.635  76.349  1.00 19.14           O  
ATOM   3272  N   SER C 161      10.369   6.152  77.736  1.00 19.85           N  
ATOM   3273  CA  SER C 161       9.683   7.030  78.679  1.00 19.85           C  
ATOM   3274  C   SER C 161       9.298   8.352  78.024  1.00 19.85           C  
ATOM   3275  CB  SER C 161      10.562   7.294  79.902  1.00 19.85           C  
ATOM   3276  O   SER C 161       9.779   8.675  76.936  1.00 19.85           O  
ATOM   3277  OG  SER C 161       9.792   7.261  81.091  1.00 19.85           O  
ATOM   3278  N   ALA C 162       9.403   9.583  78.923  1.00 19.52           N  
ATOM   3279  CA  ALA C 162       8.344  10.454  79.425  1.00 19.52           C  
ATOM   3280  C   ALA C 162       8.282  11.756  78.631  1.00 19.52           C  
ATOM   3281  CB  ALA C 162       8.554  10.749  80.908  1.00 19.52           C  
ATOM   3282  O   ALA C 162       7.214  12.153  78.159  1.00 19.52           O  
ATOM   3283  N   SER C 163       9.033  12.921  79.254  1.00 19.34           N  
ATOM   3284  CA  SER C 163       8.423  14.085  79.887  1.00 19.34           C  
ATOM   3285  C   SER C 163       8.130  15.180  78.866  1.00 19.34           C  
ATOM   3286  CB  SER C 163       9.331  14.634  80.988  1.00 19.34           C  
ATOM   3287  O   SER C 163       8.671  15.164  77.758  1.00 19.34           O  
ATOM   3288  OG  SER C 163       9.683  13.612  81.905  1.00 19.34           O  
ATOM   3289  N   ALA C 164       7.763  16.483  79.488  1.00 20.96           N  
ATOM   3290  CA  ALA C 164       6.629  17.367  79.229  1.00 20.96           C  
ATOM   3291  C   ALA C 164       7.031  18.521  78.315  1.00 20.96           C  
ATOM   3292  CB  ALA C 164       6.062  17.904  80.541  1.00 20.96           C  
ATOM   3293  O   ALA C 164       6.398  18.753  77.283  1.00 20.96           O  
ATOM   3294  N   PRO C 165       7.455  19.781  79.020  1.00 20.00           N  
ATOM   3295  CA  PRO C 165       6.446  20.843  79.023  1.00 20.00           C  
ATOM   3296  C   PRO C 165       6.648  21.852  77.894  1.00 20.00           C  
ATOM   3297  CB  PRO C 165       6.637  21.507  80.389  1.00 20.00           C  
ATOM   3298  O   PRO C 165       5.754  22.046  77.067  1.00 20.00           O  
ATOM   3299  CG  PRO C 165       8.049  21.196  80.771  1.00 20.00           C  
ATOM   3300  CD  PRO C 165       8.587  20.172  79.813  1.00 20.00           C  
ATOM   3301  N   PRO C 166       7.152  23.209  78.337  1.00 20.88           N  
ATOM   3302  CA  PRO C 166       6.215  24.336  78.360  1.00 20.88           C  
ATOM   3303  C   PRO C 166       6.340  25.232  77.130  1.00 20.88           C  
ATOM   3304  CB  PRO C 166       6.608  25.094  79.630  1.00 20.88           C  
ATOM   3305  O   PRO C 166       5.346  25.488  76.445  1.00 20.88           O  
ATOM   3306  CG  PRO C 166       8.052  24.769  79.839  1.00 20.88           C  
ATOM   3307  CD  PRO C 166       8.443  23.693  78.868  1.00 20.88           C  
ATOM   3308  N   LEU C 167       6.999  26.580  77.388  1.00 21.71           N  
ATOM   3309  CA  LEU C 167       6.233  27.820  77.458  1.00 21.71           C  
ATOM   3310  C   LEU C 167       6.298  28.575  76.135  1.00 21.71           C  
ATOM   3311  CB  LEU C 167       6.753  28.707  78.592  1.00 21.71           C  
ATOM   3312  O   LEU C 167       7.136  28.270  75.282  1.00 21.71           O  
ATOM   3313  CG  LEU C 167       6.486  28.215  80.015  1.00 21.71           C  
ATOM   3314  CD1 LEU C 167       7.123  29.158  81.030  1.00 21.71           C  
ATOM   3315  CD2 LEU C 167       4.987  28.087  80.265  1.00 21.71           C  
ATOM   3316  N   PRO C 168       6.507  30.051  76.301  1.00 21.37           N  
ATOM   3317  CA  PRO C 168       5.546  31.076  75.888  1.00 21.37           C  
ATOM   3318  C   PRO C 168       5.904  31.714  74.548  1.00 21.37           C  
ATOM   3319  CB  PRO C 168       5.619  32.104  77.020  1.00 21.37           C  
ATOM   3320  O   PRO C 168       5.069  31.763  73.641  1.00 21.37           O  
ATOM   3321  CG  PRO C 168       6.940  31.859  77.674  1.00 21.37           C  
ATOM   3322  CD  PRO C 168       7.600  30.694  76.995  1.00 21.37           C  
ATOM   3323  N   GLN C 169       6.530  33.046  74.633  1.00 20.77           N  
ATOM   3324  CA  GLN C 169       5.769  34.263  74.375  1.00 20.77           C  
ATOM   3325  C   GLN C 169       5.988  34.758  72.949  1.00 20.77           C  
ATOM   3326  CB  GLN C 169       6.149  35.357  75.375  1.00 20.77           C  
ATOM   3327  O   GLN C 169       5.028  34.984  72.209  1.00 20.77           O  
ATOM   3328  CG  GLN C 169       5.020  35.746  76.320  1.00 20.77           C  
ATOM   3329  CD  GLN C 169       5.444  36.780  77.346  1.00 20.77           C  
ATOM   3330  NE2 GLN C 169       4.727  36.835  78.463  1.00 20.77           N  
ATOM   3331  OE1 GLN C 169       6.408  37.523  77.136  1.00 20.77           O  
ATOM   3332  N   ALA C 170       6.642  36.094  72.805  1.00 22.70           N  
ATOM   3333  CA  ALA C 170       5.852  37.273  72.458  1.00 22.70           C  
ATOM   3334  C   ALA C 170       5.987  37.607  70.975  1.00 22.70           C  
ATOM   3335  CB  ALA C 170       6.276  38.467  73.310  1.00 22.70           C  
ATOM   3336  O   ALA C 170       6.825  37.032  70.277  1.00 22.70           O  
ATOM   3337  N   PRO C 171       6.453  38.984  70.704  1.00 22.27           N  
ATOM   3338  CA  PRO C 171       5.555  39.988  70.129  1.00 22.27           C  
ATOM   3339  C   PRO C 171       5.733  40.143  68.620  1.00 22.27           C  
ATOM   3340  CB  PRO C 171       5.950  41.274  70.860  1.00 22.27           C  
ATOM   3341  O   PRO C 171       6.701  39.631  68.053  1.00 22.27           O  
ATOM   3342  CG  PRO C 171       7.378  41.068  71.251  1.00 22.27           C  
ATOM   3343  CD  PRO C 171       7.725  39.622  71.043  1.00 22.27           C  
ATOM   3344  N   GLN C 172       5.864  41.526  68.198  1.00 22.08           N  
ATOM   3345  CA  GLN C 172       4.905  42.236  67.358  1.00 22.08           C  
ATOM   3346  C   GLN C 172       5.396  42.321  65.915  1.00 22.08           C  
ATOM   3347  CB  GLN C 172       4.645  43.639  67.908  1.00 22.08           C  
ATOM   3348  O   GLN C 172       4.692  41.912  64.990  1.00 22.08           O  
ATOM   3349  CG  GLN C 172       3.765  43.660  69.150  1.00 22.08           C  
ATOM   3350  CD  GLN C 172       2.676  44.714  69.081  1.00 22.08           C  
ATOM   3351  NE2 GLN C 172       1.504  44.391  69.617  1.00 22.08           N  
ATOM   3352  OE1 GLN C 172       2.887  45.810  68.552  1.00 22.08           O  
ATOM   3353  N   PRO C 173       5.808  43.630  65.494  1.00 22.27           N  
ATOM   3354  CA  PRO C 173       4.845  44.338  64.648  1.00 22.27           C  
ATOM   3355  C   PRO C 173       5.194  44.259  63.163  1.00 22.27           C  
ATOM   3356  CB  PRO C 173       4.926  45.781  65.152  1.00 22.27           C  
ATOM   3357  O   PRO C 173       6.283  43.804  62.805  1.00 22.27           O  
ATOM   3358  CG  PRO C 173       6.290  45.900  65.751  1.00 22.27           C  
ATOM   3359  CD  PRO C 173       6.810  44.519  66.031  1.00 22.27           C  
ATOM   3360  N   PRO C 174       5.565  45.535  62.608  1.00 22.21           N  
ATOM   3361  CA  PRO C 174       4.619  46.161  61.682  1.00 22.21           C  
ATOM   3362  C   PRO C 174       4.968  45.903  60.218  1.00 22.21           C  
ATOM   3363  CB  PRO C 174       4.731  47.651  62.016  1.00 22.21           C  
ATOM   3364  O   PRO C 174       6.037  45.364  59.920  1.00 22.21           O  
ATOM   3365  CG  PRO C 174       6.121  47.821  62.540  1.00 22.21           C  
ATOM   3366  CD  PRO C 174       6.606  46.493  63.044  1.00 22.21           C  
ATOM   3367  N   ALA C 175       5.125  47.094  59.446  1.00 23.98           N  
ATOM   3368  CA  ALA C 175       4.208  47.477  58.375  1.00 23.98           C  
ATOM   3369  C   ALA C 175       4.809  47.177  57.005  1.00 23.98           C  
ATOM   3370  CB  ALA C 175       3.853  48.958  58.484  1.00 23.98           C  
ATOM   3371  O   ALA C 175       5.895  46.600  56.909  1.00 23.98           O  
ATOM   3372  N   PRO C 176       5.066  48.367  56.226  1.00 22.93           N  
ATOM   3373  CA  PRO C 176       4.214  48.625  55.063  1.00 22.93           C  
ATOM   3374  C   PRO C 176       4.817  48.102  53.761  1.00 22.93           C  
ATOM   3375  CB  PRO C 176       4.104  50.152  55.039  1.00 22.93           C  
ATOM   3376  O   PRO C 176       5.973  47.672  53.742  1.00 22.93           O  
ATOM   3377  CG  PRO C 176       5.369  50.636  55.669  1.00 22.93           C  
ATOM   3378  CD  PRO C 176       5.963  49.514  56.471  1.00 22.93           C  
ATOM   3379  N   SER C 177       4.882  49.086  52.730  1.00 23.02           N  
ATOM   3380  CA  SER C 177       4.097  49.041  51.500  1.00 23.02           C  
ATOM   3381  C   SER C 177       4.940  48.560  50.324  1.00 23.02           C  
ATOM   3382  CB  SER C 177       3.510  50.418  51.188  1.00 23.02           C  
ATOM   3383  O   SER C 177       6.142  48.328  50.469  1.00 23.02           O  
ATOM   3384  OG  SER C 177       2.608  50.823  52.203  1.00 23.02           O  
ATOM   3385  N   ARG C 178       5.156  49.556  49.337  1.00 23.76           N  
ATOM   3386  CA  ARG C 178       4.507  49.483  48.032  1.00 23.76           C  
ATOM   3387  C   ARG C 178       5.453  48.908  46.982  1.00 23.76           C  
ATOM   3388  CB  ARG C 178       4.018  50.866  47.596  1.00 23.76           C  
ATOM   3389  O   ARG C 178       6.628  48.665  47.264  1.00 23.76           O  
ATOM   3390  CG  ARG C 178       2.579  51.162  47.986  1.00 23.76           C  
ATOM   3391  CD  ARG C 178       2.091  52.474  47.388  1.00 23.76           C  
ATOM   3392  NE  ARG C 178       0.708  52.756  47.763  1.00 23.76           N  
ATOM   3393  NH1 ARG C 178       0.008  53.245  45.617  1.00 23.76           N  
ATOM   3394  NH2 ARG C 178      -1.474  53.348  47.362  1.00 23.76           N  
ATOM   3395  CZ  ARG C 178      -0.250  53.115  46.913  1.00 23.76           C  
ATOM   3396  N   SER C 179       5.637  49.812  45.815  1.00 24.36           N  
ATOM   3397  CA  SER C 179       5.170  49.485  44.472  1.00 24.36           C  
ATOM   3398  C   SER C 179       6.285  48.869  43.634  1.00 24.36           C  
ATOM   3399  CB  SER C 179       4.626  50.732  43.774  1.00 24.36           C  
ATOM   3400  O   SER C 179       7.452  48.888  44.033  1.00 24.36           O  
ATOM   3401  OG  SER C 179       3.640  51.365  44.572  1.00 24.36           O  
ATOM   3402  N   ALA C 180       6.296  49.382  42.284  1.00 25.93           N  
ATOM   3403  CA  ALA C 180       6.023  48.623  41.066  1.00 25.93           C  
ATOM   3404  C   ALA C 180       7.311  48.330  40.302  1.00 25.93           C  
ATOM   3405  CB  ALA C 180       5.040  49.380  40.177  1.00 25.93           C  
ATOM   3406  O   ALA C 180       7.555  47.191  39.898  1.00 25.93           O  
ATOM   3407  N   PRO C 181       7.978  49.419  39.753  1.00 26.05           N  
ATOM   3408  CA  PRO C 181       7.889  49.382  38.291  1.00 26.05           C  
ATOM   3409  C   PRO C 181       8.955  48.490  37.658  1.00 26.05           C  
ATOM   3410  CB  PRO C 181       8.092  50.844  37.888  1.00 26.05           C  
ATOM   3411  O   PRO C 181       9.988  48.221  38.277  1.00 26.05           O  
ATOM   3412  CG  PRO C 181       8.820  51.461  39.039  1.00 26.05           C  
ATOM   3413  CD  PRO C 181       8.832  50.480  40.176  1.00 26.05           C  
ATOM   3414  N   GLY C 182       8.591  48.074  36.464  1.00 26.46           N  
ATOM   3415  CA  GLY C 182       8.886  46.965  35.570  1.00 26.46           C  
ATOM   3416  C   GLY C 182      10.161  47.165  34.772  1.00 26.46           C  
ATOM   3417  O   GLY C 182      10.266  48.109  33.987  1.00 26.46           O  
ATOM   3418  N   GLY C 183      11.241  47.256  35.387  1.00 26.56           N  
ATOM   3419  CA  GLY C 183      12.419  47.539  34.584  1.00 26.56           C  
ATOM   3420  C   GLY C 183      12.560  46.618  33.387  1.00 26.56           C  
ATOM   3421  O   GLY C 183      12.212  45.438  33.461  1.00 26.56           O  
ATOM   3422  N   PRO C 184      12.378  47.301  32.170  1.00 27.48           N  
ATOM   3423  CA  PRO C 184      12.211  46.555  30.920  1.00 27.48           C  
ATOM   3424  C   PRO C 184      13.394  45.639  30.616  1.00 27.48           C  
ATOM   3425  CB  PRO C 184      12.089  47.659  29.865  1.00 27.48           C  
ATOM   3426  O   PRO C 184      14.549  46.053  30.747  1.00 27.48           O  
ATOM   3427  CG  PRO C 184      12.740  48.853  30.485  1.00 27.48           C  
ATOM   3428  CD  PRO C 184      12.910  48.594  31.955  1.00 27.48           C  
ATOM   3429  N   ALA C 185      13.215  44.383  30.841  1.00 27.80           N  
ATOM   3430  CA  ALA C 185      14.179  43.291  30.725  1.00 27.80           C  
ATOM   3431  C   ALA C 185      14.643  43.121  29.282  1.00 27.80           C  
ATOM   3432  CB  ALA C 185      13.573  41.989  31.243  1.00 27.80           C  
ATOM   3433  O   ALA C 185      13.826  43.106  28.358  1.00 27.80           O  
ATOM   3434  N   ALA C 186      15.718  43.863  28.949  1.00 27.36           N  
ATOM   3435  CA  ALA C 186      16.372  43.747  27.649  1.00 27.36           C  
ATOM   3436  C   ALA C 186      16.476  42.287  27.216  1.00 27.36           C  
ATOM   3437  CB  ALA C 186      17.758  44.386  27.691  1.00 27.36           C  
ATOM   3438  O   ALA C 186      16.951  41.440  27.976  1.00 27.36           O  
ATOM   3439  N   SER C 187      15.473  41.850  26.428  1.00 29.99           N  
ATOM   3440  CA  SER C 187      15.292  40.443  26.086  1.00 29.99           C  
ATOM   3441  C   SER C 187      16.498  39.899  25.328  1.00 29.99           C  
ATOM   3442  CB  SER C 187      14.026  40.253  25.249  1.00 29.99           C  
ATOM   3443  O   SER C 187      16.956  40.509  24.359  1.00 29.99           O  
ATOM   3444  OG  SER C 187      12.878  40.664  25.973  1.00 29.99           O  
ATOM   3445  N   PRO C 188      17.493  39.348  26.057  1.00 23.95           N  
ATOM   3446  CA  PRO C 188      18.649  38.724  25.409  1.00 23.95           C  
ATOM   3447  C   PRO C 188      18.250  37.757  24.296  1.00 23.95           C  
ATOM   3448  CB  PRO C 188      19.338  37.981  26.556  1.00 23.95           C  
ATOM   3449  O   PRO C 188      17.519  36.795  24.542  1.00 23.95           O  
ATOM   3450  CG  PRO C 188      18.278  37.818  27.597  1.00 23.95           C  
ATOM   3451  CD  PRO C 188      17.135  38.732  27.261  1.00 23.95           C  
ATOM   3452  N   SER C 189      17.676  38.318  23.200  1.00 30.57           N  
ATOM   3453  CA  SER C 189      17.347  37.429  22.091  1.00 30.57           C  
ATOM   3454  C   SER C 189      18.535  36.549  21.717  1.00 30.57           C  
ATOM   3455  CB  SER C 189      16.897  38.236  20.873  1.00 30.57           C  
ATOM   3456  O   SER C 189      19.319  36.897  20.831  1.00 30.57           O  
ATOM   3457  OG  SER C 189      15.794  39.065  21.198  1.00 30.57           O  
ATOM   3458  N   ALA C 190      19.394  36.252  22.694  1.00 25.69           N  
ATOM   3459  CA  ALA C 190      20.679  35.675  22.310  1.00 25.69           C  
ATOM   3460  C   ALA C 190      20.502  34.611  21.231  1.00 25.69           C  
ATOM   3461  CB  ALA C 190      21.382  35.081  23.529  1.00 25.69           C  
ATOM   3462  O   ALA C 190      19.377  34.200  20.934  1.00 25.69           O  
ATOM   3463  N   LEU C 191      21.617  33.968  20.721  1.00 26.08           N  
ATOM   3464  CA  LEU C 191      22.119  33.022  19.730  1.00 26.08           C  
ATOM   3465  C   LEU C 191      21.496  31.644  19.929  1.00 26.08           C  
ATOM   3466  CB  LEU C 191      23.644  32.922  19.810  1.00 26.08           C  
ATOM   3467  O   LEU C 191      21.930  30.882  20.796  1.00 26.08           O  
ATOM   3468  CG  LEU C 191      24.431  34.131  19.301  1.00 26.08           C  
ATOM   3469  CD1 LEU C 191      25.920  33.950  19.577  1.00 26.08           C  
ATOM   3470  CD2 LEU C 191      24.180  34.345  17.812  1.00 26.08           C  
ATOM   3471  N   LEU C 192      20.300  31.573  20.269  1.00 29.64           N  
ATOM   3472  CA  LEU C 192      19.927  30.163  20.271  1.00 29.64           C  
ATOM   3473  C   LEU C 192      20.348  29.488  18.970  1.00 29.64           C  
ATOM   3474  CB  LEU C 192      18.418  30.007  20.476  1.00 29.64           C  
ATOM   3475  O   LEU C 192      19.865  29.848  17.894  1.00 29.64           O  
ATOM   3476  CG  LEU C 192      17.915  30.112  21.917  1.00 29.64           C  
ATOM   3477  CD1 LEU C 192      16.392  30.175  21.943  1.00 29.64           C  
ATOM   3478  CD2 LEU C 192      18.422  28.938  22.747  1.00 29.64           C  
ATOM   3479  N   LEU C 193      21.572  29.250  18.744  1.00 29.04           N  
ATOM   3480  CA  LEU C 193      22.113  28.404  17.686  1.00 29.04           C  
ATOM   3481  C   LEU C 193      21.242  27.169  17.479  1.00 29.04           C  
ATOM   3482  CB  LEU C 193      23.547  27.982  18.016  1.00 29.04           C  
ATOM   3483  O   LEU C 193      20.917  26.466  18.438  1.00 29.04           O  
ATOM   3484  CG  LEU C 193      24.659  28.885  17.481  1.00 29.04           C  
ATOM   3485  CD1 LEU C 193      25.877  28.826  18.398  1.00 29.04           C  
ATOM   3486  CD2 LEU C 193      25.036  28.485  16.059  1.00 29.04           C  
ATOM   3487  N   ARG C 194      20.369  27.230  16.505  1.00 38.33           N  
ATOM   3488  CA  ARG C 194      19.473  26.192  16.005  1.00 38.33           C  
ATOM   3489  C   ARG C 194      20.173  24.838  15.962  1.00 38.33           C  
ATOM   3490  CB  ARG C 194      18.951  26.557  14.614  1.00 38.33           C  
ATOM   3491  O   ARG C 194      21.222  24.695  15.330  1.00 38.33           O  
ATOM   3492  CG  ARG C 194      17.622  25.907  14.264  1.00 38.33           C  
ATOM   3493  CD  ARG C 194      17.043  26.466  12.972  1.00 38.33           C  
ATOM   3494  NE  ARG C 194      16.374  25.431  12.189  1.00 38.33           N  
ATOM   3495  NH1 ARG C 194      14.852  26.865  11.208  1.00 38.33           N  
ATOM   3496  NH2 ARG C 194      14.816  24.629  10.705  1.00 38.33           N  
ATOM   3497  CZ  ARG C 194      15.349  25.644  11.369  1.00 38.33           C  
ATOM   3498  N   ARG C 195      20.245  24.075  16.923  1.00 41.93           N  
ATOM   3499  CA  ARG C 195      20.924  22.785  16.850  1.00 41.93           C  
ATOM   3500  C   ARG C 195      20.483  22.004  15.617  1.00 41.93           C  
ATOM   3501  CB  ARG C 195      20.658  21.964  18.114  1.00 41.93           C  
ATOM   3502  O   ARG C 195      19.289  21.775  15.415  1.00 41.93           O  
ATOM   3503  CG  ARG C 195      21.598  20.783  18.290  1.00 41.93           C  
ATOM   3504  CD  ARG C 195      21.429  20.126  19.653  1.00 41.93           C  
ATOM   3505  NE  ARG C 195      21.679  18.689  19.594  1.00 41.93           N  
ATOM   3506  NH1 ARG C 195      21.646  18.380  21.883  1.00 41.93           N  
ATOM   3507  NH2 ARG C 195      22.005  16.598  20.486  1.00 41.93           N  
ATOM   3508  CZ  ARG C 195      21.776  17.892  20.655  1.00 41.93           C  
ATOM   3509  N   PRO C 196      21.200  21.866  14.516  1.00 48.98           N  
ATOM   3510  CA  PRO C 196      20.896  21.038  13.347  1.00 48.98           C  
ATOM   3511  C   PRO C 196      20.301  19.683  13.722  1.00 48.98           C  
ATOM   3512  CB  PRO C 196      22.259  20.868  12.671  1.00 48.98           C  
ATOM   3513  O   PRO C 196      20.670  19.105  14.748  1.00 48.98           O  
ATOM   3514  CG  PRO C 196      23.252  21.304  13.698  1.00 48.98           C  
ATOM   3515  CD  PRO C 196      22.521  22.033  14.789  1.00 48.98           C  
ATOM   3516  N   HIS C 197      19.023  19.438  13.396  1.00 62.65           N  
ATOM   3517  CA  HIS C 197      18.478  18.108  13.641  1.00 62.65           C  
ATOM   3518  C   HIS C 197      19.363  17.028  13.026  1.00 62.65           C  
ATOM   3519  CB  HIS C 197      17.056  18.000  13.086  1.00 62.65           C  
ATOM   3520  O   HIS C 197      19.879  17.199  11.920  1.00 62.65           O  
ATOM   3521  CG  HIS C 197      16.068  18.870  13.795  1.00 62.65           C  
ATOM   3522  CD2 HIS C 197      15.467  20.023  13.419  1.00 62.65           C  
ATOM   3523  ND1 HIS C 197      15.594  18.581  15.057  1.00 62.65           N  
ATOM   3524  CE1 HIS C 197      14.740  19.521  15.426  1.00 62.65           C  
ATOM   3525  NE2 HIS C 197      14.646  20.408  14.450  1.00 62.65           N  
ATOM   3526  N   GLY C 198      19.845  16.035  13.793  1.00 77.41           N  
ATOM   3527  CA  GLY C 198      20.655  14.919  13.334  1.00 77.41           C  
ATOM   3528  C   GLY C 198      19.876  13.917  12.503  1.00 77.41           C  
ATOM   3529  O   GLY C 198      18.644  13.958  12.467  1.00 77.41           O  
ATOM   3530  N   CYS C 199      20.430  13.210  11.586  1.00 75.59           N  
ATOM   3531  CA  CYS C 199      19.841  12.129  10.803  1.00 75.59           C  
ATOM   3532  C   CYS C 199      19.226  11.071  11.710  1.00 75.59           C  
ATOM   3533  CB  CYS C 199      20.893  11.490   9.897  1.00 75.59           C  
ATOM   3534  O   CYS C 199      19.853  10.637  12.678  1.00 75.59           O  
ATOM   3535  SG  CYS C 199      20.226  10.237   8.779  1.00 75.59           S  
ATOM   3536  N   SER C 200      17.967  10.819  11.494  1.00 78.01           N  
ATOM   3537  CA  SER C 200      17.268   9.875  12.360  1.00 78.01           C  
ATOM   3538  C   SER C 200      17.419   8.444  11.855  1.00 78.01           C  
ATOM   3539  CB  SER C 200      15.785  10.235  12.460  1.00 78.01           C  
ATOM   3540  O   SER C 200      17.002   7.497  12.525  1.00 78.01           O  
ATOM   3541  OG  SER C 200      15.160  10.148  11.191  1.00 78.01           O  
ATOM   3542  N   SER C 201      18.001   8.278  10.651  1.00 76.04           N  
ATOM   3543  CA  SER C 201      18.089   6.959  10.032  1.00 76.04           C  
ATOM   3544  C   SER C 201      19.438   6.306  10.313  1.00 76.04           C  
ATOM   3545  CB  SER C 201      17.865   7.060   8.523  1.00 76.04           C  
ATOM   3546  O   SER C 201      19.544   5.078  10.342  1.00 76.04           O  
ATOM   3547  OG  SER C 201      16.505   7.333   8.232  1.00 76.04           O  
ATOM   3548  N   CYS C 202      20.453   7.108  10.448  1.00 68.43           N  
ATOM   3549  CA  CYS C 202      21.775   6.543  10.690  1.00 68.43           C  
ATOM   3550  C   CYS C 202      22.367   7.078  11.989  1.00 68.43           C  
ATOM   3551  CB  CYS C 202      22.714   6.857   9.525  1.00 68.43           C  
ATOM   3552  O   CYS C 202      21.822   8.006  12.589  1.00 68.43           O  
ATOM   3553  SG  CYS C 202      23.144   8.605   9.387  1.00 68.43           S  
ATOM   3554  N   ASP C 203      23.320   6.334  12.526  1.00 70.83           N  
ATOM   3555  CA  ASP C 203      23.945   6.738  13.781  1.00 70.83           C  
ATOM   3556  C   ASP C 203      25.321   7.355  13.535  1.00 70.83           C  
ATOM   3557  CB  ASP C 203      24.066   5.544  14.730  1.00 70.83           C  
ATOM   3558  O   ASP C 203      26.165   7.380  14.433  1.00 70.83           O  
ATOM   3559  CG  ASP C 203      23.325   4.315  14.234  1.00 70.83           C  
ATOM   3560  OD1 ASP C 203      22.075   4.325  14.209  1.00 70.83           O  
ATOM   3561  OD2 ASP C 203      23.996   3.327  13.866  1.00 70.83           O  
ATOM   3562  N   GLU C 204      25.522   7.886  12.357  1.00 76.26           N  
ATOM   3563  CA  GLU C 204      26.825   8.441  12.004  1.00 76.26           C  
ATOM   3564  C   GLU C 204      26.958   9.884  12.480  1.00 76.26           C  
ATOM   3565  CB  GLU C 204      27.051   8.363  10.492  1.00 76.26           C  
ATOM   3566  O   GLU C 204      28.037  10.475  12.395  1.00 76.26           O  
ATOM   3567  CG  GLU C 204      27.203   6.943   9.965  1.00 76.26           C  
ATOM   3568  CD  GLU C 204      27.387   6.880   8.457  1.00 76.26           C  
ATOM   3569  OE1 GLU C 204      27.593   5.769   7.917  1.00 76.26           O  
ATOM   3570  OE2 GLU C 204      27.325   7.949   7.810  1.00 76.26           O  
ATOM   3571  N   GLY C 205      25.868  10.457  13.146  1.00 77.22           N  
ATOM   3572  CA  GLY C 205      25.897  11.807  13.686  1.00 77.22           C  
ATOM   3573  C   GLY C 205      25.847  12.880  12.614  1.00 77.22           C  
ATOM   3574  O   GLY C 205      26.314  14.001  12.828  1.00 77.22           O  
ATOM   3575  N   ASN C 206      25.447  12.490  11.372  1.00 81.19           N  
ATOM   3576  CA  ASN C 206      25.360  13.464  10.290  1.00 81.19           C  
ATOM   3577  C   ASN C 206      24.144  14.373  10.449  1.00 81.19           C  
ATOM   3578  CB  ASN C 206      25.321  12.758   8.933  1.00 81.19           C  
ATOM   3579  O   ASN C 206      23.138  13.972  11.038  1.00 81.19           O  
ATOM   3580  CG  ASN C 206      26.597  11.996   8.634  1.00 81.19           C  
ATOM   3581  ND2 ASN C 206      26.461  10.835   8.005  1.00 81.19           N  
ATOM   3582  OD1 ASN C 206      27.696  12.447   8.967  1.00 81.19           O  
ATOM   3583  N   ALA C 207      24.217  15.622  10.044  1.00 84.95           N  
ATOM   3584  CA  ALA C 207      23.101  16.564  10.058  1.00 84.95           C  
ATOM   3585  C   ALA C 207      22.080  16.221   8.977  1.00 84.95           C  
ATOM   3586  CB  ALA C 207      23.609  17.992   9.872  1.00 84.95           C  
ATOM   3587  O   ALA C 207      22.448  15.807   7.875  1.00 84.95           O  
ATOM   3588  N   ALA C 208      20.873  16.318   9.279  1.00 85.51           N  
ATOM   3589  CA  ALA C 208      19.797  16.018   8.338  1.00 85.51           C  
ATOM   3590  C   ALA C 208      19.690  17.098   7.266  1.00 85.51           C  
ATOM   3591  CB  ALA C 208      18.469  15.871   9.077  1.00 85.51           C  
ATOM   3592  O   ALA C 208      19.660  18.291   7.579  1.00 85.51           O  
ATOM   3593  N   SER C 209      19.725  16.673   6.022  1.00 82.97           N  
ATOM   3594  CA  SER C 209      19.639  17.607   4.905  1.00 82.97           C  
ATOM   3595  C   SER C 209      18.281  17.522   4.216  1.00 82.97           C  
ATOM   3596  CB  SER C 209      20.751  17.336   3.891  1.00 82.97           C  
ATOM   3597  O   SER C 209      17.886  18.440   3.494  1.00 82.97           O  
ATOM   3598  OG  SER C 209      20.795  15.961   3.549  1.00 82.97           O  
ATOM   3599  N   SER C 210      17.546  16.385   4.455  1.00 82.39           N  
ATOM   3600  CA  SER C 210      16.268  16.162   3.787  1.00 82.39           C  
ATOM   3601  C   SER C 210      15.294  15.415   4.693  1.00 82.39           C  
ATOM   3602  CB  SER C 210      16.471  15.380   2.488  1.00 82.39           C  
ATOM   3603  O   SER C 210      15.675  14.939   5.764  1.00 82.39           O  
ATOM   3604  OG  SER C 210      17.421  16.024   1.657  1.00 82.39           O  
ATOM   3605  N   ARG C 211      14.089  15.404   4.315  1.00 80.98           N  
ATOM   3606  CA  ARG C 211      13.042  14.673   5.021  1.00 80.98           C  
ATOM   3607  C   ARG C 211      12.255  13.783   4.065  1.00 80.98           C  
ATOM   3608  CB  ARG C 211      12.096  15.642   5.734  1.00 80.98           C  
ATOM   3609  O   ARG C 211      11.834  14.231   2.997  1.00 80.98           O  
ATOM   3610  CG  ARG C 211      11.087  14.960   6.644  1.00 80.98           C  
ATOM   3611  CD  ARG C 211      10.176  15.968   7.331  1.00 80.98           C  
ATOM   3612  NE  ARG C 211       9.181  15.310   8.172  1.00 80.98           N  
ATOM   3613  NH1 ARG C 211       8.078  17.256   8.748  1.00 80.98           N  
ATOM   3614  NH2 ARG C 211       7.356  15.239   9.564  1.00 80.98           N  
ATOM   3615  CZ  ARG C 211       8.207  15.937   8.826  1.00 80.98           C  
ATOM   3616  N   CYS C 212      12.175  12.465   4.431  1.00 72.14           N  
ATOM   3617  CA  CYS C 212      11.330  11.569   3.650  1.00 72.14           C  
ATOM   3618  C   CYS C 212       9.882  11.636   4.121  1.00 72.14           C  
ATOM   3619  CB  CYS C 212      11.841  10.132   3.746  1.00 72.14           C  
ATOM   3620  O   CYS C 212       9.584  11.316   5.273  1.00 72.14           O  
ATOM   3621  SG  CYS C 212      10.826   8.937   2.848  1.00 72.14           S  
ATOM   3622  N   LEU C 213       9.067  11.962   3.242  1.00 69.66           N  
ATOM   3623  CA  LEU C 213       7.667  12.147   3.607  1.00 69.66           C  
ATOM   3624  C   LEU C 213       6.960  10.802   3.744  1.00 69.66           C  
ATOM   3625  CB  LEU C 213       6.950  13.009   2.565  1.00 69.66           C  
ATOM   3626  O   LEU C 213       6.015  10.670   4.526  1.00 69.66           O  
ATOM   3627  CG  LEU C 213       7.392  14.471   2.475  1.00 69.66           C  
ATOM   3628  CD1 LEU C 213       6.620  15.191   1.375  1.00 69.66           C  
ATOM   3629  CD2 LEU C 213       7.200  15.171   3.816  1.00 69.66           C  
ATOM   3630  N   ASP C 214       7.501   9.793   3.077  1.00 64.18           N  
ATOM   3631  CA  ASP C 214       6.875   8.474   3.104  1.00 64.18           C  
ATOM   3632  C   ASP C 214       7.185   7.746   4.410  1.00 64.18           C  
ATOM   3633  CB  ASP C 214       7.339   7.636   1.911  1.00 64.18           C  
ATOM   3634  O   ASP C 214       6.292   7.165   5.030  1.00 64.18           O  
ATOM   3635  CG  ASP C 214       6.818   8.155   0.583  1.00 64.18           C  
ATOM   3636  OD1 ASP C 214       5.730   7.724   0.143  1.00 64.18           O  
ATOM   3637  OD2 ASP C 214       7.503   9.001  -0.032  1.00 64.18           O  
ATOM   3638  N   CYS C 215       8.387   7.782   4.859  1.00 59.31           N  
ATOM   3639  CA  CYS C 215       8.770   7.108   6.095  1.00 59.31           C  
ATOM   3640  C   CYS C 215       8.793   8.085   7.264  1.00 59.31           C  
ATOM   3641  CB  CYS C 215      10.139   6.447   5.943  1.00 59.31           C  
ATOM   3642  O   CYS C 215       8.969   7.678   8.414  1.00 59.31           O  
ATOM   3643  SG  CYS C 215      10.294   5.425   4.462  1.00 59.31           S  
ATOM   3644  N   GLN C 216       8.676   9.352   6.987  1.00 65.96           N  
ATOM   3645  CA  GLN C 216       8.658  10.419   7.982  1.00 65.96           C  
ATOM   3646  C   GLN C 216       9.968  10.465   8.764  1.00 65.96           C  
ATOM   3647  CB  GLN C 216       7.481  10.240   8.942  1.00 65.96           C  
ATOM   3648  O   GLN C 216       9.961  10.563   9.992  1.00 65.96           O  
ATOM   3649  CG  GLN C 216       6.143  10.678   8.361  1.00 65.96           C  
ATOM   3650  CD  GLN C 216       4.963  10.225   9.200  1.00 65.96           C  
ATOM   3651  NE2 GLN C 216       3.782  10.755   8.898  1.00 65.96           N  
ATOM   3652  OE1 GLN C 216       5.111   9.406  10.113  1.00 65.96           O  
ATOM   3653  N   GLU C 217      11.056  10.392   8.122  1.00 76.93           N  
ATOM   3654  CA  GLU C 217      12.379  10.451   8.735  1.00 76.93           C  
ATOM   3655  C   GLU C 217      13.199  11.607   8.170  1.00 76.93           C  
ATOM   3656  CB  GLU C 217      13.125   9.129   8.532  1.00 76.93           C  
ATOM   3657  O   GLU C 217      13.035  11.981   7.007  1.00 76.93           O  
ATOM   3658  CG  GLU C 217      12.522   7.959   9.297  1.00 76.93           C  
ATOM   3659  CD  GLU C 217      13.548   7.176  10.100  1.00 76.93           C  
ATOM   3660  OE1 GLU C 217      13.183   6.593  11.147  1.00 76.93           O  
ATOM   3661  OE2 GLU C 217      14.726   7.145   9.680  1.00 76.93           O  
ATOM   3662  N   HIS C 218      14.058  12.075   9.109  1.00 82.74           N  
ATOM   3663  CA  HIS C 218      15.065  13.030   8.661  1.00 82.74           C  
ATOM   3664  C   HIS C 218      16.295  12.316   8.110  1.00 82.74           C  
ATOM   3665  CB  HIS C 218      15.467  13.960   9.807  1.00 82.74           C  
ATOM   3666  O   HIS C 218      16.813  11.389   8.737  1.00 82.74           O  
ATOM   3667  CG  HIS C 218      14.345  14.808  10.314  1.00 82.74           C  
ATOM   3668  CD2 HIS C 218      13.911  16.032   9.930  1.00 82.74           C  
ATOM   3669  ND1 HIS C 218      13.523  14.414  11.348  1.00 82.74           N  
ATOM   3670  CE1 HIS C 218      12.628  15.361  11.577  1.00 82.74           C  
ATOM   3671  NE2 HIS C 218      12.842  16.354  10.730  1.00 82.74           N  
ATOM   3672  N   LEU C 219      16.662  12.736   6.942  1.00 88.05           N  
ATOM   3673  CA  LEU C 219      17.712  11.980   6.269  1.00 88.05           C  
ATOM   3674  C   LEU C 219      18.921  12.865   5.982  1.00 88.05           C  
ATOM   3675  CB  LEU C 219      17.186  11.376   4.964  1.00 88.05           C  
ATOM   3676  O   LEU C 219      18.767  14.034   5.620  1.00 88.05           O  
ATOM   3677  CG  LEU C 219      15.988  10.433   5.088  1.00 88.05           C  
ATOM   3678  CD1 LEU C 219      15.372  10.176   3.717  1.00 88.05           C  
ATOM   3679  CD2 LEU C 219      16.405   9.123   5.747  1.00 88.05           C  
ATOM   3680  N   CYS C 220      20.123  12.349   6.228  1.00 81.38           N  
ATOM   3681  CA  CYS C 220      21.344  12.969   5.726  1.00 81.38           C  
ATOM   3682  C   CYS C 220      21.568  12.624   4.259  1.00 81.38           C  
ATOM   3683  CB  CYS C 220      22.550  12.525   6.553  1.00 81.38           C  
ATOM   3684  O   CYS C 220      20.778  11.890   3.662  1.00 81.38           O  
ATOM   3685  SG  CYS C 220      22.983  10.786   6.333  1.00 81.38           S  
ATOM   3686  N   ASP C 221      22.489  13.057   3.616  1.00 86.53           N  
ATOM   3687  CA  ASP C 221      22.731  12.859   2.190  1.00 86.53           C  
ATOM   3688  C   ASP C 221      23.009  11.390   1.880  1.00 86.53           C  
ATOM   3689  CB  ASP C 221      23.899  13.727   1.718  1.00 86.53           C  
ATOM   3690  O   ASP C 221      22.576  10.875   0.847  1.00 86.53           O  
ATOM   3691  CG  ASP C 221      23.550  15.203   1.647  1.00 86.53           C  
ATOM   3692  OD1 ASP C 221      22.429  15.544   1.213  1.00 86.53           O  
ATOM   3693  OD2 ASP C 221      24.405  16.032   2.026  1.00 86.53           O  
ATOM   3694  N   ASN C 222      23.658  10.745   2.812  1.00 86.86           N  
ATOM   3695  CA  ASN C 222      23.959   9.330   2.623  1.00 86.86           C  
ATOM   3696  C   ASN C 222      22.696   8.475   2.682  1.00 86.86           C  
ATOM   3697  CB  ASN C 222      24.973   8.852   3.665  1.00 86.86           C  
ATOM   3698  O   ASN C 222      22.536   7.541   1.895  1.00 86.86           O  
ATOM   3699  CG  ASN C 222      26.378   9.343   3.379  1.00 86.86           C  
ATOM   3700  ND2 ASN C 222      27.151   9.576   4.434  1.00 86.86           N  
ATOM   3701  OD1 ASN C 222      26.767   9.512   2.221  1.00 86.86           O  
ATOM   3702  N   CYS C 223      21.834   8.839   3.588  1.00 84.53           N  
ATOM   3703  CA  CYS C 223      20.586   8.101   3.748  1.00 84.53           C  
ATOM   3704  C   CYS C 223      19.634   8.383   2.591  1.00 84.53           C  
ATOM   3705  CB  CYS C 223      19.914   8.463   5.072  1.00 84.53           C  
ATOM   3706  O   CYS C 223      18.872   7.506   2.181  1.00 84.53           O  
ATOM   3707  SG  CYS C 223      20.852   7.950   6.528  1.00 84.53           S  
ATOM   3708  N   VAL C 224      19.758   9.576   2.004  1.00 88.19           N  
ATOM   3709  CA  VAL C 224      18.989   9.885   0.803  1.00 88.19           C  
ATOM   3710  C   VAL C 224      19.421   8.967  -0.338  1.00 88.19           C  
ATOM   3711  CB  VAL C 224      19.155  11.365   0.389  1.00 88.19           C  
ATOM   3712  O   VAL C 224      18.580   8.380  -1.023  1.00 88.19           O  
ATOM   3713  CG1 VAL C 224      18.518  11.618  -0.977  1.00 88.19           C  
ATOM   3714  CG2 VAL C 224      18.546  12.285   1.445  1.00 88.19           C  
ATOM   3715  N   ARG C 225      20.669   8.800  -0.472  1.00 86.21           N  
ATOM   3716  CA  ARG C 225      21.199   7.934  -1.521  1.00 86.21           C  
ATOM   3717  C   ARG C 225      20.773   6.486  -1.301  1.00 86.21           C  
ATOM   3718  CB  ARG C 225      22.725   8.029  -1.577  1.00 86.21           C  
ATOM   3719  O   ARG C 225      20.434   5.783  -2.255  1.00 86.21           O  
ATOM   3720  CG  ARG C 225      23.251   8.804  -2.775  1.00 86.21           C  
ATOM   3721  CD  ARG C 225      24.772   8.784  -2.836  1.00 86.21           C  
ATOM   3722  NE  ARG C 225      25.366   9.500  -1.710  1.00 86.21           N  
ATOM   3723  NH1 ARG C 225      26.956  10.595  -2.979  1.00 86.21           N  
ATOM   3724  NH2 ARG C 225      26.851  10.941  -0.715  1.00 86.21           N  
ATOM   3725  CZ  ARG C 225      26.389  10.344  -1.804  1.00 86.21           C  
ATOM   3726  N   ALA C 226      20.776   6.139  -0.019  1.00 85.50           N  
ATOM   3727  CA  ALA C 226      20.357   4.779   0.308  1.00 85.50           C  
ATOM   3728  C   ALA C 226      18.897   4.549  -0.070  1.00 85.50           C  
ATOM   3729  CB  ALA C 226      20.569   4.499   1.794  1.00 85.50           C  
ATOM   3730  O   ALA C 226      18.550   3.504  -0.626  1.00 85.50           O  
ATOM   3731  N   HIS C 227      17.982   5.482   0.153  1.00 85.21           N  
ATOM   3732  CA  HIS C 227      16.570   5.399  -0.205  1.00 85.21           C  
ATOM   3733  C   HIS C 227      16.392   5.248  -1.712  1.00 85.21           C  
ATOM   3734  CB  HIS C 227      15.818   6.635   0.291  1.00 85.21           C  
ATOM   3735  O   HIS C 227      15.538   4.483  -2.167  1.00 85.21           O  
ATOM   3736  CG  HIS C 227      15.251   6.480   1.666  1.00 85.21           C  
ATOM   3737  CD2 HIS C 227      13.970   6.376   2.093  1.00 85.21           C  
ATOM   3738  ND1 HIS C 227      16.040   6.420   2.794  1.00 85.21           N  
ATOM   3739  CE1 HIS C 227      15.267   6.284   3.859  1.00 85.21           C  
ATOM   3740  NE2 HIS C 227      14.006   6.255   3.461  1.00 85.21           N  
ATOM   3741  N   GLN C 228      17.303   5.860  -2.377  1.00 83.72           N  
ATOM   3742  CA  GLN C 228      17.160   5.925  -3.828  1.00 83.72           C  
ATOM   3743  C   GLN C 228      17.747   4.684  -4.495  1.00 83.72           C  
ATOM   3744  CB  GLN C 228      17.833   7.184  -4.377  1.00 83.72           C  
ATOM   3745  O   GLN C 228      17.528   4.451  -5.685  1.00 83.72           O  
ATOM   3746  CG  GLN C 228      17.139   8.478  -3.975  1.00 83.72           C  
ATOM   3747  CD  GLN C 228      17.896   9.714  -4.423  1.00 83.72           C  
ATOM   3748  NE2 GLN C 228      17.230  10.863  -4.386  1.00 83.72           N  
ATOM   3749  OE1 GLN C 228      19.070   9.637  -4.799  1.00 83.72           O  
ATOM   3750  N   ARG C 229      18.368   3.936  -3.745  1.00 80.91           N  
ATOM   3751  CA  ARG C 229      19.028   2.754  -4.291  1.00 80.91           C  
ATOM   3752  C   ARG C 229      18.200   1.499  -4.038  1.00 80.91           C  
ATOM   3753  CB  ARG C 229      20.425   2.592  -3.689  1.00 80.91           C  
ATOM   3754  O   ARG C 229      18.130   0.613  -4.892  1.00 80.91           O  
ATOM   3755  CG  ARG C 229      21.360   1.734  -4.526  1.00 80.91           C  
ATOM   3756  CD  ARG C 229      22.770   1.710  -3.951  1.00 80.91           C  
ATOM   3757  NE  ARG C 229      23.596   2.778  -4.505  1.00 80.91           N  
ATOM   3758  NH1 ARG C 229      24.692   1.425  -6.024  1.00 80.91           N  
ATOM   3759  NH2 ARG C 229      25.188   3.660  -5.906  1.00 80.91           N  
ATOM   3760  CZ  ARG C 229      24.490   2.619  -5.477  1.00 80.91           C  
ATOM   3761  N   VAL C 230      17.429   1.446  -2.976  1.00 78.45           N  
ATOM   3762  CA  VAL C 230      16.674   0.269  -2.562  1.00 78.45           C  
ATOM   3763  C   VAL C 230      15.309   0.262  -3.246  1.00 78.45           C  
ATOM   3764  CB  VAL C 230      16.501   0.217  -1.027  1.00 78.45           C  
ATOM   3765  O   VAL C 230      14.602   1.272  -3.244  1.00 78.45           O  
ATOM   3766  CG1 VAL C 230      15.724  -1.032  -0.613  1.00 78.45           C  
ATOM   3767  CG2 VAL C 230      17.862   0.256  -0.335  1.00 78.45           C  
ATOM   3768  N   ARG C 231      14.988  -0.792  -3.827  1.00 70.96           N  
ATOM   3769  CA  ARG C 231      13.766  -0.915  -4.615  1.00 70.96           C  
ATOM   3770  C   ARG C 231      12.544  -0.509  -3.799  1.00 70.96           C  
ATOM   3771  CB  ARG C 231      13.601  -2.346  -5.130  1.00 70.96           C  
ATOM   3772  O   ARG C 231      11.660   0.189  -4.300  1.00 70.96           O  
ATOM   3773  CG  ARG C 231      13.613  -2.461  -6.646  1.00 70.96           C  
ATOM   3774  CD  ARG C 231      13.375  -3.893  -7.106  1.00 70.96           C  
ATOM   3775  NE  ARG C 231      12.067  -4.046  -7.736  1.00 70.96           N  
ATOM   3776  NH1 ARG C 231      12.368  -6.267  -8.298  1.00 70.96           N  
ATOM   3777  NH2 ARG C 231      10.411  -5.199  -8.834  1.00 70.96           N  
ATOM   3778  CZ  ARG C 231      11.618  -5.170  -8.288  1.00 70.96           C  
ATOM   3779  N   LEU C 232      12.489  -0.829  -2.582  1.00 68.71           N  
ATOM   3780  CA  LEU C 232      11.325  -0.592  -1.735  1.00 68.71           C  
ATOM   3781  C   LEU C 232      11.187   0.890  -1.403  1.00 68.71           C  
ATOM   3782  CB  LEU C 232      11.425  -1.408  -0.444  1.00 68.71           C  
ATOM   3783  O   LEU C 232      10.076   1.382  -1.189  1.00 68.71           O  
ATOM   3784  CG  LEU C 232      10.128  -1.593   0.344  1.00 68.71           C  
ATOM   3785  CD1 LEU C 232       9.133  -2.425  -0.459  1.00 68.71           C  
ATOM   3786  CD2 LEU C 232      10.410  -2.244   1.694  1.00 68.71           C  
ATOM   3787  N   THR C 233      12.245   1.619  -1.458  1.00 71.51           N  
ATOM   3788  CA  THR C 233      12.203   3.008  -1.017  1.00 71.51           C  
ATOM   3789  C   THR C 233      12.553   3.951  -2.165  1.00 71.51           C  
ATOM   3790  CB  THR C 233      13.167   3.250   0.160  1.00 71.51           C  
ATOM   3791  O   THR C 233      12.521   5.173  -2.004  1.00 71.51           O  
ATOM   3792  CG2 THR C 233      12.751   2.442   1.385  1.00 71.51           C  
ATOM   3793  OG1 THR C 233      14.491   2.864  -0.227  1.00 71.51           O  
ATOM   3794  N   LYS C 234      12.980   3.457  -3.304  1.00 71.68           N  
ATOM   3795  CA  LYS C 234      13.483   4.237  -4.431  1.00 71.68           C  
ATOM   3796  C   LYS C 234      12.458   5.273  -4.884  1.00 71.68           C  
ATOM   3797  CB  LYS C 234      13.850   3.319  -5.598  1.00 71.68           C  
ATOM   3798  O   LYS C 234      12.824   6.348  -5.363  1.00 71.68           O  
ATOM   3799  CG  LYS C 234      14.528   4.033  -6.758  1.00 71.68           C  
ATOM   3800  CD  LYS C 234      14.870   3.068  -7.886  1.00 71.68           C  
ATOM   3801  CE  LYS C 234      15.524   3.787  -9.058  1.00 71.68           C  
ATOM   3802  NZ  LYS C 234      15.910   2.837 -10.144  1.00 71.68           N  
ATOM   3803  N   ASP C 235      11.255   5.002  -4.529  1.00 66.85           N  
ATOM   3804  CA  ASP C 235      10.202   5.888  -5.017  1.00 66.85           C  
ATOM   3805  C   ASP C 235       9.664   6.772  -3.895  1.00 66.85           C  
ATOM   3806  CB  ASP C 235       9.064   5.076  -5.639  1.00 66.85           C  
ATOM   3807  O   ASP C 235       8.626   7.419  -4.051  1.00 66.85           O  
ATOM   3808  CG  ASP C 235       9.492   4.304  -6.875  1.00 66.85           C  
ATOM   3809  OD1 ASP C 235      10.101   4.903  -7.787  1.00 66.85           O  
ATOM   3810  OD2 ASP C 235       9.215   3.087  -6.938  1.00 66.85           O  
ATOM   3811  N   HIS C 236      10.236   6.700  -2.795  1.00 71.35           N  
ATOM   3812  CA  HIS C 236       9.829   7.581  -1.705  1.00 71.35           C  
ATOM   3813  C   HIS C 236      10.070   9.044  -2.060  1.00 71.35           C  
ATOM   3814  CB  HIS C 236      10.576   7.222  -0.419  1.00 71.35           C  
ATOM   3815  O   HIS C 236      11.012   9.363  -2.790  1.00 71.35           O  
ATOM   3816  CG  HIS C 236       9.992   6.053   0.308  1.00 71.35           C  
ATOM   3817  CD2 HIS C 236       9.069   5.139  -0.074  1.00 71.35           C  
ATOM   3818  ND1 HIS C 236      10.352   5.723   1.597  1.00 71.35           N  
ATOM   3819  CE1 HIS C 236       9.675   4.653   1.976  1.00 71.35           C  
ATOM   3820  NE2 HIS C 236       8.889   4.279   0.981  1.00 71.35           N  
ATOM   3821  N   TYR C 237       9.180   9.884  -1.598  1.00 71.20           N  
ATOM   3822  CA  TYR C 237       9.298  11.317  -1.843  1.00 71.20           C  
ATOM   3823  C   TYR C 237      10.177  11.981  -0.789  1.00 71.20           C  
ATOM   3824  CB  TYR C 237       7.915  11.975  -1.859  1.00 71.20           C  
ATOM   3825  O   TYR C 237       9.800  12.059   0.383  1.00 71.20           O  
ATOM   3826  CG  TYR C 237       7.894  13.327  -2.531  1.00 71.20           C  
ATOM   3827  CD1 TYR C 237       7.921  14.500  -1.781  1.00 71.20           C  
ATOM   3828  CD2 TYR C 237       7.845  13.433  -3.917  1.00 71.20           C  
ATOM   3829  CE1 TYR C 237       7.900  15.748  -2.396  1.00 71.20           C  
ATOM   3830  CE2 TYR C 237       7.823  14.675  -4.543  1.00 71.20           C  
ATOM   3831  OH  TYR C 237       7.830  17.057  -4.389  1.00 71.20           O  
ATOM   3832  CZ  TYR C 237       7.851  15.825  -3.775  1.00 71.20           C  
ATOM   3833  N   ILE C 238      11.269  12.504  -1.215  1.00 78.88           N  
ATOM   3834  CA  ILE C 238      12.230  13.129  -0.313  1.00 78.88           C  
ATOM   3835  C   ILE C 238      12.312  14.626  -0.603  1.00 78.88           C  
ATOM   3836  CB  ILE C 238      13.627  12.482  -0.437  1.00 78.88           C  
ATOM   3837  O   ILE C 238      12.600  15.031  -1.732  1.00 78.88           O  
ATOM   3838  CG1 ILE C 238      13.555  10.987  -0.104  1.00 78.88           C  
ATOM   3839  CG2 ILE C 238      14.637  13.196   0.466  1.00 78.88           C  
ATOM   3840  CD1 ILE C 238      14.854  10.233  -0.354  1.00 78.88           C  
ATOM   3841  N   GLU C 239      11.983  15.455   0.368  1.00 79.12           N  
ATOM   3842  CA  GLU C 239      12.002  16.909   0.240  1.00 79.12           C  
ATOM   3843  C   GLU C 239      13.308  17.492   0.772  1.00 79.12           C  
ATOM   3844  CB  GLU C 239      10.811  17.529   0.975  1.00 79.12           C  
ATOM   3845  O   GLU C 239      13.714  17.196   1.898  1.00 79.12           O  
ATOM   3846  CG  GLU C 239      10.582  18.997   0.646  1.00 79.12           C  
ATOM   3847  CD  GLU C 239       9.420  19.609   1.412  1.00 79.12           C  
ATOM   3848  OE1 GLU C 239       9.574  20.724   1.960  1.00 79.12           O  
ATOM   3849  OE2 GLU C 239       8.346  18.969   1.465  1.00 79.12           O  
ATOM   3850  N   ARG C 240      13.941  18.280  -0.109  1.00 77.11           N  
ATOM   3851  CA  ARG C 240      15.198  18.921   0.261  1.00 77.11           C  
ATOM   3852  C   ARG C 240      14.947  20.213   1.031  1.00 77.11           C  
ATOM   3853  CB  ARG C 240      16.043  19.208  -0.983  1.00 77.11           C  
ATOM   3854  O   ARG C 240      13.999  20.944   0.737  1.00 77.11           O  
ATOM   3855  CG  ARG C 240      17.520  19.415  -0.689  1.00 77.11           C  
ATOM   3856  CD  ARG C 240      18.342  19.505  -1.968  1.00 77.11           C  
ATOM   3857  NE  ARG C 240      19.753  19.221  -1.723  1.00 77.11           N  
ATOM   3858  NH1 ARG C 240      20.346  19.186  -3.955  1.00 77.11           N  
ATOM   3859  NH2 ARG C 240      21.929  18.820  -2.338  1.00 77.11           N  
ATOM   3860  CZ  ARG C 240      20.673  19.076  -2.673  1.00 77.11           C  
ATOM   3861  N   GLY C 241      15.586  20.706   2.115  1.00 61.22           N  
ATOM   3862  CA  GLY C 241      15.644  22.010   2.756  1.00 61.22           C  
ATOM   3863  C   GLY C 241      15.676  21.930   4.270  1.00 61.22           C  
ATOM   3864  O   GLY C 241      15.383  20.880   4.847  1.00 61.22           O  
ATOM   3865  N   PRO C 242      16.281  23.013   4.973  1.00 45.55           N  
ATOM   3866  CA  PRO C 242      16.389  23.022   6.434  1.00 45.55           C  
ATOM   3867  C   PRO C 242      15.046  22.802   7.126  1.00 45.55           C  
ATOM   3868  CB  PRO C 242      16.938  24.418   6.738  1.00 45.55           C  
ATOM   3869  O   PRO C 242      14.001  23.172   6.586  1.00 45.55           O  
ATOM   3870  CG  PRO C 242      16.690  25.206   5.492  1.00 45.55           C  
ATOM   3871  CD  PRO C 242      16.423  24.247   4.367  1.00 45.55           C  
ATOM   3872  N   PRO C 243      14.742  21.957   8.041  1.00 41.73           N  
ATOM   3873  CA  PRO C 243      13.426  22.147   8.655  1.00 41.73           C  
ATOM   3874  C   PRO C 243      13.127  23.611   8.969  1.00 41.73           C  
ATOM   3875  CB  PRO C 243      13.513  21.320   9.941  1.00 41.73           C  
ATOM   3876  O   PRO C 243      13.974  24.312   9.529  1.00 41.73           O  
ATOM   3877  CG  PRO C 243      14.975  21.077  10.140  1.00 41.73           C  
ATOM   3878  CD  PRO C 243      15.693  21.416   8.865  1.00 41.73           C  
ATOM   3879  N   GLY C 244      12.693  24.487   8.152  1.00 36.93           N  
ATOM   3880  CA  GLY C 244      12.481  25.874   8.533  1.00 36.93           C  
ATOM   3881  C   GLY C 244      11.913  26.030   9.930  1.00 36.93           C  
ATOM   3882  O   GLY C 244      11.475  25.052  10.541  1.00 36.93           O  
ATOM   3883  N   PRO C 245      12.340  27.056  10.775  1.00 35.52           N  
ATOM   3884  CA  PRO C 245      11.739  27.296  12.089  1.00 35.52           C  
ATOM   3885  C   PRO C 245      10.227  27.085  12.093  1.00 35.52           C  
ATOM   3886  CB  PRO C 245      12.087  28.759  12.373  1.00 35.52           C  
ATOM   3887  O   PRO C 245       9.649  26.751  13.131  1.00 35.52           O  
ATOM   3888  CG  PRO C 245      12.708  29.257  11.108  1.00 35.52           C  
ATOM   3889  CD  PRO C 245      12.792  28.116  10.136  1.00 35.52           C  
ATOM   3890  N   GLY C 246       9.607  27.624  11.082  1.00 33.71           N  
ATOM   3891  CA  GLY C 246       8.154  27.640  11.132  1.00 33.71           C  
ATOM   3892  C   GLY C 246       7.545  26.256  11.252  1.00 33.71           C  
ATOM   3893  O   GLY C 246       6.490  26.087  11.867  1.00 33.71           O  
ATOM   3894  N   ALA C 247       8.190  25.422  10.592  1.00 32.39           N  
ATOM   3895  CA  ALA C 247       7.561  24.104  10.623  1.00 32.39           C  
ATOM   3896  C   ALA C 247       7.724  23.450  11.993  1.00 32.39           C  
ATOM   3897  CB  ALA C 247       8.149  23.208   9.536  1.00 32.39           C  
ATOM   3898  O   ALA C 247       6.819  22.762  12.470  1.00 32.39           O  
ATOM   3899  N   ALA C 248       8.860  23.709  12.559  1.00 31.42           N  
ATOM   3900  CA  ALA C 248       9.064  23.118  13.879  1.00 31.42           C  
ATOM   3901  C   ALA C 248       8.273  23.872  14.945  1.00 31.42           C  
ATOM   3902  CB  ALA C 248      10.549  23.104  14.233  1.00 31.42           C  
ATOM   3903  O   ALA C 248       7.762  23.267  15.891  1.00 31.42           O  
ATOM   3904  N   ALA C 249       8.314  25.199  14.854  1.00 31.86           N  
ATOM   3905  CA  ALA C 249       7.596  25.949  15.882  1.00 31.86           C  
ATOM   3906  C   ALA C 249       6.113  25.589  15.888  1.00 31.86           C  
ATOM   3907  CB  ALA C 249       7.774  27.450  15.668  1.00 31.86           C  
ATOM   3908  O   ALA C 249       5.474  25.578  16.943  1.00 31.86           O  
ATOM   3909  N   ALA C 250       5.595  25.404  14.701  1.00 28.71           N  
ATOM   3910  CA  ALA C 250       4.177  25.055  14.664  1.00 28.71           C  
ATOM   3911  C   ALA C 250       3.900  23.798  15.484  1.00 28.71           C  
ATOM   3912  CB  ALA C 250       3.714  24.860  13.223  1.00 28.71           C  
ATOM   3913  O   ALA C 250       2.861  23.693  16.139  1.00 28.71           O  
ATOM   3914  N   ALA C 251       4.900  22.962  15.467  1.00 26.79           N  
ATOM   3915  CA  ALA C 251       4.660  21.727  16.208  1.00 26.79           C  
ATOM   3916  C   ALA C 251       4.682  21.976  17.713  1.00 26.79           C  
ATOM   3917  CB  ALA C 251       5.696  20.670  15.831  1.00 26.79           C  
ATOM   3918  O   ALA C 251       3.918  21.363  18.462  1.00 26.79           O  
ATOM   3919  N   GLN C 252       5.715  22.755  18.113  1.00 29.45           N  
ATOM   3920  CA  GLN C 252       5.889  22.875  19.557  1.00 29.45           C  
ATOM   3921  C   GLN C 252       4.718  23.620  20.191  1.00 29.45           C  
ATOM   3922  CB  GLN C 252       7.202  23.586  19.883  1.00 29.45           C  
ATOM   3923  O   GLN C 252       4.457  23.474  21.387  1.00 29.45           O  
ATOM   3924  CG  GLN C 252       8.444  22.789  19.506  1.00 29.45           C  
ATOM   3925  CD  GLN C 252       9.544  22.890  20.546  1.00 29.45           C  
ATOM   3926  NE2 GLN C 252      10.788  22.720  20.111  1.00 29.45           N  
ATOM   3927  OE1 GLN C 252       9.279  23.121  21.730  1.00 29.45           O  
ATOM   3928  N   GLN C 253       4.337  24.680  19.644  1.00 29.00           N  
ATOM   3929  CA  GLN C 253       3.272  25.394  20.341  1.00 29.00           C  
ATOM   3930  C   GLN C 253       2.054  24.499  20.548  1.00 29.00           C  
ATOM   3931  CB  GLN C 253       2.874  26.652  19.568  1.00 29.00           C  
ATOM   3932  O   GLN C 253       1.157  24.832  21.325  1.00 29.00           O  
ATOM   3933  CG  GLN C 253       3.807  27.834  19.795  1.00 29.00           C  
ATOM   3934  CD  GLN C 253       3.339  29.094  19.092  1.00 29.00           C  
ATOM   3935  NE2 GLN C 253       4.287  29.920  18.660  1.00 29.00           N  
ATOM   3936  OE1 GLN C 253       2.135  29.324  18.938  1.00 29.00           O  
ATOM   3937  N   LEU C 254       1.849  23.512  19.583  1.00 24.46           N  
ATOM   3938  CA  LEU C 254       0.783  22.623  20.030  1.00 24.46           C  
ATOM   3939  C   LEU C 254       1.222  21.816  21.247  1.00 24.46           C  
ATOM   3940  CB  LEU C 254       0.364  21.677  18.901  1.00 24.46           C  
ATOM   3941  O   LEU C 254       2.412  21.543  21.420  1.00 24.46           O  
ATOM   3942  CG  LEU C 254      -0.378  22.313  17.724  1.00 24.46           C  
ATOM   3943  CD1 LEU C 254      -0.598  21.286  16.619  1.00 24.46           C  
ATOM   3944  CD2 LEU C 254      -1.706  22.904  18.185  1.00 24.46           C  
ATOM   3945  N   GLY C 255       0.719  22.074  22.465  1.00 23.90           N  
ATOM   3946  CA  GLY C 255       0.885  21.370  23.726  1.00 23.90           C  
ATOM   3947  C   GLY C 255       1.212  19.899  23.551  1.00 23.90           C  
ATOM   3948  O   GLY C 255       0.876  19.077  24.405  1.00 23.90           O  
ATOM   3949  N   LEU C 256       1.304  19.457  22.292  1.00 24.47           N  
ATOM   3950  CA  LEU C 256       1.338  18.000  22.229  1.00 24.47           C  
ATOM   3951  C   LEU C 256       2.555  17.452  22.968  1.00 24.47           C  
ATOM   3952  CB  LEU C 256       1.355  17.526  20.773  1.00 24.47           C  
ATOM   3953  O   LEU C 256       3.628  18.059  22.941  1.00 24.47           O  
ATOM   3954  CG  LEU C 256      -0.002  17.435  20.074  1.00 24.47           C  
ATOM   3955  CD1 LEU C 256       0.146  17.735  18.586  1.00 24.47           C  
ATOM   3956  CD2 LEU C 256      -0.622  16.058  20.287  1.00 24.47           C  
ATOM   3957  N   GLY C 257       2.335  16.698  24.121  1.00 22.93           N  
ATOM   3958  CA  GLY C 257       3.237  16.016  25.036  1.00 22.93           C  
ATOM   3959  C   GLY C 257       4.447  15.416  24.344  1.00 22.93           C  
ATOM   3960  O   GLY C 257       4.577  15.505  23.121  1.00 22.93           O  
ATOM   3961  N   PRO C 258       5.553  15.066  25.038  1.00 22.12           N  
ATOM   3962  CA  PRO C 258       6.744  14.428  24.473  1.00 22.12           C  
ATOM   3963  C   PRO C 258       6.406  13.377  23.418  1.00 22.12           C  
ATOM   3964  CB  PRO C 258       7.411  13.784  25.691  1.00 22.12           C  
ATOM   3965  O   PRO C 258       5.288  12.856  23.396  1.00 22.12           O  
ATOM   3966  CG  PRO C 258       6.350  13.772  26.745  1.00 22.12           C  
ATOM   3967  CD  PRO C 258       5.239  14.685  26.314  1.00 22.12           C  
ATOM   3968  N   PRO C 259       7.205  13.346  22.296  1.00 23.53           N  
ATOM   3969  CA  PRO C 259       6.959  12.377  21.225  1.00 23.53           C  
ATOM   3970  C   PRO C 259       6.705  10.967  21.751  1.00 23.53           C  
ATOM   3971  CB  PRO C 259       8.248  12.428  20.400  1.00 23.53           C  
ATOM   3972  O   PRO C 259       7.373  10.525  22.689  1.00 23.53           O  
ATOM   3973  CG  PRO C 259       9.191  13.251  21.216  1.00 23.53           C  
ATOM   3974  CD  PRO C 259       8.454  13.772  22.417  1.00 23.53           C  
ATOM   3975  N   PHE C 260       5.446  10.564  22.011  1.00 22.47           N  
ATOM   3976  CA  PHE C 260       5.260   9.181  22.433  1.00 22.47           C  
ATOM   3977  C   PHE C 260       6.083   8.235  21.567  1.00 22.47           C  
ATOM   3978  CB  PHE C 260       3.779   8.793  22.374  1.00 22.47           C  
ATOM   3979  O   PHE C 260       6.221   8.452  20.361  1.00 22.47           O  
ATOM   3980  CG  PHE C 260       2.990   9.227  23.579  1.00 22.47           C  
ATOM   3981  CD1 PHE C 260       2.933   8.428  24.715  1.00 22.47           C  
ATOM   3982  CD2 PHE C 260       2.303  10.434  23.576  1.00 22.47           C  
ATOM   3983  CE1 PHE C 260       2.203   8.827  25.832  1.00 22.47           C  
ATOM   3984  CE2 PHE C 260       1.571  10.839  24.689  1.00 22.47           C  
ATOM   3985  CZ  PHE C 260       1.521  10.034  25.815  1.00 22.47           C  
ATOM   3986  N   PRO C 261       7.187   7.641  22.006  1.00 23.71           N  
ATOM   3987  CA  PRO C 261       7.981   6.663  21.258  1.00 23.71           C  
ATOM   3988  C   PRO C 261       7.117   5.683  20.467  1.00 23.71           C  
ATOM   3989  CB  PRO C 261       8.769   5.938  22.351  1.00 23.71           C  
ATOM   3990  O   PRO C 261       7.566   4.580  20.146  1.00 23.71           O  
ATOM   3991  CG  PRO C 261       8.147   6.389  23.633  1.00 23.71           C  
ATOM   3992  CD  PRO C 261       7.117   7.436  23.322  1.00 23.71           C  
ATOM   3993  N   GLY C 262       5.760   5.892  20.367  1.00 24.10           N  
ATOM   3994  CA  GLY C 262       5.120   4.708  19.815  1.00 24.10           C  
ATOM   3995  C   GLY C 262       5.604   4.363  18.419  1.00 24.10           C  
ATOM   3996  O   GLY C 262       6.388   5.108  17.827  1.00 24.10           O  
ATOM   3997  N   PRO C 263       5.570   3.022  18.023  1.00 24.24           N  
ATOM   3998  CA  PRO C 263       6.044   2.615  16.698  1.00 24.24           C  
ATOM   3999  C   PRO C 263       5.453   3.464  15.574  1.00 24.24           C  
ATOM   4000  CB  PRO C 263       5.577   1.162  16.587  1.00 24.24           C  
ATOM   4001  O   PRO C 263       4.331   3.964  15.698  1.00 24.24           O  
ATOM   4002  CG  PRO C 263       4.532   1.015  17.646  1.00 24.24           C  
ATOM   4003  CD  PRO C 263       4.630   2.187  18.579  1.00 24.24           C  
ATOM   4004  N   PRO C 264       6.305   4.271  14.830  1.00 27.20           N  
ATOM   4005  CA  PRO C 264       5.938   5.271  13.824  1.00 27.20           C  
ATOM   4006  C   PRO C 264       4.746   4.840  12.972  1.00 27.20           C  
ATOM   4007  CB  PRO C 264       7.203   5.393  12.971  1.00 27.20           C  
ATOM   4008  O   PRO C 264       3.873   5.657  12.668  1.00 27.20           O  
ATOM   4009  CG  PRO C 264       7.986   4.156  13.269  1.00 27.20           C  
ATOM   4010  CD  PRO C 264       7.430   3.528  14.514  1.00 27.20           C  
ATOM   4011  N   PHE C 265       4.905   3.614  12.370  1.00 30.68           N  
ATOM   4012  CA  PHE C 265       4.244   3.482  11.078  1.00 30.68           C  
ATOM   4013  C   PHE C 265       2.730   3.457  11.244  1.00 30.68           C  
ATOM   4014  CB  PHE C 265       4.714   2.213  10.359  1.00 30.68           C  
ATOM   4015  O   PHE C 265       2.033   2.736  10.527  1.00 30.68           O  
ATOM   4016  CG  PHE C 265       4.971   2.407   8.889  1.00 30.68           C  
ATOM   4017  CD1 PHE C 265       3.999   2.083   7.951  1.00 30.68           C  
ATOM   4018  CD2 PHE C 265       6.186   2.915   8.446  1.00 30.68           C  
ATOM   4019  CE1 PHE C 265       4.235   2.262   6.589  1.00 30.68           C  
ATOM   4020  CE2 PHE C 265       6.428   3.096   7.087  1.00 30.68           C  
ATOM   4021  CZ  PHE C 265       5.452   2.769   6.161  1.00 30.68           C  
ATOM   4022  N   SER C 266       2.101   3.703  12.367  1.00 31.50           N  
ATOM   4023  CA  SER C 266       0.701   3.322  12.518  1.00 31.50           C  
ATOM   4024  C   SER C 266      -0.204   4.185  11.646  1.00 31.50           C  
ATOM   4025  CB  SER C 266       0.270   3.433  13.981  1.00 31.50           C  
ATOM   4026  O   SER C 266      -0.016   5.401  11.560  1.00 31.50           O  
ATOM   4027  OG  SER C 266       0.971   2.500  14.785  1.00 31.50           O  
ATOM   4028  N   ILE C 267      -0.711   3.628  10.441  1.00 35.32           N  
ATOM   4029  CA  ILE C 267      -1.862   4.250   9.796  1.00 35.32           C  
ATOM   4030  C   ILE C 267      -2.681   5.018  10.831  1.00 35.32           C  
ATOM   4031  CB  ILE C 267      -2.746   3.203   9.083  1.00 35.32           C  
ATOM   4032  O   ILE C 267      -3.341   6.006  10.501  1.00 35.32           O  
ATOM   4033  CG1 ILE C 267      -3.651   3.882   8.049  1.00 35.32           C  
ATOM   4034  CG2 ILE C 267      -3.574   2.413  10.101  1.00 35.32           C  
ATOM   4035  CD1 ILE C 267      -3.929   3.032   6.816  1.00 35.32           C  
ATOM   4036  N   LEU C 268      -2.556   4.593  12.055  1.00 38.87           N  
ATOM   4037  CA  LEU C 268      -3.299   5.131  13.189  1.00 38.87           C  
ATOM   4038  C   LEU C 268      -2.899   6.577  13.465  1.00 38.87           C  
ATOM   4039  CB  LEU C 268      -3.063   4.277  14.438  1.00 38.87           C  
ATOM   4040  O   LEU C 268      -3.738   7.395  13.848  1.00 38.87           O  
ATOM   4041  CG  LEU C 268      -3.693   2.884  14.435  1.00 38.87           C  
ATOM   4042  CD1 LEU C 268      -3.281   2.114  15.686  1.00 38.87           C  
ATOM   4043  CD2 LEU C 268      -5.211   2.983  14.337  1.00 38.87           C  
ATOM   4044  N   SER C 269      -1.627   6.802  13.355  1.00 38.40           N  
ATOM   4045  CA  SER C 269      -1.143   8.146  13.653  1.00 38.40           C  
ATOM   4046  C   SER C 269      -1.714   9.168  12.677  1.00 38.40           C  
ATOM   4047  CB  SER C 269       0.385   8.187  13.612  1.00 38.40           C  
ATOM   4048  O   SER C 269      -1.970  10.315  13.050  1.00 38.40           O  
ATOM   4049  OG  SER C 269       0.937   7.120  14.364  1.00 38.40           O  
ATOM   4050  N   VAL C 270      -1.766   8.735  11.474  1.00 39.28           N  
ATOM   4051  CA  VAL C 270      -2.197   9.671  10.441  1.00 39.28           C  
ATOM   4052  C   VAL C 270      -3.685   9.974  10.607  1.00 39.28           C  
ATOM   4053  CB  VAL C 270      -1.920   9.122   9.024  1.00 39.28           C  
ATOM   4054  O   VAL C 270      -4.127  11.098  10.358  1.00 39.28           O  
ATOM   4055  CG1 VAL C 270      -2.441  10.085   7.960  1.00 39.28           C  
ATOM   4056  CG2 VAL C 270      -0.426   8.868   8.834  1.00 39.28           C  
ATOM   4057  N   PHE C 271      -4.409   8.922  11.133  1.00 39.93           N  
ATOM   4058  CA  PHE C 271      -5.839   9.132  11.327  1.00 39.93           C  
ATOM   4059  C   PHE C 271      -6.177   9.217  12.811  1.00 39.93           C  
ATOM   4060  CB  PHE C 271      -6.642   8.005  10.669  1.00 39.93           C  
ATOM   4061  O   PHE C 271      -6.623   8.235  13.408  1.00 39.93           O  
ATOM   4062  CG  PHE C 271      -6.384   7.858   9.194  1.00 39.93           C  
ATOM   4063  CD1 PHE C 271      -6.943   8.747   8.284  1.00 39.93           C  
ATOM   4064  CD2 PHE C 271      -5.583   6.829   8.717  1.00 39.93           C  
ATOM   4065  CE1 PHE C 271      -6.706   8.613   6.918  1.00 39.93           C  
ATOM   4066  CE2 PHE C 271      -5.342   6.688   7.353  1.00 39.93           C  
ATOM   4067  CZ  PHE C 271      -5.905   7.581   6.455  1.00 39.93           C  
ATOM   4068  N   PRO C 272      -5.583  10.228  13.420  1.00 36.02           N  
ATOM   4069  CA  PRO C 272      -5.734  10.278  14.876  1.00 36.02           C  
ATOM   4070  C   PRO C 272      -7.160   9.982  15.333  1.00 36.02           C  
ATOM   4071  CB  PRO C 272      -5.337  11.716  15.223  1.00 36.02           C  
ATOM   4072  O   PRO C 272      -7.361   9.346  16.370  1.00 36.02           O  
ATOM   4073  CG  PRO C 272      -5.123  12.382  13.902  1.00 36.02           C  
ATOM   4074  CD  PRO C 272      -5.298  11.358  12.817  1.00 36.02           C  
ATOM   4075  N   GLU C 273      -8.089  10.607  14.603  1.00 39.53           N  
ATOM   4076  CA  GLU C 273      -9.484  10.638  15.033  1.00 39.53           C  
ATOM   4077  C   GLU C 273     -10.060   9.229  15.142  1.00 39.53           C  
ATOM   4078  CB  GLU C 273     -10.326  11.477  14.068  1.00 39.53           C  
ATOM   4079  O   GLU C 273     -10.923   8.969  15.983  1.00 39.53           O  
ATOM   4080  CG  GLU C 273      -9.991  12.961  14.090  1.00 39.53           C  
ATOM   4081  CD  GLU C 273     -10.987  13.813  13.320  1.00 39.53           C  
ATOM   4082  OE1 GLU C 273     -10.905  15.060  13.395  1.00 39.53           O  
ATOM   4083  OE2 GLU C 273     -11.857  13.229  12.637  1.00 39.53           O  
ATOM   4084  N   ARG C 274      -9.723   8.488  14.184  1.00 41.21           N  
ATOM   4085  CA  ARG C 274     -10.480   7.241  14.144  1.00 41.21           C  
ATOM   4086  C   ARG C 274     -10.370   6.491  15.467  1.00 41.21           C  
ATOM   4087  CB  ARG C 274      -9.994   6.353  12.997  1.00 41.21           C  
ATOM   4088  O   ARG C 274     -11.351   5.917  15.944  1.00 41.21           O  
ATOM   4089  CG  ARG C 274     -10.508   6.775  11.630  1.00 41.21           C  
ATOM   4090  CD  ARG C 274     -10.584   5.598  10.667  1.00 41.21           C  
ATOM   4091  NE  ARG C 274     -10.711   6.042   9.282  1.00 41.21           N  
ATOM   4092  NH1 ARG C 274     -10.360   3.952   8.362  1.00 41.21           N  
ATOM   4093  NH2 ARG C 274     -10.736   5.759   7.003  1.00 41.21           N  
ATOM   4094  CZ  ARG C 274     -10.602   5.250   8.219  1.00 41.21           C  
ATOM   4095  N   LEU C 275      -9.115   6.331  15.989  1.00 42.65           N  
ATOM   4096  CA  LEU C 275      -9.116   5.549  17.221  1.00 42.65           C  
ATOM   4097  C   LEU C 275      -8.826   6.435  18.428  1.00 42.65           C  
ATOM   4098  CB  LEU C 275      -8.085   4.421  17.141  1.00 42.65           C  
ATOM   4099  O   LEU C 275      -7.859   6.201  19.156  1.00 42.65           O  
ATOM   4100  CG  LEU C 275      -8.598   3.066  16.652  1.00 42.65           C  
ATOM   4101  CD1 LEU C 275      -7.852   2.639  15.393  1.00 42.65           C  
ATOM   4102  CD2 LEU C 275      -8.456   2.013  17.747  1.00 42.65           C  
ATOM   4103  N   GLY C 276      -9.093   7.697  18.321  1.00 46.07           N  
ATOM   4104  CA  GLY C 276      -8.781   8.390  19.561  1.00 46.07           C  
ATOM   4105  C   GLY C 276      -9.718   8.028  20.698  1.00 46.07           C  
ATOM   4106  O   GLY C 276     -10.878   7.682  20.467  1.00 46.07           O  
ATOM   4107  N   PHE C 277      -9.206   7.521  21.736  1.00 42.76           N  
ATOM   4108  CA  PHE C 277      -9.969   7.271  22.953  1.00 42.76           C  
ATOM   4109  C   PHE C 277     -10.505   8.575  23.533  1.00 42.76           C  
ATOM   4110  CB  PHE C 277      -9.104   6.551  23.993  1.00 42.76           C  
ATOM   4111  O   PHE C 277      -9.872   9.625  23.404  1.00 42.76           O  
ATOM   4112  CG  PHE C 277      -8.796   5.121  23.641  1.00 42.76           C  
ATOM   4113  CD1 PHE C 277      -9.676   4.101  23.984  1.00 42.76           C  
ATOM   4114  CD2 PHE C 277      -7.627   4.796  22.966  1.00 42.76           C  
ATOM   4115  CE1 PHE C 277      -9.393   2.776  23.659  1.00 42.76           C  
ATOM   4116  CE2 PHE C 277      -7.338   3.475  22.638  1.00 42.76           C  
ATOM   4117  CZ  PHE C 277      -8.222   2.466  22.986  1.00 42.76           C  
ATOM   4118  N   CYS C 278     -11.822   8.482  23.921  1.00 44.94           N  
ATOM   4119  CA  CYS C 278     -12.444   9.638  24.557  1.00 44.94           C  
ATOM   4120  C   CYS C 278     -11.689  10.038  25.818  1.00 44.94           C  
ATOM   4121  CB  CYS C 278     -13.904   9.341  24.898  1.00 44.94           C  
ATOM   4122  O   CYS C 278     -11.322   9.182  26.626  1.00 44.94           O  
ATOM   4123  SG  CYS C 278     -14.769  10.729  25.663  1.00 44.94           S  
ATOM   4124  N   GLN C 279     -11.335  11.206  25.889  1.00 56.02           N  
ATOM   4125  CA  GLN C 279     -10.640  11.703  27.071  1.00 56.02           C  
ATOM   4126  C   GLN C 279     -11.557  11.697  28.291  1.00 56.02           C  
ATOM   4127  CB  GLN C 279     -10.103  13.114  26.826  1.00 56.02           C  
ATOM   4128  O   GLN C 279     -11.085  11.640  29.429  1.00 56.02           O  
ATOM   4129  CG  GLN C 279      -9.058  13.190  25.721  1.00 56.02           C  
ATOM   4130  CD  GLN C 279      -8.056  14.309  25.936  1.00 56.02           C  
ATOM   4131  NE2 GLN C 279      -7.935  15.195  24.953  1.00 56.02           N  
ATOM   4132  OE1 GLN C 279      -7.397  14.378  26.979  1.00 56.02           O  
ATOM   4133  N   HIS C 280     -12.924  11.722  28.013  1.00 63.16           N  
ATOM   4134  CA  HIS C 280     -13.902  11.799  29.092  1.00 63.16           C  
ATOM   4135  C   HIS C 280     -14.360  10.409  29.520  1.00 63.16           C  
ATOM   4136  CB  HIS C 280     -15.105  12.641  28.665  1.00 63.16           C  
ATOM   4137  O   HIS C 280     -14.545  10.152  30.712  1.00 63.16           O  
ATOM   4138  CG  HIS C 280     -15.797  13.320  29.804  1.00 63.16           C  
ATOM   4139  CD2 HIS C 280     -16.984  13.064  30.403  1.00 63.16           C  
ATOM   4140  ND1 HIS C 280     -15.262  14.408  30.457  1.00 63.16           N  
ATOM   4141  CE1 HIS C 280     -16.092  14.793  31.412  1.00 63.16           C  
ATOM   4142  NE2 HIS C 280     -17.145  13.994  31.400  1.00 63.16           N  
ATOM   4143  N   HIS C 281     -14.516   9.524  28.524  1.00 55.74           N  
ATOM   4144  CA  HIS C 281     -14.930   8.153  28.796  1.00 55.74           C  
ATOM   4145  C   HIS C 281     -13.806   7.167  28.493  1.00 55.74           C  
ATOM   4146  CB  HIS C 281     -16.174   7.796  27.981  1.00 55.74           C  
ATOM   4147  O   HIS C 281     -13.391   7.028  27.340  1.00 55.74           O  
ATOM   4148  CG  HIS C 281     -17.337   8.702  28.234  1.00 55.74           C  
ATOM   4149  CD2 HIS C 281     -18.200   8.772  29.275  1.00 55.74           C  
ATOM   4150  ND1 HIS C 281     -17.722   9.684  27.347  1.00 55.74           N  
ATOM   4151  CE1 HIS C 281     -18.775  10.320  27.834  1.00 55.74           C  
ATOM   4152  NE2 HIS C 281     -19.084   9.786  29.002  1.00 55.74           N  
ATOM   4153  N   ASP C 282     -13.289   6.513  29.563  1.00 53.60           N  
ATOM   4154  CA  ASP C 282     -12.183   5.563  29.499  1.00 53.60           C  
ATOM   4155  C   ASP C 282     -12.569   4.324  28.694  1.00 53.60           C  
ATOM   4156  CB  ASP C 282     -11.740   5.158  30.906  1.00 53.60           C  
ATOM   4157  O   ASP C 282     -13.683   3.813  28.827  1.00 53.60           O  
ATOM   4158  CG  ASP C 282     -10.989   6.261  31.632  1.00 53.60           C  
ATOM   4159  OD1 ASP C 282     -10.305   7.070  30.969  1.00 53.60           O  
ATOM   4160  OD2 ASP C 282     -11.080   6.319  32.877  1.00 53.60           O  
ATOM   4161  N   ASP C 283     -11.966   4.199  27.508  1.00 56.70           N  
ATOM   4162  CA  ASP C 283     -12.079   2.982  26.710  1.00 56.70           C  
ATOM   4163  C   ASP C 283     -13.064   3.170  25.558  1.00 56.70           C  
ATOM   4164  CB  ASP C 283     -12.512   1.804  27.585  1.00 56.70           C  
ATOM   4165  O   ASP C 283     -13.476   2.198  24.922  1.00 56.70           O  
ATOM   4166  CG  ASP C 283     -11.395   1.282  28.471  1.00 56.70           C  
ATOM   4167  OD1 ASP C 283     -10.345   0.857  27.943  1.00 56.70           O  
ATOM   4168  OD2 ASP C 283     -11.568   1.292  29.709  1.00 56.70           O  
ATOM   4169  N   GLU C 284     -13.626   4.446  25.490  1.00 54.80           N  
ATOM   4170  CA  GLU C 284     -14.532   4.692  24.372  1.00 54.80           C  
ATOM   4171  C   GLU C 284     -13.792   5.306  23.187  1.00 54.80           C  
ATOM   4172  CB  GLU C 284     -15.683   5.604  24.803  1.00 54.80           C  
ATOM   4173  O   GLU C 284     -12.926   6.164  23.367  1.00 54.80           O  
ATOM   4174  CG  GLU C 284     -16.680   4.936  25.739  1.00 54.80           C  
ATOM   4175  CD  GLU C 284     -17.639   3.998  25.023  1.00 54.80           C  
ATOM   4176  OE1 GLU C 284     -18.109   3.019  25.646  1.00 54.80           O  
ATOM   4177  OE2 GLU C 284     -17.922   4.244  23.829  1.00 54.80           O  
ATOM   4178  N   VAL C 285     -14.018   4.805  22.109  1.00 53.29           N  
ATOM   4179  CA  VAL C 285     -13.389   5.305  20.891  1.00 53.29           C  
ATOM   4180  C   VAL C 285     -14.268   6.383  20.261  1.00 53.29           C  
ATOM   4181  CB  VAL C 285     -13.130   4.168  19.878  1.00 53.29           C  
ATOM   4182  O   VAL C 285     -15.497   6.310  20.331  1.00 53.29           O  
ATOM   4183  CG1 VAL C 285     -12.294   4.672  18.703  1.00 53.29           C  
ATOM   4184  CG2 VAL C 285     -12.441   2.990  20.563  1.00 53.29           C  
ATOM   4185  N   LEU C 286     -13.565   7.475  19.874  1.00 56.41           N  
ATOM   4186  CA  LEU C 286     -14.269   8.540  19.168  1.00 56.41           C  
ATOM   4187  C   LEU C 286     -14.699   8.080  17.779  1.00 56.41           C  
ATOM   4188  CB  LEU C 286     -13.383   9.784  19.055  1.00 56.41           C  
ATOM   4189  O   LEU C 286     -13.857   7.865  16.904  1.00 56.41           O  
ATOM   4190  CG  LEU C 286     -12.978  10.450  20.372  1.00 56.41           C  
ATOM   4191  CD1 LEU C 286     -11.886  11.486  20.128  1.00 56.41           C  
ATOM   4192  CD2 LEU C 286     -14.189  11.089  21.043  1.00 56.41           C  
ATOM   4193  N   HIS C 287     -16.090   7.804  17.690  1.00 58.33           N  
ATOM   4194  CA  HIS C 287     -16.484   7.245  16.402  1.00 58.33           C  
ATOM   4195  C   HIS C 287     -17.638   8.032  15.790  1.00 58.33           C  
ATOM   4196  CB  HIS C 287     -16.873   5.774  16.553  1.00 58.33           C  
ATOM   4197  O   HIS C 287     -18.183   7.640  14.755  1.00 58.33           O  
ATOM   4198  CG  HIS C 287     -17.089   5.073  15.249  1.00 58.33           C  
ATOM   4199  CD2 HIS C 287     -18.224   4.641  14.650  1.00 58.33           C  
ATOM   4200  ND1 HIS C 287     -16.054   4.741  14.402  1.00 58.33           N  
ATOM   4201  CE1 HIS C 287     -16.545   4.133  13.335  1.00 58.33           C  
ATOM   4202  NE2 HIS C 287     -17.859   4.059  13.461  1.00 58.33           N  
ATOM   4203  N   LEU C 288     -18.007   9.017  16.493  1.00 61.09           N  
ATOM   4204  CA  LEU C 288     -19.082   9.873  16.004  1.00 61.09           C  
ATOM   4205  C   LEU C 288     -18.621  11.324  15.908  1.00 61.09           C  
ATOM   4206  CB  LEU C 288     -20.305   9.773  16.919  1.00 61.09           C  
ATOM   4207  O   LEU C 288     -17.606  11.697  16.501  1.00 61.09           O  
ATOM   4208  CG  LEU C 288     -20.897   8.376  17.111  1.00 61.09           C  
ATOM   4209  CD1 LEU C 288     -21.877   8.371  18.278  1.00 61.09           C  
ATOM   4210  CD2 LEU C 288     -21.578   7.903  15.831  1.00 61.09           C  
ATOM   4211  N   TYR C 289     -19.393  12.119  14.989  1.00 58.83           N  
ATOM   4212  CA  TYR C 289     -19.190  13.562  14.949  1.00 58.83           C  
ATOM   4213  C   TYR C 289     -20.481  14.305  15.270  1.00 58.83           C  
ATOM   4214  CB  TYR C 289     -18.666  13.994  13.576  1.00 58.83           C  
ATOM   4215  O   TYR C 289     -21.564  13.888  14.851  1.00 58.83           O  
ATOM   4216  CG  TYR C 289     -17.196  13.721  13.374  1.00 58.83           C  
ATOM   4217  CD1 TYR C 289     -16.239  14.683  13.687  1.00 58.83           C  
ATOM   4218  CD2 TYR C 289     -16.760  12.500  12.868  1.00 58.83           C  
ATOM   4219  CE1 TYR C 289     -14.882  14.437  13.500  1.00 58.83           C  
ATOM   4220  CE2 TYR C 289     -15.407  12.243  12.677  1.00 58.83           C  
ATOM   4221  OH  TYR C 289     -13.136  12.966  12.809  1.00 58.83           O  
ATOM   4222  CZ  TYR C 289     -14.477  13.215  12.996  1.00 58.83           C  
ATOM   4223  N   CYS C 290     -20.380  15.343  16.172  1.00 56.86           N  
ATOM   4224  CA  CYS C 290     -21.501  16.229  16.464  1.00 56.86           C  
ATOM   4225  C   CYS C 290     -21.990  16.924  15.199  1.00 56.86           C  
ATOM   4226  CB  CYS C 290     -21.103  17.271  17.508  1.00 56.86           C  
ATOM   4227  O   CYS C 290     -21.186  17.410  14.402  1.00 56.86           O  
ATOM   4228  SG  CYS C 290     -22.414  18.452  17.894  1.00 56.86           S  
ATOM   4229  N   ASP C 291     -23.204  16.886  14.960  1.00 58.23           N  
ATOM   4230  CA  ASP C 291     -23.817  17.448  13.760  1.00 58.23           C  
ATOM   4231  C   ASP C 291     -23.678  18.968  13.732  1.00 58.23           C  
ATOM   4232  CB  ASP C 291     -25.293  17.053  13.677  1.00 58.23           C  
ATOM   4233  O   ASP C 291     -23.604  19.570  12.659  1.00 58.23           O  
ATOM   4234  CG  ASP C 291     -25.497  15.598  13.292  1.00 58.23           C  
ATOM   4235  OD1 ASP C 291     -24.981  15.168  12.238  1.00 58.23           O  
ATOM   4236  OD2 ASP C 291     -26.183  14.876  14.047  1.00 58.23           O  
ATOM   4237  N   THR C 292     -23.557  19.461  14.907  1.00 58.67           N  
ATOM   4238  CA  THR C 292     -23.589  20.917  14.991  1.00 58.67           C  
ATOM   4239  C   THR C 292     -22.191  21.500  14.811  1.00 58.67           C  
ATOM   4240  CB  THR C 292     -24.176  21.387  16.335  1.00 58.67           C  
ATOM   4241  O   THR C 292     -22.000  22.443  14.041  1.00 58.67           O  
ATOM   4242  CG2 THR C 292     -24.486  22.880  16.308  1.00 58.67           C  
ATOM   4243  OG1 THR C 292     -25.384  20.664  16.601  1.00 58.67           O  
ATOM   4244  N   CYS C 293     -21.182  20.871  15.441  1.00 51.14           N  
ATOM   4245  CA  CYS C 293     -19.886  21.541  15.468  1.00 51.14           C  
ATOM   4246  C   CYS C 293     -18.801  20.654  14.869  1.00 51.14           C  
ATOM   4247  CB  CYS C 293     -19.511  21.925  16.899  1.00 51.14           C  
ATOM   4248  O   CYS C 293     -17.638  21.055  14.792  1.00 51.14           O  
ATOM   4249  SG  CYS C 293     -19.534  20.537  18.055  1.00 51.14           S  
ATOM   4250  N   SER C 294     -19.124  19.376  14.414  1.00 52.54           N  
ATOM   4251  CA  SER C 294     -18.281  18.433  13.687  1.00 52.54           C  
ATOM   4252  C   SER C 294     -17.100  17.978  14.537  1.00 52.54           C  
ATOM   4253  CB  SER C 294     -17.773  19.059  12.387  1.00 52.54           C  
ATOM   4254  O   SER C 294     -16.066  17.570  14.005  1.00 52.54           O  
ATOM   4255  OG  SER C 294     -18.856  19.456  11.563  1.00 52.54           O  
ATOM   4256  N   VAL C 295     -17.152  18.003  15.857  1.00 59.61           N  
ATOM   4257  CA  VAL C 295     -16.133  17.488  16.765  1.00 59.61           C  
ATOM   4258  C   VAL C 295     -16.354  15.994  16.996  1.00 59.61           C  
ATOM   4259  CB  VAL C 295     -16.140  18.242  18.114  1.00 59.61           C  
ATOM   4260  O   VAL C 295     -17.494  15.542  17.124  1.00 59.61           O  
ATOM   4261  CG1 VAL C 295     -15.168  17.596  19.099  1.00 59.61           C  
ATOM   4262  CG2 VAL C 295     -15.791  19.714  17.902  1.00 59.61           C  
ATOM   4263  N   PRO C 296     -15.267  15.242  17.032  1.00 63.24           N  
ATOM   4264  CA  PRO C 296     -15.406  13.810  17.309  1.00 63.24           C  
ATOM   4265  C   PRO C 296     -15.998  13.531  18.689  1.00 63.24           C  
ATOM   4266  CB  PRO C 296     -13.969  13.292  17.216  1.00 63.24           C  
ATOM   4267  O   PRO C 296     -15.610  14.169  19.671  1.00 63.24           O  
ATOM   4268  CG  PRO C 296     -13.141  14.507  16.950  1.00 63.24           C  
ATOM   4269  CD  PRO C 296     -14.050  15.700  16.889  1.00 63.24           C  
ATOM   4270  N   ILE C 297     -17.022  12.675  18.778  1.00 63.70           N  
ATOM   4271  CA  ILE C 297     -17.677  12.329  20.035  1.00 63.70           C  
ATOM   4272  C   ILE C 297     -17.780  10.811  20.162  1.00 63.70           C  
ATOM   4273  CB  ILE C 297     -19.078  12.972  20.139  1.00 63.70           C  
ATOM   4274  O   ILE C 297     -17.697  10.091  19.164  1.00 63.70           O  
ATOM   4275  CG1 ILE C 297     -19.948  12.551  18.949  1.00 63.70           C  
ATOM   4276  CG2 ILE C 297     -18.968  14.497  20.224  1.00 63.70           C  
ATOM   4277  CD1 ILE C 297     -21.405  12.975  19.067  1.00 63.70           C  
ATOM   4278  N   CYS C 298     -17.903  10.300  21.394  1.00 57.58           N  
ATOM   4279  CA  CYS C 298     -17.925   8.868  21.671  1.00 57.58           C  
ATOM   4280  C   CYS C 298     -19.355   8.344  21.722  1.00 57.58           C  
ATOM   4281  CB  CYS C 298     -17.214   8.567  22.990  1.00 57.58           C  
ATOM   4282  O   CYS C 298     -19.599   7.166  21.455  1.00 57.58           O  
ATOM   4283  SG  CYS C 298     -17.942   9.403  24.417  1.00 57.58           S  
ATOM   4284  N   ARG C 299     -20.264   9.234  22.113  1.00 67.59           N  
ATOM   4285  CA  ARG C 299     -21.657   8.818  22.234  1.00 67.59           C  
ATOM   4286  C   ARG C 299     -22.602   9.933  21.800  1.00 67.59           C  
ATOM   4287  CB  ARG C 299     -21.970   8.396  23.671  1.00 67.59           C  
ATOM   4288  O   ARG C 299     -22.279  11.115  21.935  1.00 67.59           O  
ATOM   4289  CG  ARG C 299     -21.355   7.064  24.070  1.00 67.59           C  
ATOM   4290  CD  ARG C 299     -21.693   6.695  25.508  1.00 67.59           C  
ATOM   4291  NE  ARG C 299     -21.036   5.456  25.915  1.00 67.59           N  
ATOM   4292  NH1 ARG C 299     -21.917   5.448  28.051  1.00 67.59           N  
ATOM   4293  NH2 ARG C 299     -20.516   3.763  27.377  1.00 67.59           N  
ATOM   4294  CZ  ARG C 299     -21.158   4.892  27.113  1.00 67.59           C  
ATOM   4295  N   GLU C 300     -23.828   9.718  21.075  1.00 68.21           N  
ATOM   4296  CA  GLU C 300     -24.865  10.699  20.772  1.00 68.21           C  
ATOM   4297  C   GLU C 300     -25.563  11.175  22.042  1.00 68.21           C  
ATOM   4298  CB  GLU C 300     -25.890  10.115  19.796  1.00 68.21           C  
ATOM   4299  O   GLU C 300     -25.695  10.417  23.006  1.00 68.21           O  
ATOM   4300  CG  GLU C 300     -25.505  10.275  18.332  1.00 68.21           C  
ATOM   4301  CD  GLU C 300     -26.476   9.596  17.379  1.00 68.21           C  
ATOM   4302  OE1 GLU C 300     -26.682  10.108  16.255  1.00 68.21           O  
ATOM   4303  OE2 GLU C 300     -27.038   8.545  17.760  1.00 68.21           O  
TER    4304      GLU C 300                                                      
ENDMDL                                                                          
END                                                                             
