# Supplementary material for: Structure and activation of the RING E3 ubiquitin ligase TRIM72 on the membrane
Source: Nat Struct Mol Biol. 2023 Sep 28;30(11):1695–706. doi: 10.1038/s41594-023-01111-7 (PMC10643145; doi:10.1038/s41594-023-01111-7)
Supplement: Supplementary file 5 — Predicted structures of the RING domain of 60 TRIM proteins. [file 41594_2023_1111_MOESM5_ESM.zip › R72_b48e4_unrelaxed_rank_1_model_3.pdb]

MODEL     1                                                                     
ATOM      1  N   MET B   1     -14.098  13.309   0.667  1.00 26.00           N  
ATOM      2  CA  MET B   1     -13.337  12.209   1.251  1.00 26.00           C  
ATOM      3  C   MET B   1     -11.989  12.049   0.555  1.00 26.00           C  
ATOM      4  CB  MET B   1     -14.128  10.902   1.166  1.00 26.00           C  
ATOM      5  O   MET B   1     -11.930  11.909  -0.668  1.00 26.00           O  
ATOM      6  CG  MET B   1     -15.116  10.708   2.304  1.00 26.00           C  
ATOM      7  SD  MET B   1     -16.037   9.126   2.174  1.00 26.00           S  
ATOM      8  CE  MET B   1     -15.088   8.107   3.337  1.00 26.00           C  
ATOM      9  N   SER B   2     -10.949  12.596   1.064  1.00 30.43           N  
ATOM     10  CA  SER B   2      -9.678  12.437   0.367  1.00 30.43           C  
ATOM     11  C   SER B   2      -9.460  10.990  -0.063  1.00 30.43           C  
ATOM     12  CB  SER B   2      -8.519  12.894   1.254  1.00 30.43           C  
ATOM     13  O   SER B   2      -9.760  10.061   0.690  1.00 30.43           O  
ATOM     14  OG  SER B   2      -7.482  13.462   0.473  1.00 30.43           O  
ATOM     15  N   ALA B   3      -9.580  10.800  -1.433  1.00 38.29           N  
ATOM     16  CA  ALA B   3      -9.449   9.543  -2.165  1.00 38.29           C  
ATOM     17  C   ALA B   3      -8.273   8.723  -1.641  1.00 38.29           C  
ATOM     18  CB  ALA B   3      -9.283   9.811  -3.658  1.00 38.29           C  
ATOM     19  O   ALA B   3      -8.304   7.490  -1.676  1.00 38.29           O  
ATOM     20  N   ALA B   4      -7.405   9.462  -0.760  1.00 47.47           N  
ATOM     21  CA  ALA B   4      -6.132   8.775  -0.557  1.00 47.47           C  
ATOM     22  C   ALA B   4      -6.246   7.722   0.541  1.00 47.47           C  
ATOM     23  CB  ALA B   4      -5.034   9.780  -0.215  1.00 47.47           C  
ATOM     24  O   ALA B   4      -5.890   6.560   0.335  1.00 47.47           O  
ATOM     25  N   PRO B   5      -6.877   8.182   1.727  1.00 47.69           N  
ATOM     26  CA  PRO B   5      -6.982   7.157   2.768  1.00 47.69           C  
ATOM     27  C   PRO B   5      -7.924   6.019   2.383  1.00 47.69           C  
ATOM     28  CB  PRO B   5      -7.524   7.931   3.972  1.00 47.69           C  
ATOM     29  O   PRO B   5      -7.646   4.854   2.680  1.00 47.69           O  
ATOM     30  CG  PRO B   5      -7.282   9.369   3.642  1.00 47.69           C  
ATOM     31  CD  PRO B   5      -7.108   9.494   2.156  1.00 47.69           C  
ATOM     32  N   GLY B   6      -8.993   6.464   1.741  1.00 53.56           N  
ATOM     33  CA  GLY B   6      -9.935   5.469   1.256  1.00 53.56           C  
ATOM     34  C   GLY B   6      -9.324   4.507   0.255  1.00 53.56           C  
ATOM     35  O   GLY B   6      -9.578   3.302   0.309  1.00 53.56           O  
ATOM     36  N   LEU B   7      -8.389   5.068  -0.424  1.00 55.41           N  
ATOM     37  CA  LEU B   7      -7.722   4.262  -1.441  1.00 55.41           C  
ATOM     38  C   LEU B   7      -6.781   3.248  -0.800  1.00 55.41           C  
ATOM     39  CB  LEU B   7      -6.943   5.157  -2.409  1.00 55.41           C  
ATOM     40  O   LEU B   7      -6.745   2.084  -1.208  1.00 55.41           O  
ATOM     41  CG  LEU B   7      -6.266   4.454  -3.587  1.00 55.41           C  
ATOM     42  CD1 LEU B   7      -7.314   3.907  -4.551  1.00 55.41           C  
ATOM     43  CD2 LEU B   7      -5.317   5.408  -4.305  1.00 55.41           C  
ATOM     44  N   LEU B   8      -6.120   3.720   0.276  1.00 63.51           N  
ATOM     45  CA  LEU B   8      -5.178   2.837   0.954  1.00 63.51           C  
ATOM     46  C   LEU B   8      -5.902   1.656   1.592  1.00 63.51           C  
ATOM     47  CB  LEU B   8      -4.394   3.607   2.021  1.00 63.51           C  
ATOM     48  O   LEU B   8      -5.528   0.502   1.374  1.00 63.51           O  
ATOM     49  CG  LEU B   8      -3.066   4.221   1.575  1.00 63.51           C  
ATOM     50  CD1 LEU B   8      -2.915   5.628   2.144  1.00 63.51           C  
ATOM     51  CD2 LEU B   8      -1.899   3.338   2.002  1.00 63.51           C  
ATOM     52  N   HIS B   9      -6.997   1.987   2.312  1.00 62.61           N  
ATOM     53  CA  HIS B   9      -7.757   0.924   2.959  1.00 62.61           C  
ATOM     54  C   HIS B   9      -8.346  -0.037   1.932  1.00 62.61           C  
ATOM     55  CB  HIS B   9      -8.871   1.513   3.826  1.00 62.61           C  
ATOM     56  O   HIS B   9      -8.281  -1.256   2.106  1.00 62.61           O  
ATOM     57  CG  HIS B   9      -9.495   0.523   4.757  1.00 62.61           C  
ATOM     58  CD2 HIS B   9      -9.372   0.361   6.096  1.00 62.61           C  
ATOM     59  ND1 HIS B   9     -10.363  -0.458   4.328  1.00 62.61           N  
ATOM     60  CE1 HIS B   9     -10.749  -1.181   5.365  1.00 62.61           C  
ATOM     61  NE2 HIS B   9     -10.162  -0.705   6.450  1.00 62.61           N  
ATOM     62  N   GLN B  10      -8.794   0.501   0.890  1.00 67.68           N  
ATOM     63  CA  GLN B  10      -9.405  -0.296  -0.169  1.00 67.68           C  
ATOM     64  C   GLN B  10      -8.382  -1.223  -0.820  1.00 67.68           C  
ATOM     65  CB  GLN B  10     -10.039   0.610  -1.225  1.00 67.68           C  
ATOM     66  O   GLN B  10      -8.640  -2.415  -0.996  1.00 67.68           O  
ATOM     67  CG  GLN B  10     -10.759  -0.147  -2.333  1.00 67.68           C  
ATOM     68  CD  GLN B  10     -11.341   0.773  -3.390  1.00 67.68           C  
ATOM     69  NE2 GLN B  10     -11.939   0.187  -4.422  1.00 67.68           N  
ATOM     70  OE1 GLN B  10     -11.255   2.000  -3.280  1.00 67.68           O  
ATOM     71  N   GLU B  11      -7.183  -0.721  -1.053  1.00 77.27           N  
ATOM     72  CA  GLU B  11      -6.167  -1.475  -1.781  1.00 77.27           C  
ATOM     73  C   GLU B  11      -5.455  -2.468  -0.867  1.00 77.27           C  
ATOM     74  CB  GLU B  11      -5.150  -0.527  -2.422  1.00 77.27           C  
ATOM     75  O   GLU B  11      -4.813  -3.407  -1.342  1.00 77.27           O  
ATOM     76  CG  GLU B  11      -5.753   0.418  -3.451  1.00 77.27           C  
ATOM     77  CD  GLU B  11      -6.543  -0.299  -4.534  1.00 77.27           C  
ATOM     78  OE1 GLU B  11      -7.569   0.247  -5.000  1.00 77.27           O  
ATOM     79  OE2 GLU B  11      -6.133  -1.417  -4.919  1.00 77.27           O  
ATOM     80  N   LEU B  12      -5.711  -2.242   0.471  1.00 82.30           N  
ATOM     81  CA  LEU B  12      -5.072  -3.149   1.418  1.00 82.30           C  
ATOM     82  C   LEU B  12      -6.087  -4.124   2.006  1.00 82.30           C  
ATOM     83  CB  LEU B  12      -4.394  -2.362   2.542  1.00 82.30           C  
ATOM     84  O   LEU B  12      -5.824  -4.758   3.030  1.00 82.30           O  
ATOM     85  CG  LEU B  12      -3.159  -1.548   2.150  1.00 82.30           C  
ATOM     86  CD1 LEU B  12      -2.615  -0.795   3.359  1.00 82.30           C  
ATOM     87  CD2 LEU B  12      -2.089  -2.454   1.551  1.00 82.30           C  
ATOM     88  N   SER B  13      -7.249  -4.145   1.321  1.00 80.72           N  
ATOM     89  CA  SER B  13      -8.290  -5.065   1.768  1.00 80.72           C  
ATOM     90  C   SER B  13      -8.470  -6.215   0.783  1.00 80.72           C  
ATOM     91  CB  SER B  13      -9.616  -4.327   1.951  1.00 80.72           C  
ATOM     92  O   SER B  13      -8.355  -6.025  -0.430  1.00 80.72           O  
ATOM     93  OG  SER B  13      -9.508  -3.342   2.964  1.00 80.72           O  
ATOM     94  N   CYS B  14      -8.746  -7.398   1.346  1.00 89.45           N  
ATOM     95  CA  CYS B  14      -9.061  -8.568   0.534  1.00 89.45           C  
ATOM     96  C   CYS B  14     -10.433  -8.427  -0.115  1.00 89.45           C  
ATOM     97  CB  CYS B  14      -9.018  -9.837   1.384  1.00 89.45           C  
ATOM     98  O   CYS B  14     -11.426  -8.175   0.569  1.00 89.45           O  
ATOM     99  SG  CYS B  14      -9.377 -11.346   0.459  1.00 89.45           S  
ATOM    100  N   PRO B  15     -10.500  -8.574  -1.457  1.00 84.55           N  
ATOM    101  CA  PRO B  15     -11.790  -8.429  -2.137  1.00 84.55           C  
ATOM    102  C   PRO B  15     -12.787  -9.518  -1.747  1.00 84.55           C  
ATOM    103  CB  PRO B  15     -11.420  -8.531  -3.619  1.00 84.55           C  
ATOM    104  O   PRO B  15     -13.986  -9.382  -2.004  1.00 84.55           O  
ATOM    105  CG  PRO B  15     -10.144  -9.307  -3.642  1.00 84.55           C  
ATOM    106  CD  PRO B  15      -9.391  -9.025  -2.373  1.00 84.55           C  
ATOM    107  N   LEU B  16     -12.362 -10.600  -1.102  1.00 85.78           N  
ATOM    108  CA  LEU B  16     -13.234 -11.723  -0.776  1.00 85.78           C  
ATOM    109  C   LEU B  16     -13.830 -11.563   0.618  1.00 85.78           C  
ATOM    110  CB  LEU B  16     -12.465 -13.044  -0.867  1.00 85.78           C  
ATOM    111  O   LEU B  16     -15.025 -11.791   0.817  1.00 85.78           O  
ATOM    112  CG  LEU B  16     -11.902 -13.408  -2.241  1.00 85.78           C  
ATOM    113  CD1 LEU B  16     -11.177 -14.748  -2.179  1.00 85.78           C  
ATOM    114  CD2 LEU B  16     -13.016 -13.445  -3.282  1.00 85.78           C  
ATOM    115  N   CYS B  17     -13.033 -11.084   1.638  1.00 86.78           N  
ATOM    116  CA  CYS B  17     -13.532 -10.981   3.004  1.00 86.78           C  
ATOM    117  C   CYS B  17     -13.731  -9.523   3.403  1.00 86.78           C  
ATOM    118  CB  CYS B  17     -12.571 -11.659   3.979  1.00 86.78           C  
ATOM    119  O   CYS B  17     -14.296  -9.236   4.459  1.00 86.78           O  
ATOM    120  SG  CYS B  17     -10.998 -10.792   4.172  1.00 86.78           S  
ATOM    121  N   LEU B  18     -13.140  -8.565   2.629  1.00 82.65           N  
ATOM    122  CA  LEU B  18     -13.310  -7.122   2.757  1.00 82.65           C  
ATOM    123  C   LEU B  18     -12.595  -6.599   3.999  1.00 82.65           C  
ATOM    124  CB  LEU B  18     -14.796  -6.760   2.819  1.00 82.65           C  
ATOM    125  O   LEU B  18     -12.864  -5.483   4.451  1.00 82.65           O  
ATOM    126  CG  LEU B  18     -15.637  -7.138   1.598  1.00 82.65           C  
ATOM    127  CD1 LEU B  18     -17.089  -6.723   1.806  1.00 82.65           C  
ATOM    128  CD2 LEU B  18     -15.068  -6.498   0.337  1.00 82.65           C  
ATOM    129  N   GLN B  19     -11.746  -7.420   4.585  1.00 80.84           N  
ATOM    130  CA  GLN B  19     -10.887  -7.005   5.690  1.00 80.84           C  
ATOM    131  C   GLN B  19      -9.463  -6.740   5.209  1.00 80.84           C  
ATOM    132  CB  GLN B  19     -10.880  -8.065   6.792  1.00 80.84           C  
ATOM    133  O   GLN B  19      -9.106  -7.093   4.084  1.00 80.84           O  
ATOM    134  CG  GLN B  19     -12.260  -8.371   7.360  1.00 80.84           C  
ATOM    135  CD  GLN B  19     -12.841  -7.211   8.146  1.00 80.84           C  
ATOM    136  NE2 GLN B  19     -14.113  -6.911   7.907  1.00 80.84           N  
ATOM    137  OE1 GLN B  19     -12.153  -6.591   8.963  1.00 80.84           O  
ATOM    138  N   LEU B  20      -8.700  -6.093   6.020  1.00 83.56           N  
ATOM    139  CA  LEU B  20      -7.286  -5.951   5.689  1.00 83.56           C  
ATOM    140  C   LEU B  20      -6.643  -7.314   5.454  1.00 83.56           C  
ATOM    141  CB  LEU B  20      -6.546  -5.211   6.807  1.00 83.56           C  
ATOM    142  O   LEU B  20      -6.980  -8.289   6.130  1.00 83.56           O  
ATOM    143  CG  LEU B  20      -6.861  -3.721   6.957  1.00 83.56           C  
ATOM    144  CD1 LEU B  20      -6.116  -3.141   8.154  1.00 83.56           C  
ATOM    145  CD2 LEU B  20      -6.503  -2.967   5.681  1.00 83.56           C  
ATOM    146  N   PHE B  21      -5.729  -7.313   4.504  1.00 91.57           N  
ATOM    147  CA  PHE B  21      -5.097  -8.573   4.130  1.00 91.57           C  
ATOM    148  C   PHE B  21      -4.524  -9.275   5.355  1.00 91.57           C  
ATOM    149  CB  PHE B  21      -3.992  -8.335   3.096  1.00 91.57           C  
ATOM    150  O   PHE B  21      -3.952  -8.630   6.236  1.00 91.57           O  
ATOM    151  CG  PHE B  21      -4.503  -8.158   1.692  1.00 91.57           C  
ATOM    152  CD1 PHE B  21      -5.243  -9.160   1.075  1.00 91.57           C  
ATOM    153  CD2 PHE B  21      -4.243  -6.990   0.988  1.00 91.57           C  
ATOM    154  CE1 PHE B  21      -5.717  -8.999  -0.225  1.00 91.57           C  
ATOM    155  CE2 PHE B  21      -4.713  -6.822  -0.312  1.00 91.57           C  
ATOM    156  CZ  PHE B  21      -5.449  -7.828  -0.916  1.00 91.57           C  
ATOM    157  N   ASP B  22      -4.812 -10.495   5.535  1.00 93.09           N  
ATOM    158  CA  ASP B  22      -4.150 -11.420   6.450  1.00 93.09           C  
ATOM    159  C   ASP B  22      -3.358 -12.477   5.684  1.00 93.09           C  
ATOM    160  CB  ASP B  22      -5.173 -12.092   7.368  1.00 93.09           C  
ATOM    161  O   ASP B  22      -3.941 -13.369   5.064  1.00 93.09           O  
ATOM    162  CG  ASP B  22      -4.532 -12.980   8.420  1.00 93.09           C  
ATOM    163  OD1 ASP B  22      -3.361 -12.743   8.789  1.00 93.09           O  
ATOM    164  OD2 ASP B  22      -5.203 -13.928   8.883  1.00 93.09           O  
ATOM    165  N   ALA B  23      -1.987 -12.349   5.759  1.00 95.19           N  
ATOM    166  CA  ALA B  23      -1.097 -13.211   4.985  1.00 95.19           C  
ATOM    167  C   ALA B  23      -1.425 -13.142   3.496  1.00 95.19           C  
ATOM    168  CB  ALA B  23      -1.188 -14.652   5.481  1.00 95.19           C  
ATOM    169  O   ALA B  23      -1.723 -14.163   2.872  1.00 95.19           O  
ATOM    170  N   PRO B  24      -1.314 -11.982   2.835  1.00 96.14           N  
ATOM    171  CA  PRO B  24      -1.712 -11.773   1.441  1.00 96.14           C  
ATOM    172  C   PRO B  24      -0.854 -12.566   0.458  1.00 96.14           C  
ATOM    173  CB  PRO B  24      -1.520 -10.267   1.242  1.00 96.14           C  
ATOM    174  O   PRO B  24       0.358 -12.693   0.653  1.00 96.14           O  
ATOM    175  CG  PRO B  24      -0.453  -9.885   2.216  1.00 96.14           C  
ATOM    176  CD  PRO B  24      -0.578 -10.763   3.428  1.00 96.14           C  
ATOM    177  N   VAL B  25      -1.459 -13.148  -0.520  1.00 96.81           N  
ATOM    178  CA  VAL B  25      -0.791 -13.786  -1.649  1.00 96.81           C  
ATOM    179  C   VAL B  25      -1.257 -13.145  -2.955  1.00 96.81           C  
ATOM    180  CB  VAL B  25      -1.056 -15.308  -1.678  1.00 96.81           C  
ATOM    181  O   VAL B  25      -2.413 -12.733  -3.073  1.00 96.81           O  
ATOM    182  CG1 VAL B  25      -0.421 -15.990  -0.468  1.00 96.81           C  
ATOM    183  CG2 VAL B  25      -2.558 -15.587  -1.726  1.00 96.81           C  
ATOM    184  N   THR B  26      -0.381 -12.982  -3.869  1.00 95.59           N  
ATOM    185  CA  THR B  26      -0.699 -12.414  -5.174  1.00 95.59           C  
ATOM    186  C   THR B  26      -0.630 -13.483  -6.261  1.00 95.59           C  
ATOM    187  CB  THR B  26       0.254 -11.257  -5.527  1.00 95.59           C  
ATOM    188  O   THR B  26       0.422 -14.085  -6.480  1.00 95.59           O  
ATOM    189  CG2 THR B  26      -0.121 -10.624  -6.863  1.00 95.59           C  
ATOM    190  OG1 THR B  26       0.184 -10.258  -4.502  1.00 95.59           O  
ATOM    191  N   ALA B  27      -1.786 -13.669  -6.949  1.00 93.10           N  
ATOM    192  CA  ALA B  27      -1.878 -14.654  -8.023  1.00 93.10           C  
ATOM    193  C   ALA B  27      -1.125 -14.182  -9.264  1.00 93.10           C  
ATOM    194  CB  ALA B  27      -3.339 -14.935  -8.365  1.00 93.10           C  
ATOM    195  O   ALA B  27      -0.841 -12.991  -9.411  1.00 93.10           O  
ATOM    196  N   GLU B  28      -0.802 -15.095 -10.146  1.00 91.44           N  
ATOM    197  CA  GLU B  28      -0.083 -14.784 -11.378  1.00 91.44           C  
ATOM    198  C   GLU B  28      -0.842 -13.760 -12.217  1.00 91.44           C  
ATOM    199  CB  GLU B  28       0.160 -16.057 -12.194  1.00 91.44           C  
ATOM    200  O   GLU B  28      -0.237 -13.005 -12.981  1.00 91.44           O  
ATOM    201  CG  GLU B  28       1.084 -17.057 -11.515  1.00 91.44           C  
ATOM    202  CD  GLU B  28       0.350 -18.030 -10.605  1.00 91.44           C  
ATOM    203  OE1 GLU B  28       0.876 -19.137 -10.350  1.00 91.44           O  
ATOM    204  OE2 GLU B  28      -0.761 -17.682 -10.145  1.00 91.44           O  
ATOM    205  N   CYS B  29      -2.166 -13.709 -11.982  1.00 91.58           N  
ATOM    206  CA  CYS B  29      -3.004 -12.779 -12.731  1.00 91.58           C  
ATOM    207  C   CYS B  29      -2.879 -11.365 -12.176  1.00 91.58           C  
ATOM    208  CB  CYS B  29      -4.466 -13.224 -12.692  1.00 91.58           C  
ATOM    209  O   CYS B  29      -3.332 -10.405 -12.802  1.00 91.58           O  
ATOM    210  SG  CYS B  29      -5.204 -13.158 -11.045  1.00 91.58           S  
ATOM    211  N   GLY B  30      -2.244 -11.250 -10.957  1.00 92.45           N  
ATOM    212  CA  GLY B  30      -1.991  -9.930 -10.400  1.00 92.45           C  
ATOM    213  C   GLY B  30      -2.943  -9.564  -9.277  1.00 92.45           C  
ATOM    214  O   GLY B  30      -2.714  -8.592  -8.554  1.00 92.45           O  
ATOM    215  N   HIS B  31      -3.975 -10.336  -9.032  1.00 91.06           N  
ATOM    216  CA  HIS B  31      -4.902 -10.080  -7.935  1.00 91.06           C  
ATOM    217  C   HIS B  31      -4.381 -10.665  -6.626  1.00 91.06           C  
ATOM    218  CB  HIS B  31      -6.283 -10.655  -8.255  1.00 91.06           C  
ATOM    219  O   HIS B  31      -3.800 -11.752  -6.615  1.00 91.06           O  
ATOM    220  CG  HIS B  31      -6.952  -9.995  -9.418  1.00 91.06           C  
ATOM    221  CD2 HIS B  31      -7.444  -8.743  -9.568  1.00 91.06           C  
ATOM    222  ND1 HIS B  31      -7.182 -10.646 -10.611  1.00 91.06           N  
ATOM    223  CE1 HIS B  31      -7.787  -9.819 -11.447  1.00 91.06           C  
ATOM    224  NE2 HIS B  31      -7.958  -8.658 -10.839  1.00 91.06           N  
ATOM    225  N   SER B  32      -4.621  -9.988  -5.554  1.00 94.99           N  
ATOM    226  CA  SER B  32      -4.161 -10.433  -4.242  1.00 94.99           C  
ATOM    227  C   SER B  32      -5.336 -10.772  -3.331  1.00 94.99           C  
ATOM    228  CB  SER B  32      -3.290  -9.361  -3.587  1.00 94.99           C  
ATOM    229  O   SER B  32      -6.409 -10.176  -3.445  1.00 94.99           O  
ATOM    230  OG  SER B  32      -2.141  -9.097  -4.374  1.00 94.99           O  
ATOM    231  N   PHE B  33      -5.167 -11.722  -2.470  1.00 93.90           N  
ATOM    232  CA  PHE B  33      -6.161 -12.219  -1.527  1.00 93.90           C  
ATOM    233  C   PHE B  33      -5.499 -12.666  -0.229  1.00 93.90           C  
ATOM    234  CB  PHE B  33      -6.952 -13.379  -2.139  1.00 93.90           C  
ATOM    235  O   PHE B  33      -4.284 -12.875  -0.185  1.00 93.90           O  
ATOM    236  CG  PHE B  33      -7.477 -13.093  -3.520  1.00 93.90           C  
ATOM    237  CD1 PHE B  33      -8.706 -12.469  -3.696  1.00 93.90           C  
ATOM    238  CD2 PHE B  33      -6.741 -13.449  -4.643  1.00 93.90           C  
ATOM    239  CE1 PHE B  33      -9.194 -12.203  -4.973  1.00 93.90           C  
ATOM    240  CE2 PHE B  33      -7.223 -13.187  -5.922  1.00 93.90           C  
ATOM    241  CZ  PHE B  33      -8.450 -12.565  -6.085  1.00 93.90           C  
ATOM    242  N   CYS B  34      -6.270 -12.669   0.826  1.00 94.91           N  
ATOM    243  CA  CYS B  34      -5.791 -13.470   1.947  1.00 94.91           C  
ATOM    244  C   CYS B  34      -5.554 -14.914   1.523  1.00 94.91           C  
ATOM    245  CB  CYS B  34      -6.791 -13.426   3.103  1.00 94.91           C  
ATOM    246  O   CYS B  34      -6.332 -15.475   0.749  1.00 94.91           O  
ATOM    247  SG  CYS B  34      -7.117 -11.760   3.720  1.00 94.91           S  
ATOM    248  N   ARG B  35      -4.458 -15.441   2.014  1.00 94.88           N  
ATOM    249  CA  ARG B  35      -4.169 -16.831   1.677  1.00 94.88           C  
ATOM    250  C   ARG B  35      -5.358 -17.731   2.001  1.00 94.88           C  
ATOM    251  CB  ARG B  35      -2.925 -17.319   2.423  1.00 94.88           C  
ATOM    252  O   ARG B  35      -5.767 -18.548   1.174  1.00 94.88           O  
ATOM    253  CG  ARG B  35      -2.545 -18.758   2.112  1.00 94.88           C  
ATOM    254  CD  ARG B  35      -1.300 -19.190   2.875  1.00 94.88           C  
ATOM    255  NE  ARG B  35      -0.107 -18.500   2.393  1.00 94.88           N  
ATOM    256  NH1 ARG B  35       0.452 -20.116   0.840  1.00 94.88           N  
ATOM    257  NH2 ARG B  35       1.757 -18.247   1.076  1.00 94.88           N  
ATOM    258  CZ  ARG B  35       0.698 -18.956   1.437  1.00 94.88           C  
ATOM    259  N   ALA B  36      -5.951 -17.555   3.177  1.00 93.03           N  
ATOM    260  CA  ALA B  36      -7.066 -18.378   3.637  1.00 93.03           C  
ATOM    261  C   ALA B  36      -8.296 -18.177   2.757  1.00 93.03           C  
ATOM    262  CB  ALA B  36      -7.399 -18.057   5.092  1.00 93.03           C  
ATOM    263  O   ALA B  36      -9.008 -19.135   2.446  1.00 93.03           O  
ATOM    264  N   CYS B  37      -8.527 -16.930   2.287  1.00 90.89           N  
ATOM    265  CA  CYS B  37      -9.685 -16.623   1.455  1.00 90.89           C  
ATOM    266  C   CYS B  37      -9.558 -17.272   0.082  1.00 90.89           C  
ATOM    267  CB  CYS B  37      -9.850 -15.112   1.302  1.00 90.89           C  
ATOM    268  O   CYS B  37     -10.517 -17.856  -0.425  1.00 90.89           O  
ATOM    269  SG  CYS B  37     -10.356 -14.277   2.822  1.00 90.89           S  
ATOM    270  N   LEU B  38      -8.348 -17.169  -0.496  1.00 91.66           N  
ATOM    271  CA  LEU B  38      -8.126 -17.804  -1.791  1.00 91.66           C  
ATOM    272  C   LEU B  38      -8.314 -19.314  -1.694  1.00 91.66           C  
ATOM    273  CB  LEU B  38      -6.723 -17.485  -2.312  1.00 91.66           C  
ATOM    274  O   LEU B  38      -8.897 -19.930  -2.590  1.00 91.66           O  
ATOM    275  CG  LEU B  38      -6.391 -17.987  -3.718  1.00 91.66           C  
ATOM    276  CD1 LEU B  38      -7.396 -17.441  -4.727  1.00 91.66           C  
ATOM    277  CD2 LEU B  38      -4.969 -17.594  -4.105  1.00 91.66           C  
ATOM    278  N   GLY B  39      -7.800 -19.907  -0.645  1.00 86.65           N  
ATOM    279  CA  GLY B  39      -7.928 -21.340  -0.435  1.00 86.65           C  
ATOM    280  C   GLY B  39      -9.366 -21.791  -0.261  1.00 86.65           C  
ATOM    281  O   GLY B  39      -9.748 -22.862  -0.737  1.00 86.65           O  
ATOM    282  N   ARG B  40     -10.211 -21.013   0.383  1.00 83.64           N  
ATOM    283  CA  ARG B  40     -11.597 -21.353   0.689  1.00 83.64           C  
ATOM    284  C   ARG B  40     -12.469 -21.274  -0.560  1.00 83.64           C  
ATOM    285  CB  ARG B  40     -12.151 -20.428   1.775  1.00 83.64           C  
ATOM    286  O   ARG B  40     -13.327 -22.132  -0.780  1.00 83.64           O  
ATOM    287  CG  ARG B  40     -11.797 -20.857   3.189  1.00 83.64           C  
ATOM    288  CD  ARG B  40     -12.501 -20.000   4.232  1.00 83.64           C  
ATOM    289  NE  ARG B  40     -12.517 -18.591   3.850  1.00 83.64           N  
ATOM    290  NH1 ARG B  40     -11.998 -17.800   5.957  1.00 83.64           N  
ATOM    291  NH2 ARG B  40     -12.318 -16.334   4.225  1.00 83.64           N  
ATOM    292  CZ  ARG B  40     -12.278 -17.578   4.678  1.00 83.64           C  
ATOM    293  N   VAL B  41     -12.253 -20.246  -1.426  1.00 77.89           N  
ATOM    294  CA  VAL B  41     -13.125 -19.978  -2.564  1.00 77.89           C  
ATOM    295  C   VAL B  41     -12.712 -20.848  -3.749  1.00 77.89           C  
ATOM    296  CB  VAL B  41     -13.095 -18.485  -2.962  1.00 77.89           C  
ATOM    297  O   VAL B  41     -13.551 -21.234  -4.566  1.00 77.89           O  
ATOM    298  CG1 VAL B  41     -13.900 -18.251  -4.240  1.00 77.89           C  
ATOM    299  CG2 VAL B  41     -13.630 -17.618  -1.824  1.00 77.89           C  
ATOM    300  N   ALA B  42     -11.377 -21.050  -3.842  1.00 67.81           N  
ATOM    301  CA  ALA B  42     -10.843 -21.750  -5.007  1.00 67.81           C  
ATOM    302  C   ALA B  42     -11.331 -23.196  -5.049  1.00 67.81           C  
ATOM    303  CB  ALA B  42      -9.317 -21.707  -5.001  1.00 67.81           C  
ATOM    304  O   ALA B  42     -11.376 -23.811  -6.117  1.00 67.81           O  
ATOM    305  N   GLY B  43     -12.421 -23.600  -4.304  1.00 67.04           N  
ATOM    306  CA  GLY B  43     -12.877 -24.980  -4.327  1.00 67.04           C  
ATOM    307  C   GLY B  43     -11.742 -25.983  -4.403  1.00 67.04           C  
ATOM    308  O   GLY B  43     -10.631 -25.706  -3.946  1.00 67.04           O  
ATOM    309  N   GLU B  44     -12.057 -27.318  -4.823  1.00 72.51           N  
ATOM    310  CA  GLU B  44     -11.073 -28.385  -4.973  1.00 72.51           C  
ATOM    311  C   GLU B  44     -10.146 -28.118  -6.156  1.00 72.51           C  
ATOM    312  CB  GLU B  44     -11.768 -29.738  -5.145  1.00 72.51           C  
ATOM    313  O   GLU B  44     -10.608 -27.909  -7.279  1.00 72.51           O  
ATOM    314  CG  GLU B  44     -12.347 -30.300  -3.855  1.00 72.51           C  
ATOM    315  CD  GLU B  44     -11.285 -30.801  -2.889  1.00 72.51           C  
ATOM    316  OE1 GLU B  44     -11.452 -30.628  -1.660  1.00 72.51           O  
ATOM    317  OE2 GLU B  44     -10.277 -31.369  -3.365  1.00 72.51           O  
ATOM    318  N   PRO B  45      -8.897 -27.935  -5.893  1.00 73.72           N  
ATOM    319  CA  PRO B  45      -7.948 -27.718  -6.988  1.00 73.72           C  
ATOM    320  C   PRO B  45      -8.035 -28.796  -8.066  1.00 73.72           C  
ATOM    321  CB  PRO B  45      -6.587 -27.754  -6.287  1.00 73.72           C  
ATOM    322  O   PRO B  45      -8.462 -29.920  -7.788  1.00 73.72           O  
ATOM    323  CG  PRO B  45      -6.895 -28.134  -4.875  1.00 73.72           C  
ATOM    324  CD  PRO B  45      -8.382 -28.286  -4.735  1.00 73.72           C  
ATOM    325  N   ALA B  46      -7.843 -28.378  -9.314  1.00 81.59           N  
ATOM    326  CA  ALA B  46      -7.661 -29.354 -10.385  1.00 81.59           C  
ATOM    327  C   ALA B  46      -6.506 -30.302 -10.073  1.00 81.59           C  
ATOM    328  CB  ALA B  46      -7.420 -28.646 -11.716  1.00 81.59           C  
ATOM    329  O   ALA B  46      -5.828 -30.149  -9.054  1.00 81.59           O  
ATOM    330  N   ALA B  47      -6.416 -31.365 -10.786  1.00 81.41           N  
ATOM    331  CA  ALA B  47      -5.401 -32.394 -10.579  1.00 81.41           C  
ATOM    332  C   ALA B  47      -4.005 -31.781 -10.507  1.00 81.41           C  
ATOM    333  CB  ALA B  47      -5.464 -33.436 -11.694  1.00 81.41           C  
ATOM    334  O   ALA B  47      -3.160 -32.234  -9.732  1.00 81.41           O  
ATOM    335  N   ASP B  48      -3.849 -30.577 -11.170  1.00 82.97           N  
ATOM    336  CA  ASP B  48      -2.521 -29.972 -11.218  1.00 82.97           C  
ATOM    337  C   ASP B  48      -2.361 -28.911 -10.131  1.00 82.97           C  
ATOM    338  CB  ASP B  48      -2.261 -29.358 -12.595  1.00 82.97           C  
ATOM    339  O   ASP B  48      -1.351 -28.207 -10.088  1.00 82.97           O  
ATOM    340  CG  ASP B  48      -3.190 -28.199 -12.913  1.00 82.97           C  
ATOM    341  OD1 ASP B  48      -4.146 -27.955 -12.144  1.00 82.97           O  
ATOM    342  OD2 ASP B  48      -2.967 -27.526 -13.942  1.00 82.97           O  
ATOM    343  N   GLY B  49      -3.353 -28.794  -9.278  1.00 83.61           N  
ATOM    344  CA  GLY B  49      -3.259 -27.876  -8.154  1.00 83.61           C  
ATOM    345  C   GLY B  49      -3.736 -26.475  -8.487  1.00 83.61           C  
ATOM    346  O   GLY B  49      -3.667 -25.575  -7.647  1.00 83.61           O  
ATOM    347  N   THR B  50      -4.276 -26.352  -9.730  1.00 89.37           N  
ATOM    348  CA  THR B  50      -4.695 -25.035 -10.199  1.00 89.37           C  
ATOM    349  C   THR B  50      -6.126 -24.735  -9.761  1.00 89.37           C  
ATOM    350  CB  THR B  50      -4.591 -24.928 -11.731  1.00 89.37           C  
ATOM    351  O   THR B  50      -6.955 -25.643  -9.668  1.00 89.37           O  
ATOM    352  CG2 THR B  50      -3.149 -25.092 -12.198  1.00 89.37           C  
ATOM    353  OG1 THR B  50      -5.395 -25.952 -12.331  1.00 89.37           O  
ATOM    354  N   VAL B  51      -6.325 -23.589  -9.328  1.00 89.49           N  
ATOM    355  CA  VAL B  51      -7.660 -23.056  -9.080  1.00 89.49           C  
ATOM    356  C   VAL B  51      -7.887 -21.811  -9.935  1.00 89.49           C  
ATOM    357  CB  VAL B  51      -7.868 -22.721  -7.586  1.00 89.49           C  
ATOM    358  O   VAL B  51      -6.938 -21.246 -10.484  1.00 89.49           O  
ATOM    359  CG1 VAL B  51      -7.759 -23.981  -6.730  1.00 89.49           C  
ATOM    360  CG2 VAL B  51      -6.857 -21.671  -7.129  1.00 89.49           C  
ATOM    361  N   LEU B  52      -9.126 -21.438 -10.111  1.00 89.52           N  
ATOM    362  CA  LEU B  52      -9.444 -20.246 -10.890  1.00 89.52           C  
ATOM    363  C   LEU B  52      -9.540 -19.018  -9.991  1.00 89.52           C  
ATOM    364  CB  LEU B  52     -10.757 -20.438 -11.653  1.00 89.52           C  
ATOM    365  O   LEU B  52     -10.117 -19.083  -8.903  1.00 89.52           O  
ATOM    366  CG  LEU B  52     -10.798 -21.597 -12.651  1.00 89.52           C  
ATOM    367  CD1 LEU B  52     -12.184 -21.707 -13.278  1.00 89.52           C  
ATOM    368  CD2 LEU B  52      -9.732 -21.416 -13.725  1.00 89.52           C  
ATOM    369  N   CYS B  53      -8.901 -17.943 -10.387  1.00 90.44           N  
ATOM    370  CA  CYS B  53      -8.992 -16.692  -9.643  1.00 90.44           C  
ATOM    371  C   CYS B  53     -10.443 -16.251  -9.493  1.00 90.44           C  
ATOM    372  CB  CYS B  53      -8.186 -15.595 -10.338  1.00 90.44           C  
ATOM    373  O   CYS B  53     -11.177 -16.170 -10.480  1.00 90.44           O  
ATOM    374  SG  CYS B  53      -8.383 -13.963  -9.591  1.00 90.44           S  
ATOM    375  N   PRO B  54     -10.865 -15.912  -8.300  1.00 87.60           N  
ATOM    376  CA  PRO B  54     -12.254 -15.518  -8.054  1.00 87.60           C  
ATOM    377  C   PRO B  54     -12.616 -14.188  -8.711  1.00 87.60           C  
ATOM    378  CB  PRO B  54     -12.326 -15.412  -6.529  1.00 87.60           C  
ATOM    379  O   PRO B  54     -13.798 -13.884  -8.888  1.00 87.60           O  
ATOM    380  CG  PRO B  54     -11.084 -16.084  -6.040  1.00 87.60           C  
ATOM    381  CD  PRO B  54     -10.085 -16.112  -7.161  1.00 87.60           C  
ATOM    382  N   CYS B  55     -11.586 -13.442  -9.151  1.00 87.20           N  
ATOM    383  CA  CYS B  55     -11.853 -12.115  -9.694  1.00 87.20           C  
ATOM    384  C   CYS B  55     -11.894 -12.148 -11.218  1.00 87.20           C  
ATOM    385  CB  CYS B  55     -10.793 -11.120  -9.224  1.00 87.20           C  
ATOM    386  O   CYS B  55     -12.750 -11.511 -11.834  1.00 87.20           O  
ATOM    387  SG  CYS B  55     -10.905 -10.713  -7.468  1.00 87.20           S  
ATOM    388  N   CYS B  56     -11.015 -13.042 -11.904  1.00 89.30           N  
ATOM    389  CA  CYS B  56     -10.918 -12.938 -13.356  1.00 89.30           C  
ATOM    390  C   CYS B  56     -10.956 -14.317 -14.005  1.00 89.30           C  
ATOM    391  CB  CYS B  56      -9.636 -12.210 -13.757  1.00 89.30           C  
ATOM    392  O   CYS B  56     -10.903 -14.432 -15.231  1.00 89.30           O  
ATOM    393  SG  CYS B  56      -8.130 -13.152 -13.425  1.00 89.30           S  
ATOM    394  N   GLN B  57     -10.867 -15.414 -13.253  1.00 89.61           N  
ATOM    395  CA  GLN B  57     -11.015 -16.795 -13.700  1.00 89.61           C  
ATOM    396  C   GLN B  57      -9.728 -17.307 -14.340  1.00 89.61           C  
ATOM    397  CB  GLN B  57     -12.177 -16.919 -14.686  1.00 89.61           C  
ATOM    398  O   GLN B  57      -9.716 -18.378 -14.952  1.00 89.61           O  
ATOM    399  CG  GLN B  57     -13.536 -16.596 -14.079  1.00 89.61           C  
ATOM    400  CD  GLN B  57     -13.946 -17.581 -13.001  1.00 89.61           C  
ATOM    401  NE2 GLN B  57     -14.204 -17.073 -11.801  1.00 89.61           N  
ATOM    402  OE1 GLN B  57     -14.032 -18.789 -13.245  1.00 89.61           O  
ATOM    403  N   ALA B  58      -8.618 -16.561 -14.238  1.00 91.47           N  
ATOM    404  CA  ALA B  58      -7.326 -17.064 -14.698  1.00 91.47           C  
ATOM    405  C   ALA B  58      -6.811 -18.172 -13.784  1.00 91.47           C  
ATOM    406  CB  ALA B  58      -6.310 -15.928 -14.777  1.00 91.47           C  
ATOM    407  O   ALA B  58      -7.011 -18.124 -12.568  1.00 91.47           O  
ATOM    408  N   PRO B  59      -6.165 -19.115 -14.322  1.00 91.13           N  
ATOM    409  CA  PRO B  59      -5.620 -20.188 -13.486  1.00 91.13           C  
ATOM    410  C   PRO B  59      -4.505 -19.706 -12.560  1.00 91.13           C  
ATOM    411  CB  PRO B  59      -5.083 -21.193 -14.508  1.00 91.13           C  
ATOM    412  O   PRO B  59      -3.708 -18.846 -12.943  1.00 91.13           O  
ATOM    413  CG  PRO B  59      -4.809 -20.383 -15.734  1.00 91.13           C  
ATOM    414  CD  PRO B  59      -5.740 -19.205 -15.745  1.00 91.13           C  
ATOM    415  N   THR B  60      -4.570 -20.154 -11.308  1.00 90.86           N  
ATOM    416  CA  THR B  60      -3.516 -19.848 -10.346  1.00 90.86           C  
ATOM    417  C   THR B  60      -3.236 -21.050  -9.449  1.00 90.86           C  
ATOM    418  CB  THR B  60      -3.888 -18.632  -9.478  1.00 90.86           C  
ATOM    419  O   THR B  60      -4.083 -21.935  -9.306  1.00 90.86           O  
ATOM    420  CG2 THR B  60      -5.047 -18.958  -8.542  1.00 90.86           C  
ATOM    421  OG1 THR B  60      -2.751 -18.245  -8.696  1.00 90.86           O  
ATOM    422  N   ARG B  61      -2.020 -21.074  -8.918  1.00 88.98           N  
ATOM    423  CA  ARG B  61      -1.612 -22.146  -8.016  1.00 88.98           C  
ATOM    424  C   ARG B  61      -1.324 -21.606  -6.619  1.00 88.98           C  
ATOM    425  CB  ARG B  61      -0.379 -22.869  -8.563  1.00 88.98           C  
ATOM    426  O   ARG B  61      -0.175 -21.306  -6.288  1.00 88.98           O  
ATOM    427  CG  ARG B  61      -0.642 -23.658  -9.836  1.00 88.98           C  
ATOM    428  CD  ARG B  61       0.646 -24.201 -10.438  1.00 88.98           C  
ATOM    429  NE  ARG B  61       1.301 -23.214 -11.292  1.00 88.98           N  
ATOM    430  NH1 ARG B  61       1.899 -24.726 -12.933  1.00 88.98           N  
ATOM    431  NH2 ARG B  61       2.447 -22.511 -13.154  1.00 88.98           N  
ATOM    432  CZ  ARG B  61       1.881 -23.486 -12.458  1.00 88.98           C  
ATOM    433  N   PRO B  62      -2.377 -21.634  -5.726  1.00 88.81           N  
ATOM    434  CA  PRO B  62      -2.249 -21.031  -4.398  1.00 88.81           C  
ATOM    435  C   PRO B  62      -1.128 -21.656  -3.571  1.00 88.81           C  
ATOM    436  CB  PRO B  62      -3.614 -21.298  -3.757  1.00 88.81           C  
ATOM    437  O   PRO B  62      -0.449 -20.956  -2.815  1.00 88.81           O  
ATOM    438  CG  PRO B  62      -4.558 -21.428  -4.908  1.00 88.81           C  
ATOM    439  CD  PRO B  62      -3.817 -22.034  -6.066  1.00 88.81           C  
ATOM    440  N   GLN B  63      -0.889 -22.898  -3.714  1.00 88.59           N  
ATOM    441  CA  GLN B  63       0.088 -23.608  -2.895  1.00 88.59           C  
ATOM    442  C   GLN B  63       1.513 -23.204  -3.263  1.00 88.59           C  
ATOM    443  CB  GLN B  63      -0.084 -25.120  -3.043  1.00 88.59           C  
ATOM    444  O   GLN B  63       2.442 -23.396  -2.476  1.00 88.59           O  
ATOM    445  CG  GLN B  63      -1.391 -25.650  -2.468  1.00 88.59           C  
ATOM    446  CD  GLN B  63      -2.565 -25.465  -3.411  1.00 88.59           C  
ATOM    447  NE2 GLN B  63      -3.769 -25.404  -2.854  1.00 88.59           N  
ATOM    448  OE1 GLN B  63      -2.390 -25.378  -4.631  1.00 88.59           O  
ATOM    449  N   ALA B  64       1.693 -22.603  -4.447  1.00 89.90           N  
ATOM    450  CA  ALA B  64       3.018 -22.208  -4.918  1.00 89.90           C  
ATOM    451  C   ALA B  64       3.339 -20.772  -4.512  1.00 89.90           C  
ATOM    452  CB  ALA B  64       3.112 -22.363  -6.434  1.00 89.90           C  
ATOM    453  O   ALA B  64       4.480 -20.323  -4.645  1.00 89.90           O  
ATOM    454  N   LEU B  65       2.357 -20.111  -3.977  1.00 92.66           N  
ATOM    455  CA  LEU B  65       2.525 -18.690  -3.691  1.00 92.66           C  
ATOM    456  C   LEU B  65       2.941 -18.473  -2.241  1.00 92.66           C  
ATOM    457  CB  LEU B  65       1.229 -17.928  -3.983  1.00 92.66           C  
ATOM    458  O   LEU B  65       2.437 -19.146  -1.338  1.00 92.66           O  
ATOM    459  CG  LEU B  65       0.701 -18.011  -5.416  1.00 92.66           C  
ATOM    460  CD1 LEU B  65      -0.676 -17.364  -5.511  1.00 92.66           C  
ATOM    461  CD2 LEU B  65       1.677 -17.351  -6.384  1.00 92.66           C  
ATOM    462  N   SER B  66       3.892 -17.589  -2.044  1.00 94.43           N  
ATOM    463  CA  SER B  66       4.271 -17.144  -0.707  1.00 94.43           C  
ATOM    464  C   SER B  66       3.645 -15.792  -0.377  1.00 94.43           C  
ATOM    465  CB  SER B  66       5.792 -17.054  -0.583  1.00 94.43           C  
ATOM    466  O   SER B  66       3.116 -15.115  -1.261  1.00 94.43           O  
ATOM    467  OG  SER B  66       6.391 -18.316  -0.824  1.00 94.43           O  
ATOM    468  N   THR B  67       3.682 -15.518   0.866  1.00 95.35           N  
ATOM    469  CA  THR B  67       3.102 -14.267   1.343  1.00 95.35           C  
ATOM    470  C   THR B  67       3.727 -13.073   0.627  1.00 95.35           C  
ATOM    471  CB  THR B  67       3.284 -14.111   2.864  1.00 95.35           C  
ATOM    472  O   THR B  67       4.949 -12.998   0.485  1.00 95.35           O  
ATOM    473  CG2 THR B  67       2.758 -12.763   3.345  1.00 95.35           C  
ATOM    474  OG1 THR B  67       2.571 -15.157   3.535  1.00 95.35           O  
ATOM    475  N   ASN B  68       2.865 -12.237  -0.005  1.00 93.94           N  
ATOM    476  CA  ASN B  68       3.309 -10.946  -0.521  1.00 93.94           C  
ATOM    477  C   ASN B  68       3.829 -10.045   0.596  1.00 93.94           C  
ATOM    478  CB  ASN B  68       2.176 -10.251  -1.279  1.00 93.94           C  
ATOM    479  O   ASN B  68       3.048  -9.371   1.270  1.00 93.94           O  
ATOM    480  CG  ASN B  68       2.625  -8.970  -1.953  1.00 93.94           C  
ATOM    481  ND2 ASN B  68       1.995  -8.637  -3.074  1.00 93.94           N  
ATOM    482  OD1 ASN B  68       3.530  -8.284  -1.471  1.00 93.94           O  
ATOM    483  N   LEU B  69       5.128  -9.922   0.726  1.00 88.61           N  
ATOM    484  CA  LEU B  69       5.772  -9.303   1.879  1.00 88.61           C  
ATOM    485  C   LEU B  69       5.494  -7.804   1.918  1.00 88.61           C  
ATOM    486  CB  LEU B  69       7.283  -9.553   1.848  1.00 88.61           C  
ATOM    487  O   LEU B  69       5.302  -7.231   2.993  1.00 88.61           O  
ATOM    488  CG  LEU B  69       7.734 -11.004   2.021  1.00 88.61           C  
ATOM    489  CD1 LEU B  69       9.251 -11.104   1.908  1.00 88.61           C  
ATOM    490  CD2 LEU B  69       7.254 -11.557   3.359  1.00 88.61           C  
ATOM    491  N   GLN B  70       5.452  -7.146   0.781  1.00 86.83           N  
ATOM    492  CA  GLN B  70       5.213  -5.707   0.733  1.00 86.83           C  
ATOM    493  C   GLN B  70       3.797  -5.369   1.189  1.00 86.83           C  
ATOM    494  CB  GLN B  70       5.453  -5.169  -0.678  1.00 86.83           C  
ATOM    495  O   GLN B  70       3.602  -4.476   2.016  1.00 86.83           O  
ATOM    496  CG  GLN B  70       6.925  -5.015  -1.036  1.00 86.83           C  
ATOM    497  CD  GLN B  70       7.511  -6.266  -1.663  1.00 86.83           C  
ATOM    498  NE2 GLN B  70       8.624  -6.110  -2.371  1.00 86.83           N  
ATOM    499  OE1 GLN B  70       6.967  -7.365  -1.512  1.00 86.83           O  
ATOM    500  N   LEU B  71       2.797  -6.149   0.695  1.00 89.41           N  
ATOM    501  CA  LEU B  71       1.418  -5.936   1.123  1.00 89.41           C  
ATOM    502  C   LEU B  71       1.258  -6.238   2.609  1.00 89.41           C  
ATOM    503  CB  LEU B  71       0.462  -6.809   0.307  1.00 89.41           C  
ATOM    504  O   LEU B  71       0.587  -5.495   3.329  1.00 89.41           O  
ATOM    505  CG  LEU B  71      -0.264  -6.121  -0.851  1.00 89.41           C  
ATOM    506  CD1 LEU B  71      -0.227  -7.000  -2.096  1.00 89.41           C  
ATOM    507  CD2 LEU B  71      -1.702  -5.795  -0.462  1.00 89.41           C  
ATOM    508  N   ALA B  72       1.920  -7.302   3.054  1.00 91.00           N  
ATOM    509  CA  ALA B  72       1.850  -7.685   4.461  1.00 91.00           C  
ATOM    510  C   ALA B  72       2.426  -6.592   5.357  1.00 91.00           C  
ATOM    511  CB  ALA B  72       2.587  -9.002   4.692  1.00 91.00           C  
ATOM    512  O   ALA B  72       1.850  -6.266   6.397  1.00 91.00           O  
ATOM    513  N   ARG B  73       3.485  -5.967   4.961  1.00 81.23           N  
ATOM    514  CA  ARG B  73       4.131  -4.922   5.748  1.00 81.23           C  
ATOM    515  C   ARG B  73       3.296  -3.646   5.756  1.00 81.23           C  
ATOM    516  CB  ARG B  73       5.531  -4.628   5.204  1.00 81.23           C  
ATOM    517  O   ARG B  73       3.251  -2.934   6.760  1.00 81.23           O  
ATOM    518  CG  ARG B  73       6.552  -5.712   5.514  1.00 81.23           C  
ATOM    519  CD  ARG B  73       7.932  -5.356   4.978  1.00 81.23           C  
ATOM    520  NE  ARG B  73       8.837  -6.501   5.019  1.00 81.23           N  
ATOM    521  NH1 ARG B  73       9.907  -5.849   6.960  1.00 81.23           N  
ATOM    522  NH2 ARG B  73      10.526  -7.785   5.899  1.00 81.23           N  
ATOM    523  CZ  ARG B  73       9.755  -6.709   5.959  1.00 81.23           C  
ATOM    524  N   LEU B  74       2.672  -3.393   4.640  1.00 77.10           N  
ATOM    525  CA  LEU B  74       1.791  -2.233   4.572  1.00 77.10           C  
ATOM    526  C   LEU B  74       0.606  -2.394   5.520  1.00 77.10           C  
ATOM    527  CB  LEU B  74       1.289  -2.023   3.141  1.00 77.10           C  
ATOM    528  O   LEU B  74       0.229  -1.448   6.215  1.00 77.10           O  
ATOM    529  CG  LEU B  74       2.295  -1.434   2.150  1.00 77.10           C  
ATOM    530  CD1 LEU B  74       1.748  -1.517   0.729  1.00 77.10           C  
ATOM    531  CD2 LEU B  74       2.626   0.008   2.518  1.00 77.10           C  
ATOM    532  N   VAL B  75       0.079  -3.595   5.569  1.00 82.59           N  
ATOM    533  CA  VAL B  75      -1.046  -3.878   6.454  1.00 82.59           C  
ATOM    534  C   VAL B  75      -0.602  -3.759   7.910  1.00 82.59           C  
ATOM    535  CB  VAL B  75      -1.636  -5.282   6.190  1.00 82.59           C  
ATOM    536  O   VAL B  75      -1.311  -3.177   8.735  1.00 82.59           O  
ATOM    537  CG1 VAL B  75      -2.616  -5.672   7.295  1.00 82.59           C  
ATOM    538  CG2 VAL B  75      -2.320  -5.324   4.825  1.00 82.59           C  
ATOM    539  N   GLU B  76       0.556  -4.335   8.165  1.00 74.70           N  
ATOM    540  CA  GLU B  76       1.093  -4.254   9.520  1.00 74.70           C  
ATOM    541  C   GLU B  76       1.309  -2.804   9.943  1.00 74.70           C  
ATOM    542  CB  GLU B  76       2.407  -5.034   9.625  1.00 74.70           C  
ATOM    543  O   GLU B  76       1.036  -2.439  11.088  1.00 74.70           O  
ATOM    544  CG  GLU B  76       2.223  -6.543   9.684  1.00 74.70           C  
ATOM    545  CD  GLU B  76       3.537  -7.308   9.686  1.00 74.70           C  
ATOM    546  OE1 GLU B  76       3.515  -8.554   9.573  1.00 74.70           O  
ATOM    547  OE2 GLU B  76       4.599  -6.655   9.802  1.00 74.70           O  
ATOM    548  N   GLY B  77       1.877  -1.996   9.061  1.00 66.08           N  
ATOM    549  CA  GLY B  77       2.074  -0.583   9.343  1.00 66.08           C  
ATOM    550  C   GLY B  77       0.783   0.148   9.658  1.00 66.08           C  
ATOM    551  O   GLY B  77       0.746   0.995  10.553  1.00 66.08           O  
ATOM    552  N   LEU B  78      -0.192  -0.285   8.946  1.00 62.83           N  
ATOM    553  CA  LEU B  78      -1.497   0.332   9.153  1.00 62.83           C  
ATOM    554  C   LEU B  78      -2.109  -0.121  10.475  1.00 62.83           C  
ATOM    555  CB  LEU B  78      -2.441  -0.008   7.997  1.00 62.83           C  
ATOM    556  O   LEU B  78      -2.787   0.657  11.149  1.00 62.83           O  
ATOM    557  CG  LEU B  78      -3.448   1.074   7.603  1.00 62.83           C  
ATOM    558  CD1 LEU B  78      -2.721   2.305   7.072  1.00 62.83           C  
ATOM    559  CD2 LEU B  78      -4.431   0.539   6.567  1.00 62.83           C  
ATOM    560  N   ALA B  79      -1.863  -1.428  10.831  1.00 59.06           N  
ATOM    561  CA  ALA B  79      -2.422  -1.998  12.054  1.00 59.06           C  
ATOM    562  C   ALA B  79      -1.749  -1.410  13.291  1.00 59.06           C  
ATOM    563  CB  ALA B  79      -2.280  -3.518  12.046  1.00 59.06           C  
ATOM    564  O   ALA B  79      -2.334  -1.398  14.376  1.00 59.06           O  
ATOM    565  N   GLN B  80      -0.458  -1.051  13.192  1.00 52.67           N  
ATOM    566  CA  GLN B  80       0.313  -0.534  14.317  1.00 52.67           C  
ATOM    567  C   GLN B  80      -0.040   0.922  14.604  1.00 52.67           C  
ATOM    568  CB  GLN B  80       1.813  -0.667  14.046  1.00 52.67           C  
ATOM    569  O   GLN B  80       0.451   1.506  15.573  1.00 52.67           O  
ATOM    570  CG  GLN B  80       2.319  -2.103  14.079  1.00 52.67           C  
ATOM    571  CD  GLN B  80       3.816  -2.203  13.855  1.00 52.67           C  
ATOM    572  NE2 GLN B  80       4.395  -3.342  14.218  1.00 52.67           N  
ATOM    573  OE1 GLN B  80       4.447  -1.263  13.360  1.00 52.67           O  
ATOM    574  N   VAL B  81      -0.789   1.467  13.778  1.00 48.90           N  
ATOM    575  CA  VAL B  81      -1.172   2.846  14.063  1.00 48.90           C  
ATOM    576  C   VAL B  81      -2.036   2.894  15.321  1.00 48.90           C  
ATOM    577  CB  VAL B  81      -1.925   3.484  12.874  1.00 48.90           C  
ATOM    578  O   VAL B  81      -3.054   2.203  15.408  1.00 48.90           O  
ATOM    579  CG1 VAL B  81      -2.325   4.922  13.197  1.00 48.90           C  
ATOM    580  CG2 VAL B  81      -1.067   3.434  11.611  1.00 48.90           C  
ATOM    581  N   PRO B  82      -1.397   3.230  16.557  1.00 43.32           N  
ATOM    582  CA  PRO B  82      -2.071   3.288  17.856  1.00 43.32           C  
ATOM    583  C   PRO B  82      -3.473   3.887  17.768  1.00 43.32           C  
ATOM    584  CB  PRO B  82      -1.149   4.178  18.693  1.00 43.32           C  
ATOM    585  O   PRO B  82      -3.751   4.684  16.868  1.00 43.32           O  
ATOM    586  CG  PRO B  82       0.084   4.338  17.863  1.00 43.32           C  
ATOM    587  CD  PRO B  82      -0.213   3.857  16.471  1.00 43.32           C  
ATOM    588  N   GLN B  83      -4.313   3.224  18.789  1.00 44.79           N  
ATOM    589  CA  GLN B  83      -5.606   3.851  19.040  1.00 44.79           C  
ATOM    590  C   GLN B  83      -5.450   5.346  19.302  1.00 44.79           C  
ATOM    591  CB  GLN B  83      -6.307   3.181  20.223  1.00 44.79           C  
ATOM    592  O   GLN B  83      -4.520   5.768  19.992  1.00 44.79           O  
ATOM    593  CG  GLN B  83      -7.669   2.595  19.879  1.00 44.79           C  
ATOM    594  CD  GLN B  83      -8.444   2.150  21.106  1.00 44.79           C  
ATOM    595  NE2 GLN B  83      -9.759   2.027  20.964  1.00 44.79           N  
ATOM    596  OE1 GLN B  83      -7.864   1.918  22.171  1.00 44.79           O  
ATOM    597  N   GLY B  84      -5.926   6.154  18.417  1.00 49.14           N  
ATOM    598  CA  GLY B  84      -5.815   7.598  18.554  1.00 49.14           C  
ATOM    599  C   GLY B  84      -5.194   8.266  17.343  1.00 49.14           C  
ATOM    600  O   GLY B  84      -4.857   9.452  17.385  1.00 49.14           O  
ATOM    601  N   HIS B  85      -4.825   7.377  16.565  1.00 52.39           N  
ATOM    602  CA  HIS B  85      -4.281   7.913  15.323  1.00 52.39           C  
ATOM    603  C   HIS B  85      -5.319   7.878  14.206  1.00 52.39           C  
ATOM    604  CB  HIS B  85      -3.033   7.133  14.904  1.00 52.39           C  
ATOM    605  O   HIS B  85      -6.216   7.032  14.213  1.00 52.39           O  
ATOM    606  CG  HIS B  85      -1.847   7.383  15.779  1.00 52.39           C  
ATOM    607  CD2 HIS B  85      -0.706   8.075  15.554  1.00 52.39           C  
ATOM    608  ND1 HIS B  85      -1.751   6.888  17.062  1.00 52.39           N  
ATOM    609  CE1 HIS B  85      -0.599   7.266  17.589  1.00 52.39           C  
ATOM    610  NE2 HIS B  85       0.055   7.988  16.694  1.00 52.39           N  
ATOM    611  N   CYS B  86      -5.306   8.837  13.510  1.00 56.28           N  
ATOM    612  CA  CYS B  86      -6.159   8.869  12.327  1.00 56.28           C  
ATOM    613  C   CYS B  86      -5.894   7.664  11.432  1.00 56.28           C  
ATOM    614  CB  CYS B  86      -5.936  10.160  11.540  1.00 56.28           C  
ATOM    615  O   CYS B  86      -4.751   7.413  11.044  1.00 56.28           O  
ATOM    616  SG  CYS B  86      -6.916  10.268  10.026  1.00 56.28           S  
ATOM    617  N   GLU B  87      -6.936   6.840  11.302  1.00 54.15           N  
ATOM    618  CA  GLU B  87      -6.811   5.619  10.511  1.00 54.15           C  
ATOM    619  C   GLU B  87      -6.306   5.923   9.104  1.00 54.15           C  
ATOM    620  CB  GLU B  87      -8.151   4.883  10.442  1.00 54.15           C  
ATOM    621  O   GLU B  87      -5.592   5.115   8.506  1.00 54.15           O  
ATOM    622  CG  GLU B  87      -8.568   4.239  11.757  1.00 54.15           C  
ATOM    623  CD  GLU B  87      -9.889   3.492  11.667  1.00 54.15           C  
ATOM    624  OE1 GLU B  87     -10.336   2.924  12.689  1.00 54.15           O  
ATOM    625  OE2 GLU B  87     -10.481   3.473  10.564  1.00 54.15           O  
ATOM    626  N   GLU B  88      -6.707   7.249   8.809  1.00 53.72           N  
ATOM    627  CA  GLU B  88      -6.406   7.663   7.442  1.00 53.72           C  
ATOM    628  C   GLU B  88      -4.964   8.147   7.316  1.00 53.72           C  
ATOM    629  CB  GLU B  88      -7.371   8.763   6.989  1.00 53.72           C  
ATOM    630  O   GLU B  88      -4.270   7.804   6.357  1.00 53.72           O  
ATOM    631  CG  GLU B  88      -7.263   9.104   5.510  1.00 53.72           C  
ATOM    632  CD  GLU B  88      -8.239  10.184   5.070  1.00 53.72           C  
ATOM    633  OE1 GLU B  88      -8.016  10.809   4.009  1.00 53.72           O  
ATOM    634  OE2 GLU B  88      -9.235  10.407   5.794  1.00 53.72           O  
ATOM    635  N   HIS B  89      -4.496   8.823   8.252  1.00 56.65           N  
ATOM    636  CA  HIS B  89      -3.226   9.531   8.128  1.00 56.65           C  
ATOM    637  C   HIS B  89      -2.193   8.984   9.107  1.00 56.65           C  
ATOM    638  CB  HIS B  89      -3.424  11.031   8.357  1.00 56.65           C  
ATOM    639  O   HIS B  89      -1.009   9.316   9.016  1.00 56.65           O  
ATOM    640  CG  HIS B  89      -4.397  11.659   7.410  1.00 56.65           C  
ATOM    641  CD2 HIS B  89      -4.294  11.947   6.091  1.00 56.65           C  
ATOM    642  ND1 HIS B  89      -5.653  12.071   7.798  1.00 56.65           N  
ATOM    643  CE1 HIS B  89      -6.283  12.586   6.756  1.00 56.65           C  
ATOM    644  NE2 HIS B  89      -5.480  12.523   5.708  1.00 56.65           N  
ATOM    645  N   LEU B  90      -2.734   8.157   9.906  1.00 55.57           N  
ATOM    646  CA  LEU B  90      -1.911   7.515  10.925  1.00 55.57           C  
ATOM    647  C   LEU B  90      -1.278   8.554  11.846  1.00 55.57           C  
ATOM    648  CB  LEU B  90      -0.820   6.661  10.274  1.00 55.57           C  
ATOM    649  O   LEU B  90      -0.270   8.277  12.500  1.00 55.57           O  
ATOM    650  CG  LEU B  90      -1.299   5.511   9.387  1.00 55.57           C  
ATOM    651  CD1 LEU B  90      -0.108   4.786   8.770  1.00 55.57           C  
ATOM    652  CD2 LEU B  90      -2.165   4.544  10.186  1.00 55.57           C  
ATOM    653  N   ASP B  91      -1.839   9.719  11.804  1.00 58.25           N  
ATOM    654  CA  ASP B  91      -1.453  10.791  12.716  1.00 58.25           C  
ATOM    655  C   ASP B  91      -2.288  10.751  13.994  1.00 58.25           C  
ATOM    656  CB  ASP B  91      -1.597  12.153  12.036  1.00 58.25           C  
ATOM    657  O   ASP B  91      -3.435  10.300  13.979  1.00 58.25           O  
ATOM    658  CG  ASP B  91      -0.311  12.960  12.045  1.00 58.25           C  
ATOM    659  OD1 ASP B  91       0.754  12.406  12.391  1.00 58.25           O  
ATOM    660  OD2 ASP B  91      -0.364  14.162  11.705  1.00 58.25           O  
ATOM    661  N   PRO B  92      -1.690  11.210  14.999  1.00 53.59           N  
ATOM    662  CA  PRO B  92      -2.460  11.236  16.244  1.00 53.59           C  
ATOM    663  C   PRO B  92      -3.735  12.069  16.132  1.00 53.59           C  
ATOM    664  CB  PRO B  92      -1.487  11.861  17.247  1.00 53.59           C  
ATOM    665  O   PRO B  92      -3.747  13.097  15.450  1.00 53.59           O  
ATOM    666  CG  PRO B  92      -0.150  11.779  16.584  1.00 53.59           C  
ATOM    667  CD  PRO B  92      -0.359  11.630  15.105  1.00 53.59           C  
ATOM    668  N   LEU B  93      -4.754  11.491  16.619  1.00 58.57           N  
ATOM    669  CA  LEU B  93      -5.983  12.266  16.749  1.00 58.57           C  
ATOM    670  C   LEU B  93      -5.840  13.336  17.826  1.00 58.57           C  
ATOM    671  CB  LEU B  93      -7.163  11.347  17.078  1.00 58.57           C  
ATOM    672  O   LEU B  93      -6.046  13.062  19.010  1.00 58.57           O  
ATOM    673  CG  LEU B  93      -7.517  10.295  16.026  1.00 58.57           C  
ATOM    674  CD1 LEU B  93      -8.562   9.329  16.575  1.00 58.57           C  
ATOM    675  CD2 LEU B  93      -8.017  10.962  14.749  1.00 58.57           C  
ATOM    676  N   SER B  94      -5.469  14.566  17.417  1.00 59.58           N  
ATOM    677  CA  SER B  94      -5.144  15.594  18.400  1.00 59.58           C  
ATOM    678  C   SER B  94      -6.042  16.816  18.239  1.00 59.58           C  
ATOM    679  CB  SER B  94      -3.677  16.009  18.278  1.00 59.58           C  
ATOM    680  O   SER B  94      -5.916  17.788  18.987  1.00 59.58           O  
ATOM    681  OG  SER B  94      -3.389  16.460  16.965  1.00 59.58           O  
ATOM    682  N   ILE B  95      -6.998  16.753  17.280  1.00 67.14           N  
ATOM    683  CA  ILE B  95      -7.880  17.880  16.998  1.00 67.14           C  
ATOM    684  C   ILE B  95      -9.337  17.432  17.098  1.00 67.14           C  
ATOM    685  CB  ILE B  95      -7.600  18.482  15.603  1.00 67.14           C  
ATOM    686  O   ILE B  95      -9.679  16.317  16.697  1.00 67.14           O  
ATOM    687  CG1 ILE B  95      -6.138  18.934  15.501  1.00 67.14           C  
ATOM    688  CG2 ILE B  95      -8.554  19.644  15.314  1.00 67.14           C  
ATOM    689  CD1 ILE B  95      -5.717  19.355  14.099  1.00 67.14           C  
ATOM    690  N   TYR B  96     -10.166  18.326  17.764  1.00 64.96           N  
ATOM    691  CA  TYR B  96     -11.596  18.047  17.830  1.00 64.96           C  
ATOM    692  C   TYR B  96     -12.370  18.936  16.864  1.00 64.96           C  
ATOM    693  CB  TYR B  96     -12.118  18.247  19.256  1.00 64.96           C  
ATOM    694  O   TYR B  96     -12.220  20.160  16.880  1.00 64.96           O  
ATOM    695  CG  TYR B  96     -13.578  17.901  19.422  1.00 64.96           C  
ATOM    696  CD1 TYR B  96     -14.542  18.900  19.535  1.00 64.96           C  
ATOM    697  CD2 TYR B  96     -13.996  16.575  19.466  1.00 64.96           C  
ATOM    698  CE1 TYR B  96     -15.888  18.586  19.690  1.00 64.96           C  
ATOM    699  CE2 TYR B  96     -15.339  16.249  19.620  1.00 64.96           C  
ATOM    700  OH  TYR B  96     -17.608  16.943  19.884  1.00 64.96           O  
ATOM    701  CZ  TYR B  96     -16.277  17.260  19.731  1.00 64.96           C  
ATOM    702  N   CYS B  97     -13.147  18.309  15.975  1.00 68.43           N  
ATOM    703  CA  CYS B  97     -14.044  19.030  15.079  1.00 68.43           C  
ATOM    704  C   CYS B  97     -15.428  19.181  15.700  1.00 68.43           C  
ATOM    705  CB  CYS B  97     -14.154  18.309  13.736  1.00 68.43           C  
ATOM    706  O   CYS B  97     -16.161  18.201  15.841  1.00 68.43           O  
ATOM    707  SG  CYS B  97     -15.236  19.138  12.551  1.00 68.43           S  
ATOM    708  N   GLU B  98     -15.896  20.394  15.987  1.00 70.09           N  
ATOM    709  CA  GLU B  98     -17.157  20.651  16.677  1.00 70.09           C  
ATOM    710  C   GLU B  98     -18.351  20.322  15.786  1.00 70.09           C  
ATOM    711  CB  GLU B  98     -17.230  22.108  17.139  1.00 70.09           C  
ATOM    712  O   GLU B  98     -19.350  19.773  16.255  1.00 70.09           O  
ATOM    713  CG  GLU B  98     -16.531  22.369  18.465  1.00 70.09           C  
ATOM    714  CD  GLU B  98     -16.769  23.771  19.003  1.00 70.09           C  
ATOM    715  OE1 GLU B  98     -17.313  23.908  20.123  1.00 70.09           O  
ATOM    716  OE2 GLU B  98     -16.410  24.741  18.299  1.00 70.09           O  
ATOM    717  N   GLN B  99     -18.147  20.703  14.522  1.00 67.81           N  
ATOM    718  CA  GLN B  99     -19.227  20.477  13.567  1.00 67.81           C  
ATOM    719  C   GLN B  99     -19.529  18.989  13.420  1.00 67.81           C  
ATOM    720  CB  GLN B  99     -18.875  21.079  12.206  1.00 67.81           C  
ATOM    721  O   GLN B  99     -20.694  18.588  13.373  1.00 67.81           O  
ATOM    722  CG  GLN B  99     -19.029  22.592  12.144  1.00 67.81           C  
ATOM    723  CD  GLN B  99     -17.696  23.317  12.109  1.00 67.81           C  
ATOM    724  NE2 GLN B  99     -17.744  24.643  12.040  1.00 67.81           N  
ATOM    725  OE1 GLN B  99     -16.632  22.690  12.145  1.00 67.81           O  
ATOM    726  N   ASP B 100     -18.471  18.210  13.496  1.00 61.43           N  
ATOM    727  CA  ASP B 100     -18.649  16.776  13.290  1.00 61.43           C  
ATOM    728  C   ASP B 100     -18.567  16.017  14.612  1.00 61.43           C  
ATOM    729  CB  ASP B 100     -17.604  16.241  12.309  1.00 61.43           C  
ATOM    730  O   ASP B 100     -18.786  14.804  14.652  1.00 61.43           O  
ATOM    731  CG  ASP B 100     -17.776  16.787  10.903  1.00 61.43           C  
ATOM    732  OD1 ASP B 100     -18.918  17.101  10.506  1.00 61.43           O  
ATOM    733  OD2 ASP B 100     -16.759  16.900  10.183  1.00 61.43           O  
ATOM    734  N   ARG B 101     -18.279  16.661  15.642  1.00 59.68           N  
ATOM    735  CA  ARG B 101     -18.134  16.057  16.962  1.00 59.68           C  
ATOM    736  C   ARG B 101     -17.236  14.825  16.906  1.00 59.68           C  
ATOM    737  CB  ARG B 101     -19.502  15.682  17.536  1.00 59.68           C  
ATOM    738  O   ARG B 101     -17.613  13.753  17.383  1.00 59.68           O  
ATOM    739  CG  ARG B 101     -20.420  16.872  17.767  1.00 59.68           C  
ATOM    740  CD  ARG B 101     -21.719  16.458  18.444  1.00 59.68           C  
ATOM    741  NE  ARG B 101     -22.445  17.612  18.968  1.00 59.68           N  
ATOM    742  NH1 ARG B 101     -24.178  16.376  19.865  1.00 59.68           N  
ATOM    743  NH2 ARG B 101     -24.171  18.659  20.063  1.00 59.68           N  
ATOM    744  CZ  ARG B 101     -23.596  17.546  19.631  1.00 59.68           C  
ATOM    745  N   ALA B 102     -15.986  15.071  16.309  1.00 63.47           N  
ATOM    746  CA  ALA B 102     -15.060  13.956  16.130  1.00 63.47           C  
ATOM    747  C   ALA B 102     -13.618  14.398  16.362  1.00 63.47           C  
ATOM    748  CB  ALA B 102     -15.212  13.357  14.734  1.00 63.47           C  
ATOM    749  O   ALA B 102     -13.253  15.535  16.053  1.00 63.47           O  
ATOM    750  N   LEU B 103     -12.814  13.346  16.957  1.00 64.75           N  
ATOM    751  CA  LEU B 103     -11.375  13.576  17.022  1.00 64.75           C  
ATOM    752  C   LEU B 103     -10.720  13.313  15.670  1.00 64.75           C  
ATOM    753  CB  LEU B 103     -10.738  12.685  18.093  1.00 64.75           C  
ATOM    754  O   LEU B 103     -10.999  12.297  15.028  1.00 64.75           O  
ATOM    755  CG  LEU B 103     -11.022  13.065  19.547  1.00 64.75           C  
ATOM    756  CD1 LEU B 103     -10.562  11.953  20.484  1.00 64.75           C  
ATOM    757  CD2 LEU B 103     -10.340  14.383  19.898  1.00 64.75           C  
ATOM    758  N   VAL B 104      -9.988  14.362  15.219  1.00 66.29           N  
ATOM    759  CA  VAL B 104      -9.346  14.218  13.917  1.00 66.29           C  
ATOM    760  C   VAL B 104      -7.856  14.529  14.038  1.00 66.29           C  
ATOM    761  CB  VAL B 104      -9.997  15.137  12.858  1.00 66.29           C  
ATOM    762  O   VAL B 104      -7.413  15.098  15.039  1.00 66.29           O  
ATOM    763  CG1 VAL B 104     -11.473  14.785  12.674  1.00 66.29           C  
ATOM    764  CG2 VAL B 104      -9.840  16.603  13.255  1.00 66.29           C  
ATOM    765  N   CYS B 105      -7.198  14.023  13.088  1.00 62.08           N  
ATOM    766  CA  CYS B 105      -5.769  14.318  13.088  1.00 62.08           C  
ATOM    767  C   CYS B 105      -5.488  15.650  12.404  1.00 62.08           C  
ATOM    768  CB  CYS B 105      -4.992  13.202  12.390  1.00 62.08           C  
ATOM    769  O   CYS B 105      -6.396  16.274  11.853  1.00 62.08           O  
ATOM    770  SG  CYS B 105      -5.147  13.221  10.591  1.00 62.08           S  
ATOM    771  N   GLY B 106      -4.332  16.143  12.626  1.00 63.28           N  
ATOM    772  CA  GLY B 106      -3.941  17.428  12.068  1.00 63.28           C  
ATOM    773  C   GLY B 106      -4.141  17.511  10.566  1.00 63.28           C  
ATOM    774  O   GLY B 106      -4.534  18.557  10.044  1.00 63.28           O  
ATOM    775  N   VAL B 107      -4.090  16.364   9.966  1.00 61.45           N  
ATOM    776  CA  VAL B 107      -4.233  16.343   8.514  1.00 61.45           C  
ATOM    777  C   VAL B 107      -5.707  16.485   8.138  1.00 61.45           C  
ATOM    778  CB  VAL B 107      -3.650  15.049   7.905  1.00 61.45           C  
ATOM    779  O   VAL B 107      -6.058  17.294   7.276  1.00 61.45           O  
ATOM    780  CG1 VAL B 107      -3.853  15.025   6.391  1.00 61.45           C  
ATOM    781  CG2 VAL B 107      -2.168  14.917   8.251  1.00 61.45           C  
ATOM    782  N   CYS B 108      -6.497  15.792   8.778  1.00 61.51           N  
ATOM    783  CA  CYS B 108      -7.933  15.904   8.543  1.00 61.51           C  
ATOM    784  C   CYS B 108      -8.413  17.332   8.775  1.00 61.51           C  
ATOM    785  CB  CYS B 108      -8.701  14.945   9.452  1.00 61.51           C  
ATOM    786  O   CYS B 108      -9.248  17.840   8.025  1.00 61.51           O  
ATOM    787  SG  CYS B 108      -8.546  13.210   8.975  1.00 61.51           S  
ATOM    788  N   ALA B 109      -7.802  17.933   9.738  1.00 65.57           N  
ATOM    789  CA  ALA B 109      -8.237  19.260  10.168  1.00 65.57           C  
ATOM    790  C   ALA B 109      -7.775  20.333   9.186  1.00 65.57           C  
ATOM    791  CB  ALA B 109      -7.712  19.563  11.569  1.00 65.57           C  
ATOM    792  O   ALA B 109      -8.519  21.269   8.885  1.00 65.57           O  
ATOM    793  N   SER B 110      -6.537  20.176   8.699  1.00 61.38           N  
ATOM    794  CA  SER B 110      -5.936  21.266   7.937  1.00 61.38           C  
ATOM    795  C   SER B 110      -6.165  21.087   6.440  1.00 61.38           C  
ATOM    796  CB  SER B 110      -4.437  21.359   8.225  1.00 61.38           C  
ATOM    797  O   SER B 110      -6.317  22.067   5.708  1.00 61.38           O  
ATOM    798  OG  SER B 110      -4.013  20.278   9.037  1.00 61.38           O  
ATOM    799  N   LEU B 111      -6.161  19.777   6.083  1.00 54.41           N  
ATOM    800  CA  LEU B 111      -6.166  19.547   4.642  1.00 54.41           C  
ATOM    801  C   LEU B 111      -7.302  18.610   4.245  1.00 54.41           C  
ATOM    802  CB  LEU B 111      -4.826  18.964   4.187  1.00 54.41           C  
ATOM    803  O   LEU B 111      -7.540  18.384   3.056  1.00 54.41           O  
ATOM    804  CG  LEU B 111      -3.592  19.837   4.422  1.00 54.41           C  
ATOM    805  CD1 LEU B 111      -2.326  18.989   4.373  1.00 54.41           C  
ATOM    806  CD2 LEU B 111      -3.528  20.962   3.395  1.00 54.41           C  
ATOM    807  N   GLY B 112      -7.943  18.046   5.248  1.00 56.56           N  
ATOM    808  CA  GLY B 112      -8.885  16.975   4.967  1.00 56.56           C  
ATOM    809  C   GLY B 112     -10.334  17.414   5.065  1.00 56.56           C  
ATOM    810  O   GLY B 112     -10.676  18.532   4.676  1.00 56.56           O  
ATOM    811  N   SER B 113     -11.108  16.476   5.437  1.00 57.94           N  
ATOM    812  CA  SER B 113     -12.561  16.601   5.390  1.00 57.94           C  
ATOM    813  C   SER B 113     -13.062  17.614   6.414  1.00 57.94           C  
ATOM    814  CB  SER B 113     -13.224  15.245   5.637  1.00 57.94           C  
ATOM    815  O   SER B 113     -14.199  18.083   6.326  1.00 57.94           O  
ATOM    816  OG  SER B 113     -12.272  14.292   6.078  1.00 57.94           O  
ATOM    817  N   HIS B 114     -12.103  18.010   7.244  1.00 65.51           N  
ATOM    818  CA  HIS B 114     -12.601  18.885   8.299  1.00 65.51           C  
ATOM    819  C   HIS B 114     -12.051  20.300   8.147  1.00 65.51           C  
ATOM    820  CB  HIS B 114     -12.237  18.326   9.675  1.00 65.51           C  
ATOM    821  O   HIS B 114     -12.175  21.120   9.059  1.00 65.51           O  
ATOM    822  CG  HIS B 114     -12.879  17.009   9.976  1.00 65.51           C  
ATOM    823  CD2 HIS B 114     -12.487  15.744   9.695  1.00 65.51           C  
ATOM    824  ND1 HIS B 114     -14.078  16.901  10.647  1.00 65.51           N  
ATOM    825  CE1 HIS B 114     -14.397  15.623  10.765  1.00 65.51           C  
ATOM    826  NE2 HIS B 114     -13.448  14.900  10.196  1.00 65.51           N  
ATOM    827  N   ARG B 115     -11.401  20.538   6.995  1.00 66.82           N  
ATOM    828  CA  ARG B 115     -10.915  21.880   6.687  1.00 66.82           C  
ATOM    829  C   ARG B 115     -12.055  22.892   6.708  1.00 66.82           C  
ATOM    830  CB  ARG B 115     -10.221  21.901   5.324  1.00 66.82           C  
ATOM    831  O   ARG B 115     -13.121  22.648   6.138  1.00 66.82           O  
ATOM    832  CG  ARG B 115      -9.581  23.236   4.979  1.00 66.82           C  
ATOM    833  CD  ARG B 115      -8.906  23.203   3.615  1.00 66.82           C  
ATOM    834  NE  ARG B 115      -8.457  24.529   3.203  1.00 66.82           N  
ATOM    835  NH1 ARG B 115      -9.139  24.306   1.007  1.00 66.82           N  
ATOM    836  NH2 ARG B 115      -8.134  26.243   1.708  1.00 66.82           N  
ATOM    837  CZ  ARG B 115      -8.578  25.023   1.974  1.00 66.82           C  
ATOM    838  N   GLY B 116     -11.814  23.934   7.357  1.00 70.03           N  
ATOM    839  CA  GLY B 116     -12.818  24.984   7.428  1.00 70.03           C  
ATOM    840  C   GLY B 116     -13.819  24.777   8.548  1.00 70.03           C  
ATOM    841  O   GLY B 116     -14.689  25.620   8.774  1.00 70.03           O  
ATOM    842  N   HIS B 117     -13.828  23.642   9.167  1.00 74.72           N  
ATOM    843  CA  HIS B 117     -14.704  23.405  10.309  1.00 74.72           C  
ATOM    844  C   HIS B 117     -14.209  24.146  11.546  1.00 74.72           C  
ATOM    845  CB  HIS B 117     -14.809  21.907  10.602  1.00 74.72           C  
ATOM    846  O   HIS B 117     -13.120  24.725  11.534  1.00 74.72           O  
ATOM    847  CG  HIS B 117     -15.533  21.138   9.543  1.00 74.72           C  
ATOM    848  CD2 HIS B 117     -16.057  21.533   8.358  1.00 74.72           C  
ATOM    849  ND1 HIS B 117     -15.791  19.789   9.648  1.00 74.72           N  
ATOM    850  CE1 HIS B 117     -16.443  19.386   8.570  1.00 74.72           C  
ATOM    851  NE2 HIS B 117     -16.617  20.425   7.772  1.00 74.72           N  
ATOM    852  N   ARG B 118     -15.147  24.240  12.566  1.00 75.10           N  
ATOM    853  CA  ARG B 118     -14.743  24.766  13.866  1.00 75.10           C  
ATOM    854  C   ARG B 118     -13.941  23.733  14.650  1.00 75.10           C  
ATOM    855  CB  ARG B 118     -15.967  25.203  14.674  1.00 75.10           C  
ATOM    856  O   ARG B 118     -14.490  22.726  15.103  1.00 75.10           O  
ATOM    857  CG  ARG B 118     -15.701  26.369  15.613  1.00 75.10           C  
ATOM    858  CD  ARG B 118     -16.964  26.804  16.342  1.00 75.10           C  
ATOM    859  NE  ARG B 118     -17.888  27.501  15.452  1.00 75.10           N  
ATOM    860  NH1 ARG B 118     -18.325  29.230  16.921  1.00 75.10           N  
ATOM    861  NH2 ARG B 118     -19.333  29.186  14.863  1.00 75.10           N  
ATOM    862  CZ  ARG B 118     -18.513  28.637  15.747  1.00 75.10           C  
ATOM    863  N   LEU B 119     -12.580  24.033  14.777  1.00 78.90           N  
ATOM    864  CA  LEU B 119     -11.656  23.058  15.346  1.00 78.90           C  
ATOM    865  C   LEU B 119     -11.061  23.571  16.653  1.00 78.90           C  
ATOM    866  CB  LEU B 119     -10.536  22.738  14.353  1.00 78.90           C  
ATOM    867  O   LEU B 119     -10.808  24.769  16.797  1.00 78.90           O  
ATOM    868  CG  LEU B 119     -10.975  22.294  12.957  1.00 78.90           C  
ATOM    869  CD1 LEU B 119      -9.765  22.167  12.037  1.00 78.90           C  
ATOM    870  CD2 LEU B 119     -11.738  20.976  13.029  1.00 78.90           C  
ATOM    871  N   LEU B 120     -10.928  22.671  17.527  1.00 72.11           N  
ATOM    872  CA  LEU B 120     -10.312  22.985  18.812  1.00 72.11           C  
ATOM    873  C   LEU B 120      -9.300  21.914  19.206  1.00 72.11           C  
ATOM    874  CB  LEU B 120     -11.381  23.118  19.901  1.00 72.11           C  
ATOM    875  O   LEU B 120      -9.444  20.749  18.830  1.00 72.11           O  
ATOM    876  CG  LEU B 120     -12.753  23.616  19.446  1.00 72.11           C  
ATOM    877  CD1 LEU B 120     -13.843  23.090  20.374  1.00 72.11           C  
ATOM    878  CD2 LEU B 120     -12.778  25.140  19.392  1.00 72.11           C  
ATOM    879  N   PRO B 121      -8.279  22.380  19.959  1.00 70.72           N  
ATOM    880  CA  PRO B 121      -7.416  21.333  20.511  1.00 70.72           C  
ATOM    881  C   PRO B 121      -8.189  20.304  21.333  1.00 70.72           C  
ATOM    882  CB  PRO B 121      -6.437  22.112  21.393  1.00 70.72           C  
ATOM    883  O   PRO B 121      -9.122  20.661  22.056  1.00 70.72           O  
ATOM    884  CG  PRO B 121      -6.518  23.521  20.902  1.00 70.72           C  
ATOM    885  CD  PRO B 121      -7.886  23.747  20.324  1.00 70.72           C  
ATOM    886  N   ALA B 122      -7.805  19.052  21.131  1.00 62.16           N  
ATOM    887  CA  ALA B 122      -8.511  17.972  21.815  1.00 62.16           C  
ATOM    888  C   ALA B 122      -8.556  18.212  23.321  1.00 62.16           C  
ATOM    889  CB  ALA B 122      -7.850  16.629  21.513  1.00 62.16           C  
ATOM    890  O   ALA B 122      -9.574  17.952  23.967  1.00 62.16           O  
ATOM    891  N   ALA B 123      -7.493  18.715  23.799  1.00 56.71           N  
ATOM    892  CA  ALA B 123      -7.434  18.967  25.237  1.00 56.71           C  
ATOM    893  C   ALA B 123      -8.480  19.995  25.657  1.00 56.71           C  
ATOM    894  CB  ALA B 123      -6.038  19.438  25.637  1.00 56.71           C  
ATOM    895  O   ALA B 123      -9.121  19.848  26.701  1.00 56.71           O  
ATOM    896  N   GLU B 124      -8.695  21.011  24.867  1.00 62.69           N  
ATOM    897  CA  GLU B 124      -9.689  22.042  25.148  1.00 62.69           C  
ATOM    898  C   GLU B 124     -11.107  21.499  24.993  1.00 62.69           C  
ATOM    899  CB  GLU B 124      -9.485  23.250  24.230  1.00 62.69           C  
ATOM    900  O   GLU B 124     -11.991  21.819  25.790  1.00 62.69           O  
ATOM    901  CG  GLU B 124     -10.359  24.445  24.583  1.00 62.69           C  
ATOM    902  CD  GLU B 124     -10.095  25.661  23.709  1.00 62.69           C  
ATOM    903  OE1 GLU B 124     -11.005  26.506  23.554  1.00 62.69           O  
ATOM    904  OE2 GLU B 124      -8.968  25.768  23.175  1.00 62.69           O  
ATOM    905  N   ALA B 125     -11.302  20.706  24.068  1.00 55.57           N  
ATOM    906  CA  ALA B 125     -12.612  20.094  23.861  1.00 55.57           C  
ATOM    907  C   ALA B 125     -12.992  19.201  25.039  1.00 55.57           C  
ATOM    908  CB  ALA B 125     -12.624  19.290  22.563  1.00 55.57           C  
ATOM    909  O   ALA B 125     -14.141  19.212  25.488  1.00 55.57           O  
ATOM    910  N   HIS B 126     -12.029  18.486  25.461  1.00 50.49           N  
ATOM    911  CA  HIS B 126     -12.251  17.618  26.612  1.00 50.49           C  
ATOM    912  C   HIS B 126     -12.669  18.425  27.837  1.00 50.49           C  
ATOM    913  CB  HIS B 126     -10.992  16.807  26.922  1.00 50.49           C  
ATOM    914  O   HIS B 126     -13.600  18.042  28.549  1.00 50.49           O  
ATOM    915  CG  HIS B 126     -11.180  15.802  28.014  1.00 50.49           C  
ATOM    916  CD2 HIS B 126     -10.743  15.788  29.295  1.00 50.49           C  
ATOM    917  ND1 HIS B 126     -11.895  14.637  27.837  1.00 50.49           N  
ATOM    918  CE1 HIS B 126     -11.890  13.949  28.967  1.00 50.49           C  
ATOM    919  NE2 HIS B 126     -11.197  14.625  29.867  1.00 50.49           N  
ATOM    920  N   ALA B 127     -12.016  19.481  28.090  1.00 54.34           N  
ATOM    921  CA  ALA B 127     -12.317  20.336  29.235  1.00 54.34           C  
ATOM    922  C   ALA B 127     -13.722  20.921  29.127  1.00 54.34           C  
ATOM    923  CB  ALA B 127     -11.285  21.455  29.349  1.00 54.34           C  
ATOM    924  O   ALA B 127     -14.453  20.983  30.119  1.00 54.34           O  
ATOM    925  N   ARG B 128     -14.115  21.270  27.938  1.00 55.34           N  
ATOM    926  CA  ARG B 128     -15.434  21.850  27.711  1.00 55.34           C  
ATOM    927  C   ARG B 128     -16.531  20.808  27.903  1.00 55.34           C  
ATOM    928  CB  ARG B 128     -15.523  22.451  26.307  1.00 55.34           C  
ATOM    929  O   ARG B 128     -17.576  21.100  28.489  1.00 55.34           O  
ATOM    930  CG  ARG B 128     -14.931  23.847  26.196  1.00 55.34           C  
ATOM    931  CD  ARG B 128     -15.147  24.443  24.812  1.00 55.34           C  
ATOM    932  NE  ARG B 128     -14.494  25.742  24.676  1.00 55.34           N  
ATOM    933  NH1 ARG B 128     -15.170  26.086  22.494  1.00 55.34           N  
ATOM    934  NH2 ARG B 128     -13.891  27.659  23.564  1.00 55.34           N  
ATOM    935  CZ  ARG B 128     -14.520  26.493  23.579  1.00 55.34           C  
ATOM    936  N   LEU B 129     -16.270  19.658  27.491  1.00 48.71           N  
ATOM    937  CA  LEU B 129     -17.263  18.592  27.565  1.00 48.71           C  
ATOM    938  C   LEU B 129     -17.436  18.109  29.001  1.00 48.71           C  
ATOM    939  CB  LEU B 129     -16.859  17.420  26.666  1.00 48.71           C  
ATOM    940  O   LEU B 129     -18.549  17.785  29.421  1.00 48.71           O  
ATOM    941  CG  LEU B 129     -17.279  17.516  25.198  1.00 48.71           C  
ATOM    942  CD1 LEU B 129     -16.265  16.803  24.309  1.00 48.71           C  
ATOM    943  CD2 LEU B 129     -18.674  16.933  25.001  1.00 48.71           C  
ATOM    944  N   LYS B 130     -16.402  18.023  29.715  1.00 49.08           N  
ATOM    945  CA  LYS B 130     -16.459  17.617  31.116  1.00 49.08           C  
ATOM    946  C   LYS B 130     -17.271  18.610  31.943  1.00 49.08           C  
ATOM    947  CB  LYS B 130     -15.050  17.483  31.694  1.00 49.08           C  
ATOM    948  O   LYS B 130     -17.967  18.220  32.883  1.00 49.08           O  
ATOM    949  CG  LYS B 130     -14.580  16.044  31.852  1.00 49.08           C  
ATOM    950  CD  LYS B 130     -13.214  15.973  32.521  1.00 49.08           C  
ATOM    951  CE  LYS B 130     -12.737  14.534  32.669  1.00 49.08           C  
ATOM    952  NZ  LYS B 130     -11.373  14.462  33.272  1.00 49.08           N  
ATOM    953  N   THR B 131     -17.282  19.819  31.568  1.00 49.63           N  
ATOM    954  CA  THR B 131     -18.021  20.849  32.289  1.00 49.63           C  
ATOM    955  C   THR B 131     -19.488  20.855  31.871  1.00 49.63           C  
ATOM    956  CB  THR B 131     -17.411  22.243  32.051  1.00 49.63           C  
ATOM    957  O   THR B 131     -20.374  21.075  32.699  1.00 49.63           O  
ATOM    958  CG2 THR B 131     -18.072  23.292  32.939  1.00 49.63           C  
ATOM    959  OG1 THR B 131     -16.009  22.201  32.343  1.00 49.63           O  
ATOM    960  N   GLN B 132     -19.702  20.495  30.609  1.00 45.01           N  
ATOM    961  CA  GLN B 132     -21.049  20.582  30.054  1.00 45.01           C  
ATOM    962  C   GLN B 132     -21.851  19.320  30.356  1.00 45.01           C  
ATOM    963  CB  GLN B 132     -20.993  20.821  28.545  1.00 45.01           C  
ATOM    964  O   GLN B 132     -23.064  19.384  30.567  1.00 45.01           O  
ATOM    965  CG  GLN B 132     -20.801  22.281  28.159  1.00 45.01           C  
ATOM    966  CD  GLN B 132     -20.730  22.488  26.658  1.00 45.01           C  
ATOM    967  NE2 GLN B 132     -20.054  23.552  26.237  1.00 45.01           N  
ATOM    968  OE1 GLN B 132     -21.277  21.698  25.883  1.00 45.01           O  
ATOM    969  N   LEU B 133     -21.115  18.272  30.437  1.00 44.64           N  
ATOM    970  CA  LEU B 133     -21.791  16.984  30.545  1.00 44.64           C  
ATOM    971  C   LEU B 133     -22.604  16.903  31.833  1.00 44.64           C  
ATOM    972  CB  LEU B 133     -20.776  15.839  30.496  1.00 44.64           C  
ATOM    973  O   LEU B 133     -23.778  16.526  31.808  1.00 44.64           O  
ATOM    974  CG  LEU B 133     -20.426  15.302  29.108  1.00 44.64           C  
ATOM    975  CD1 LEU B 133     -19.228  14.362  29.189  1.00 44.64           C  
ATOM    976  CD2 LEU B 133     -21.627  14.592  28.491  1.00 44.64           C  
ATOM    977  N   PRO B 134     -22.024  17.247  32.984  1.00 44.73           N  
ATOM    978  CA  PRO B 134     -22.845  17.197  34.196  1.00 44.73           C  
ATOM    979  C   PRO B 134     -24.053  18.129  34.129  1.00 44.73           C  
ATOM    980  CB  PRO B 134     -21.877  17.637  35.296  1.00 44.73           C  
ATOM    981  O   PRO B 134     -25.140  17.770  34.591  1.00 44.73           O  
ATOM    982  CG  PRO B 134     -20.522  17.545  34.672  1.00 44.73           C  
ATOM    983  CD  PRO B 134     -20.684  17.540  33.179  1.00 44.73           C  
ATOM    984  N   GLN B 135     -23.888  19.229  33.505  1.00 44.05           N  
ATOM    985  CA  GLN B 135     -24.983  20.185  33.377  1.00 44.05           C  
ATOM    986  C   GLN B 135     -26.069  19.656  32.444  1.00 44.05           C  
ATOM    987  CB  GLN B 135     -24.465  21.531  32.869  1.00 44.05           C  
ATOM    988  O   GLN B 135     -27.260  19.801  32.725  1.00 44.05           O  
ATOM    989  CG  GLN B 135     -23.929  22.438  33.969  1.00 44.05           C  
ATOM    990  CD  GLN B 135     -23.315  23.716  33.429  1.00 44.05           C  
ATOM    991  NE2 GLN B 135     -22.814  24.558  34.326  1.00 44.05           N  
ATOM    992  OE1 GLN B 135     -23.291  23.944  32.215  1.00 44.05           O  
ATOM    993  N   GLN B 136     -25.612  19.035  31.395  1.00 42.64           N  
ATOM    994  CA  GLN B 136     -26.557  18.463  30.441  1.00 42.64           C  
ATOM    995  C   GLN B 136     -27.308  17.284  31.051  1.00 42.64           C  
ATOM    996  CB  GLN B 136     -25.834  18.023  29.167  1.00 42.64           C  
ATOM    997  O   GLN B 136     -28.507  17.117  30.817  1.00 42.64           O  
ATOM    998  CG  GLN B 136     -25.451  19.175  28.247  1.00 42.64           C  
ATOM    999  CD  GLN B 136     -24.750  18.710  26.985  1.00 42.64           C  
ATOM   1000  NE2 GLN B 136     -24.892  19.478  25.911  1.00 42.64           N  
ATOM   1001  OE1 GLN B 136     -24.085  17.669  26.976  1.00 42.64           O  
ATOM   1002  N   LYS B 137     -26.596  16.503  31.802  1.00 43.32           N  
ATOM   1003  CA  LYS B 137     -27.227  15.392  32.509  1.00 43.32           C  
ATOM   1004  C   LYS B 137     -28.303  15.891  33.469  1.00 43.32           C  
ATOM   1005  CB  LYS B 137     -26.181  14.577  33.272  1.00 43.32           C  
ATOM   1006  O   LYS B 137     -29.393  15.320  33.540  1.00 43.32           O  
ATOM   1007  CG  LYS B 137     -26.621  13.159  33.602  1.00 43.32           C  
ATOM   1008  CD  LYS B 137     -25.561  12.417  34.406  1.00 43.32           C  
ATOM   1009  CE  LYS B 137     -26.103  11.116  34.982  1.00 43.32           C  
ATOM   1010  NZ  LYS B 137     -25.190   9.966  34.708  1.00 43.32           N  
ATOM   1011  N   LEU B 138     -28.039  16.927  34.224  1.00 47.57           N  
ATOM   1012  CA  LEU B 138     -28.999  17.519  35.149  1.00 47.57           C  
ATOM   1013  C   LEU B 138     -30.208  18.068  34.399  1.00 47.57           C  
ATOM   1014  CB  LEU B 138     -28.340  18.635  35.964  1.00 47.57           C  
ATOM   1015  O   LEU B 138     -31.349  17.880  34.830  1.00 47.57           O  
ATOM   1016  CG  LEU B 138     -27.776  18.235  37.328  1.00 47.57           C  
ATOM   1017  CD1 LEU B 138     -26.727  19.244  37.785  1.00 47.57           C  
ATOM   1018  CD2 LEU B 138     -28.896  18.118  38.357  1.00 47.57           C  
ATOM   1019  N   GLN B 139     -30.026  18.706  33.260  1.00 43.91           N  
ATOM   1020  CA  GLN B 139     -31.109  19.253  32.449  1.00 43.91           C  
ATOM   1021  C   GLN B 139     -32.000  18.142  31.900  1.00 43.91           C  
ATOM   1022  CB  GLN B 139     -30.549  20.092  31.299  1.00 43.91           C  
ATOM   1023  O   GLN B 139     -33.222  18.294  31.836  1.00 43.91           O  
ATOM   1024  CG  GLN B 139     -30.071  21.474  31.724  1.00 43.91           C  
ATOM   1025  CD  GLN B 139     -29.853  22.407  30.547  1.00 43.91           C  
ATOM   1026  NE2 GLN B 139     -30.778  23.340  30.351  1.00 43.91           N  
ATOM   1027  OE1 GLN B 139     -28.861  22.289  29.820  1.00 43.91           O  
ATOM   1028  N   LEU B 140     -31.381  17.133  31.517  1.00 45.02           N  
ATOM   1029  CA  LEU B 140     -32.135  15.992  31.009  1.00 45.02           C  
ATOM   1030  C   LEU B 140     -32.956  15.346  32.120  1.00 45.02           C  
ATOM   1031  CB  LEU B 140     -31.191  14.959  30.388  1.00 45.02           C  
ATOM   1032  O   LEU B 140     -34.110  14.968  31.905  1.00 45.02           O  
ATOM   1033  CG  LEU B 140     -30.791  15.196  28.931  1.00 45.02           C  
ATOM   1034  CD1 LEU B 140     -29.637  14.278  28.543  1.00 45.02           C  
ATOM   1035  CD2 LEU B 140     -31.985  14.981  28.007  1.00 45.02           C  
ATOM   1036  N   GLN B 141     -32.415  15.215  33.291  1.00 48.23           N  
ATOM   1037  CA  GLN B 141     -33.123  14.659  34.439  1.00 48.23           C  
ATOM   1038  C   GLN B 141     -34.311  15.533  34.829  1.00 48.23           C  
ATOM   1039  CB  GLN B 141     -32.175  14.499  35.629  1.00 48.23           C  
ATOM   1040  O   GLN B 141     -35.384  15.021  35.155  1.00 48.23           O  
ATOM   1041  CG  GLN B 141     -31.362  13.212  35.599  1.00 48.23           C  
ATOM   1042  CD  GLN B 141     -30.406  13.095  36.771  1.00 48.23           C  
ATOM   1043  NE2 GLN B 141     -30.141  11.865  37.200  1.00 48.23           N  
ATOM   1044  OE1 GLN B 141     -29.908  14.101  37.286  1.00 48.23           O  
ATOM   1045  N   GLU B 142     -34.170  16.831  34.758  1.00 49.04           N  
ATOM   1046  CA  GLU B 142     -35.248  17.757  35.089  1.00 49.04           C  
ATOM   1047  C   GLU B 142     -36.357  17.711  34.042  1.00 49.04           C  
ATOM   1048  CB  GLU B 142     -34.709  19.184  35.222  1.00 49.04           C  
ATOM   1049  O   GLU B 142     -37.541  17.768  34.381  1.00 49.04           O  
ATOM   1050  CG  GLU B 142     -34.126  19.496  36.593  1.00 49.04           C  
ATOM   1051  CD  GLU B 142     -33.555  20.901  36.696  1.00 49.04           C  
ATOM   1052  OE1 GLU B 142     -33.322  21.380  37.829  1.00 49.04           O  
ATOM   1053  OE2 GLU B 142     -33.339  21.529  35.635  1.00 49.04           O  
ATOM   1054  N   ALA B 143     -35.979  17.569  32.839  1.00 46.60           N  
ATOM   1055  CA  ALA B 143     -36.953  17.467  31.756  1.00 46.60           C  
ATOM   1056  C   ALA B 143     -37.762  16.178  31.865  1.00 46.60           C  
ATOM   1057  CB  ALA B 143     -36.252  17.539  30.401  1.00 46.60           C  
ATOM   1058  O   ALA B 143     -38.966  16.169  31.599  1.00 46.60           O  
ATOM   1059  N   CYS B 144     -36.966  15.185  32.199  1.00 43.91           N  
ATOM   1060  CA  CYS B 144     -37.639  13.904  32.385  1.00 43.91           C  
ATOM   1061  C   CYS B 144     -38.641  13.976  33.531  1.00 43.91           C  
ATOM   1062  CB  CYS B 144     -36.619  12.798  32.656  1.00 43.91           C  
ATOM   1063  O   CYS B 144     -39.738  13.422  33.437  1.00 43.91           O  
ATOM   1064  SG  CYS B 144     -35.931  12.059  31.158  1.00 43.91           S  
ATOM   1065  N   MET B 145     -38.332  14.689  34.551  1.00 44.18           N  
ATOM   1066  CA  MET B 145     -39.215  14.801  35.709  1.00 44.18           C  
ATOM   1067  C   MET B 145     -40.434  15.658  35.382  1.00 44.18           C  
ATOM   1068  CB  MET B 145     -38.465  15.393  36.903  1.00 44.18           C  
ATOM   1069  O   MET B 145     -41.534  15.392  35.871  1.00 44.18           O  
ATOM   1070  CG  MET B 145     -37.407  14.468  37.482  1.00 44.18           C  
ATOM   1071  SD  MET B 145     -38.133  12.998  38.305  1.00 44.18           S  
ATOM   1072  CE  MET B 145     -38.904  13.786  39.746  1.00 44.18           C  
ATOM   1073  N   ARG B 146     -40.271  16.646  34.543  1.00 45.12           N  
ATOM   1074  CA  ARG B 146     -41.387  17.500  34.149  1.00 45.12           C  
ATOM   1075  C   ARG B 146     -42.388  16.732  33.293  1.00 45.12           C  
ATOM   1076  CB  ARG B 146     -40.882  18.729  33.390  1.00 45.12           C  
ATOM   1077  O   ARG B 146     -43.599  16.924  33.421  1.00 45.12           O  
ATOM   1078  CG  ARG B 146     -41.803  19.935  33.489  1.00 45.12           C  
ATOM   1079  CD  ARG B 146     -41.124  21.204  32.993  1.00 45.12           C  
ATOM   1080  NE  ARG B 146     -42.071  22.310  32.873  1.00 45.12           N  
ATOM   1081  NH1 ARG B 146     -40.470  23.898  32.369  1.00 45.12           N  
ATOM   1082  NH2 ARG B 146     -42.681  24.491  32.495  1.00 45.12           N  
ATOM   1083  CZ  ARG B 146     -41.738  23.564  32.579  1.00 45.12           C  
ATOM   1084  N   LYS B 147     -41.934  15.868  32.419  1.00 44.82           N  
ATOM   1085  CA  LYS B 147     -42.821  15.102  31.548  1.00 44.82           C  
ATOM   1086  C   LYS B 147     -43.620  14.075  32.343  1.00 44.82           C  
ATOM   1087  CB  LYS B 147     -42.021  14.405  30.446  1.00 44.82           C  
ATOM   1088  O   LYS B 147     -44.762  13.765  31.996  1.00 44.82           O  
ATOM   1089  CG  LYS B 147     -41.817  15.253  29.199  1.00 44.82           C  
ATOM   1090  CD  LYS B 147     -41.337  14.411  28.023  1.00 44.82           C  
ATOM   1091  CE  LYS B 147     -41.138  15.257  26.773  1.00 44.82           C  
ATOM   1092  NZ  LYS B 147     -40.787  14.420  25.587  1.00 44.82           N  
ATOM   1093  N   GLU B 148     -43.055  13.599  33.405  1.00 39.19           N  
ATOM   1094  CA  GLU B 148     -43.774  12.615  34.208  1.00 39.19           C  
ATOM   1095  C   GLU B 148     -44.898  13.269  35.006  1.00 39.19           C  
ATOM   1096  CB  GLU B 148     -42.813  11.887  35.153  1.00 39.19           C  
ATOM   1097  O   GLU B 148     -45.933  12.646  35.256  1.00 39.19           O  
ATOM   1098  CG  GLU B 148     -41.815  10.986  34.441  1.00 39.19           C  
ATOM   1099  CD  GLU B 148     -40.893  10.241  35.393  1.00 39.19           C  
ATOM   1100  OE1 GLU B 148     -40.692   9.019  35.212  1.00 39.19           O  
ATOM   1101  OE2 GLU B 148     -40.367  10.886  36.328  1.00 39.19           O  
ATOM   1102  N   LYS B 149     -44.789  14.559  35.344  1.00 41.62           N  
ATOM   1103  CA  LYS B 149     -45.863  15.204  36.095  1.00 41.62           C  
ATOM   1104  C   LYS B 149     -46.972  15.685  35.164  1.00 41.62           C  
ATOM   1105  CB  LYS B 149     -45.317  16.377  36.910  1.00 41.62           C  
ATOM   1106  O   LYS B 149     -48.096  15.933  35.606  1.00 41.62           O  
ATOM   1107  CG  LYS B 149     -44.618  15.965  38.198  1.00 41.62           C  
ATOM   1108  CD  LYS B 149     -44.147  17.177  38.991  1.00 41.62           C  
ATOM   1109  CE  LYS B 149     -43.388  16.764  40.245  1.00 41.62           C  
ATOM   1110  NZ  LYS B 149     -43.029  17.944  41.088  1.00 41.62           N  
ATOM   1111  N   SER B 150     -46.791  15.727  33.805  1.00 31.40           N  
ATOM   1112  CA  SER B 150     -47.923  16.033  32.937  1.00 31.40           C  
ATOM   1113  C   SER B 150     -48.584  14.760  32.420  1.00 31.40           C  
ATOM   1114  CB  SER B 150     -47.477  16.900  31.759  1.00 31.40           C  
ATOM   1115  O   SER B 150     -47.952  13.702  32.373  1.00 31.40           O  
ATOM   1116  OG  SER B 150     -47.312  18.249  32.161  1.00 31.40           O  
TER    1117      SER B 150                                                      
ATOM   1118  N   MET C   1      10.462  10.837  12.590  1.00 26.20           N  
ATOM   1119  CA  MET C   1       9.915  10.602  11.257  1.00 26.20           C  
ATOM   1120  C   MET C   1       8.747   9.623  11.312  1.00 26.20           C  
ATOM   1121  CB  MET C   1      10.999  10.072  10.317  1.00 26.20           C  
ATOM   1122  O   MET C   1       8.880   8.522  11.851  1.00 26.20           O  
ATOM   1123  CG  MET C   1      11.819  11.163   9.649  1.00 26.20           C  
ATOM   1124  SD  MET C   1      13.085  10.490   8.504  1.00 26.20           S  
ATOM   1125  CE  MET C   1      12.243  10.736   6.915  1.00 26.20           C  
ATOM   1126  N   SER C   2       7.555  10.067  11.346  1.00 30.22           N  
ATOM   1127  CA  SER C   2       6.472   9.092  11.415  1.00 30.22           C  
ATOM   1128  C   SER C   2       6.685   7.957  10.419  1.00 30.22           C  
ATOM   1129  CB  SER C   2       5.125   9.767  11.151  1.00 30.22           C  
ATOM   1130  O   SER C   2       7.092   8.193   9.280  1.00 30.22           O  
ATOM   1131  OG  SER C   2       4.075   9.061  11.790  1.00 30.22           O  
ATOM   1132  N   ALA C   3       7.026   6.772  11.015  1.00 38.21           N  
ATOM   1133  CA  ALA C   3       7.330   5.506  10.352  1.00 38.21           C  
ATOM   1134  C   ALA C   3       6.340   5.226   9.226  1.00 38.21           C  
ATOM   1135  CB  ALA C   3       7.322   4.361  11.362  1.00 38.21           C  
ATOM   1136  O   ALA C   3       6.690   4.596   8.225  1.00 38.21           O  
ATOM   1137  N   ALA C   4       5.180   6.107   9.242  1.00 47.44           N  
ATOM   1138  CA  ALA C   4       4.115   5.598   8.381  1.00 47.44           C  
ATOM   1139  C   ALA C   4       4.336   6.016   6.930  1.00 47.44           C  
ATOM   1140  CB  ALA C   4       2.755   6.088   8.872  1.00 47.44           C  
ATOM   1141  O   ALA C   4       4.330   5.176   6.028  1.00 47.44           O  
ATOM   1142  N   PRO C   5       4.626   7.401   6.758  1.00 47.72           N  
ATOM   1143  CA  PRO C   5       4.843   7.782   5.360  1.00 47.72           C  
ATOM   1144  C   PRO C   5       6.101   7.153   4.765  1.00 47.72           C  
ATOM   1145  CB  PRO C   5       4.974   9.305   5.426  1.00 47.72           C  
ATOM   1146  O   PRO C   5       6.101   6.747   3.600  1.00 47.72           O  
ATOM   1147  CG  PRO C   5       4.396   9.681   6.752  1.00 47.72           C  
ATOM   1148  CD  PRO C   5       4.420   8.472   7.643  1.00 47.72           C  
ATOM   1149  N   GLY C   6       7.107   7.136   5.635  1.00 53.73           N  
ATOM   1150  CA  GLY C   6       8.340   6.491   5.212  1.00 53.73           C  
ATOM   1151  C   GLY C   6       8.158   5.024   4.871  1.00 53.73           C  
ATOM   1152  O   GLY C   6       8.712   4.538   3.883  1.00 53.73           O  
ATOM   1153  N   LEU C   7       7.219   4.498   5.571  1.00 55.61           N  
ATOM   1154  CA  LEU C   7       6.945   3.081   5.358  1.00 55.61           C  
ATOM   1155  C   LEU C   7       6.223   2.859   4.033  1.00 55.61           C  
ATOM   1156  CB  LEU C   7       6.107   2.519   6.510  1.00 55.61           C  
ATOM   1157  O   LEU C   7       6.557   1.936   3.287  1.00 55.61           O  
ATOM   1158  CG  LEU C   7       5.810   1.019   6.463  1.00 55.61           C  
ATOM   1159  CD1 LEU C   7       7.096   0.219   6.646  1.00 55.61           C  
ATOM   1160  CD2 LEU C   7       4.784   0.643   7.526  1.00 55.61           C  
ATOM   1161  N   LEU C   8       5.304   3.803   3.751  1.00 63.65           N  
ATOM   1162  CA  LEU C   8       4.540   3.677   2.514  1.00 63.65           C  
ATOM   1163  C   LEU C   8       5.449   3.814   1.298  1.00 63.65           C  
ATOM   1164  CB  LEU C   8       3.431   4.732   2.459  1.00 63.65           C  
ATOM   1165  O   LEU C   8       5.429   2.965   0.403  1.00 63.65           O  
ATOM   1166  CG  LEU C   8       2.100   4.350   3.108  1.00 63.65           C  
ATOM   1167  CD1 LEU C   8       1.387   5.594   3.627  1.00 63.65           C  
ATOM   1168  CD2 LEU C   8       1.219   3.597   2.117  1.00 63.65           C  
ATOM   1169  N   HIS C   9       6.299   4.873   1.335  1.00 63.26           N  
ATOM   1170  CA  HIS C   9       7.209   5.085   0.215  1.00 63.26           C  
ATOM   1171  C   HIS C   9       8.176   3.915   0.062  1.00 63.26           C  
ATOM   1172  CB  HIS C   9       7.987   6.389   0.396  1.00 63.26           C  
ATOM   1173  O   HIS C   9       8.409   3.438  -1.051  1.00 63.26           O  
ATOM   1174  CG  HIS C   9       8.698   6.841  -0.840  1.00 63.26           C  
ATOM   1175  CD2 HIS C   9       8.351   7.747  -1.784  1.00 63.26           C  
ATOM   1176  ND1 HIS C   9       9.924   6.338  -1.220  1.00 63.26           N  
ATOM   1177  CE1 HIS C   9      10.301   6.918  -2.346  1.00 63.26           C  
ATOM   1178  NE2 HIS C   9       9.364   7.778  -2.710  1.00 63.26           N  
ATOM   1179  N   GLN C  10       8.618   3.437   1.136  1.00 67.83           N  
ATOM   1180  CA  GLN C  10       9.566   2.328   1.139  1.00 67.83           C  
ATOM   1181  C   GLN C  10       8.931   1.060   0.578  1.00 67.83           C  
ATOM   1182  CB  GLN C  10      10.089   2.072   2.553  1.00 67.83           C  
ATOM   1183  O   GLN C  10       9.516   0.392  -0.277  1.00 67.83           O  
ATOM   1184  CG  GLN C  10      11.143   0.976   2.630  1.00 67.83           C  
ATOM   1185  CD  GLN C  10      11.619   0.716   4.047  1.00 67.83           C  
ATOM   1186  NE2 GLN C  10      12.547  -0.222   4.199  1.00 67.83           N  
ATOM   1187  OE1 GLN C  10      11.155   1.354   4.998  1.00 67.83           O  
ATOM   1188  N   GLU C  11       7.692   0.798   0.940  1.00 77.72           N  
ATOM   1189  CA  GLU C  11       7.030  -0.449   0.566  1.00 77.72           C  
ATOM   1190  C   GLU C  11       6.476  -0.375  -0.854  1.00 77.72           C  
ATOM   1191  CB  GLU C  11       5.907  -0.778   1.552  1.00 77.72           C  
ATOM   1192  O   GLU C  11       6.183  -1.404  -1.466  1.00 77.72           O  
ATOM   1193  CG  GLU C  11       6.387  -1.004   2.978  1.00 77.72           C  
ATOM   1194  CD  GLU C  11       7.489  -2.046   3.083  1.00 77.72           C  
ATOM   1195  OE1 GLU C  11       8.405  -1.879   3.920  1.00 77.72           O  
ATOM   1196  OE2 GLU C  11       7.438  -3.036   2.320  1.00 77.72           O  
ATOM   1197  N   LEU C  12       6.458   0.912  -1.353  1.00 82.58           N  
ATOM   1198  CA  LEU C  12       5.951   1.075  -2.711  1.00 82.58           C  
ATOM   1199  C   LEU C  12       7.090   1.343  -3.689  1.00 82.58           C  
ATOM   1200  CB  LEU C  12       4.933   2.218  -2.770  1.00 82.58           C  
ATOM   1201  O   LEU C  12       6.858   1.804  -4.809  1.00 82.58           O  
ATOM   1202  CG  LEU C  12       3.597   1.973  -2.066  1.00 82.58           C  
ATOM   1203  CD1 LEU C  12       2.706   3.206  -2.177  1.00 82.58           C  
ATOM   1204  CD2 LEU C  12       2.901   0.749  -2.652  1.00 82.58           C  
ATOM   1205  N   SER C  13       8.307   1.072  -3.165  1.00 81.34           N  
ATOM   1206  CA  SER C  13       9.478   1.258  -4.016  1.00 81.34           C  
ATOM   1207  C   SER C  13      10.098  -0.081  -4.402  1.00 81.34           C  
ATOM   1208  CB  SER C  13      10.520   2.127  -3.312  1.00 81.34           C  
ATOM   1209  O   SER C  13      10.115  -1.018  -3.601  1.00 81.34           O  
ATOM   1210  OG  SER C  13      10.009   3.426  -3.066  1.00 81.34           O  
ATOM   1211  N   CYS C  14      10.588  -0.132  -5.649  1.00 89.76           N  
ATOM   1212  CA  CYS C  14      11.315  -1.301  -6.128  1.00 89.76           C  
ATOM   1213  C   CYS C  14      12.680  -1.408  -5.457  1.00 89.76           C  
ATOM   1214  CB  CYS C  14      11.487  -1.241  -7.646  1.00 89.76           C  
ATOM   1215  O   CYS C  14      13.459  -0.453  -5.471  1.00 89.76           O  
ATOM   1216  SG  CYS C  14      12.363  -2.662  -8.336  1.00 89.76           S  
ATOM   1217  N   PRO C  15      12.976  -2.577  -4.844  1.00 85.35           N  
ATOM   1218  CA  PRO C  15      14.266  -2.728  -4.167  1.00 85.35           C  
ATOM   1219  C   PRO C  15      15.448  -2.687  -5.132  1.00 85.35           C  
ATOM   1220  CB  PRO C  15      14.154  -4.100  -3.497  1.00 85.35           C  
ATOM   1221  O   PRO C  15      16.593  -2.519  -4.705  1.00 85.35           O  
ATOM   1222  CG  PRO C  15      13.146  -4.843  -4.315  1.00 85.35           C  
ATOM   1223  CD  PRO C  15      12.171  -3.853  -4.884  1.00 85.35           C  
ATOM   1224  N   LEU C  16      15.238  -2.806  -6.434  1.00 86.32           N  
ATOM   1225  CA  LEU C  16      16.320  -2.869  -7.412  1.00 86.32           C  
ATOM   1226  C   LEU C  16      16.646  -1.481  -7.952  1.00 86.32           C  
ATOM   1227  CB  LEU C  16      15.946  -3.803  -8.565  1.00 86.32           C  
ATOM   1228  O   LEU C  16      17.818  -1.117  -8.073  1.00 86.32           O  
ATOM   1229  CG  LEU C  16      15.701  -5.268  -8.200  1.00 86.32           C  
ATOM   1230  CD1 LEU C  16      15.352  -6.074  -9.446  1.00 86.32           C  
ATOM   1231  CD2 LEU C  16      16.921  -5.856  -7.500  1.00 86.32           C  
ATOM   1232  N   CYS C  17      15.615  -0.607  -8.232  1.00 87.36           N  
ATOM   1233  CA  CYS C  17      15.869   0.705  -8.815  1.00 87.36           C  
ATOM   1234  C   CYS C  17      15.615   1.812  -7.798  1.00 87.36           C  
ATOM   1235  CB  CYS C  17      14.992   0.922 -10.048  1.00 87.36           C  
ATOM   1236  O   CYS C  17      15.926   2.977  -8.052  1.00 87.36           O  
ATOM   1237  SG  CYS C  17      13.235   1.104  -9.668  1.00 87.36           S  
ATOM   1238  N   LEU C  18      14.909   1.492  -6.667  1.00 83.39           N  
ATOM   1239  CA  LEU C  18      14.671   2.360  -5.519  1.00 83.39           C  
ATOM   1240  C   LEU C  18      13.674   3.460  -5.867  1.00 83.39           C  
ATOM   1241  CB  LEU C  18      15.984   2.980  -5.034  1.00 83.39           C  
ATOM   1242  O   LEU C  18      13.577   4.463  -5.156  1.00 83.39           O  
ATOM   1243  CG  LEU C  18      17.062   2.003  -4.563  1.00 83.39           C  
ATOM   1244  CD1 LEU C  18      18.303   2.762  -4.107  1.00 83.39           C  
ATOM   1245  CD2 LEU C  18      16.528   1.117  -3.442  1.00 83.39           C  
ATOM   1246  N   GLN C  19      12.996   3.316  -6.989  1.00 81.27           N  
ATOM   1247  CA  GLN C  19      11.909   4.211  -7.373  1.00 81.27           C  
ATOM   1248  C   GLN C  19      10.550   3.574  -7.098  1.00 81.27           C  
ATOM   1249  CB  GLN C  19      12.021   4.591  -8.850  1.00 81.27           C  
ATOM   1250  O   GLN C  19      10.463   2.373  -6.831  1.00 81.27           O  
ATOM   1251  CG  GLN C  19      13.335   5.272  -9.211  1.00 81.27           C  
ATOM   1252  CD  GLN C  19      13.470   6.652  -8.595  1.00 81.27           C  
ATOM   1253  NE2 GLN C  19      14.625   6.924  -7.998  1.00 81.27           N  
ATOM   1254  OE1 GLN C  19      12.543   7.466  -8.654  1.00 81.27           O  
ATOM   1255  N   LEU C  20       9.531   4.368  -7.112  1.00 84.33           N  
ATOM   1256  CA  LEU C  20       8.192   3.795  -7.020  1.00 84.33           C  
ATOM   1257  C   LEU C  20       7.970   2.754  -8.112  1.00 84.33           C  
ATOM   1258  CB  LEU C  20       7.131   4.894  -7.123  1.00 84.33           C  
ATOM   1259  O   LEU C  20       8.451   2.915  -9.236  1.00 84.33           O  
ATOM   1260  CG  LEU C  20       7.017   5.841  -5.928  1.00 84.33           C  
ATOM   1261  CD1 LEU C  20       5.981   6.925  -6.207  1.00 84.33           C  
ATOM   1262  CD2 LEU C  20       6.660   5.066  -4.664  1.00 84.33           C  
ATOM   1263  N   PHE C  21       7.232   1.726  -7.728  1.00 91.88           N  
ATOM   1264  CA  PHE C  21       7.014   0.624  -8.658  1.00 91.88           C  
ATOM   1265  C   PHE C  21       6.474   1.137  -9.988  1.00 91.88           C  
ATOM   1266  CB  PHE C  21       6.047  -0.402  -8.060  1.00 91.88           C  
ATOM   1267  O   PHE C  21       5.630   2.035 -10.017  1.00 91.88           O  
ATOM   1268  CG  PHE C  21       6.691  -1.341  -7.075  1.00 91.88           C  
ATOM   1269  CD1 PHE C  21       7.746  -2.159  -7.462  1.00 91.88           C  
ATOM   1270  CD2 PHE C  21       6.242  -1.405  -5.763  1.00 91.88           C  
ATOM   1271  CE1 PHE C  21       8.344  -3.029  -6.553  1.00 91.88           C  
ATOM   1272  CE2 PHE C  21       6.834  -2.272  -4.849  1.00 91.88           C  
ATOM   1273  CZ  PHE C  21       7.884  -3.083  -5.246  1.00 91.88           C  
ATOM   1274  N   ASP C  22       7.051   0.753 -11.056  1.00 93.32           N  
ATOM   1275  CA  ASP C  22       6.528   0.875 -12.414  1.00 93.32           C  
ATOM   1276  C   ASP C  22       6.162  -0.492 -12.986  1.00 93.32           C  
ATOM   1277  CB  ASP C  22       7.547   1.569 -13.320  1.00 93.32           C  
ATOM   1278  O   ASP C  22       7.042  -1.295 -13.303  1.00 93.32           O  
ATOM   1279  CG  ASP C  22       7.017   1.828 -14.719  1.00 93.32           C  
ATOM   1280  OD1 ASP C  22       5.785   1.956 -14.890  1.00 93.32           O  
ATOM   1281  OD2 ASP C  22       7.837   1.903 -15.659  1.00 93.32           O  
ATOM   1282  N   ALA C  23       4.807  -0.727 -13.119  1.00 95.30           N  
ATOM   1283  CA  ALA C  23       4.297  -2.029 -13.541  1.00 95.30           C  
ATOM   1284  C   ALA C  23       4.809  -3.140 -12.629  1.00 95.30           C  
ATOM   1285  CB  ALA C  23       4.690  -2.311 -14.990  1.00 95.30           C  
ATOM   1286  O   ALA C  23       5.455  -4.084 -13.092  1.00 95.30           O  
ATOM   1287  N   PRO C  24       4.493  -3.145 -11.324  1.00 96.21           N  
ATOM   1288  CA  PRO C  24       5.021  -4.089 -10.337  1.00 96.21           C  
ATOM   1289  C   PRO C  24       4.555  -5.522 -10.583  1.00 96.21           C  
ATOM   1290  CB  PRO C  24       4.472  -3.557  -9.011  1.00 96.21           C  
ATOM   1291  O   PRO C  24       3.405  -5.743 -10.971  1.00 96.21           O  
ATOM   1292  CG  PRO C  24       3.211  -2.844  -9.378  1.00 96.21           C  
ATOM   1293  CD  PRO C  24       3.384  -2.242 -10.743  1.00 96.21           C  
ATOM   1294  N   VAL C  25       5.426  -6.454 -10.446  1.00 96.83           N  
ATOM   1295  CA  VAL C  25       5.123  -7.882 -10.458  1.00 96.83           C  
ATOM   1296  C   VAL C  25       5.588  -8.520  -9.151  1.00 96.83           C  
ATOM   1297  CB  VAL C  25       5.781  -8.592 -11.662  1.00 96.83           C  
ATOM   1298  O   VAL C  25       6.599  -8.108  -8.578  1.00 96.83           O  
ATOM   1299  CG1 VAL C  25       5.178  -8.098 -12.976  1.00 96.83           C  
ATOM   1300  CG2 VAL C  25       7.292  -8.374 -11.649  1.00 96.83           C  
ATOM   1301  N   THR C  26       4.847  -9.431  -8.643  1.00 95.63           N  
ATOM   1302  CA  THR C  26       5.190 -10.144  -7.418  1.00 95.63           C  
ATOM   1303  C   THR C  26       5.566 -11.592  -7.722  1.00 95.63           C  
ATOM   1304  CB  THR C  26       4.028 -10.114  -6.409  1.00 95.63           C  
ATOM   1305  O   THR C  26       4.753 -12.351  -8.255  1.00 95.63           O  
ATOM   1306  CG2 THR C  26       4.418 -10.792  -5.100  1.00 95.63           C  
ATOM   1307  OG1 THR C  26       3.671  -8.752  -6.141  1.00 95.63           O  
ATOM   1308  N   ALA C  27       6.816 -11.947  -7.333  1.00 93.21           N  
ATOM   1309  CA  ALA C  27       7.319 -13.302  -7.549  1.00 93.21           C  
ATOM   1310  C   ALA C  27       6.658 -14.291  -6.593  1.00 93.21           C  
ATOM   1311  CB  ALA C  27       8.836 -13.339  -7.384  1.00 93.21           C  
ATOM   1312  O   ALA C  27       6.093 -13.894  -5.572  1.00 93.21           O  
ATOM   1313  N   GLU C  28       6.720 -15.559  -6.914  1.00 91.51           N  
ATOM   1314  CA  GLU C  28       6.131 -16.611  -6.091  1.00 91.51           C  
ATOM   1315  C   GLU C  28       6.708 -16.595  -4.679  1.00 91.51           C  
ATOM   1316  CB  GLU C  28       6.351 -17.983  -6.733  1.00 91.51           C  
ATOM   1317  O   GLU C  28       6.043 -17.009  -3.726  1.00 91.51           O  
ATOM   1318  CG  GLU C  28       5.639 -18.159  -8.067  1.00 91.51           C  
ATOM   1319  CD  GLU C  28       6.473 -17.709  -9.256  1.00 91.51           C  
ATOM   1320  OE1 GLU C  28       6.238 -18.201 -10.383  1.00 91.51           O  
ATOM   1321  OE2 GLU C  28       7.369 -16.859  -9.059  1.00 91.51           O  
ATOM   1322  N   CYS C  29       7.925 -16.030  -4.568  1.00 91.73           N  
ATOM   1323  CA  CYS C  29       8.588 -15.965  -3.270  1.00 91.73           C  
ATOM   1324  C   CYS C  29       8.018 -14.835  -2.422  1.00 91.73           C  
ATOM   1325  CB  CYS C  29      10.094 -15.773  -3.446  1.00 91.73           C  
ATOM   1326  O   CYS C  29       8.286 -14.758  -1.222  1.00 91.73           O  
ATOM   1327  SG  CYS C  29      10.544 -14.186  -4.182  1.00 91.73           S  
ATOM   1328  N   GLY C  30       7.202 -13.937  -3.078  1.00 92.56           N  
ATOM   1329  CA  GLY C  30       6.532 -12.886  -2.329  1.00 92.56           C  
ATOM   1330  C   GLY C  30       7.180 -11.525  -2.500  1.00 92.56           C  
ATOM   1331  O   GLY C  30       6.602 -10.504  -2.120  1.00 92.56           O  
ATOM   1332  N   HIS C  31       8.332 -11.434  -3.128  1.00 91.35           N  
ATOM   1333  CA  HIS C  31       8.988 -10.156  -3.380  1.00 91.35           C  
ATOM   1334  C   HIS C  31       8.453  -9.503  -4.650  1.00 91.35           C  
ATOM   1335  CB  HIS C  31      10.503 -10.343  -3.484  1.00 91.35           C  
ATOM   1336  O   HIS C  31       8.179 -10.189  -5.638  1.00 91.35           O  
ATOM   1337  CG  HIS C  31      11.140 -10.800  -2.210  1.00 91.35           C  
ATOM   1338  CD2 HIS C  31      11.300 -10.173  -1.021  1.00 91.35           C  
ATOM   1339  ND1 HIS C  31      11.708 -12.048  -2.068  1.00 91.35           N  
ATOM   1340  CE1 HIS C  31      12.190 -12.168  -0.843  1.00 91.35           C  
ATOM   1341  NE2 HIS C  31      11.956 -11.044  -0.187  1.00 91.35           N  
ATOM   1342  N   SER C  32       8.348  -8.213  -4.638  1.00 95.10           N  
ATOM   1343  CA  SER C  32       7.835  -7.470  -5.784  1.00 95.10           C  
ATOM   1344  C   SER C  32       8.912  -6.577  -6.391  1.00 95.10           C  
ATOM   1345  CB  SER C  32       6.628  -6.624  -5.378  1.00 95.10           C  
ATOM   1346  O   SER C  32       9.797  -6.094  -5.682  1.00 95.10           O  
ATOM   1347  OG  SER C  32       5.578  -7.443  -4.894  1.00 95.10           O  
ATOM   1348  N   PHE C  33       8.874  -6.389  -7.674  1.00 94.15           N  
ATOM   1349  CA  PHE C  33       9.815  -5.596  -8.456  1.00 94.15           C  
ATOM   1350  C   PHE C  33       9.112  -4.919  -9.626  1.00 94.15           C  
ATOM   1351  CB  PHE C  33      10.963  -6.472  -8.968  1.00 94.15           C  
ATOM   1352  O   PHE C  33       8.003  -5.307 -10.000  1.00 94.15           O  
ATOM   1353  CG  PHE C  33      11.587  -7.336  -7.906  1.00 94.15           C  
ATOM   1354  CD1 PHE C  33      12.625  -6.852  -7.118  1.00 94.15           C  
ATOM   1355  CD2 PHE C  33      11.137  -8.632  -7.695  1.00 94.15           C  
ATOM   1356  CE1 PHE C  33      13.205  -7.649  -6.134  1.00 94.15           C  
ATOM   1357  CE2 PHE C  33      11.712  -9.435  -6.713  1.00 94.15           C  
ATOM   1358  CZ  PHE C  33      12.746  -8.942  -5.935  1.00 94.15           C  
ATOM   1359  N   CYS C  34       9.703  -3.844 -10.087  1.00 95.05           N  
ATOM   1360  CA  CYS C  34       9.294  -3.442 -11.428  1.00 95.05           C  
ATOM   1361  C   CYS C  34       9.511  -4.574 -12.426  1.00 95.05           C  
ATOM   1362  CB  CYS C  34      10.067  -2.202 -11.874  1.00 95.05           C  
ATOM   1363  O   CYS C  34      10.515  -5.284 -12.358  1.00 95.05           O  
ATOM   1364  SG  CYS C  34       9.854  -0.779 -10.782  1.00 95.05           S  
ATOM   1365  N   ARG C  35       8.533  -4.712 -13.284  1.00 94.90           N  
ATOM   1366  CA  ARG C  35       8.674  -5.758 -14.291  1.00 94.90           C  
ATOM   1367  C   ARG C  35       9.998  -5.625 -15.036  1.00 94.90           C  
ATOM   1368  CB  ARG C  35       7.509  -5.712 -15.281  1.00 94.90           C  
ATOM   1369  O   ARG C  35      10.725  -6.607 -15.201  1.00 94.90           O  
ATOM   1370  CG  ARG C  35       7.576  -6.780 -16.362  1.00 94.90           C  
ATOM   1371  CD  ARG C  35       6.386  -6.701 -17.308  1.00 94.90           C  
ATOM   1372  NE  ARG C  35       5.147  -7.103 -16.650  1.00 94.90           N  
ATOM   1373  NH1 ARG C  35       5.292  -9.322 -17.276  1.00 94.90           N  
ATOM   1374  NH2 ARG C  35       3.518  -8.594 -16.019  1.00 94.90           N  
ATOM   1375  CZ  ARG C  35       4.655  -8.339 -16.650  1.00 94.90           C  
ATOM   1376  N   ALA C  36      10.342  -4.410 -15.448  1.00 93.11           N  
ATOM   1377  CA  ALA C  36      11.556  -4.144 -16.215  1.00 93.11           C  
ATOM   1378  C   ALA C  36      12.804  -4.449 -15.390  1.00 93.11           C  
ATOM   1379  CB  ALA C  36      11.578  -2.693 -16.690  1.00 93.11           C  
ATOM   1380  O   ALA C  36      13.780  -4.995 -15.910  1.00 93.11           O  
ATOM   1381  N   CYS C  37      12.760  -4.158 -14.074  1.00 91.21           N  
ATOM   1382  CA  CYS C  37      13.904  -4.389 -13.200  1.00 91.21           C  
ATOM   1383  C   CYS C  37      14.152  -5.880 -13.008  1.00 91.21           C  
ATOM   1384  CB  CYS C  37      13.685  -3.721 -11.843  1.00 91.21           C  
ATOM   1385  O   CYS C  37      15.295  -6.338 -13.074  1.00 91.21           O  
ATOM   1386  SG  CYS C  37      13.716  -1.916 -11.906  1.00 91.21           S  
ATOM   1387  N   LEU C  38      13.055  -6.629 -12.784  1.00 91.84           N  
ATOM   1388  CA  LEU C  38      13.199  -8.073 -12.639  1.00 91.84           C  
ATOM   1389  C   LEU C  38      13.763  -8.694 -13.913  1.00 91.84           C  
ATOM   1390  CB  LEU C  38      11.851  -8.715 -12.298  1.00 91.84           C  
ATOM   1391  O   LEU C  38      14.610  -9.587 -13.850  1.00 91.84           O  
ATOM   1392  CG  LEU C  38      11.870 -10.215 -12.003  1.00 91.84           C  
ATOM   1393  CD1 LEU C  38      12.831 -10.518 -10.858  1.00 91.84           C  
ATOM   1394  CD2 LEU C  38      10.467 -10.714 -11.675  1.00 91.84           C  
ATOM   1395  N   GLY C  39      13.284  -8.255 -15.045  1.00 86.80           N  
ATOM   1396  CA  GLY C  39      13.755  -8.759 -16.325  1.00 86.80           C  
ATOM   1397  C   GLY C  39      15.219  -8.458 -16.583  1.00 86.80           C  
ATOM   1398  O   GLY C  39      15.937  -9.282 -17.153  1.00 86.80           O  
ATOM   1399  N   ARG C  40      15.718  -7.318 -16.172  1.00 83.92           N  
ATOM   1400  CA  ARG C  40      17.084  -6.866 -16.417  1.00 83.92           C  
ATOM   1401  C   ARG C  40      18.077  -7.627 -15.544  1.00 83.92           C  
ATOM   1402  CB  ARG C  40      17.207  -5.362 -16.162  1.00 83.92           C  
ATOM   1403  O   ARG C  40      19.152  -8.012 -16.009  1.00 83.92           O  
ATOM   1404  CG  ARG C  40      16.778  -4.501 -17.338  1.00 83.92           C  
ATOM   1405  CD  ARG C  40      17.062  -3.026 -17.091  1.00 83.92           C  
ATOM   1406  NE  ARG C  40      16.795  -2.650 -15.705  1.00 83.92           N  
ATOM   1407  NH1 ARG C  40      15.292  -0.976 -16.232  1.00 83.92           N  
ATOM   1408  NH2 ARG C  40      15.792  -1.427 -14.040  1.00 83.92           N  
ATOM   1409  CZ  ARG C  40      15.960  -1.685 -15.329  1.00 83.92           C  
ATOM   1410  N   VAL C  41      17.721  -7.890 -14.252  1.00 78.32           N  
ATOM   1411  CA  VAL C  41      18.648  -8.465 -13.283  1.00 78.32           C  
ATOM   1412  C   VAL C  41      18.659  -9.986 -13.418  1.00 78.32           C  
ATOM   1413  CB  VAL C  41      18.282  -8.060 -11.837  1.00 78.32           C  
ATOM   1414  O   VAL C  41      19.681 -10.630 -13.169  1.00 78.32           O  
ATOM   1415  CG1 VAL C  41      19.179  -8.780 -10.831  1.00 78.32           C  
ATOM   1416  CG2 VAL C  41      18.388  -6.546 -11.665  1.00 78.32           C  
ATOM   1417  N   ALA C  42      17.452 -10.516 -13.717  1.00 68.22           N  
ATOM   1418  CA  ALA C  42      17.297 -11.969 -13.739  1.00 68.22           C  
ATOM   1419  C   ALA C  42      18.155 -12.595 -14.834  1.00 68.22           C  
ATOM   1420  CB  ALA C  42      15.831 -12.345 -13.935  1.00 68.22           C  
ATOM   1421  O   ALA C  42      18.513 -13.772 -14.754  1.00 68.22           O  
ATOM   1422  N   GLY C  43      19.162 -11.858 -15.461  1.00 67.37           N  
ATOM   1423  CA  GLY C  43      19.969 -12.437 -16.524  1.00 67.37           C  
ATOM   1424  C   GLY C  43      19.169 -13.308 -17.473  1.00 67.37           C  
ATOM   1425  O   GLY C  43      17.971 -13.089 -17.664  1.00 67.37           O  
ATOM   1426  N   GLU C  44      19.888 -14.237 -18.284  1.00 72.73           N  
ATOM   1427  CA  GLU C  44      19.260 -15.157 -19.228  1.00 72.73           C  
ATOM   1428  C   GLU C  44      18.482 -16.249 -18.499  1.00 72.73           C  
ATOM   1429  CB  GLU C  44      20.311 -15.785 -20.148  1.00 72.73           C  
ATOM   1430  O   GLU C  44      19.033 -16.949 -17.647  1.00 72.73           O  
ATOM   1431  CG  GLU C  44      20.769 -14.869 -21.273  1.00 72.73           C  
ATOM   1432  CD  GLU C  44      19.698 -14.631 -22.326  1.00 72.73           C  
ATOM   1433  OE1 GLU C  44      19.543 -13.476 -22.784  1.00 72.73           O  
ATOM   1434  OE2 GLU C  44      19.008 -15.607 -22.696  1.00 72.73           O  
ATOM   1435  N   PRO C  45      17.203 -16.282 -18.678  1.00 73.86           N  
ATOM   1436  CA  PRO C  45      16.404 -17.332 -18.041  1.00 73.86           C  
ATOM   1437  C   PRO C  45      16.931 -18.734 -18.335  1.00 73.86           C  
ATOM   1438  CB  PRO C  45      15.013 -17.133 -18.647  1.00 73.86           C  
ATOM   1439  O   PRO C  45      17.592 -18.948 -19.355  1.00 73.86           O  
ATOM   1440  CG  PRO C  45      15.198 -16.077 -19.690  1.00 73.86           C  
ATOM   1441  CD  PRO C  45      16.633 -15.637 -19.673  1.00 73.86           C  
ATOM   1442  N   ALA C  46      16.823 -19.611 -17.341  1.00 81.70           N  
ATOM   1443  CA  ALA C  46      17.065 -21.028 -17.595  1.00 81.70           C  
ATOM   1444  C   ALA C  46      16.166 -21.547 -18.714  1.00 81.70           C  
ATOM   1445  CB  ALA C  46      16.848 -21.842 -16.322  1.00 81.70           C  
ATOM   1446  O   ALA C  46      15.329 -20.808 -19.239  1.00 81.70           O  
ATOM   1447  N   ALA C  47      16.461 -22.686 -19.219  1.00 81.44           N  
ATOM   1448  CA  ALA C  47      15.731 -23.295 -20.329  1.00 81.44           C  
ATOM   1449  C   ALA C  47      14.229 -23.302 -20.059  1.00 81.44           C  
ATOM   1450  CB  ALA C  47      16.231 -24.716 -20.578  1.00 81.44           C  
ATOM   1451  O   ALA C  47      13.427 -23.110 -20.976  1.00 81.44           O  
ATOM   1452  N   ASP C  48      13.861 -23.292 -18.725  1.00 83.08           N  
ATOM   1453  CA  ASP C  48      12.444 -23.385 -18.388  1.00 83.08           C  
ATOM   1454  C   ASP C  48      11.850 -22.003 -18.124  1.00 83.08           C  
ATOM   1455  CB  ASP C  48      12.240 -24.286 -17.168  1.00 83.08           C  
ATOM   1456  O   ASP C  48      10.695 -21.886 -17.710  1.00 83.08           O  
ATOM   1457  CG  ASP C  48      12.868 -23.724 -15.904  1.00 83.08           C  
ATOM   1458  OD1 ASP C  48      13.597 -22.712 -15.983  1.00 83.08           O  
ATOM   1459  OD2 ASP C  48      12.633 -24.301 -14.820  1.00 83.08           O  
ATOM   1460  N   GLY C  49      12.635 -20.976 -18.350  1.00 83.79           N  
ATOM   1461  CA  GLY C  49      12.137 -19.617 -18.216  1.00 83.79           C  
ATOM   1462  C   GLY C  49      12.270 -19.068 -16.808  1.00 83.79           C  
ATOM   1463  O   GLY C  49      11.841 -17.947 -16.529  1.00 83.79           O  
ATOM   1464  N   THR C  50      12.941 -19.892 -15.954  1.00 89.53           N  
ATOM   1465  CA  THR C  50      13.061 -19.514 -14.550  1.00 89.53           C  
ATOM   1466  C   THR C  50      14.283 -18.627 -14.332  1.00 89.53           C  
ATOM   1467  CB  THR C  50      13.155 -20.755 -13.643  1.00 89.53           C  
ATOM   1468  O   THR C  50      15.300 -18.784 -15.011  1.00 89.53           O  
ATOM   1469  CG2 THR C  50      11.889 -21.599 -13.733  1.00 89.53           C  
ATOM   1470  OG1 THR C  50      14.277 -21.550 -14.047  1.00 89.53           O  
ATOM   1471  N   VAL C  51      14.115 -17.651 -13.588  1.00 89.73           N  
ATOM   1472  CA  VAL C  51      15.212 -16.831 -13.087  1.00 89.73           C  
ATOM   1473  C   VAL C  51      15.225 -16.861 -11.560  1.00 89.73           C  
ATOM   1474  CB  VAL C  51      15.107 -15.374 -13.590  1.00 89.73           C  
ATOM   1475  O   VAL C  51      14.255 -17.293 -10.933  1.00 89.73           O  
ATOM   1476  CG1 VAL C  51      15.202 -15.321 -15.114  1.00 89.73           C  
ATOM   1477  CG2 VAL C  51      13.804 -14.737 -13.111  1.00 89.73           C  
ATOM   1478  N   LEU C  52      16.330 -16.493 -10.972  1.00 89.70           N  
ATOM   1479  CA  LEU C  52      16.431 -16.462  -9.517  1.00 89.70           C  
ATOM   1480  C   LEU C  52      16.067 -15.083  -8.977  1.00 89.70           C  
ATOM   1481  CB  LEU C  52      17.845 -16.842  -9.070  1.00 89.70           C  
ATOM   1482  O   LEU C  52      16.474 -14.064  -9.539  1.00 89.70           O  
ATOM   1483  CG  LEU C  52      18.336 -18.231  -9.480  1.00 89.70           C  
ATOM   1484  CD1 LEU C  52      19.774 -18.442  -9.019  1.00 89.70           C  
ATOM   1485  CD2 LEU C  52      17.422 -19.311  -8.909  1.00 89.70           C  
ATOM   1486  N   CYS C  53      15.230 -15.044  -7.962  1.00 90.62           N  
ATOM   1487  CA  CYS C  53      14.878 -13.783  -7.319  1.00 90.62           C  
ATOM   1488  C   CYS C  53      16.123 -13.056  -6.826  1.00 90.62           C  
ATOM   1489  CB  CYS C  53      13.921 -14.025  -6.152  1.00 90.62           C  
ATOM   1490  O   CYS C  53      16.944 -13.636  -6.113  1.00 90.62           O  
ATOM   1491  SG  CYS C  53      13.561 -12.542  -5.186  1.00 90.62           S  
ATOM   1492  N   PRO C  54      16.268 -11.791  -7.139  1.00 88.13           N  
ATOM   1493  CA  PRO C  54      17.453 -11.024  -6.746  1.00 88.13           C  
ATOM   1494  C   PRO C  54      17.542 -10.809  -5.237  1.00 88.13           C  
ATOM   1495  CB  PRO C  54      17.270  -9.692  -7.478  1.00 88.13           C  
ATOM   1496  O   PRO C  54      18.614 -10.490  -4.717  1.00 88.13           O  
ATOM   1497  CG  PRO C  54      16.196  -9.954  -8.484  1.00 88.13           C  
ATOM   1498  CD  PRO C  54      15.412 -11.157  -8.043  1.00 88.13           C  
ATOM   1499  N   CYS C  55      16.429 -11.071  -4.524  1.00 87.34           N  
ATOM   1500  CA  CYS C  55      16.413 -10.790  -3.093  1.00 87.34           C  
ATOM   1501  C   CYS C  55      16.682 -12.055  -2.286  1.00 87.34           C  
ATOM   1502  CB  CYS C  55      15.070 -10.187  -2.681  1.00 87.34           C  
ATOM   1503  O   CYS C  55      17.417 -12.020  -1.298  1.00 87.34           O  
ATOM   1504  SG  CYS C  55      14.816  -8.501  -3.276  1.00 87.34           S  
ATOM   1505  N   CYS C  56      16.181 -13.299  -2.782  1.00 89.60           N  
ATOM   1506  CA  CYS C  56      16.272 -14.473  -1.921  1.00 89.60           C  
ATOM   1507  C   CYS C  56      16.764 -15.685  -2.702  1.00 89.60           C  
ATOM   1508  CB  CYS C  56      14.916 -14.779  -1.287  1.00 89.60           C  
ATOM   1509  O   CYS C  56      16.919 -16.770  -2.140  1.00 89.60           O  
ATOM   1510  SG  CYS C  56      13.678 -15.368  -2.463  1.00 89.60           S  
ATOM   1511  N   GLN C  57      16.862 -15.637  -4.032  1.00 89.89           N  
ATOM   1512  CA  GLN C  57      17.433 -16.653  -4.909  1.00 89.89           C  
ATOM   1513  C   GLN C  57      16.434 -17.776  -5.173  1.00 89.89           C  
ATOM   1514  CB  GLN C  57      18.717 -17.225  -4.305  1.00 89.89           C  
ATOM   1515  O   GLN C  57      16.793 -18.815  -5.732  1.00 89.89           O  
ATOM   1516  CG  GLN C  57      19.838 -16.204  -4.165  1.00 89.89           C  
ATOM   1517  CD  GLN C  57      20.335 -15.691  -5.504  1.00 89.89           C  
ATOM   1518  NE2 GLN C  57      20.280 -14.377  -5.694  1.00 89.89           N  
ATOM   1519  OE1 GLN C  57      20.767 -16.470  -6.360  1.00 89.89           O  
ATOM   1520  N   ALA C  58      15.158 -17.609  -4.776  1.00 91.58           N  
ATOM   1521  CA  ALA C  58      14.126 -18.580  -5.130  1.00 91.58           C  
ATOM   1522  C   ALA C  58      13.794 -18.510  -6.618  1.00 91.58           C  
ATOM   1523  CB  ALA C  58      12.868 -18.349  -4.296  1.00 91.58           C  
ATOM   1524  O   ALA C  58      13.793 -17.428  -7.210  1.00 91.58           O  
ATOM   1525  N   PRO C  59      13.507 -19.595  -7.200  1.00 91.23           N  
ATOM   1526  CA  PRO C  59      13.147 -19.581  -8.620  1.00 91.23           C  
ATOM   1527  C   PRO C  59      11.822 -18.871  -8.886  1.00 91.23           C  
ATOM   1528  CB  PRO C  59      13.051 -21.067  -8.974  1.00 91.23           C  
ATOM   1529  O   PRO C  59      10.891 -18.972  -8.083  1.00 91.23           O  
ATOM   1530  CG  PRO C  59      12.753 -21.750  -7.678  1.00 91.23           C  
ATOM   1531  CD  PRO C  59      13.333 -20.929  -6.562  1.00 91.23           C  
ATOM   1532  N   THR C  60      11.818 -18.037  -9.925  1.00 90.92           N  
ATOM   1533  CA  THR C  60      10.592 -17.369 -10.346  1.00 90.92           C  
ATOM   1534  C   THR C  60      10.510 -17.298 -11.869  1.00 90.92           C  
ATOM   1535  CB  THR C  60      10.498 -15.949  -9.758  1.00 90.92           C  
ATOM   1536  O   THR C  60      11.529 -17.395 -12.555  1.00 90.92           O  
ATOM   1537  CG2 THR C  60      11.547 -15.028 -10.374  1.00 90.92           C  
ATOM   1538  OG1 THR C  60       9.195 -15.414 -10.021  1.00 90.92           O  
ATOM   1539  N   ARG C  61       9.281 -17.191 -12.349  1.00 89.00           N  
ATOM   1540  CA  ARG C  61       9.043 -17.087 -13.785  1.00 89.00           C  
ATOM   1541  C   ARG C  61       8.424 -15.739 -14.141  1.00 89.00           C  
ATOM   1542  CB  ARG C  61       8.136 -18.223 -14.264  1.00 89.00           C  
ATOM   1543  O   ARG C  61       7.201 -15.619 -14.241  1.00 89.00           O  
ATOM   1544  CG  ARG C  61       8.790 -19.595 -14.217  1.00 89.00           C  
ATOM   1545  CD  ARG C  61       7.797 -20.704 -14.536  1.00 89.00           C  
ATOM   1546  NE  ARG C  61       7.038 -21.103 -13.354  1.00 89.00           N  
ATOM   1547  NH1 ARG C  61       6.925 -23.338 -13.928  1.00 89.00           N  
ATOM   1548  NH2 ARG C  61       5.954 -22.598 -11.988  1.00 89.00           N  
ATOM   1549  CZ  ARG C  61       6.641 -22.346 -13.093  1.00 89.00           C  
ATOM   1550  N   PRO C  62       9.304 -14.744 -14.500  1.00 88.89           N  
ATOM   1551  CA  PRO C  62       8.830 -13.380 -14.745  1.00 88.89           C  
ATOM   1552  C   PRO C  62       7.803 -13.306 -15.873  1.00 88.89           C  
ATOM   1553  CB  PRO C  62      10.107 -12.624 -15.119  1.00 88.89           C  
ATOM   1554  O   PRO C  62       6.861 -12.512 -15.804  1.00 88.89           O  
ATOM   1555  CG  PRO C  62      11.210 -13.389 -14.461  1.00 88.89           C  
ATOM   1556  CD  PRO C  62      10.835 -14.843 -14.439  1.00 88.89           C  
ATOM   1557  N   GLN C  63       7.924 -14.102 -16.856  1.00 88.59           N  
ATOM   1558  CA  GLN C  63       7.060 -14.037 -18.029  1.00 88.59           C  
ATOM   1559  C   GLN C  63       5.649 -14.517 -17.701  1.00 88.59           C  
ATOM   1560  CB  GLN C  63       7.644 -14.867 -19.173  1.00 88.59           C  
ATOM   1561  O   GLN C  63       4.699 -14.208 -18.423  1.00 88.59           O  
ATOM   1562  CG  GLN C  63       8.945 -14.312 -19.735  1.00 88.59           C  
ATOM   1563  CD  GLN C  63      10.153 -14.683 -18.894  1.00 88.59           C  
ATOM   1564  NE2 GLN C  63      11.197 -13.864 -18.962  1.00 88.59           N  
ATOM   1565  OE1 GLN C  63      10.147 -15.698 -18.190  1.00 88.59           O  
ATOM   1566  N   ALA C  64       5.487 -15.240 -16.583  1.00 90.01           N  
ATOM   1567  CA  ALA C  64       4.188 -15.782 -16.192  1.00 90.01           C  
ATOM   1568  C   ALA C  64       3.445 -14.815 -15.274  1.00 90.01           C  
ATOM   1569  CB  ALA C  64       4.361 -17.135 -15.507  1.00 90.01           C  
ATOM   1570  O   ALA C  64       2.258 -15.003 -14.994  1.00 90.01           O  
ATOM   1571  N   LEU C  65       4.124 -13.786 -14.878  1.00 92.71           N  
ATOM   1572  CA  LEU C  65       3.548 -12.887 -13.884  1.00 92.71           C  
ATOM   1573  C   LEU C  65       2.884 -11.689 -14.555  1.00 92.71           C  
ATOM   1574  CB  LEU C  65       4.625 -12.408 -12.908  1.00 92.71           C  
ATOM   1575  O   LEU C  65       3.412 -11.146 -15.529  1.00 92.71           O  
ATOM   1576  CG  LEU C  65       5.358 -13.494 -12.120  1.00 92.71           C  
ATOM   1577  CD1 LEU C  65       6.515 -12.889 -11.332  1.00 92.71           C  
ATOM   1578  CD2 LEU C  65       4.394 -14.222 -11.189  1.00 92.71           C  
ATOM   1579  N   SER C  66       1.717 -11.331 -14.063  1.00 94.44           N  
ATOM   1580  CA  SER C  66       1.045 -10.104 -14.478  1.00 94.44           C  
ATOM   1581  C   SER C  66       1.233  -8.995 -13.449  1.00 94.44           C  
ATOM   1582  CB  SER C  66      -0.447 -10.358 -14.699  1.00 94.44           C  
ATOM   1583  O   SER C  66       1.688  -9.248 -12.332  1.00 94.44           O  
ATOM   1584  OG  SER C  66      -0.647 -11.338 -15.703  1.00 94.44           O  
ATOM   1585  N   THR C  67       0.942  -7.844 -13.907  1.00 95.36           N  
ATOM   1586  CA  THR C  67       1.098  -6.675 -13.050  1.00 95.36           C  
ATOM   1587  C   THR C  67       0.289  -6.834 -11.766  1.00 95.36           C  
ATOM   1588  CB  THR C  67       0.665  -5.388 -13.776  1.00 95.36           C  
ATOM   1589  O   THR C  67      -0.875  -7.236 -11.805  1.00 95.36           O  
ATOM   1590  CG2 THR C  67       0.745  -4.179 -12.849  1.00 95.36           C  
ATOM   1591  OG1 THR C  67       1.523  -5.170 -14.903  1.00 95.36           O  
ATOM   1592  N   ASN C  68       0.981  -6.712 -10.604  1.00 94.00           N  
ATOM   1593  CA  ASN C  68       0.290  -6.610  -9.323  1.00 94.00           C  
ATOM   1594  C   ASN C  68      -0.602  -5.374  -9.264  1.00 94.00           C  
ATOM   1595  CB  ASN C  68       1.296  -6.594  -8.170  1.00 94.00           C  
ATOM   1596  O   ASN C  68      -0.131  -4.277  -8.958  1.00 94.00           O  
ATOM   1597  CG  ASN C  68       0.627  -6.632  -6.810  1.00 94.00           C  
ATOM   1598  ND2 ASN C  68       1.304  -7.224  -5.832  1.00 94.00           N  
ATOM   1599  OD1 ASN C  68      -0.489  -6.135  -6.640  1.00 94.00           O  
ATOM   1600  N   LEU C  69      -1.894  -5.543  -9.423  1.00 88.47           N  
ATOM   1601  CA  LEU C  69      -2.837  -4.449  -9.633  1.00 88.47           C  
ATOM   1602  C   LEU C  69      -2.975  -3.601  -8.373  1.00 88.47           C  
ATOM   1603  CB  LEU C  69      -4.206  -4.995 -10.047  1.00 88.47           C  
ATOM   1604  O   LEU C  69      -3.100  -2.377  -8.454  1.00 88.47           O  
ATOM   1605  CG  LEU C  69      -4.276  -5.688 -11.409  1.00 88.47           C  
ATOM   1606  CD1 LEU C  69      -5.680  -6.229 -11.656  1.00 88.47           C  
ATOM   1607  CD2 LEU C  69      -3.864  -4.728 -12.520  1.00 88.47           C  
ATOM   1608  N   GLN C  70      -2.945  -4.206  -7.212  1.00 86.78           N  
ATOM   1609  CA  GLN C  70      -3.091  -3.470  -5.960  1.00 86.78           C  
ATOM   1610  C   GLN C  70      -1.896  -2.552  -5.719  1.00 86.78           C  
ATOM   1611  CB  GLN C  70      -3.257  -4.436  -4.786  1.00 86.78           C  
ATOM   1612  O   GLN C  70      -2.067  -1.373  -5.404  1.00 86.78           O  
ATOM   1613  CG  GLN C  70      -4.645  -5.053  -4.688  1.00 86.78           C  
ATOM   1614  CD  GLN C  70      -4.766  -6.353  -5.461  1.00 86.78           C  
ATOM   1615  NE2 GLN C  70      -5.731  -7.182  -5.080  1.00 86.78           N  
ATOM   1616  OE1 GLN C  70      -3.998  -6.609  -6.394  1.00 86.78           O  
ATOM   1617  N   LEU C  71      -0.662  -3.090  -5.952  1.00 89.49           N  
ATOM   1618  CA  LEU C  71       0.534  -2.267  -5.805  1.00 89.49           C  
ATOM   1619  C   LEU C  71       0.553  -1.146  -6.838  1.00 89.49           C  
ATOM   1620  CB  LEU C  71       1.795  -3.125  -5.942  1.00 89.49           C  
ATOM   1621  O   LEU C  71       0.892  -0.005  -6.516  1.00 89.49           O  
ATOM   1622  CG  LEU C  71       2.620  -3.326  -4.670  1.00 89.49           C  
ATOM   1623  CD1 LEU C  71       2.726  -4.810  -4.336  1.00 89.49           C  
ATOM   1624  CD2 LEU C  71       4.005  -2.708  -4.828  1.00 89.49           C  
ATOM   1625  N   ALA C  72       0.141  -1.475  -8.055  1.00 90.98           N  
ATOM   1626  CA  ALA C  72       0.106  -0.483  -9.126  1.00 90.98           C  
ATOM   1627  C   ALA C  72      -0.861   0.650  -8.794  1.00 90.98           C  
ATOM   1628  CB  ALA C  72      -0.283  -1.140 -10.448  1.00 90.98           C  
ATOM   1629  O   ALA C  72      -0.547   1.824  -9.004  1.00 90.98           O  
ATOM   1630  N   ARG C  73      -1.980   0.353  -8.218  1.00 81.26           N  
ATOM   1631  CA  ARG C  73      -2.986   1.353  -7.877  1.00 81.26           C  
ATOM   1632  C   ARG C  73      -2.529   2.212  -6.703  1.00 81.26           C  
ATOM   1633  CB  ARG C  73      -4.322   0.683  -7.547  1.00 81.26           C  
ATOM   1634  O   ARG C  73      -2.821   3.408  -6.651  1.00 81.26           O  
ATOM   1635  CG  ARG C  73      -5.052   0.133  -8.762  1.00 81.26           C  
ATOM   1636  CD  ARG C  73      -6.375  -0.516  -8.379  1.00 81.26           C  
ATOM   1637  NE  ARG C  73      -6.945  -1.274  -9.490  1.00 81.26           N  
ATOM   1638  NH1 ARG C  73      -8.700   0.183  -9.854  1.00 81.26           N  
ATOM   1639  NH2 ARG C  73      -8.468  -1.688 -11.158  1.00 81.26           N  
ATOM   1640  CZ  ARG C  73      -8.036  -0.924 -10.165  1.00 81.26           C  
ATOM   1641  N   LEU C  74      -1.841   1.576  -5.799  1.00 77.37           N  
ATOM   1642  CA  LEU C  74      -1.298   2.327  -4.672  1.00 77.37           C  
ATOM   1643  C   LEU C  74      -0.262   3.342  -5.144  1.00 77.37           C  
ATOM   1644  CB  LEU C  74      -0.669   1.378  -3.649  1.00 77.37           C  
ATOM   1645  O   LEU C  74      -0.252   4.486  -4.683  1.00 77.37           O  
ATOM   1646  CG  LEU C  74      -1.641   0.587  -2.771  1.00 77.37           C  
ATOM   1647  CD1 LEU C  74      -0.894  -0.487  -1.988  1.00 77.37           C  
ATOM   1648  CD2 LEU C  74      -2.390   1.521  -1.827  1.00 77.37           C  
ATOM   1649  N   VAL C  75       0.554   2.925  -6.084  1.00 82.79           N  
ATOM   1650  CA  VAL C  75       1.573   3.813  -6.633  1.00 82.79           C  
ATOM   1651  C   VAL C  75       0.907   4.960  -7.390  1.00 82.79           C  
ATOM   1652  CB  VAL C  75       2.546   3.055  -7.564  1.00 82.79           C  
ATOM   1653  O   VAL C  75       1.309   6.118  -7.254  1.00 82.79           O  
ATOM   1654  CG1 VAL C  75       3.425   4.033  -8.340  1.00 82.79           C  
ATOM   1655  CG2 VAL C  75       3.406   2.083  -6.758  1.00 82.79           C  
ATOM   1656  N   GLU C  76      -0.081   4.586  -8.172  1.00 75.03           N  
ATOM   1657  CA  GLU C  76      -0.812   5.606  -8.919  1.00 75.03           C  
ATOM   1658  C   GLU C  76      -1.461   6.619  -7.980  1.00 75.03           C  
ATOM   1659  CB  GLU C  76      -1.875   4.960  -9.812  1.00 75.03           C  
ATOM   1660  O   GLU C  76      -1.468   7.819  -8.262  1.00 75.03           O  
ATOM   1661  CG  GLU C  76      -1.310   4.304 -11.063  1.00 75.03           C  
ATOM   1662  CD  GLU C  76      -2.360   3.569 -11.881  1.00 75.03           C  
ATOM   1663  OE1 GLU C  76      -1.991   2.851 -12.838  1.00 75.03           O  
ATOM   1664  OE2 GLU C  76      -3.562   3.715 -11.564  1.00 75.03           O  
ATOM   1665  N   GLY C  77      -2.089   6.135  -6.921  1.00 66.34           N  
ATOM   1666  CA  GLY C  77      -2.691   7.016  -5.933  1.00 66.34           C  
ATOM   1667  C   GLY C  77      -1.700   7.981  -5.311  1.00 66.34           C  
ATOM   1668  O   GLY C  77      -2.020   9.150  -5.087  1.00 66.34           O  
ATOM   1669  N   LEU C  78      -0.548   7.434  -5.146  1.00 63.28           N  
ATOM   1670  CA  LEU C  78       0.503   8.257  -4.557  1.00 63.28           C  
ATOM   1671  C   LEU C  78       1.012   9.288  -5.560  1.00 63.28           C  
ATOM   1672  CB  LEU C  78       1.663   7.381  -4.075  1.00 63.28           C  
ATOM   1673  O   LEU C  78       1.358  10.409  -5.182  1.00 63.28           O  
ATOM   1674  CG  LEU C  78       2.358   7.826  -2.787  1.00 63.28           C  
ATOM   1675  CD1 LEU C  78       1.401   7.724  -1.605  1.00 63.28           C  
ATOM   1676  CD2 LEU C  78       3.611   6.993  -2.541  1.00 63.28           C  
ATOM   1677  N   ALA C  79       1.070   8.874  -6.869  1.00 59.54           N  
ATOM   1678  CA  ALA C  79       1.574   9.752  -7.922  1.00 59.54           C  
ATOM   1679  C   ALA C  79       0.598  10.892  -8.201  1.00 59.54           C  
ATOM   1680  CB  ALA C  79       1.836   8.956  -9.199  1.00 59.54           C  
ATOM   1681  O   ALA C  79       0.993  11.950  -8.695  1.00 59.54           O  
ATOM   1682  N   GLN C  80      -0.717  10.653  -8.026  1.00 53.11           N  
ATOM   1683  CA  GLN C  80      -1.753  11.638  -8.318  1.00 53.11           C  
ATOM   1684  C   GLN C  80      -1.841  12.687  -7.214  1.00 53.11           C  
ATOM   1685  CB  GLN C  80      -3.109  10.954  -8.502  1.00 53.11           C  
ATOM   1686  O   GLN C  80      -2.599  13.653  -7.328  1.00 53.11           O  
ATOM   1687  CG  GLN C  80      -3.217  10.136  -9.782  1.00 53.11           C  
ATOM   1688  CD  GLN C  80      -4.589   9.515  -9.967  1.00 53.11           C  
ATOM   1689  NE2 GLN C  80      -4.883   9.081 -11.188  1.00 53.11           N  
ATOM   1690  OE1 GLN C  80      -5.377   9.424  -9.020  1.00 53.11           O  
ATOM   1691  N   VAL C  81      -1.157  12.469  -6.208  1.00 49.20           N  
ATOM   1692  CA  VAL C  81      -1.196  13.483  -5.159  1.00 49.20           C  
ATOM   1693  C   VAL C  81      -0.554  14.773  -5.663  1.00 49.20           C  
ATOM   1694  CB  VAL C  81      -0.485  13.000  -3.875  1.00 49.20           C  
ATOM   1695  O   VAL C  81       0.585  14.764  -6.135  1.00 49.20           O  
ATOM   1696  CG1 VAL C  81      -0.527  14.079  -2.795  1.00 49.20           C  
ATOM   1697  CG2 VAL C  81      -1.120  11.706  -3.368  1.00 49.20           C  
ATOM   1698  N   PRO C  82      -1.429  15.816  -6.133  1.00 43.20           N  
ATOM   1699  CA  PRO C  82      -0.972  17.099  -6.674  1.00 43.20           C  
ATOM   1700  C   PRO C  82       0.230  17.663  -5.919  1.00 43.20           C  
ATOM   1701  CB  PRO C  82      -2.194  18.006  -6.510  1.00 43.20           C  
ATOM   1702  O   PRO C  82       0.413  17.369  -4.735  1.00 43.20           O  
ATOM   1703  CG  PRO C  82      -3.295  17.090  -6.081  1.00 43.20           C  
ATOM   1704  CD  PRO C  82      -2.695  15.765  -5.708  1.00 43.20           C  
ATOM   1705  N   GLN C  83       1.077  18.385  -6.890  1.00 44.74           N  
ATOM   1706  CA  GLN C  83       2.131  19.214  -6.315  1.00 44.74           C  
ATOM   1707  C   GLN C  83       1.577  20.134  -5.230  1.00 44.74           C  
ATOM   1708  CB  GLN C  83       2.819  20.040  -7.402  1.00 44.74           C  
ATOM   1709  O   GLN C  83       0.489  20.695  -5.381  1.00 44.74           O  
ATOM   1710  CG  GLN C  83       4.323  19.819  -7.484  1.00 44.74           C  
ATOM   1711  CD  GLN C  83       5.025  20.864  -8.331  1.00 44.74           C  
ATOM   1712  NE2 GLN C  83       6.315  21.063  -8.079  1.00 44.74           N  
ATOM   1713  OE1 GLN C  83       4.414  21.486  -9.205  1.00 44.74           O  
ATOM   1714  N   GLY C  84       1.938  19.915  -4.017  1.00 49.24           N  
ATOM   1715  CA  GLY C  84       1.458  20.717  -2.902  1.00 49.24           C  
ATOM   1716  C   GLY C  84       0.852  19.885  -1.787  1.00 49.24           C  
ATOM   1717  O   GLY C  84       0.226  20.426  -0.873  1.00 49.24           O  
ATOM   1718  N   HIS C  85       0.819  18.706  -2.166  1.00 52.21           N  
ATOM   1719  CA  HIS C  85       0.325  17.803  -1.132  1.00 52.21           C  
ATOM   1720  C   HIS C  85       1.475  17.101  -0.419  1.00 52.21           C  
ATOM   1721  CB  HIS C  85      -0.628  16.769  -1.735  1.00 52.21           C  
ATOM   1722  O   HIS C  85       2.545  16.905  -1.001  1.00 52.21           O  
ATOM   1723  CG  HIS C  85      -1.938  17.344  -2.173  1.00 52.21           C  
ATOM   1724  CD2 HIS C  85      -3.180  17.230  -1.646  1.00 52.21           C  
ATOM   1725  ND1 HIS C  85      -2.064  18.146  -3.287  1.00 52.21           N  
ATOM   1726  CE1 HIS C  85      -3.330  18.501  -3.425  1.00 52.21           C  
ATOM   1727  NE2 HIS C  85      -4.028  17.958  -2.442  1.00 52.21           N  
ATOM   1728  N   CYS C  86       1.311  16.987   0.750  1.00 56.28           N  
ATOM   1729  CA  CYS C  86       2.275  16.215   1.526  1.00 56.28           C  
ATOM   1730  C   CYS C  86       2.434  14.811   0.956  1.00 56.28           C  
ATOM   1731  CB  CYS C  86       1.843  16.135   2.990  1.00 56.28           C  
ATOM   1732  O   CYS C  86       1.450  14.087   0.794  1.00 56.28           O  
ATOM   1733  SG  CYS C  86       2.954  15.156   4.024  1.00 56.28           S  
ATOM   1734  N   GLU C  87       3.651  14.554   0.467  1.00 54.30           N  
ATOM   1735  CA  GLU C  87       3.936  13.264  -0.152  1.00 54.30           C  
ATOM   1736  C   GLU C  87       3.562  12.112   0.776  1.00 54.30           C  
ATOM   1737  CB  GLU C  87       5.413  13.168  -0.541  1.00 54.30           C  
ATOM   1738  O   GLU C  87       3.155  11.043   0.316  1.00 54.30           O  
ATOM   1739  CG  GLU C  87       5.802  14.066  -1.706  1.00 54.30           C  
ATOM   1740  CD  GLU C  87       7.265  13.938  -2.100  1.00 54.30           C  
ATOM   1741  OE1 GLU C  87       7.699  14.625  -3.053  1.00 54.30           O  
ATOM   1742  OE2 GLU C  87       7.983  13.145  -1.450  1.00 54.30           O  
ATOM   1743  N   GLU C  88       3.656  12.603   2.104  1.00 53.53           N  
ATOM   1744  CA  GLU C  88       3.448  11.589   3.133  1.00 53.53           C  
ATOM   1745  C   GLU C  88       1.961  11.370   3.399  1.00 53.53           C  
ATOM   1746  CB  GLU C  88       4.161  11.984   4.429  1.00 53.53           C  
ATOM   1747  O   GLU C  88       1.510  10.230   3.526  1.00 53.53           O  
ATOM   1748  CG  GLU C  88       4.226  10.867   5.460  1.00 53.53           C  
ATOM   1749  CD  GLU C  88       4.948  11.270   6.737  1.00 53.53           C  
ATOM   1750  OE1 GLU C  88       4.752  10.605   7.780  1.00 53.53           O  
ATOM   1751  OE2 GLU C  88       5.713  12.258   6.693  1.00 53.53           O  
ATOM   1752  N   HIS C  89       1.221  12.364   3.400  1.00 56.86           N  
ATOM   1753  CA  HIS C  89      -0.156  12.301   3.877  1.00 56.86           C  
ATOM   1754  C   HIS C  89      -1.143  12.605   2.755  1.00 56.86           C  
ATOM   1755  CB  HIS C  89      -0.366  13.275   5.038  1.00 56.86           C  
ATOM   1756  O   HIS C  89      -2.349  12.398   2.910  1.00 56.86           O  
ATOM   1757  CG  HIS C  89       0.534  13.021   6.205  1.00 56.86           C  
ATOM   1758  CD2 HIS C  89       0.533  12.032   7.130  1.00 56.86           C  
ATOM   1759  ND1 HIS C  89       1.589  13.848   6.525  1.00 56.86           N  
ATOM   1760  CE1 HIS C  89       2.200  13.376   7.599  1.00 56.86           C  
ATOM   1761  NE2 HIS C  89       1.579  12.275   7.986  1.00 56.86           N  
ATOM   1762  N   LEU C  90      -0.522  13.013   1.720  1.00 55.36           N  
ATOM   1763  CA  LEU C  90      -1.292  13.357   0.529  1.00 55.36           C  
ATOM   1764  C   LEU C  90      -2.274  14.486   0.824  1.00 55.36           C  
ATOM   1765  CB  LEU C  90      -2.046  12.132   0.006  1.00 55.36           C  
ATOM   1766  O   LEU C  90      -3.262  14.658   0.107  1.00 55.36           O  
ATOM   1767  CG  LEU C  90      -1.190  10.938  -0.418  1.00 55.36           C  
ATOM   1768  CD1 LEU C  90      -2.077   9.781  -0.866  1.00 55.36           C  
ATOM   1769  CD2 LEU C  90      -0.224  11.339  -1.528  1.00 55.36           C  
ATOM   1770  N   ASP C  91      -2.014  15.143   1.899  1.00 58.48           N  
ATOM   1771  CA  ASP C  91      -2.764  16.342   2.261  1.00 58.48           C  
ATOM   1772  C   ASP C  91      -2.116  17.593   1.673  1.00 58.48           C  
ATOM   1773  CB  ASP C  91      -2.870  16.469   3.782  1.00 58.48           C  
ATOM   1774  O   ASP C  91      -0.900  17.635   1.475  1.00 58.48           O  
ATOM   1775  CG  ASP C  91      -4.305  16.531   4.273  1.00 58.48           C  
ATOM   1776  OD1 ASP C  91      -5.238  16.399   3.451  1.00 58.48           O  
ATOM   1777  OD2 ASP C  91      -4.506  16.717   5.493  1.00 58.48           O  
ATOM   1778  N   PRO C  92      -2.922  18.523   1.444  1.00 53.57           N  
ATOM   1779  CA  PRO C  92      -2.353  19.762   0.911  1.00 53.57           C  
ATOM   1780  C   PRO C  92      -1.315  20.384   1.843  1.00 53.57           C  
ATOM   1781  CB  PRO C  92      -3.573  20.676   0.765  1.00 53.57           C  
ATOM   1782  O   PRO C  92      -1.463  20.322   3.066  1.00 53.57           O  
ATOM   1783  CG  PRO C  92      -4.750  19.760   0.860  1.00 53.57           C  
ATOM   1784  CD  PRO C  92      -4.318  18.499   1.552  1.00 53.57           C  
ATOM   1785  N   LEU C  93      -0.260  20.757   1.240  1.00 58.46           N  
ATOM   1786  CA  LEU C  93       0.718  21.540   1.988  1.00 58.46           C  
ATOM   1787  C   LEU C  93       0.181  22.936   2.288  1.00 58.46           C  
ATOM   1788  CB  LEU C  93       2.032  21.642   1.208  1.00 58.46           C  
ATOM   1789  O   LEU C  93       0.302  23.842   1.461  1.00 58.46           O  
ATOM   1790  CG  LEU C  93       2.765  20.327   0.941  1.00 58.46           C  
ATOM   1791  CD1 LEU C  93       3.934  20.556  -0.011  1.00 58.46           C  
ATOM   1792  CD2 LEU C  93       3.247  19.708   2.249  1.00 58.46           C  
ATOM   1793  N   SER C  94      -0.419  23.109   3.472  1.00 59.71           N  
ATOM   1794  CA  SER C  94      -1.107  24.364   3.760  1.00 59.71           C  
ATOM   1795  C   SER C  94      -0.523  25.045   4.993  1.00 59.71           C  
ATOM   1796  CB  SER C  94      -2.603  24.121   3.963  1.00 59.71           C  
ATOM   1797  O   SER C  94      -0.976  26.121   5.387  1.00 59.71           O  
ATOM   1798  OG  SER C  94      -2.824  23.181   5.000  1.00 59.71           O  
ATOM   1799  N   ILE C  95       0.541  24.437   5.583  1.00 67.19           N  
ATOM   1800  CA  ILE C  95       1.149  24.965   6.800  1.00 67.19           C  
ATOM   1801  C   ILE C  95       2.646  25.176   6.579  1.00 67.19           C  
ATOM   1802  CB  ILE C  95       0.912  24.026   8.004  1.00 67.19           C  
ATOM   1803  O   ILE C  95       3.300  24.372   5.910  1.00 67.19           O  
ATOM   1804  CG1 ILE C  95      -0.590  23.823   8.234  1.00 67.19           C  
ATOM   1805  CG2 ILE C  95       1.589  24.579   9.261  1.00 67.19           C  
ATOM   1806  CD1 ILE C  95      -0.919  22.748   9.261  1.00 67.19           C  
ATOM   1807  N   TYR C  96       3.130  26.372   7.086  1.00 65.02           N  
ATOM   1808  CA  TYR C  96       4.564  26.631   7.018  1.00 65.02           C  
ATOM   1809  C   TYR C  96       5.218  26.446   8.382  1.00 65.02           C  
ATOM   1810  CB  TYR C  96       4.831  28.047   6.500  1.00 65.02           C  
ATOM   1811  O   TYR C  96       4.771  27.025   9.375  1.00 65.02           O  
ATOM   1812  CG  TYR C  96       6.296  28.364   6.324  1.00 65.02           C  
ATOM   1813  CD1 TYR C  96       6.966  29.181   7.231  1.00 65.02           C  
ATOM   1814  CD2 TYR C  96       7.013  27.847   5.250  1.00 65.02           C  
ATOM   1815  CE1 TYR C  96       8.316  29.477   7.072  1.00 65.02           C  
ATOM   1816  CE2 TYR C  96       8.363  28.136   5.080  1.00 65.02           C  
ATOM   1817  OH  TYR C  96      10.341  29.240   5.832  1.00 65.02           O  
ATOM   1818  CZ  TYR C  96       9.005  28.950   5.995  1.00 65.02           C  
ATOM   1819  N   CYS C  97       6.234  25.578   8.440  1.00 68.35           N  
ATOM   1820  CA  CYS C  97       7.038  25.399   9.643  1.00 68.35           C  
ATOM   1821  C   CYS C  97       8.250  26.323   9.632  1.00 68.35           C  
ATOM   1822  CB  CYS C  97       7.495  23.946   9.771  1.00 68.35           C  
ATOM   1823  O   CYS C  97       9.173  26.134   8.837  1.00 68.35           O  
ATOM   1824  SG  CYS C  97       8.494  23.623  11.241  1.00 68.35           S  
ATOM   1825  N   GLU C  98       8.373  27.268  10.560  1.00 70.02           N  
ATOM   1826  CA  GLU C  98       9.432  28.272  10.583  1.00 70.02           C  
ATOM   1827  C   GLU C  98      10.776  27.647  10.948  1.00 70.02           C  
ATOM   1828  CB  GLU C  98       9.089  29.393  11.568  1.00 70.02           C  
ATOM   1829  O   GLU C  98      11.808  28.006  10.378  1.00 70.02           O  
ATOM   1830  CG  GLU C  98       8.186  30.469  10.983  1.00 70.02           C  
ATOM   1831  CD  GLU C  98       8.033  31.681  11.889  1.00 70.02           C  
ATOM   1832  OE1 GLU C  98       8.283  32.818  11.429  1.00 70.02           O  
ATOM   1833  OE2 GLU C  98       7.661  31.492  13.068  1.00 70.02           O  
ATOM   1834  N   GLN C  99      10.653  26.731  11.911  1.00 67.95           N  
ATOM   1835  CA  GLN C  99      11.869  26.075  12.380  1.00 67.95           C  
ATOM   1836  C   GLN C  99      12.539  25.290  11.255  1.00 67.95           C  
ATOM   1837  CB  GLN C  99      11.561  25.147  13.556  1.00 67.95           C  
ATOM   1838  O   GLN C  99      13.763  25.326  11.109  1.00 67.95           O  
ATOM   1839  CG  GLN C  99      11.352  25.877  14.876  1.00 67.95           C  
ATOM   1840  CD  GLN C  99       9.896  25.923  15.297  1.00 67.95           C  
ATOM   1841  NE2 GLN C  99       9.634  26.502  16.464  1.00 67.95           N  
ATOM   1842  OE1 GLN C  99       9.012  25.443  14.580  1.00 67.95           O  
ATOM   1843  N   ASP C 100      11.701  24.715  10.420  1.00 61.05           N  
ATOM   1844  CA  ASP C 100      12.247  23.878   9.356  1.00 61.05           C  
ATOM   1845  C   ASP C 100      12.179  24.590   8.007  1.00 61.05           C  
ATOM   1846  CB  ASP C 100      11.499  22.545   9.285  1.00 61.05           C  
ATOM   1847  O   ASP C 100      12.678  24.077   7.003  1.00 61.05           O  
ATOM   1848  CG  ASP C 100      11.715  21.678  10.513  1.00 61.05           C  
ATOM   1849  OD1 ASP C 100      12.788  21.774  11.147  1.00 61.05           O  
ATOM   1850  OD2 ASP C 100      10.804  20.889  10.849  1.00 61.05           O  
ATOM   1851  N   ARG C 101      11.619  25.705   7.952  1.00 59.56           N  
ATOM   1852  CA  ARG C 101      11.456  26.478   6.724  1.00 59.56           C  
ATOM   1853  C   ARG C 101      10.899  25.609   5.601  1.00 59.56           C  
ATOM   1854  CB  ARG C 101      12.788  27.097   6.297  1.00 59.56           C  
ATOM   1855  O   ARG C 101      11.462  25.567   4.505  1.00 59.56           O  
ATOM   1856  CG  ARG C 101      13.351  28.096   7.295  1.00 59.56           C  
ATOM   1857  CD  ARG C 101      14.618  28.761   6.773  1.00 59.56           C  
ATOM   1858  NE  ARG C 101      14.927  29.983   7.510  1.00 59.56           N  
ATOM   1859  NH1 ARG C 101      16.827  30.481   6.294  1.00 59.56           N  
ATOM   1860  NH2 ARG C 101      16.157  31.861   7.998  1.00 59.56           N  
ATOM   1861  CZ  ARG C 101      15.970  30.772   7.266  1.00 59.56           C  
ATOM   1862  N   ALA C 102       9.713  24.930   5.954  1.00 63.39           N  
ATOM   1863  CA  ALA C 102       9.117  24.011   4.988  1.00 63.39           C  
ATOM   1864  C   ALA C 102       7.593  24.079   5.034  1.00 63.39           C  
ATOM   1865  CB  ALA C 102       9.590  22.583   5.250  1.00 63.39           C  
ATOM   1866  O   ALA C 102       7.007  24.294   6.097  1.00 63.39           O  
ATOM   1867  N   LEU C 103       7.003  23.872   3.728  1.00 64.77           N  
ATOM   1868  CA  LEU C 103       5.556  23.699   3.683  1.00 64.77           C  
ATOM   1869  C   LEU C 103       5.165  22.283   4.092  1.00 64.77           C  
ATOM   1870  CB  LEU C 103       5.023  24.003   2.280  1.00 64.77           C  
ATOM   1871  O   LEU C 103       5.763  21.310   3.626  1.00 64.77           O  
ATOM   1872  CG  LEU C 103       5.013  25.474   1.863  1.00 64.77           C  
ATOM   1873  CD1 LEU C 103       4.726  25.600   0.370  1.00 64.77           C  
ATOM   1874  CD2 LEU C 103       3.987  26.255   2.677  1.00 64.77           C  
ATOM   1875  N   VAL C 104       4.250  22.245   5.101  1.00 66.28           N  
ATOM   1876  CA  VAL C 104       3.837  20.933   5.587  1.00 66.28           C  
ATOM   1877  C   VAL C 104       2.314  20.831   5.572  1.00 66.28           C  
ATOM   1878  CB  VAL C 104       4.376  20.658   7.009  1.00 66.28           C  
ATOM   1879  O   VAL C 104       1.620  21.843   5.450  1.00 66.28           O  
ATOM   1880  CG1 VAL C 104       5.903  20.681   7.022  1.00 66.28           C  
ATOM   1881  CG2 VAL C 104       3.815  21.680   7.997  1.00 66.28           C  
ATOM   1882  N   CYS C 105       1.932  19.625   5.561  1.00 61.99           N  
ATOM   1883  CA  CYS C 105       0.488  19.429   5.605  1.00 61.99           C  
ATOM   1884  C   CYS C 105      -0.021  19.442   7.042  1.00 61.99           C  
ATOM   1885  CB  CYS C 105       0.105  18.112   4.931  1.00 61.99           C  
ATOM   1886  O   CYS C 105       0.770  19.502   7.985  1.00 61.99           O  
ATOM   1887  SG  CYS C 105       0.482  16.650   5.923  1.00 61.99           S  
ATOM   1888  N   GLY C 106      -1.287  19.590   7.177  1.00 63.41           N  
ATOM   1889  CA  GLY C 106      -1.907  19.658   8.491  1.00 63.41           C  
ATOM   1890  C   GLY C 106      -1.539  18.488   9.385  1.00 63.41           C  
ATOM   1891  O   GLY C 106      -1.353  18.657  10.591  1.00 63.41           O  
ATOM   1892  N   VAL C 107      -1.231  17.412   8.731  1.00 61.35           N  
ATOM   1893  CA  VAL C 107      -0.897  16.219   9.502  1.00 61.35           C  
ATOM   1894  C   VAL C 107       0.533  16.326  10.026  1.00 61.35           C  
ATOM   1895  CB  VAL C 107      -1.060  14.934   8.659  1.00 61.35           C  
ATOM   1896  O   VAL C 107       0.788  16.081  11.208  1.00 61.35           O  
ATOM   1897  CG1 VAL C 107      -0.668  13.702   9.471  1.00 61.35           C  
ATOM   1898  CG2 VAL C 107      -2.496  14.809   8.152  1.00 61.35           C  
ATOM   1899  N   CYS C 108       1.384  16.715   9.220  1.00 61.44           N  
ATOM   1900  CA  CYS C 108       2.767  16.918   9.638  1.00 61.44           C  
ATOM   1901  C   CYS C 108       2.850  17.924  10.779  1.00 61.44           C  
ATOM   1902  CB  CYS C 108       3.617  17.396   8.461  1.00 61.44           C  
ATOM   1903  O   CYS C 108       3.629  17.743  11.717  1.00 61.44           O  
ATOM   1904  SG  CYS C 108       3.943  16.115   7.230  1.00 61.44           S  
ATOM   1905  N   ALA C 109       1.994  18.882  10.688  1.00 65.67           N  
ATOM   1906  CA  ALA C 109       2.032  19.995  11.632  1.00 65.67           C  
ATOM   1907  C   ALA C 109       1.452  19.588  12.984  1.00 65.67           C  
ATOM   1908  CB  ALA C 109       1.273  21.195  11.071  1.00 65.67           C  
ATOM   1909  O   ALA C 109       1.975  19.973  14.032  1.00 65.67           O  
ATOM   1910  N   SER C 110       0.365  18.810  12.933  1.00 61.31           N  
ATOM   1911  CA  SER C 110      -0.380  18.562  14.163  1.00 61.31           C  
ATOM   1912  C   SER C 110       0.079  17.274  14.837  1.00 61.31           C  
ATOM   1913  CB  SER C 110      -1.881  18.490  13.875  1.00 61.31           C  
ATOM   1914  O   SER C 110       0.079  17.176  16.066  1.00 61.31           O  
ATOM   1915  OG  SER C 110      -2.151  18.834  12.527  1.00 61.31           O  
ATOM   1916  N   LEU C 111       0.445  16.336  13.931  1.00 53.81           N  
ATOM   1917  CA  LEU C 111       0.697  15.017  14.502  1.00 53.81           C  
ATOM   1918  C   LEU C 111       2.070  14.499  14.087  1.00 53.81           C  
ATOM   1919  CB  LEU C 111      -0.387  14.028  14.067  1.00 53.81           C  
ATOM   1920  O   LEU C 111       2.510  13.449  14.560  1.00 53.81           O  
ATOM   1921  CG  LEU C 111      -1.818  14.358  14.496  1.00 53.81           C  
ATOM   1922  CD1 LEU C 111      -2.819  13.583  13.645  1.00 53.81           C  
ATOM   1923  CD2 LEU C 111      -2.016  14.051  15.977  1.00 53.81           C  
ATOM   1924  N   GLY C 112       2.690  15.211  13.179  1.00 56.17           N  
ATOM   1925  CA  GLY C 112       3.897  14.680  12.565  1.00 56.17           C  
ATOM   1926  C   GLY C 112       5.166  15.329  13.083  1.00 56.17           C  
ATOM   1927  O   GLY C 112       5.268  15.643  14.271  1.00 56.17           O  
ATOM   1928  N   SER C 113       6.091  15.358  12.219  1.00 57.52           N  
ATOM   1929  CA  SER C 113       7.462  15.732  12.552  1.00 57.52           C  
ATOM   1930  C   SER C 113       7.559  17.208  12.921  1.00 57.52           C  
ATOM   1931  CB  SER C 113       8.400  15.428  11.383  1.00 57.52           C  
ATOM   1932  O   SER C 113       8.548  17.641  13.516  1.00 57.52           O  
ATOM   1933  OG  SER C 113       7.668  14.984  10.253  1.00 57.52           O  
ATOM   1934  N   HIS C 114       6.432  17.863  12.676  1.00 65.35           N  
ATOM   1935  CA  HIS C 114       6.557  19.297  12.910  1.00 65.35           C  
ATOM   1936  C   HIS C 114       5.704  19.738  14.095  1.00 65.35           C  
ATOM   1937  CB  HIS C 114       6.161  20.082  11.658  1.00 65.35           C  
ATOM   1938  O   HIS C 114       5.506  20.936  14.311  1.00 65.35           O  
ATOM   1939  CG  HIS C 114       7.060  19.836  10.488  1.00 65.35           C  
ATOM   1940  CD2 HIS C 114       7.031  18.879   9.530  1.00 65.35           C  
ATOM   1941  ND1 HIS C 114       8.148  20.633  10.204  1.00 65.35           N  
ATOM   1942  CE1 HIS C 114       8.750  20.176   9.120  1.00 65.35           C  
ATOM   1943  NE2 HIS C 114       8.093  19.112   8.691  1.00 65.35           N  
ATOM   1944  N   ARG C 115       5.169  18.739  14.813  1.00 66.45           N  
ATOM   1945  CA  ARG C 115       4.416  19.029  16.029  1.00 66.45           C  
ATOM   1946  C   ARG C 115       5.264  19.815  17.024  1.00 66.45           C  
ATOM   1947  CB  ARG C 115       3.917  17.734  16.674  1.00 66.45           C  
ATOM   1948  O   ARG C 115       6.421  19.467  17.273  1.00 66.45           O  
ATOM   1949  CG  ARG C 115       3.026  17.953  17.886  1.00 66.45           C  
ATOM   1950  CD  ARG C 115       2.552  16.636  18.484  1.00 66.45           C  
ATOM   1951  NE  ARG C 115       1.931  16.829  19.791  1.00 66.45           N  
ATOM   1952  NH1 ARG C 115       2.718  14.851  20.688  1.00 66.45           N  
ATOM   1953  NH2 ARG C 115       1.418  16.252  21.954  1.00 66.45           N  
ATOM   1954  CZ  ARG C 115       2.024  15.977  20.808  1.00 66.45           C  
ATOM   1955  N   GLY C 116       4.699  20.808  17.524  1.00 69.67           N  
ATOM   1956  CA  GLY C 116       5.401  21.621  18.504  1.00 69.67           C  
ATOM   1957  C   GLY C 116       6.267  22.697  17.876  1.00 69.67           C  
ATOM   1958  O   GLY C 116       6.869  23.508  18.583  1.00 69.67           O  
ATOM   1959  N   HIS C 117       6.480  22.664  16.604  1.00 74.71           N  
ATOM   1960  CA  HIS C 117       7.229  23.712  15.921  1.00 74.71           C  
ATOM   1961  C   HIS C 117       6.410  24.994  15.811  1.00 74.71           C  
ATOM   1962  CB  HIS C 117       7.660  23.244  14.530  1.00 74.71           C  
ATOM   1963  O   HIS C 117       5.223  25.007  16.147  1.00 74.71           O  
ATOM   1964  CG  HIS C 117       8.680  22.150  14.554  1.00 74.71           C  
ATOM   1965  CD2 HIS C 117       9.238  21.478  15.588  1.00 74.71           C  
ATOM   1966  ND1 HIS C 117       9.243  21.632  13.408  1.00 74.71           N  
ATOM   1967  CE1 HIS C 117      10.106  20.685  13.738  1.00 74.71           C  
ATOM   1968  NE2 HIS C 117      10.122  20.573  15.055  1.00 74.71           N  
ATOM   1969  N   ARG C 118       7.160  26.123  15.483  1.00 74.90           N  
ATOM   1970  CA  ARG C 118       6.473  27.373  15.175  1.00 74.90           C  
ATOM   1971  C   ARG C 118       5.850  27.328  13.784  1.00 74.90           C  
ATOM   1972  CB  ARG C 118       7.437  28.557  15.280  1.00 74.90           C  
ATOM   1973  O   ARG C 118       6.563  27.344  12.778  1.00 74.90           O  
ATOM   1974  CG  ARG C 118       6.771  29.858  15.698  1.00 74.90           C  
ATOM   1975  CD  ARG C 118       7.783  30.985  15.856  1.00 74.90           C  
ATOM   1976  NE  ARG C 118       8.635  30.784  17.024  1.00 74.90           N  
ATOM   1977  NH1 ARG C 118       8.376  32.931  17.839  1.00 74.90           N  
ATOM   1978  NH2 ARG C 118       9.686  31.423  18.964  1.00 74.90           N  
ATOM   1979  CZ  ARG C 118       8.897  31.713  17.940  1.00 74.90           C  
ATOM   1980  N   LEU C 119       4.447  27.248  13.777  1.00 78.90           N  
ATOM   1981  CA  LEU C 119       3.722  27.022  12.531  1.00 78.90           C  
ATOM   1982  C   LEU C 119       2.850  28.224  12.184  1.00 78.90           C  
ATOM   1983  CB  LEU C 119       2.857  25.763  12.636  1.00 78.90           C  
ATOM   1984  O   LEU C 119       2.294  28.871  13.075  1.00 78.90           O  
ATOM   1985  CG  LEU C 119       3.574  24.481  13.062  1.00 78.90           C  
ATOM   1986  CD1 LEU C 119       2.567  23.356  13.276  1.00 78.90           C  
ATOM   1987  CD2 LEU C 119       4.617  24.081  12.023  1.00 78.90           C  
ATOM   1988  N   LEU C 120       2.837  28.490  10.944  1.00 72.28           N  
ATOM   1989  CA  LEU C 120       1.997  29.572  10.440  1.00 72.28           C  
ATOM   1990  C   LEU C 120       1.238  29.134   9.192  1.00 72.28           C  
ATOM   1991  CB  LEU C 120       2.845  30.808  10.128  1.00 72.28           C  
ATOM   1992  O   LEU C 120       1.713  28.282   8.438  1.00 72.28           O  
ATOM   1993  CG  LEU C 120       3.908  31.180  11.163  1.00 72.28           C  
ATOM   1994  CD1 LEU C 120       5.058  31.927  10.497  1.00 72.28           C  
ATOM   1995  CD2 LEU C 120       3.296  32.018  12.281  1.00 72.28           C  
ATOM   1996  N   PRO C 121       0.044  29.739   9.039  1.00 70.63           N  
ATOM   1997  CA  PRO C 121      -0.600  29.481   7.748  1.00 70.63           C  
ATOM   1998  C   PRO C 121       0.289  29.850   6.562  1.00 70.63           C  
ATOM   1999  CB  PRO C 121      -1.847  30.368   7.793  1.00 70.63           C  
ATOM   2000  O   PRO C 121       0.999  30.858   6.608  1.00 70.63           O  
ATOM   2001  CG  PRO C 121      -2.052  30.665   9.244  1.00 70.63           C  
ATOM   2002  CD  PRO C 121      -0.719  30.618   9.934  1.00 70.63           C  
ATOM   2003  N   ALA C 122       0.261  28.975   5.563  1.00 62.14           N  
ATOM   2004  CA  ALA C 122       1.115  29.187   4.397  1.00 62.14           C  
ATOM   2005  C   ALA C 122       0.898  30.576   3.803  1.00 62.14           C  
ATOM   2006  CB  ALA C 122       0.851  28.114   3.343  1.00 62.14           C  
ATOM   2007  O   ALA C 122       1.852  31.235   3.384  1.00 62.14           O  
ATOM   2008  N   ALA C 123      -0.310  30.964   3.820  1.00 56.59           N  
ATOM   2009  CA  ALA C 123      -0.621  32.276   3.258  1.00 56.59           C  
ATOM   2010  C   ALA C 123       0.075  33.387   4.041  1.00 56.59           C  
ATOM   2011  CB  ALA C 123      -2.130  32.505   3.244  1.00 56.59           C  
ATOM   2012  O   ALA C 123       0.584  34.344   3.453  1.00 56.59           O  
ATOM   2013  N   GLU C 124       0.137  33.280   5.340  1.00 62.26           N  
ATOM   2014  CA  GLU C 124       0.800  34.263   6.192  1.00 62.26           C  
ATOM   2015  C   GLU C 124       2.316  34.209   6.022  1.00 62.26           C  
ATOM   2016  CB  GLU C 124       0.427  34.042   7.660  1.00 62.26           C  
ATOM   2017  O   GLU C 124       2.980  35.247   5.992  1.00 62.26           O  
ATOM   2018  CG  GLU C 124       0.913  35.143   8.591  1.00 62.26           C  
ATOM   2019  CD  GLU C 124       0.471  34.949  10.033  1.00 62.26           C  
ATOM   2020  OE1 GLU C 124       1.149  35.465  10.950  1.00 62.26           O  
ATOM   2021  OE2 GLU C 124      -0.561  34.274  10.246  1.00 62.26           O  
ATOM   2022  N   ALA C 125       2.830  33.098   5.875  1.00 55.56           N  
ATOM   2023  CA  ALA C 125       4.265  32.937   5.656  1.00 55.56           C  
ATOM   2024  C   ALA C 125       4.694  33.577   4.339  1.00 55.56           C  
ATOM   2025  CB  ALA C 125       4.644  31.459   5.675  1.00 55.56           C  
ATOM   2026  O   ALA C 125       5.737  34.232   4.271  1.00 55.56           O  
ATOM   2027  N   HIS C 126       3.890  33.343   3.387  1.00 50.74           N  
ATOM   2028  CA  HIS C 126       4.163  33.934   2.081  1.00 50.74           C  
ATOM   2029  C   HIS C 126       4.201  35.456   2.163  1.00 50.74           C  
ATOM   2030  CB  HIS C 126       3.113  33.489   1.061  1.00 50.74           C  
ATOM   2031  O   HIS C 126       5.090  36.091   1.589  1.00 50.74           O  
ATOM   2032  CG  HIS C 126       3.405  33.939  -0.335  1.00 50.74           C  
ATOM   2033  CD2 HIS C 126       2.825  34.893  -1.101  1.00 50.74           C  
ATOM   2034  ND1 HIS C 126       4.404  33.380  -1.103  1.00 50.74           N  
ATOM   2035  CE1 HIS C 126       4.426  33.974  -2.285  1.00 50.74           C  
ATOM   2036  NE2 HIS C 126       3.478  34.896  -2.309  1.00 50.74           N  
ATOM   2037  N   ALA C 127       3.282  36.026   2.823  1.00 54.35           N  
ATOM   2038  CA  ALA C 127       3.209  37.477   2.975  1.00 54.35           C  
ATOM   2039  C   ALA C 127       4.428  38.013   3.720  1.00 54.35           C  
ATOM   2040  CB  ALA C 127       1.927  37.872   3.704  1.00 54.35           C  
ATOM   2041  O   ALA C 127       4.980  39.053   3.353  1.00 54.35           O  
ATOM   2042  N   ARG C 128       4.879  37.279   4.700  1.00 55.04           N  
ATOM   2043  CA  ARG C 128       6.033  37.691   5.493  1.00 55.04           C  
ATOM   2044  C   ARG C 128       7.318  37.603   4.677  1.00 55.04           C  
ATOM   2045  CB  ARG C 128       6.153  36.833   6.754  1.00 55.04           C  
ATOM   2046  O   ARG C 128       8.175  38.484   4.763  1.00 55.04           O  
ATOM   2047  CG  ARG C 128       5.240  37.271   7.888  1.00 55.04           C  
ATOM   2048  CD  ARG C 128       5.484  36.463   9.154  1.00 55.04           C  
ATOM   2049  NE  ARG C 128       4.550  36.828  10.216  1.00 55.04           N  
ATOM   2050  NH1 ARG C 128       5.459  35.403  11.790  1.00 55.04           N  
ATOM   2051  NH2 ARG C 128       3.663  36.720  12.331  1.00 55.04           N  
ATOM   2052  CZ  ARG C 128       4.560  36.316  11.443  1.00 55.04           C  
ATOM   2053  N   LEU C 129       7.396  36.625   3.901  1.00 48.71           N  
ATOM   2054  CA  LEU C 129       8.601  36.401   3.110  1.00 48.71           C  
ATOM   2055  C   LEU C 129       8.696  37.407   1.968  1.00 48.71           C  
ATOM   2056  CB  LEU C 129       8.620  34.975   2.553  1.00 48.71           C  
ATOM   2057  O   LEU C 129       9.790  37.864   1.627  1.00 48.71           O  
ATOM   2058  CG  LEU C 129       9.246  33.905   3.448  1.00 48.71           C  
ATOM   2059  CD1 LEU C 129       8.498  32.585   3.299  1.00 48.71           C  
ATOM   2060  CD2 LEU C 129      10.724  33.729   3.117  1.00 48.71           C  
ATOM   2061  N   LYS C 130       7.637  37.712   1.363  1.00 48.96           N  
ATOM   2062  CA  LYS C 130       7.606  38.699   0.288  1.00 48.96           C  
ATOM   2063  C   LYS C 130       8.028  40.076   0.794  1.00 48.96           C  
ATOM   2064  CB  LYS C 130       6.210  38.774  -0.331  1.00 48.96           C  
ATOM   2065  O   LYS C 130       8.668  40.840   0.068  1.00 48.96           O  
ATOM   2066  CG  LYS C 130       6.114  38.158  -1.719  1.00 48.96           C  
ATOM   2067  CD  LYS C 130       4.722  38.330  -2.313  1.00 48.96           C  
ATOM   2068  CE  LYS C 130       4.622  37.702  -3.697  1.00 48.96           C  
ATOM   2069  NZ  LYS C 130       3.241  37.812  -4.256  1.00 48.96           N  
ATOM   2070  N   THR C 131       7.788  40.356   2.000  1.00 49.06           N  
ATOM   2071  CA  THR C 131       8.147  41.644   2.584  1.00 49.06           C  
ATOM   2072  C   THR C 131       9.608  41.650   3.023  1.00 49.06           C  
ATOM   2073  CB  THR C 131       7.245  41.983   3.786  1.00 49.06           C  
ATOM   2074  O   THR C 131      10.296  42.664   2.894  1.00 49.06           O  
ATOM   2075  CG2 THR C 131       7.492  43.406   4.274  1.00 49.06           C  
ATOM   2076  OG1 THR C 131       5.872  41.854   3.397  1.00 49.06           O  
ATOM   2077  N   GLN C 132      10.066  40.471   3.431  1.00 44.61           N  
ATOM   2078  CA  GLN C 132      11.410  40.372   3.990  1.00 44.61           C  
ATOM   2079  C   GLN C 132      12.452  40.200   2.888  1.00 44.61           C  
ATOM   2080  CB  GLN C 132      11.496  39.209   4.980  1.00 44.61           C  
ATOM   2081  O   GLN C 132      13.571  40.706   3.000  1.00 44.61           O  
ATOM   2082  CG  GLN C 132      11.009  39.556   6.380  1.00 44.61           C  
ATOM   2083  CD  GLN C 132      11.084  38.380   7.336  1.00 44.61           C  
ATOM   2084  NE2 GLN C 132      10.238  38.394   8.360  1.00 44.61           N  
ATOM   2085  OE1 GLN C 132      11.895  37.466   7.154  1.00 44.61           O  
ATOM   2086  N   LEU C 133      12.002  39.557   1.872  1.00 44.55           N  
ATOM   2087  CA  LEU C 133      12.955  39.183   0.833  1.00 44.55           C  
ATOM   2088  C   LEU C 133      13.577  40.420   0.194  1.00 44.55           C  
ATOM   2089  CB  LEU C 133      12.272  38.330  -0.239  1.00 44.55           C  
ATOM   2090  O   LEU C 133      14.800  40.504   0.055  1.00 44.55           O  
ATOM   2091  CG  LEU C 133      12.265  36.819  -0.000  1.00 44.55           C  
ATOM   2092  CD1 LEU C 133      11.342  36.129  -1.000  1.00 44.55           C  
ATOM   2093  CD2 LEU C 133      13.679  36.256  -0.093  1.00 44.55           C  
ATOM   2094  N   PRO C 134      12.769  41.403  -0.225  1.00 44.44           N  
ATOM   2095  CA  PRO C 134      13.402  42.595  -0.794  1.00 44.44           C  
ATOM   2096  C   PRO C 134      14.330  43.299   0.193  1.00 44.44           C  
ATOM   2097  CB  PRO C 134      12.212  43.487  -1.157  1.00 44.44           C  
ATOM   2098  O   PRO C 134      15.398  43.780  -0.193  1.00 44.44           O  
ATOM   2099  CG  PRO C 134      11.024  42.582  -1.098  1.00 44.44           C  
ATOM   2100  CD  PRO C 134      11.383  41.377  -0.277  1.00 44.44           C  
ATOM   2101  N   GLN C 135      13.982  43.266   1.417  1.00 43.68           N  
ATOM   2102  CA  GLN C 135      14.804  43.904   2.440  1.00 43.68           C  
ATOM   2103  C   GLN C 135      16.106  43.139   2.655  1.00 43.68           C  
ATOM   2104  CB  GLN C 135      14.034  44.011   3.757  1.00 43.68           C  
ATOM   2105  O   GLN C 135      17.171  43.743   2.801  1.00 43.68           O  
ATOM   2106  CG  GLN C 135      13.163  45.256   3.861  1.00 43.68           C  
ATOM   2107  CD  GLN C 135      12.295  45.263   5.105  1.00 43.68           C  
ATOM   2108  NE2 GLN C 135      11.492  46.310   5.262  1.00 43.68           N  
ATOM   2109  OE1 GLN C 135      12.345  44.335   5.918  1.00 43.68           O  
ATOM   2110  N   GLN C 136      15.974  41.848   2.643  1.00 42.10           N  
ATOM   2111  CA  GLN C 136      17.156  41.009   2.812  1.00 42.10           C  
ATOM   2112  C   GLN C 136      18.091  41.128   1.612  1.00 42.10           C  
ATOM   2113  CB  GLN C 136      16.754  39.549   3.022  1.00 42.10           C  
ATOM   2114  O   GLN C 136      19.313  41.157   1.770  1.00 42.10           O  
ATOM   2115  CG  GLN C 136      16.225  39.251   4.419  1.00 42.10           C  
ATOM   2116  CD  GLN C 136      15.866  37.790   4.612  1.00 42.10           C  
ATOM   2117  NE2 GLN C 136      15.905  37.329   5.857  1.00 42.10           N  
ATOM   2118  OE1 GLN C 136      15.554  37.082   3.649  1.00 42.10           O  
ATOM   2119  N   LYS C 137      17.511  41.175   0.446  1.00 43.11           N  
ATOM   2120  CA  LYS C 137      18.301  41.378  -0.766  1.00 43.11           C  
ATOM   2121  C   LYS C 137      19.068  42.695  -0.708  1.00 43.11           C  
ATOM   2122  CB  LYS C 137      17.402  41.348  -2.003  1.00 43.11           C  
ATOM   2123  O   LYS C 137      20.245  42.751  -1.072  1.00 43.11           O  
ATOM   2124  CG  LYS C 137      18.119  40.929  -3.279  1.00 43.11           C  
ATOM   2125  CD  LYS C 137      17.183  40.959  -4.481  1.00 43.11           C  
ATOM   2126  CE  LYS C 137      17.948  40.810  -5.789  1.00 43.11           C  
ATOM   2127  NZ  LYS C 137      17.470  39.636  -6.580  1.00 43.11           N  
ATOM   2128  N   LEU C 138      18.445  43.768  -0.287  1.00 46.77           N  
ATOM   2129  CA  LEU C 138      19.084  45.072  -0.149  1.00 46.77           C  
ATOM   2130  C   LEU C 138      20.202  45.022   0.887  1.00 46.77           C  
ATOM   2131  CB  LEU C 138      18.055  46.135   0.243  1.00 46.77           C  
ATOM   2132  O   LEU C 138      21.283  45.575   0.667  1.00 46.77           O  
ATOM   2133  CG  LEU C 138      17.458  46.956  -0.901  1.00 46.77           C  
ATOM   2134  CD1 LEU C 138      16.106  47.531  -0.491  1.00 46.77           C  
ATOM   2135  CD2 LEU C 138      18.414  48.069  -1.317  1.00 46.77           C  
ATOM   2136  N   GLN C 139      20.017  44.350   1.999  1.00 43.31           N  
ATOM   2137  CA  GLN C 139      21.024  44.217   3.046  1.00 43.31           C  
ATOM   2138  C   GLN C 139      22.235  43.433   2.549  1.00 43.31           C  
ATOM   2139  CB  GLN C 139      20.430  43.537   4.280  1.00 43.31           C  
ATOM   2140  O   GLN C 139      23.375  43.760   2.887  1.00 43.31           O  
ATOM   2141  CG  GLN C 139      19.562  44.455   5.131  1.00 43.31           C  
ATOM   2142  CD  GLN C 139      19.263  43.877   6.501  1.00 43.31           C  
ATOM   2143  NE2 GLN C 139      19.933  44.399   7.523  1.00 43.31           N  
ATOM   2144  OE1 GLN C 139      18.437  42.970   6.641  1.00 43.31           O  
ATOM   2145  N   LEU C 140      21.950  42.448   1.833  1.00 44.70           N  
ATOM   2146  CA  LEU C 140      23.034  41.652   1.267  1.00 44.70           C  
ATOM   2147  C   LEU C 140      23.830  42.462   0.250  1.00 44.70           C  
ATOM   2148  CB  LEU C 140      22.480  40.385   0.609  1.00 44.70           C  
ATOM   2149  O   LEU C 140      25.061  42.387   0.217  1.00 44.70           O  
ATOM   2150  CG  LEU C 140      22.268  39.181   1.527  1.00 44.70           C  
ATOM   2151  CD1 LEU C 140      21.422  38.123   0.826  1.00 44.70           C  
ATOM   2152  CD2 LEU C 140      23.608  38.598   1.964  1.00 44.70           C  
ATOM   2153  N   GLN C 141      23.189  43.237  -0.576  1.00 47.76           N  
ATOM   2154  CA  GLN C 141      23.850  44.096  -1.553  1.00 47.76           C  
ATOM   2155  C   GLN C 141      24.710  45.152  -0.864  1.00 47.76           C  
ATOM   2156  CB  GLN C 141      22.820  44.769  -2.461  1.00 47.76           C  
ATOM   2157  O   GLN C 141      25.821  45.444  -1.312  1.00 47.76           O  
ATOM   2158  CG  GLN C 141      22.424  43.930  -3.669  1.00 47.76           C  
ATOM   2159  CD  GLN C 141      21.376  44.604  -4.534  1.00 47.76           C  
ATOM   2160  NE2 GLN C 141      21.483  44.423  -5.846  1.00 47.76           N  
ATOM   2161  OE1 GLN C 141      20.475  45.280  -4.027  1.00 47.76           O  
ATOM   2162  N   GLU C 142      24.250  45.704   0.225  1.00 48.31           N  
ATOM   2163  CA  GLU C 142      24.999  46.709   0.973  1.00 48.31           C  
ATOM   2164  C   GLU C 142      26.213  46.093   1.663  1.00 48.31           C  
ATOM   2165  CB  GLU C 142      24.099  47.394   2.005  1.00 48.31           C  
ATOM   2166  O   GLU C 142      27.286  46.698   1.702  1.00 48.31           O  
ATOM   2167  CG  GLU C 142      23.290  48.553   1.442  1.00 48.31           C  
ATOM   2168  CD  GLU C 142      22.368  49.195   2.467  1.00 48.31           C  
ATOM   2169  OE1 GLU C 142      21.878  50.321   2.222  1.00 48.31           O  
ATOM   2170  OE2 GLU C 142      22.136  48.568   3.524  1.00 48.31           O  
ATOM   2171  N   ALA C 143      26.048  44.935   2.139  1.00 46.13           N  
ATOM   2172  CA  ALA C 143      27.154  44.227   2.779  1.00 46.13           C  
ATOM   2173  C   ALA C 143      28.244  43.883   1.766  1.00 46.13           C  
ATOM   2174  CB  ALA C 143      26.650  42.959   3.464  1.00 46.13           C  
ATOM   2175  O   ALA C 143      29.435  43.959   2.077  1.00 46.13           O  
ATOM   2176  N   CYS C 144      27.689  43.456   0.645  1.00 43.74           N  
ATOM   2177  CA  CYS C 144      28.635  43.148  -0.422  1.00 43.74           C  
ATOM   2178  C   CYS C 144      29.418  44.390  -0.831  1.00 43.74           C  
ATOM   2179  CB  CYS C 144      27.905  42.572  -1.635  1.00 43.74           C  
ATOM   2180  O   CYS C 144      30.623  44.315  -1.080  1.00 43.74           O  
ATOM   2181  SG  CYS C 144      27.693  40.779  -1.572  1.00 43.74           S  
ATOM   2182  N   MET C 145      28.807  45.518  -0.834  1.00 44.59           N  
ATOM   2183  CA  MET C 145      29.466  46.759  -1.232  1.00 44.59           C  
ATOM   2184  C   MET C 145      30.460  47.213  -0.169  1.00 44.59           C  
ATOM   2185  CB  MET C 145      28.434  47.859  -1.487  1.00 44.59           C  
ATOM   2186  O   MET C 145      31.517  47.757  -0.493  1.00 44.59           O  
ATOM   2187  CG  MET C 145      27.606  47.643  -2.743  1.00 44.59           C  
ATOM   2188  SD  MET C 145      28.602  47.798  -4.277  1.00 44.59           S  
ATOM   2189  CE  MET C 145      28.898  49.588  -4.287  1.00 44.59           C  
ATOM   2190  N   ARG C 146      30.158  46.967   1.070  1.00 44.61           N  
ATOM   2191  CA  ARG C 146      31.063  47.340   2.152  1.00 44.61           C  
ATOM   2192  C   ARG C 146      32.333  46.498   2.119  1.00 44.61           C  
ATOM   2193  CB  ARG C 146      30.370  47.191   3.509  1.00 44.61           C  
ATOM   2194  O   ARG C 146      33.426  47.001   2.389  1.00 44.61           O  
ATOM   2195  CG  ARG C 146      30.926  48.106   4.588  1.00 44.61           C  
ATOM   2196  CD  ARG C 146      30.056  48.098   5.837  1.00 44.61           C  
ATOM   2197  NE  ARG C 146      30.686  48.821   6.938  1.00 44.61           N  
ATOM   2198  NH1 ARG C 146      28.850  48.709   8.336  1.00 44.61           N  
ATOM   2199  NH2 ARG C 146      30.765  49.758   9.033  1.00 44.61           N  
ATOM   2200  CZ  ARG C 146      30.099  49.094   8.100  1.00 44.61           C  
ATOM   2201  N   LYS C 147      32.234  45.227   1.809  1.00 44.85           N  
ATOM   2202  CA  LYS C 147      33.399  44.348   1.764  1.00 44.85           C  
ATOM   2203  C   LYS C 147      34.318  44.710   0.601  1.00 44.85           C  
ATOM   2204  CB  LYS C 147      32.964  42.886   1.653  1.00 44.85           C  
ATOM   2205  O   LYS C 147      35.533  44.519   0.680  1.00 44.85           O  
ATOM   2206  CG  LYS C 147      32.577  42.252   2.981  1.00 44.85           C  
ATOM   2207  CD  LYS C 147      32.481  40.736   2.870  1.00 44.85           C  
ATOM   2208  CE  LYS C 147      32.069  40.103   4.193  1.00 44.85           C  
ATOM   2209  NZ  LYS C 147      32.124  38.612   4.134  1.00 44.85           N  
ATOM   2210  N   GLU C 148      33.742  45.222  -0.457  1.00 38.69           N  
ATOM   2211  CA  GLU C 148      34.570  45.585  -1.604  1.00 38.69           C  
ATOM   2212  C   GLU C 148      35.361  46.861  -1.332  1.00 38.69           C  
ATOM   2213  CB  GLU C 148      33.707  45.758  -2.857  1.00 38.69           C  
ATOM   2214  O   GLU C 148      36.472  47.028  -1.839  1.00 38.69           O  
ATOM   2215  CG  GLU C 148      33.081  44.463  -3.356  1.00 38.69           C  
ATOM   2216  CD  GLU C 148      32.258  44.644  -4.621  1.00 38.69           C  
ATOM   2217  OE1 GLU C 148      32.476  43.894  -5.600  1.00 38.69           O  
ATOM   2218  OE2 GLU C 148      31.388  45.544  -4.635  1.00 38.69           O  
ATOM   2219  N   LYS C 149      34.872  47.767  -0.467  1.00 41.15           N  
ATOM   2220  CA  LYS C 149      35.626  48.986  -0.186  1.00 41.15           C  
ATOM   2221  C   LYS C 149      36.700  48.738   0.869  1.00 41.15           C  
ATOM   2222  CB  LYS C 149      34.688  50.103   0.273  1.00 41.15           C  
ATOM   2223  O   LYS C 149      37.642  49.521   0.999  1.00 41.15           O  
ATOM   2224  CG  LYS C 149      33.936  50.786  -0.860  1.00 41.15           C  
ATOM   2225  CD  LYS C 149      33.064  51.925  -0.346  1.00 41.15           C  
ATOM   2226  CE  LYS C 149      32.245  52.551  -1.466  1.00 41.15           C  
ATOM   2227  NZ  LYS C 149      31.487  53.749  -0.995  1.00 41.15           N  
ATOM   2228  N   SER C 150      36.725  47.604   1.620  1.00 31.15           N  
ATOM   2229  CA  SER C 150      37.864  47.334   2.492  1.00 31.15           C  
ATOM   2230  C   SER C 150      38.904  46.467   1.791  1.00 31.15           C  
ATOM   2231  CB  SER C 150      37.403  46.651   3.780  1.00 31.15           C  
ATOM   2232  O   SER C 150      38.580  45.736   0.852  1.00 31.15           O  
ATOM   2233  OG  SER C 150      36.793  47.585   4.654  1.00 31.15           O  
TER    2234      SER C 150                                                      
ENDMDL                                                                          
END                                                                             
