# Supplementary material for: Structure and activation of the RING E3 ubiquitin ligase TRIM72 on the membrane
Source: Nat Struct Mol Biol. 2023 Sep 28;30(11):1695–706. doi: 10.1038/s41594-023-01111-7 (PMC10643145; doi:10.1038/s41594-023-01111-7)
Supplement: Supplementary file 5 — Predicted structures of the RING domain of 60 TRIM proteins. [file 41594_2023_1111_MOESM5_ESM.zip › R73_e097a_unrelaxed_rank_1_model_5.pdb]

MODEL     1                                                                     
ATOM      1  N   MET B   1      19.014   0.322   9.061  1.00 43.44           N  
ATOM      2  CA  MET B   1      18.983  -0.892   8.249  1.00 43.44           C  
ATOM      3  C   MET B   1      19.569  -0.635   6.865  1.00 43.44           C  
ATOM      4  CB  MET B   1      17.552  -1.418   8.122  1.00 43.44           C  
ATOM      5  O   MET B   1      19.159   0.300   6.176  1.00 43.44           O  
ATOM      6  CG  MET B   1      17.130  -2.329   9.263  1.00 43.44           C  
ATOM      7  SD  MET B   1      15.436  -2.997   9.040  1.00 43.44           S  
ATOM      8  CE  MET B   1      15.785  -4.777   9.091  1.00 43.44           C  
ATOM      9  N   ALA B   2      20.702  -1.006   6.591  1.00 47.58           N  
ATOM     10  CA  ALA B   2      21.350  -0.836   5.293  1.00 47.58           C  
ATOM     11  C   ALA B   2      20.570  -1.551   4.193  1.00 47.58           C  
ATOM     12  CB  ALA B   2      22.786  -1.352   5.344  1.00 47.58           C  
ATOM     13  O   ALA B   2      20.203  -2.719   4.341  1.00 47.58           O  
ATOM     14  N   TRP B   3      19.628  -0.849   3.645  1.00 54.24           N  
ATOM     15  CA  TRP B   3      18.952  -1.415   2.483  1.00 54.24           C  
ATOM     16  C   TRP B   3      19.957  -1.795   1.400  1.00 54.24           C  
ATOM     17  CB  TRP B   3      17.927  -0.426   1.921  1.00 54.24           C  
ATOM     18  O   TRP B   3      20.919  -1.065   1.154  1.00 54.24           O  
ATOM     19  CG  TRP B   3      16.914   0.036   2.925  1.00 54.24           C  
ATOM     20  CD1 TRP B   3      17.052   1.056   3.826  1.00 54.24           C  
ATOM     21  CD2 TRP B   3      15.607  -0.508   3.133  1.00 54.24           C  
ATOM     22  CE2 TRP B   3      15.007   0.231   4.176  1.00 54.24           C  
ATOM     23  CE3 TRP B   3      14.884  -1.550   2.537  1.00 54.24           C  
ATOM     24  NE1 TRP B   3      15.909   1.178   4.581  1.00 54.24           N  
ATOM     25  CH2 TRP B   3      13.031  -1.065   4.036  1.00 54.24           C  
ATOM     26  CZ2 TRP B   3      13.716  -0.040   4.636  1.00 54.24           C  
ATOM     27  CZ3 TRP B   3      13.600  -1.818   2.996  1.00 54.24           C  
ATOM     28  N   GLN B   4      20.170  -3.075   1.263  1.00 55.90           N  
ATOM     29  CA  GLN B   4      20.834  -3.436   0.015  1.00 55.90           C  
ATOM     30  C   GLN B   4      19.862  -3.380  -1.160  1.00 55.90           C  
ATOM     31  CB  GLN B   4      21.453  -4.830   0.118  1.00 55.90           C  
ATOM     32  O   GLN B   4      18.887  -4.133  -1.202  1.00 55.90           O  
ATOM     33  CG  GLN B   4      22.784  -4.859   0.858  1.00 55.90           C  
ATOM     34  CD  GLN B   4      23.306  -6.267   1.072  1.00 55.90           C  
ATOM     35  NE2 GLN B   4      24.381  -6.390   1.844  1.00 55.90           N  
ATOM     36  OE1 GLN B   4      22.748  -7.237   0.549  1.00 55.90           O  
ATOM     37  N   VAL B   5      19.873  -2.179  -1.675  1.00 57.83           N  
ATOM     38  CA  VAL B   5      18.814  -1.946  -2.653  1.00 57.83           C  
ATOM     39  C   VAL B   5      19.245  -2.478  -4.017  1.00 57.83           C  
ATOM     40  CB  VAL B   5      18.456  -0.446  -2.755  1.00 57.83           C  
ATOM     41  O   VAL B   5      20.300  -2.103  -4.533  1.00 57.83           O  
ATOM     42  CG1 VAL B   5      17.351  -0.224  -3.786  1.00 57.83           C  
ATOM     43  CG2 VAL B   5      18.035   0.095  -1.390  1.00 57.83           C  
ATOM     44  N   SER B   6      18.620  -3.727  -4.310  1.00 64.92           N  
ATOM     45  CA  SER B   6      18.653  -4.005  -5.743  1.00 64.92           C  
ATOM     46  C   SER B   6      17.570  -3.225  -6.482  1.00 64.92           C  
ATOM     47  CB  SER B   6      18.482  -5.502  -6.003  1.00 64.92           C  
ATOM     48  O   SER B   6      16.381  -3.524  -6.347  1.00 64.92           O  
ATOM     49  OG  SER B   6      18.268  -5.752  -7.382  1.00 64.92           O  
ATOM     50  N   LEU B   7      17.931  -2.011  -7.020  1.00 64.51           N  
ATOM     51  CA  LEU B   7      16.998  -1.129  -7.712  1.00 64.51           C  
ATOM     52  C   LEU B   7      16.127  -1.916  -8.687  1.00 64.51           C  
ATOM     53  CB  LEU B   7      17.754  -0.029  -8.461  1.00 64.51           C  
ATOM     54  O   LEU B   7      14.947  -1.604  -8.863  1.00 64.51           O  
ATOM     55  CG  LEU B   7      17.037   1.315  -8.596  1.00 64.51           C  
ATOM     56  CD1 LEU B   7      16.897   1.982  -7.232  1.00 64.51           C  
ATOM     57  CD2 LEU B   7      17.783   2.224  -9.567  1.00 64.51           C  
ATOM     58  N   LEU B   8      16.724  -2.995  -9.186  1.00 67.49           N  
ATOM     59  CA  LEU B   8      15.965  -3.805 -10.133  1.00 67.49           C  
ATOM     60  C   LEU B   8      14.848  -4.564  -9.426  1.00 67.49           C  
ATOM     61  CB  LEU B   8      16.889  -4.789 -10.857  1.00 67.49           C  
ATOM     62  O   LEU B   8      13.717  -4.612  -9.916  1.00 67.49           O  
ATOM     63  CG  LEU B   8      17.701  -4.225 -12.024  1.00 67.49           C  
ATOM     64  CD1 LEU B   8      18.929  -5.091 -12.283  1.00 67.49           C  
ATOM     65  CD2 LEU B   8      16.837  -4.123 -13.276  1.00 67.49           C  
ATOM     66  N   GLU B   9      15.120  -5.122  -8.300  1.00 72.54           N  
ATOM     67  CA  GLU B   9      14.112  -5.844  -7.530  1.00 72.54           C  
ATOM     68  C   GLU B   9      13.028  -4.900  -7.018  1.00 72.54           C  
ATOM     69  CB  GLU B   9      14.760  -6.586  -6.358  1.00 72.54           C  
ATOM     70  O   GLU B   9      11.845  -5.248  -7.014  1.00 72.54           O  
ATOM     71  CG  GLU B   9      15.542  -7.824  -6.771  1.00 72.54           C  
ATOM     72  CD  GLU B   9      16.006  -8.662  -5.590  1.00 72.54           C  
ATOM     73  OE1 GLU B   9      16.372  -9.843  -5.790  1.00 72.54           O  
ATOM     74  OE2 GLU B   9      16.002  -8.135  -4.455  1.00 72.54           O  
ATOM     75  N   LEU B  10      13.466  -3.782  -6.671  1.00 77.04           N  
ATOM     76  CA  LEU B  10      12.516  -2.779  -6.202  1.00 77.04           C  
ATOM     77  C   LEU B  10      11.565  -2.366  -7.321  1.00 77.04           C  
ATOM     78  CB  LEU B  10      13.254  -1.550  -5.665  1.00 77.04           C  
ATOM     79  O   LEU B  10      10.350  -2.306  -7.118  1.00 77.04           O  
ATOM     80  CG  LEU B  10      12.382  -0.422  -5.114  1.00 77.04           C  
ATOM     81  CD1 LEU B  10      11.598  -0.903  -3.897  1.00 77.04           C  
ATOM     82  CD2 LEU B  10      13.236   0.791  -4.760  1.00 77.04           C  
ATOM     83  N   GLU B  11      12.065  -2.193  -8.465  1.00 77.55           N  
ATOM     84  CA  GLU B  11      11.246  -1.802  -9.608  1.00 77.55           C  
ATOM     85  C   GLU B  11      10.202  -2.868  -9.929  1.00 77.55           C  
ATOM     86  CB  GLU B  11      12.124  -1.541 -10.834  1.00 77.55           C  
ATOM     87  O   GLU B  11       9.047  -2.546 -10.216  1.00 77.55           O  
ATOM     88  CG  GLU B  11      11.410  -0.802 -11.957  1.00 77.55           C  
ATOM     89  CD  GLU B  11      12.334  -0.404 -13.097  1.00 77.55           C  
ATOM     90  OE1 GLU B  11      11.876   0.286 -14.036  1.00 77.55           O  
ATOM     91  OE2 GLU B  11      13.524  -0.786 -13.051  1.00 77.55           O  
ATOM     92  N   ASP B  12      10.583  -4.087  -9.823  1.00 79.42           N  
ATOM     93  CA  ASP B  12       9.667  -5.190 -10.096  1.00 79.42           C  
ATOM     94  C   ASP B  12       8.503  -5.196  -9.107  1.00 79.42           C  
ATOM     95  CB  ASP B  12      10.408  -6.528 -10.044  1.00 79.42           C  
ATOM     96  O   ASP B  12       7.366  -5.488  -9.481  1.00 79.42           O  
ATOM     97  CG  ASP B  12      11.302  -6.758 -11.250  1.00 79.42           C  
ATOM     98  OD1 ASP B  12      11.180  -6.017 -12.250  1.00 79.42           O  
ATOM     99  OD2 ASP B  12      12.133  -7.690 -11.202  1.00 79.42           O  
ATOM    100  N   ARG B  13       8.813  -4.764  -7.895  1.00 84.85           N  
ATOM    101  CA  ARG B  13       7.795  -4.807  -6.850  1.00 84.85           C  
ATOM    102  C   ARG B  13       6.885  -3.585  -6.921  1.00 84.85           C  
ATOM    103  CB  ARG B  13       8.447  -4.895  -5.468  1.00 84.85           C  
ATOM    104  O   ARG B  13       5.838  -3.545  -6.271  1.00 84.85           O  
ATOM    105  CG  ARG B  13       9.310  -6.131  -5.271  1.00 84.85           C  
ATOM    106  CD  ARG B  13       8.487  -7.410  -5.341  1.00 84.85           C  
ATOM    107  NE  ARG B  13       9.310  -8.594  -5.109  1.00 84.85           N  
ATOM    108  NH1 ARG B  13       8.102  -9.965  -6.523  1.00 84.85           N  
ATOM    109  NH2 ARG B  13       9.918 -10.790  -5.394  1.00 84.85           N  
ATOM    110  CZ  ARG B  13       9.108  -9.780  -5.676  1.00 84.85           C  
ATOM    111  N   LEU B  14       7.264  -2.651  -7.756  1.00 88.89           N  
ATOM    112  CA  LEU B  14       6.472  -1.434  -7.896  1.00 88.89           C  
ATOM    113  C   LEU B  14       5.683  -1.446  -9.202  1.00 88.89           C  
ATOM    114  CB  LEU B  14       7.373  -0.198  -7.842  1.00 88.89           C  
ATOM    115  O   LEU B  14       5.151  -0.415  -9.620  1.00 88.89           O  
ATOM    116  CG  LEU B  14       7.983   0.137  -6.480  1.00 88.89           C  
ATOM    117  CD1 LEU B  14       9.024   1.243  -6.623  1.00 88.89           C  
ATOM    118  CD2 LEU B  14       6.896   0.544  -5.492  1.00 88.89           C  
ATOM    119  N   GLN B  15       5.626  -2.630  -9.781  1.00 90.15           N  
ATOM    120  CA  GLN B  15       4.887  -2.768 -11.031  1.00 90.15           C  
ATOM    121  C   GLN B  15       3.579  -3.523 -10.816  1.00 90.15           C  
ATOM    122  CB  GLN B  15       5.739  -3.483 -12.082  1.00 90.15           C  
ATOM    123  O   GLN B  15       3.519  -4.456 -10.013  1.00 90.15           O  
ATOM    124  CG  GLN B  15       6.918  -2.659 -12.581  1.00 90.15           C  
ATOM    125  CD  GLN B  15       7.780  -3.412 -13.578  1.00 90.15           C  
ATOM    126  NE2 GLN B  15       8.590  -2.679 -14.334  1.00 90.15           N  
ATOM    127  OE1 GLN B  15       7.719  -4.642 -13.667  1.00 90.15           O  
ATOM    128  N   CYS B  16       2.551  -3.074 -11.555  1.00 94.16           N  
ATOM    129  CA  CYS B  16       1.310  -3.838 -11.609  1.00 94.16           C  
ATOM    130  C   CYS B  16       1.544  -5.214 -12.222  1.00 94.16           C  
ATOM    131  CB  CYS B  16       0.251  -3.085 -12.413  1.00 94.16           C  
ATOM    132  O   CYS B  16       2.126  -5.326 -13.303  1.00 94.16           O  
ATOM    133  SG  CYS B  16      -1.297  -3.995 -12.609  1.00 94.16           S  
ATOM    134  N   PRO B  17       1.057  -6.263 -11.546  1.00 90.09           N  
ATOM    135  CA  PRO B  17       1.295  -7.617 -12.050  1.00 90.09           C  
ATOM    136  C   PRO B  17       0.579  -7.889 -13.372  1.00 90.09           C  
ATOM    137  CB  PRO B  17       0.742  -8.510 -10.936  1.00 90.09           C  
ATOM    138  O   PRO B  17       0.890  -8.867 -14.056  1.00 90.09           O  
ATOM    139  CG  PRO B  17       0.753  -7.649  -9.715  1.00 90.09           C  
ATOM    140  CD  PRO B  17       0.500  -6.228 -10.130  1.00 90.09           C  
ATOM    141  N   ILE B  18      -0.283  -7.028 -13.802  1.00 89.60           N  
ATOM    142  CA  ILE B  18      -1.054  -7.251 -15.021  1.00 89.60           C  
ATOM    143  C   ILE B  18      -0.401  -6.513 -16.187  1.00 89.60           C  
ATOM    144  CB  ILE B  18      -2.521  -6.795 -14.853  1.00 89.60           C  
ATOM    145  O   ILE B  18       0.032  -7.137 -17.160  1.00 89.60           O  
ATOM    146  CG1 ILE B  18      -3.217  -7.626 -13.769  1.00 89.60           C  
ATOM    147  CG2 ILE B  18      -3.272  -6.892 -16.184  1.00 89.60           C  
ATOM    148  CD1 ILE B  18      -4.647  -7.190 -13.477  1.00 89.60           C  
ATOM    149  N   CYS B  19      -0.121  -5.257 -16.078  1.00 90.37           N  
ATOM    150  CA  CYS B  19       0.385  -4.486 -17.208  1.00 90.37           C  
ATOM    151  C   CYS B  19       1.903  -4.360 -17.146  1.00 90.37           C  
ATOM    152  CB  CYS B  19      -0.250  -3.096 -17.236  1.00 90.37           C  
ATOM    153  O   CYS B  19       2.535  -3.937 -18.116  1.00 90.37           O  
ATOM    154  SG  CYS B  19       0.241  -2.043 -15.853  1.00 90.37           S  
ATOM    155  N   LEU B  20       2.509  -4.625 -15.997  1.00 87.25           N  
ATOM    156  CA  LEU B  20       3.948  -4.681 -15.763  1.00 87.25           C  
ATOM    157  C   LEU B  20       4.568  -3.291 -15.856  1.00 87.25           C  
ATOM    158  CB  LEU B  20       4.619  -5.620 -16.768  1.00 87.25           C  
ATOM    159  O   LEU B  20       5.775  -3.158 -16.072  1.00 87.25           O  
ATOM    160  CG  LEU B  20       4.197  -7.089 -16.710  1.00 87.25           C  
ATOM    161  CD1 LEU B  20       4.937  -7.896 -17.772  1.00 87.25           C  
ATOM    162  CD2 LEU B  20       4.451  -7.664 -15.321  1.00 87.25           C  
ATOM    163  N   GLU B  21       3.736  -2.343 -15.722  1.00 89.53           N  
ATOM    164  CA  GLU B  21       4.197  -0.963 -15.595  1.00 89.53           C  
ATOM    165  C   GLU B  21       4.153  -0.499 -14.142  1.00 89.53           C  
ATOM    166  CB  GLU B  21       3.356  -0.032 -16.471  1.00 89.53           C  
ATOM    167  O   GLU B  21       3.494  -1.120 -13.306  1.00 89.53           O  
ATOM    168  CG  GLU B  21       3.352  -0.411 -17.945  1.00 89.53           C  
ATOM    169  CD  GLU B  21       4.651  -0.069 -18.656  1.00 89.53           C  
ATOM    170  OE1 GLU B  21       4.977  -0.722 -19.673  1.00 89.53           O  
ATOM    171  OE2 GLU B  21       5.350   0.860 -18.191  1.00 89.53           O  
ATOM    172  N   VAL B  22       4.933   0.489 -13.894  1.00 90.54           N  
ATOM    173  CA  VAL B  22       4.855   1.071 -12.558  1.00 90.54           C  
ATOM    174  C   VAL B  22       3.416   1.485 -12.258  1.00 90.54           C  
ATOM    175  CB  VAL B  22       5.800   2.285 -12.413  1.00 90.54           C  
ATOM    176  O   VAL B  22       2.729   2.037 -13.120  1.00 90.54           O  
ATOM    177  CG1 VAL B  22       5.597   2.969 -11.062  1.00 90.54           C  
ATOM    178  CG2 VAL B  22       7.255   1.852 -12.582  1.00 90.54           C  
ATOM    179  N   PHE B  23       2.906   1.178 -11.065  1.00 95.28           N  
ATOM    180  CA  PHE B  23       1.519   1.419 -10.684  1.00 95.28           C  
ATOM    181  C   PHE B  23       1.109   2.850 -11.011  1.00 95.28           C  
ATOM    182  CB  PHE B  23       1.314   1.142  -9.191  1.00 95.28           C  
ATOM    183  O   PHE B  23       1.850   3.794 -10.729  1.00 95.28           O  
ATOM    184  CG  PHE B  23       1.210  -0.321  -8.854  1.00 95.28           C  
ATOM    185  CD1 PHE B  23       0.082  -1.052  -9.206  1.00 95.28           C  
ATOM    186  CD2 PHE B  23       2.242  -0.966  -8.184  1.00 95.28           C  
ATOM    187  CE1 PHE B  23      -0.016  -2.406  -8.895  1.00 95.28           C  
ATOM    188  CE2 PHE B  23       2.151  -2.319  -7.870  1.00 95.28           C  
ATOM    189  CZ  PHE B  23       1.020  -3.037  -8.225  1.00 95.28           C  
ATOM    190  N   LYS B  24       0.023   2.931 -11.664  1.00 91.01           N  
ATOM    191  CA  LYS B  24      -0.704   4.183 -11.853  1.00 91.01           C  
ATOM    192  C   LYS B  24      -2.108   4.097 -11.261  1.00 91.01           C  
ATOM    193  CB  LYS B  24      -0.782   4.540 -13.338  1.00 91.01           C  
ATOM    194  O   LYS B  24      -2.851   3.155 -11.545  1.00 91.01           O  
ATOM    195  CG  LYS B  24       0.573   4.756 -13.995  1.00 91.01           C  
ATOM    196  CD  LYS B  24       0.430   5.098 -15.472  1.00 91.01           C  
ATOM    197  CE  LYS B  24       1.786   5.222 -16.152  1.00 91.01           C  
ATOM    198  NZ  LYS B  24       1.652   5.576 -17.597  1.00 91.01           N  
ATOM    199  N   GLU B  25      -2.519   5.091 -10.414  1.00 94.21           N  
ATOM    200  CA  GLU B  25      -3.820   5.042  -9.754  1.00 94.21           C  
ATOM    201  C   GLU B  25      -4.086   3.662  -9.160  1.00 94.21           C  
ATOM    202  CB  GLU B  25      -4.935   5.418 -10.733  1.00 94.21           C  
ATOM    203  O   GLU B  25      -5.130   3.059  -9.421  1.00 94.21           O  
ATOM    204  CG  GLU B  25      -4.839   6.843 -11.257  1.00 94.21           C  
ATOM    205  CD  GLU B  25      -5.969   7.211 -12.206  1.00 94.21           C  
ATOM    206  OE1 GLU B  25      -6.991   7.767 -11.745  1.00 94.21           O  
ATOM    207  OE2 GLU B  25      -5.830   6.941 -13.420  1.00 94.21           O  
ATOM    208  N   SER B  26      -3.202   3.109  -8.356  1.00 96.67           N  
ATOM    209  CA  SER B  26      -3.259   1.765  -7.790  1.00 96.67           C  
ATOM    210  C   SER B  26      -4.459   1.606  -6.863  1.00 96.67           C  
ATOM    211  CB  SER B  26      -1.971   1.449  -7.030  1.00 96.67           C  
ATOM    212  O   SER B  26      -4.742   2.486  -6.048  1.00 96.67           O  
ATOM    213  OG  SER B  26      -1.858   2.259  -5.872  1.00 96.67           O  
ATOM    214  N   LEU B  27      -5.193   0.526  -7.022  1.00 96.90           N  
ATOM    215  CA  LEU B  27      -6.308   0.134  -6.166  1.00 96.90           C  
ATOM    216  C   LEU B  27      -6.006  -1.177  -5.447  1.00 96.90           C  
ATOM    217  CB  LEU B  27      -7.592  -0.005  -6.988  1.00 96.90           C  
ATOM    218  O   LEU B  27      -5.396  -2.080  -6.024  1.00 96.90           O  
ATOM    219  CG  LEU B  27      -8.060   1.247  -7.731  1.00 96.90           C  
ATOM    220  CD1 LEU B  27      -9.303   0.938  -8.559  1.00 96.90           C  
ATOM    221  CD2 LEU B  27      -8.334   2.381  -6.749  1.00 96.90           C  
ATOM    222  N   MET B  28      -6.346  -1.219  -4.215  1.00 97.28           N  
ATOM    223  CA  MET B  28      -6.092  -2.426  -3.434  1.00 97.28           C  
ATOM    224  C   MET B  28      -7.365  -3.253  -3.281  1.00 97.28           C  
ATOM    225  CB  MET B  28      -5.532  -2.069  -2.056  1.00 97.28           C  
ATOM    226  O   MET B  28      -8.402  -2.732  -2.866  1.00 97.28           O  
ATOM    227  CG  MET B  28      -5.040  -3.270  -1.264  1.00 97.28           C  
ATOM    228  SD  MET B  28      -4.269  -2.791   0.330  1.00 97.28           S  
ATOM    229  CE  MET B  28      -5.728  -2.186   1.223  1.00 97.28           C  
ATOM    230  N   LEU B  29      -7.252  -4.530  -3.622  1.00 94.07           N  
ATOM    231  CA  LEU B  29      -8.348  -5.468  -3.404  1.00 94.07           C  
ATOM    232  C   LEU B  29      -8.445  -5.860  -1.934  1.00 94.07           C  
ATOM    233  CB  LEU B  29      -8.163  -6.718  -4.268  1.00 94.07           C  
ATOM    234  O   LEU B  29      -7.545  -5.558  -1.146  1.00 94.07           O  
ATOM    235  CG  LEU B  29      -8.194  -6.507  -5.782  1.00 94.07           C  
ATOM    236  CD1 LEU B  29      -7.883  -7.813  -6.506  1.00 94.07           C  
ATOM    237  CD2 LEU B  29      -9.548  -5.958  -6.218  1.00 94.07           C  
ATOM    238  N   GLN B  30      -9.508  -6.566  -1.579  1.00 93.52           N  
ATOM    239  CA  GLN B  30      -9.762  -6.948  -0.194  1.00 93.52           C  
ATOM    240  C   GLN B  30      -8.721  -7.949   0.301  1.00 93.52           C  
ATOM    241  CB  GLN B  30     -11.166  -7.536  -0.048  1.00 93.52           C  
ATOM    242  O   GLN B  30      -8.529  -8.107   1.508  1.00 93.52           O  
ATOM    243  CG  GLN B  30     -12.282  -6.511  -0.205  1.00 93.52           C  
ATOM    244  CD  GLN B  30     -12.213  -5.406   0.832  1.00 93.52           C  
ATOM    245  NE2 GLN B  30     -12.795  -5.653   2.001  1.00 93.52           N  
ATOM    246  OE1 GLN B  30     -11.642  -4.339   0.585  1.00 93.52           O  
ATOM    247  N   CYS B  31      -7.974  -8.560  -0.615  1.00 94.25           N  
ATOM    248  CA  CYS B  31      -6.941  -9.515  -0.229  1.00 94.25           C  
ATOM    249  C   CYS B  31      -5.616  -8.808   0.033  1.00 94.25           C  
ATOM    250  CB  CYS B  31      -6.757 -10.574  -1.316  1.00 94.25           C  
ATOM    251  O   CYS B  31      -4.658  -9.429   0.497  1.00 94.25           O  
ATOM    252  SG  CYS B  31      -6.145  -9.913  -2.881  1.00 94.25           S  
ATOM    253  N   GLY B  32      -5.605  -7.535  -0.319  1.00 96.27           N  
ATOM    254  CA  GLY B  32      -4.427  -6.755   0.029  1.00 96.27           C  
ATOM    255  C   GLY B  32      -3.504  -6.512  -1.150  1.00 96.27           C  
ATOM    256  O   GLY B  32      -2.567  -5.716  -1.057  1.00 96.27           O  
ATOM    257  N   HIS B  33      -3.787  -7.145  -2.284  1.00 95.52           N  
ATOM    258  CA  HIS B  33      -2.967  -6.944  -3.474  1.00 95.52           C  
ATOM    259  C   HIS B  33      -3.468  -5.759  -4.293  1.00 95.52           C  
ATOM    260  CB  HIS B  33      -2.952  -8.208  -4.334  1.00 95.52           C  
ATOM    261  O   HIS B  33      -4.675  -5.514  -4.365  1.00 95.52           O  
ATOM    262  CG  HIS B  33      -2.307  -9.381  -3.666  1.00 95.52           C  
ATOM    263  CD2 HIS B  33      -1.002  -9.699  -3.493  1.00 95.52           C  
ATOM    264  ND1 HIS B  33      -3.033 -10.396  -3.081  1.00 95.52           N  
ATOM    265  CE1 HIS B  33      -2.199 -11.290  -2.575  1.00 95.52           C  
ATOM    266  NE2 HIS B  33      -0.962 -10.891  -2.812  1.00 95.52           N  
ATOM    267  N   SER B  34      -2.545  -5.076  -4.972  1.00 96.93           N  
ATOM    268  CA  SER B  34      -2.902  -3.863  -5.700  1.00 96.93           C  
ATOM    269  C   SER B  34      -2.686  -4.035  -7.200  1.00 96.93           C  
ATOM    270  CB  SER B  34      -2.086  -2.673  -5.193  1.00 96.93           C  
ATOM    271  O   SER B  34      -1.830  -4.814  -7.624  1.00 96.93           O  
ATOM    272  OG  SER B  34      -2.366  -2.417  -3.827  1.00 96.93           O  
ATOM    273  N   TYR B  35      -3.511  -3.324  -7.975  1.00 94.62           N  
ATOM    274  CA  TYR B  35      -3.460  -3.283  -9.432  1.00 94.62           C  
ATOM    275  C   TYR B  35      -3.819  -1.896  -9.952  1.00 94.62           C  
ATOM    276  CB  TYR B  35      -4.406  -4.327 -10.033  1.00 94.62           C  
ATOM    277  O   TYR B  35      -4.440  -1.102  -9.242  1.00 94.62           O  
ATOM    278  CG  TYR B  35      -4.161  -5.729  -9.530  1.00 94.62           C  
ATOM    279  CD1 TYR B  35      -3.269  -6.578 -10.181  1.00 94.62           C  
ATOM    280  CD2 TYR B  35      -4.822  -6.208  -8.404  1.00 94.62           C  
ATOM    281  CE1 TYR B  35      -3.042  -7.871  -9.722  1.00 94.62           C  
ATOM    282  CE2 TYR B  35      -4.603  -7.500  -7.937  1.00 94.62           C  
ATOM    283  OH  TYR B  35      -3.491  -9.602  -8.142  1.00 94.62           O  
ATOM    284  CZ  TYR B  35      -3.712  -8.322  -8.601  1.00 94.62           C  
ATOM    285  N   CYS B  36      -3.332  -1.616 -11.126  1.00 95.55           N  
ATOM    286  CA  CYS B  36      -3.793  -0.385 -11.759  1.00 95.55           C  
ATOM    287  C   CYS B  36      -5.302  -0.411 -11.968  1.00 95.55           C  
ATOM    288  CB  CYS B  36      -3.087  -0.175 -13.098  1.00 95.55           C  
ATOM    289  O   CYS B  36      -5.875  -1.464 -12.257  1.00 95.55           O  
ATOM    290  SG  CYS B  36      -1.300   0.045 -12.953  1.00 95.55           S  
ATOM    291  N   LYS B  37      -5.907   0.711 -11.840  1.00 93.85           N  
ATOM    292  CA  LYS B  37      -7.351   0.813 -12.033  1.00 93.85           C  
ATOM    293  C   LYS B  37      -7.765   0.248 -13.389  1.00 93.85           C  
ATOM    294  CB  LYS B  37      -7.807   2.268 -11.911  1.00 93.85           C  
ATOM    295  O   LYS B  37      -8.698  -0.554 -13.474  1.00 93.85           O  
ATOM    296  CG  LYS B  37      -9.312   2.457 -12.038  1.00 93.85           C  
ATOM    297  CD  LYS B  37      -9.708   3.917 -11.858  1.00 93.85           C  
ATOM    298  CE  LYS B  37     -11.212   4.110 -12.001  1.00 93.85           C  
ATOM    299  NZ  LYS B  37     -11.613   5.530 -11.767  1.00 93.85           N  
ATOM    300  N   GLY B  38      -7.037   0.640 -14.448  1.00 90.13           N  
ATOM    301  CA  GLY B  38      -7.343   0.153 -15.784  1.00 90.13           C  
ATOM    302  C   GLY B  38      -7.231  -1.355 -15.909  1.00 90.13           C  
ATOM    303  O   GLY B  38      -8.047  -1.989 -16.581  1.00 90.13           O  
ATOM    304  N   CYS B  39      -6.272  -1.948 -15.229  1.00 90.77           N  
ATOM    305  CA  CYS B  39      -6.070  -3.393 -15.263  1.00 90.77           C  
ATOM    306  C   CYS B  39      -7.189  -4.117 -14.524  1.00 90.77           C  
ATOM    307  CB  CYS B  39      -4.720  -3.760 -14.648  1.00 90.77           C  
ATOM    308  O   CYS B  39      -7.678  -5.149 -14.987  1.00 90.77           O  
ATOM    309  SG  CYS B  39      -3.303  -3.224 -15.631  1.00 90.77           S  
ATOM    310  N   LEU B  40      -7.644  -3.574 -13.443  1.00 88.71           N  
ATOM    311  CA  LEU B  40      -8.730  -4.191 -12.688  1.00 88.71           C  
ATOM    312  C   LEU B  40     -10.030  -4.163 -13.484  1.00 88.71           C  
ATOM    313  CB  LEU B  40      -8.923  -3.479 -11.347  1.00 88.71           C  
ATOM    314  O   LEU B  40     -10.800  -5.126 -13.458  1.00 88.71           O  
ATOM    315  CG  LEU B  40      -7.927  -3.833 -10.242  1.00 88.71           C  
ATOM    316  CD1 LEU B  40      -8.257  -3.066  -8.965  1.00 88.71           C  
ATOM    317  CD2 LEU B  40      -7.926  -5.336  -9.983  1.00 88.71           C  
ATOM    318  N   VAL B  41     -10.273  -3.095 -14.093  1.00 85.98           N  
ATOM    319  CA  VAL B  41     -11.470  -2.965 -14.918  1.00 85.98           C  
ATOM    320  C   VAL B  41     -11.452  -4.016 -16.026  1.00 85.98           C  
ATOM    321  CB  VAL B  41     -11.588  -1.550 -15.527  1.00 85.98           C  
ATOM    322  O   VAL B  41     -12.474  -4.644 -16.311  1.00 85.98           O  
ATOM    323  CG1 VAL B  41     -12.690  -1.508 -16.585  1.00 85.98           C  
ATOM    324  CG2 VAL B  41     -11.854  -0.518 -14.432  1.00 85.98           C  
ATOM    325  N   SER B  42     -10.316  -4.211 -16.609  1.00 81.58           N  
ATOM    326  CA  SER B  42     -10.183  -5.179 -17.692  1.00 81.58           C  
ATOM    327  C   SER B  42     -10.384  -6.604 -17.188  1.00 81.58           C  
ATOM    328  CB  SER B  42      -8.812  -5.053 -18.358  1.00 81.58           C  
ATOM    329  O   SER B  42     -10.877  -7.464 -17.922  1.00 81.58           O  
ATOM    330  OG  SER B  42      -8.664  -3.783 -18.969  1.00 81.58           O  
ATOM    331  N   LEU B  43      -9.988  -6.815 -16.002  1.00 79.15           N  
ATOM    332  CA  LEU B  43     -10.132  -8.135 -15.396  1.00 79.15           C  
ATOM    333  C   LEU B  43     -11.592  -8.424 -15.064  1.00 79.15           C  
ATOM    334  CB  LEU B  43      -9.277  -8.239 -14.130  1.00 79.15           C  
ATOM    335  O   LEU B  43     -12.026  -9.577 -15.108  1.00 79.15           O  
ATOM    336  CG  LEU B  43      -9.076  -9.645 -13.563  1.00 79.15           C  
ATOM    337  CD1 LEU B  43      -8.384 -10.537 -14.588  1.00 79.15           C  
ATOM    338  CD2 LEU B  43      -8.273  -9.590 -12.267  1.00 79.15           C  
ATOM    339  N   SER B  44     -12.387  -7.455 -14.687  1.00 71.84           N  
ATOM    340  CA  SER B  44     -13.771  -7.594 -14.246  1.00 71.84           C  
ATOM    341  C   SER B  44     -14.716  -7.749 -15.433  1.00 71.84           C  
ATOM    342  CB  SER B  44     -14.189  -6.387 -13.405  1.00 71.84           C  
ATOM    343  O   SER B  44     -15.934  -7.825 -15.257  1.00 71.84           O  
ATOM    344  OG  SER B  44     -13.981  -5.180 -14.117  1.00 71.84           O  
ATOM    345  N   TYR B  45     -14.255  -7.983 -16.850  1.00 57.53           N  
ATOM    346  CA  TYR B  45     -15.033  -7.852 -18.078  1.00 57.53           C  
ATOM    347  C   TYR B  45     -16.442  -8.400 -17.892  1.00 57.53           C  
ATOM    348  CB  TYR B  45     -14.338  -8.578 -19.234  1.00 57.53           C  
ATOM    349  O   TYR B  45     -17.398  -7.883 -18.475  1.00 57.53           O  
ATOM    350  CG  TYR B  45     -14.094  -7.704 -20.440  1.00 57.53           C  
ATOM    351  CD1 TYR B  45     -15.022  -7.642 -21.478  1.00 57.53           C  
ATOM    352  CD2 TYR B  45     -12.937  -6.941 -20.545  1.00 57.53           C  
ATOM    353  CE1 TYR B  45     -14.800  -6.840 -22.593  1.00 57.53           C  
ATOM    354  CE2 TYR B  45     -12.705  -6.135 -21.655  1.00 57.53           C  
ATOM    355  OH  TYR B  45     -13.417  -5.295 -23.773  1.00 57.53           O  
ATOM    356  CZ  TYR B  45     -13.641  -6.091 -22.672  1.00 57.53           C  
ATOM    357  N   HIS B  46     -16.639  -9.740 -17.345  1.00 54.48           N  
ATOM    358  CA  HIS B  46     -17.857 -10.413 -17.782  1.00 54.48           C  
ATOM    359  C   HIS B  46     -18.909 -10.421 -16.678  1.00 54.48           C  
ATOM    360  CB  HIS B  46     -17.550 -11.844 -18.225  1.00 54.48           C  
ATOM    361  O   HIS B  46     -20.079 -10.716 -16.931  1.00 54.48           O  
ATOM    362  CG  HIS B  46     -16.787 -11.924 -19.509  1.00 54.48           C  
ATOM    363  CD2 HIS B  46     -15.516 -12.314 -19.766  1.00 54.48           C  
ATOM    364  ND1 HIS B  46     -17.336 -11.572 -20.723  1.00 54.48           N  
ATOM    365  CE1 HIS B  46     -16.432 -11.743 -21.674  1.00 54.48           C  
ATOM    366  NE2 HIS B  46     -15.319 -12.192 -21.119  1.00 54.48           N  
ATOM    367  N   LEU B  47     -19.059 -10.031 -15.670  1.00 53.03           N  
ATOM    368  CA  LEU B  47     -20.319 -10.024 -14.935  1.00 53.03           C  
ATOM    369  C   LEU B  47     -20.152  -9.354 -13.576  1.00 53.03           C  
ATOM    370  CB  LEU B  47     -20.842 -11.451 -14.754  1.00 53.03           C  
ATOM    371  O   LEU B  47     -20.384  -8.151 -13.439  1.00 53.03           O  
ATOM    372  CG  LEU B  47     -21.324 -12.163 -16.019  1.00 53.03           C  
ATOM    373  CD1 LEU B  47     -21.487 -13.657 -15.757  1.00 53.03           C  
ATOM    374  CD2 LEU B  47     -22.633 -11.555 -16.510  1.00 53.03           C  
ATOM    375  N   ASP B  48     -20.041 -10.234 -12.471  1.00 60.32           N  
ATOM    376  CA  ASP B  48     -20.147 -10.092 -11.022  1.00 60.32           C  
ATOM    377  C   ASP B  48     -19.005  -9.244 -10.468  1.00 60.32           C  
ATOM    378  CB  ASP B  48     -20.158 -11.465 -10.347  1.00 60.32           C  
ATOM    379  O   ASP B  48     -18.020  -8.987 -11.164  1.00 60.32           O  
ATOM    380  CG  ASP B  48     -21.542 -12.088 -10.292  1.00 60.32           C  
ATOM    381  OD1 ASP B  48     -22.547 -11.346 -10.341  1.00 60.32           O  
ATOM    382  OD2 ASP B  48     -21.628 -13.331 -10.196  1.00 60.32           O  
ATOM    383  N   THR B  49     -19.319  -8.304  -9.681  1.00 71.07           N  
ATOM    384  CA  THR B  49     -18.433  -7.474  -8.872  1.00 71.07           C  
ATOM    385  C   THR B  49     -17.327  -8.317  -8.244  1.00 71.07           C  
ATOM    386  CB  THR B  49     -19.212  -6.739  -7.766  1.00 71.07           C  
ATOM    387  O   THR B  49     -16.369  -7.778  -7.687  1.00 71.07           O  
ATOM    388  CG2 THR B  49     -20.153  -5.695  -8.357  1.00 71.07           C  
ATOM    389  OG1 THR B  49     -19.980  -7.689  -7.017  1.00 71.07           O  
ATOM    390  N   LYS B  50     -17.315  -9.589  -8.682  1.00 82.94           N  
ATOM    391  CA  LYS B  50     -16.312 -10.447  -8.058  1.00 82.94           C  
ATOM    392  C   LYS B  50     -15.113 -10.650  -8.980  1.00 82.94           C  
ATOM    393  CB  LYS B  50     -16.920 -11.799  -7.684  1.00 82.94           C  
ATOM    394  O   LYS B  50     -15.275 -10.816 -10.191  1.00 82.94           O  
ATOM    395  CG  LYS B  50     -17.951 -11.727  -6.567  1.00 82.94           C  
ATOM    396  CD  LYS B  50     -18.335 -13.114  -6.069  1.00 82.94           C  
ATOM    397  CE  LYS B  50     -19.346 -13.042  -4.933  1.00 82.94           C  
ATOM    398  NZ  LYS B  50     -19.742 -14.401  -4.457  1.00 82.94           N  
ATOM    399  N   VAL B  51     -13.955 -10.539  -8.455  1.00 84.53           N  
ATOM    400  CA  VAL B  51     -12.708 -10.708  -9.194  1.00 84.53           C  
ATOM    401  C   VAL B  51     -11.827 -11.738  -8.491  1.00 84.53           C  
ATOM    402  CB  VAL B  51     -11.950  -9.370  -9.341  1.00 84.53           C  
ATOM    403  O   VAL B  51     -11.793 -11.799  -7.260  1.00 84.53           O  
ATOM    404  CG1 VAL B  51     -10.602  -9.586 -10.027  1.00 84.53           C  
ATOM    405  CG2 VAL B  51     -12.793  -8.362 -10.121  1.00 84.53           C  
ATOM    406  N   ARG B  52     -11.234 -12.614  -9.313  1.00 85.51           N  
ATOM    407  CA  ARG B  52     -10.192 -13.486  -8.779  1.00 85.51           C  
ATOM    408  C   ARG B  52      -8.826 -12.814  -8.851  1.00 85.51           C  
ATOM    409  CB  ARG B  52     -10.163 -14.815  -9.537  1.00 85.51           C  
ATOM    410  O   ARG B  52      -8.344 -12.488  -9.938  1.00 85.51           O  
ATOM    411  CG  ARG B  52      -9.295 -15.878  -8.883  1.00 85.51           C  
ATOM    412  CD  ARG B  52      -9.439 -17.228  -9.572  1.00 85.51           C  
ATOM    413  NE  ARG B  52     -10.761 -17.807  -9.351  1.00 85.51           N  
ATOM    414  NH1 ARG B  52     -10.231 -19.873 -10.237  1.00 85.51           N  
ATOM    415  NH2 ARG B  52     -12.338 -19.475  -9.427  1.00 85.51           N  
ATOM    416  CZ  ARG B  52     -11.107 -19.050  -9.672  1.00 85.51           C  
ATOM    417  N   CYS B  53      -8.207 -12.687  -7.707  1.00 90.59           N  
ATOM    418  CA  CYS B  53      -6.909 -12.025  -7.651  1.00 90.59           C  
ATOM    419  C   CYS B  53      -5.842 -12.859  -8.351  1.00 90.59           C  
ATOM    420  CB  CYS B  53      -6.499 -11.770  -6.201  1.00 90.59           C  
ATOM    421  O   CYS B  53      -5.625 -14.020  -8.000  1.00 90.59           O  
ATOM    422  SG  CYS B  53      -4.844 -11.067  -6.026  1.00 90.59           S  
ATOM    423  N   PRO B  54      -5.144 -12.236  -9.245  1.00 87.18           N  
ATOM    424  CA  PRO B  54      -4.133 -12.992  -9.988  1.00 87.18           C  
ATOM    425  C   PRO B  54      -2.955 -13.418  -9.114  1.00 87.18           C  
ATOM    426  CB  PRO B  54      -3.682 -12.008 -11.070  1.00 87.18           C  
ATOM    427  O   PRO B  54      -2.224 -14.347  -9.467  1.00 87.18           O  
ATOM    428  CG  PRO B  54      -4.839 -11.079 -11.249  1.00 87.18           C  
ATOM    429  CD  PRO B  54      -5.512 -10.894  -9.919  1.00 87.18           C  
ATOM    430  N   MET B  55      -2.845 -12.775  -7.992  1.00 89.84           N  
ATOM    431  CA  MET B  55      -1.653 -13.031  -7.187  1.00 89.84           C  
ATOM    432  C   MET B  55      -1.924 -14.109  -6.143  1.00 89.84           C  
ATOM    433  CB  MET B  55      -1.180 -11.747  -6.503  1.00 89.84           C  
ATOM    434  O   MET B  55      -1.066 -14.954  -5.880  1.00 89.84           O  
ATOM    435  CG  MET B  55      -0.577 -10.730  -7.459  1.00 89.84           C  
ATOM    436  SD  MET B  55       0.966 -11.334  -8.247  1.00 89.84           S  
ATOM    437  CE  MET B  55       2.052 -11.425  -6.797  1.00 89.84           C  
ATOM    438  N   CYS B  56      -3.160 -14.138  -5.581  1.00 89.75           N  
ATOM    439  CA  CYS B  56      -3.393 -15.090  -4.501  1.00 89.75           C  
ATOM    440  C   CYS B  56      -4.557 -16.016  -4.833  1.00 89.75           C  
ATOM    441  CB  CYS B  56      -3.672 -14.355  -3.190  1.00 89.75           C  
ATOM    442  O   CYS B  56      -4.829 -16.966  -4.096  1.00 89.75           O  
ATOM    443  SG  CYS B  56      -5.285 -13.543  -3.140  1.00 89.75           S  
ATOM    444  N   TRP B  57      -5.326 -15.651  -5.931  1.00 87.18           N  
ATOM    445  CA  TRP B  57      -6.393 -16.459  -6.512  1.00 87.18           C  
ATOM    446  C   TRP B  57      -7.624 -16.465  -5.612  1.00 87.18           C  
ATOM    447  CB  TRP B  57      -5.913 -17.894  -6.751  1.00 87.18           C  
ATOM    448  O   TRP B  57      -8.534 -17.276  -5.799  1.00 87.18           O  
ATOM    449  CG  TRP B  57      -5.266 -18.105  -8.087  1.00 87.18           C  
ATOM    450  CD1 TRP B  57      -4.063 -17.611  -8.507  1.00 87.18           C  
ATOM    451  CD2 TRP B  57      -5.793 -18.864  -9.179  1.00 87.18           C  
ATOM    452  CE2 TRP B  57      -4.854 -18.788 -10.232  1.00 87.18           C  
ATOM    453  CE3 TRP B  57      -6.968 -19.603  -9.371  1.00 87.18           C  
ATOM    454  NE1 TRP B  57      -3.809 -18.018  -9.796  1.00 87.18           N  
ATOM    455  CH2 TRP B  57      -6.213 -20.139 -11.620  1.00 87.18           C  
ATOM    456  CZ2 TRP B  57      -5.055 -19.423 -11.460  1.00 87.18           C  
ATOM    457  CZ3 TRP B  57      -7.166 -20.235 -10.593  1.00 87.18           C  
ATOM    458  N   GLN B  58      -7.670 -15.627  -4.643  1.00 88.95           N  
ATOM    459  CA  GLN B  58      -8.885 -15.415  -3.865  1.00 88.95           C  
ATOM    460  C   GLN B  58      -9.933 -14.657  -4.675  1.00 88.95           C  
ATOM    461  CB  GLN B  58      -8.571 -14.657  -2.574  1.00 88.95           C  
ATOM    462  O   GLN B  58      -9.596 -13.757  -5.448  1.00 88.95           O  
ATOM    463  CG  GLN B  58      -9.719 -14.642  -1.574  1.00 88.95           C  
ATOM    464  CD  GLN B  58      -9.336 -14.010  -0.249  1.00 88.95           C  
ATOM    465  NE2 GLN B  58     -10.330 -13.522   0.485  1.00 88.95           N  
ATOM    466  OE1 GLN B  58      -8.156 -13.963   0.113  1.00 88.95           O  
ATOM    467  N   VAL B  59     -11.167 -15.094  -4.445  1.00 87.83           N  
ATOM    468  CA  VAL B  59     -12.263 -14.353  -5.060  1.00 87.83           C  
ATOM    469  C   VAL B  59     -12.684 -13.203  -4.149  1.00 87.83           C  
ATOM    470  CB  VAL B  59     -13.472 -15.269  -5.356  1.00 87.83           C  
ATOM    471  O   VAL B  59     -13.051 -13.421  -2.992  1.00 87.83           O  
ATOM    472  CG1 VAL B  59     -14.611 -14.472  -5.990  1.00 87.83           C  
ATOM    473  CG2 VAL B  59     -13.055 -16.425  -6.264  1.00 87.83           C  
ATOM    474  N   VAL B  60     -12.563 -12.019  -4.684  1.00 89.13           N  
ATOM    475  CA  VAL B  60     -12.867 -10.840  -3.879  1.00 89.13           C  
ATOM    476  C   VAL B  60     -13.851  -9.944  -4.627  1.00 89.13           C  
ATOM    477  CB  VAL B  60     -11.587 -10.048  -3.527  1.00 89.13           C  
ATOM    478  O   VAL B  60     -14.052 -10.103  -5.834  1.00 89.13           O  
ATOM    479  CG1 VAL B  60     -10.647 -10.895  -2.671  1.00 89.13           C  
ATOM    480  CG2 VAL B  60     -10.882  -9.581  -4.799  1.00 89.13           C  
ATOM    481  N   ASP B  61     -14.480  -9.011  -3.827  1.00 85.28           N  
ATOM    482  CA  ASP B  61     -15.353  -8.016  -4.443  1.00 85.28           C  
ATOM    483  C   ASP B  61     -14.543  -6.858  -5.022  1.00 85.28           C  
ATOM    484  CB  ASP B  61     -16.369  -7.491  -3.427  1.00 85.28           C  
ATOM    485  O   ASP B  61     -14.017  -6.029  -4.278  1.00 85.28           O  
ATOM    486  CG  ASP B  61     -17.417  -6.585  -4.050  1.00 85.28           C  
ATOM    487  OD1 ASP B  61     -17.353  -6.329  -5.272  1.00 85.28           O  
ATOM    488  OD2 ASP B  61     -18.313  -6.121  -3.312  1.00 85.28           O  
ATOM    489  N   GLY B  62     -14.490  -6.764  -6.303  1.00 79.29           N  
ATOM    490  CA  GLY B  62     -13.692  -5.754  -6.979  1.00 79.29           C  
ATOM    491  C   GLY B  62     -14.238  -4.349  -6.809  1.00 79.29           C  
ATOM    492  O   GLY B  62     -13.507  -3.369  -6.967  1.00 79.29           O  
ATOM    493  N   SER B  63     -15.565  -4.229  -6.456  1.00 81.39           N  
ATOM    494  CA  SER B  63     -16.212  -2.926  -6.334  1.00 81.39           C  
ATOM    495  C   SER B  63     -15.817  -2.232  -5.035  1.00 81.39           C  
ATOM    496  CB  SER B  63     -17.732  -3.074  -6.401  1.00 81.39           C  
ATOM    497  O   SER B  63     -16.026  -1.027  -4.881  1.00 81.39           O  
ATOM    498  OG  SER B  63     -18.208  -3.865  -5.326  1.00 81.39           O  
ATOM    499  N   SER B  64     -15.128  -2.904  -4.133  1.00 85.40           N  
ATOM    500  CA  SER B  64     -14.778  -2.348  -2.830  1.00 85.40           C  
ATOM    501  C   SER B  64     -13.293  -2.006  -2.756  1.00 85.40           C  
ATOM    502  CB  SER B  64     -15.140  -3.329  -1.714  1.00 85.40           C  
ATOM    503  O   SER B  64     -12.752  -1.800  -1.667  1.00 85.40           O  
ATOM    504  OG  SER B  64     -14.441  -4.551  -1.872  1.00 85.40           O  
ATOM    505  N   SER B  65     -12.643  -1.932  -3.948  1.00 91.66           N  
ATOM    506  CA  SER B  65     -11.218  -1.619  -3.951  1.00 91.66           C  
ATOM    507  C   SER B  65     -10.973  -0.157  -3.592  1.00 91.66           C  
ATOM    508  CB  SER B  65     -10.605  -1.927  -5.318  1.00 91.66           C  
ATOM    509  O   SER B  65     -11.761   0.718  -3.956  1.00 91.66           O  
ATOM    510  OG  SER B  65     -11.273  -1.209  -6.342  1.00 91.66           O  
ATOM    511  N   LEU B  66      -9.875   0.076  -2.831  1.00 94.92           N  
ATOM    512  CA  LEU B  66      -9.516   1.406  -2.351  1.00 94.92           C  
ATOM    513  C   LEU B  66      -8.163   1.838  -2.906  1.00 94.92           C  
ATOM    514  CB  LEU B  66      -9.485   1.433  -0.820  1.00 94.92           C  
ATOM    515  O   LEU B  66      -7.299   0.999  -3.170  1.00 94.92           O  
ATOM    516  CG  LEU B  66     -10.801   1.113  -0.110  1.00 94.92           C  
ATOM    517  CD1 LEU B  66     -10.557   0.879   1.378  1.00 94.92           C  
ATOM    518  CD2 LEU B  66     -11.810   2.237  -0.321  1.00 94.92           C  
ATOM    519  N   PRO B  67      -8.039   3.162  -3.072  1.00 97.31           N  
ATOM    520  CA  PRO B  67      -6.716   3.637  -3.486  1.00 97.31           C  
ATOM    521  C   PRO B  67      -5.627   3.314  -2.465  1.00 97.31           C  
ATOM    522  CB  PRO B  67      -6.909   5.149  -3.618  1.00 97.31           C  
ATOM    523  O   PRO B  67      -5.818   3.527  -1.265  1.00 97.31           O  
ATOM    524  CG  PRO B  67      -8.384   5.334  -3.779  1.00 97.31           C  
ATOM    525  CD  PRO B  67      -9.085   4.214  -3.064  1.00 97.31           C  
ATOM    526  N   ASN B  68      -4.576   2.760  -2.956  1.00 98.03           N  
ATOM    527  CA  ASN B  68      -3.423   2.495  -2.101  1.00 98.03           C  
ATOM    528  C   ASN B  68      -2.507   3.711  -2.001  1.00 98.03           C  
ATOM    529  CB  ASN B  68      -2.643   1.282  -2.613  1.00 98.03           C  
ATOM    530  O   ASN B  68      -1.452   3.751  -2.636  1.00 98.03           O  
ATOM    531  CG  ASN B  68      -1.704   0.709  -1.571  1.00 98.03           C  
ATOM    532  ND2 ASN B  68      -1.347  -0.560  -1.728  1.00 98.03           N  
ATOM    533  OD1 ASN B  68      -1.303   1.401  -0.631  1.00 98.03           O  
ATOM    534  N   VAL B  69      -2.857   4.666  -1.156  1.00 96.24           N  
ATOM    535  CA  VAL B  69      -2.213   5.972  -1.058  1.00 96.24           C  
ATOM    536  C   VAL B  69      -0.765   5.801  -0.603  1.00 96.24           C  
ATOM    537  CB  VAL B  69      -2.969   6.907  -0.088  1.00 96.24           C  
ATOM    538  O   VAL B  69       0.137   6.464  -1.119  1.00 96.24           O  
ATOM    539  CG1 VAL B  69      -2.222   8.229   0.080  1.00 96.24           C  
ATOM    540  CG2 VAL B  69      -4.392   7.154  -0.587  1.00 96.24           C  
ATOM    541  N   SER B  70      -0.531   4.888   0.292  1.00 95.27           N  
ATOM    542  CA  SER B  70       0.824   4.664   0.786  1.00 95.27           C  
ATOM    543  C   SER B  70       1.738   4.149  -0.321  1.00 95.27           C  
ATOM    544  CB  SER B  70       0.814   3.674   1.952  1.00 95.27           C  
ATOM    545  O   SER B  70       2.880   4.595  -0.447  1.00 95.27           O  
ATOM    546  OG  SER B  70       0.101   4.205   3.056  1.00 95.27           O  
ATOM    547  N   LEU B  71       1.228   3.279  -1.134  1.00 94.92           N  
ATOM    548  CA  LEU B  71       1.999   2.772  -2.264  1.00 94.92           C  
ATOM    549  C   LEU B  71       2.284   3.883  -3.269  1.00 94.92           C  
ATOM    550  CB  LEU B  71       1.252   1.626  -2.952  1.00 94.92           C  
ATOM    551  O   LEU B  71       3.404   3.998  -3.772  1.00 94.92           O  
ATOM    552  CG  LEU B  71       1.983   0.935  -4.104  1.00 94.92           C  
ATOM    553  CD1 LEU B  71       3.308   0.357  -3.619  1.00 94.92           C  
ATOM    554  CD2 LEU B  71       1.109  -0.156  -4.714  1.00 94.92           C  
ATOM    555  N   ALA B  72       1.318   4.684  -3.489  1.00 93.27           N  
ATOM    556  CA  ALA B  72       1.485   5.814  -4.399  1.00 93.27           C  
ATOM    557  C   ALA B  72       2.560   6.772  -3.892  1.00 93.27           C  
ATOM    558  CB  ALA B  72       0.161   6.553  -4.579  1.00 93.27           C  
ATOM    559  O   ALA B  72       3.342   7.309  -4.679  1.00 93.27           O  
ATOM    560  N   TRP B  73       2.619   6.959  -2.630  1.00 88.45           N  
ATOM    561  CA  TRP B  73       3.612   7.844  -2.031  1.00 88.45           C  
ATOM    562  C   TRP B  73       5.021   7.292  -2.223  1.00 88.45           C  
ATOM    563  CB  TRP B  73       3.328   8.042  -0.539  1.00 88.45           C  
ATOM    564  O   TRP B  73       5.960   8.047  -2.486  1.00 88.45           O  
ATOM    565  CG  TRP B  73       2.316   9.110  -0.248  1.00 88.45           C  
ATOM    566  CD1 TRP B  73       1.443   9.680  -1.132  1.00 88.45           C  
ATOM    567  CD2 TRP B  73       2.077   9.738   1.014  1.00 88.45           C  
ATOM    568  CE2 TRP B  73       1.043  10.681   0.823  1.00 88.45           C  
ATOM    569  CE3 TRP B  73       2.636   9.595   2.291  1.00 88.45           C  
ATOM    570  NE1 TRP B  73       0.674  10.626  -0.495  1.00 88.45           N  
ATOM    571  CH2 TRP B  73       1.122  11.318   3.101  1.00 88.45           C  
ATOM    572  CZ2 TRP B  73       0.557  11.478   1.862  1.00 88.45           C  
ATOM    573  CZ3 TRP B  73       2.151  10.389   3.324  1.00 88.45           C  
ATOM    574  N   VAL B  74       5.166   6.022  -2.130  1.00 87.93           N  
ATOM    575  CA  VAL B  74       6.458   5.378  -2.342  1.00 87.93           C  
ATOM    576  C   VAL B  74       6.913   5.594  -3.783  1.00 87.93           C  
ATOM    577  CB  VAL B  74       6.398   3.867  -2.023  1.00 87.93           C  
ATOM    578  O   VAL B  74       8.063   5.969  -4.028  1.00 87.93           O  
ATOM    579  CG1 VAL B  74       7.696   3.176  -2.437  1.00 87.93           C  
ATOM    580  CG2 VAL B  74       6.121   3.646  -0.537  1.00 87.93           C  
ATOM    581  N   ILE B  75       6.035   5.380  -4.700  1.00 88.41           N  
ATOM    582  CA  ILE B  75       6.329   5.514  -6.123  1.00 88.41           C  
ATOM    583  C   ILE B  75       6.708   6.960  -6.438  1.00 88.41           C  
ATOM    584  CB  ILE B  75       5.131   5.072  -6.992  1.00 88.41           C  
ATOM    585  O   ILE B  75       7.669   7.211  -7.168  1.00 88.41           O  
ATOM    586  CG1 ILE B  75       4.903   3.562  -6.860  1.00 88.41           C  
ATOM    587  CG2 ILE B  75       5.350   5.467  -8.455  1.00 88.41           C  
ATOM    588  CD1 ILE B  75       3.579   3.082  -7.439  1.00 88.41           C  
ATOM    589  N   GLU B  76       6.019   7.910  -5.832  1.00 83.11           N  
ATOM    590  CA  GLU B  76       6.293   9.326  -6.056  1.00 83.11           C  
ATOM    591  C   GLU B  76       7.681   9.707  -5.549  1.00 83.11           C  
ATOM    592  CB  GLU B  76       5.229  10.194  -5.379  1.00 83.11           C  
ATOM    593  O   GLU B  76       8.373  10.517  -6.168  1.00 83.11           O  
ATOM    594  CG  GLU B  76       5.285  11.661  -5.780  1.00 83.11           C  
ATOM    595  CD  GLU B  76       4.216  12.508  -5.107  1.00 83.11           C  
ATOM    596  OE1 GLU B  76       4.190  13.740  -5.327  1.00 83.11           O  
ATOM    597  OE2 GLU B  76       3.399  11.935  -4.352  1.00 83.11           O  
ATOM    598  N   ALA B  77       8.069   9.147  -4.445  1.00 76.97           N  
ATOM    599  CA  ALA B  77       9.379   9.434  -3.866  1.00 76.97           C  
ATOM    600  C   ALA B  77      10.501   8.971  -4.791  1.00 76.97           C  
ATOM    601  CB  ALA B  77       9.513   8.769  -2.498  1.00 76.97           C  
ATOM    602  O   ALA B  77      11.588   9.554  -4.798  1.00 76.97           O  
ATOM    603  N   LEU B  78      10.233   7.990  -5.617  1.00 75.37           N  
ATOM    604  CA  LEU B  78      11.246   7.443  -6.513  1.00 75.37           C  
ATOM    605  C   LEU B  78      11.328   8.255  -7.801  1.00 75.37           C  
ATOM    606  CB  LEU B  78      10.939   5.978  -6.838  1.00 75.37           C  
ATOM    607  O   LEU B  78      12.368   8.274  -8.463  1.00 75.37           O  
ATOM    608  CG  LEU B  78      11.123   4.978  -5.696  1.00 75.37           C  
ATOM    609  CD1 LEU B  78      10.595   3.606  -6.104  1.00 75.37           C  
ATOM    610  CD2 LEU B  78      12.590   4.893  -5.289  1.00 75.37           C  
ATOM    611  N   ARG B  79      10.226   8.892  -8.192  1.00 70.72           N  
ATOM    612  CA  ARG B  79      10.160   9.626  -9.452  1.00 70.72           C  
ATOM    613  C   ARG B  79      10.717  11.036  -9.294  1.00 70.72           C  
ATOM    614  CB  ARG B  79       8.719   9.685  -9.964  1.00 70.72           C  
ATOM    615  O   ARG B  79      11.313  11.582 -10.224  1.00 70.72           O  
ATOM    616  CG  ARG B  79       8.217   8.373 -10.546  1.00 70.72           C  
ATOM    617  CD  ARG B  79       6.812   8.509 -11.114  1.00 70.72           C  
ATOM    618  NE  ARG B  79       6.357   7.266 -11.732  1.00 70.72           N  
ATOM    619  NH1 ARG B  79       4.198   7.999 -12.104  1.00 70.72           N  
ATOM    620  NH2 ARG B  79       4.820   5.883 -12.731  1.00 70.72           N  
ATOM    621  CZ  ARG B  79       5.126   7.052 -12.187  1.00 70.72           C  
ATOM    622  N   LEU B  80      10.556  11.769  -8.266  1.00 61.64           N  
ATOM    623  CA  LEU B  80      10.883  13.185  -8.137  1.00 61.64           C  
ATOM    624  C   LEU B  80      11.915  13.407  -7.036  1.00 61.64           C  
ATOM    625  CB  LEU B  80       9.622  14.002  -7.843  1.00 61.64           C  
ATOM    626  O   LEU B  80      11.574  13.863  -5.943  1.00 61.64           O  
ATOM    627  CG  LEU B  80       8.750  14.360  -9.047  1.00 61.64           C  
ATOM    628  CD1 LEU B  80       7.294  13.996  -8.775  1.00 61.64           C  
ATOM    629  CD2 LEU B  80       8.882  15.843  -9.380  1.00 61.64           C  
ATOM    630  N   PRO B  81      13.175  12.885  -7.547  1.00 57.89           N  
ATOM    631  CA  PRO B  81      14.223  13.088  -6.544  1.00 57.89           C  
ATOM    632  C   PRO B  81      14.626  14.554  -6.399  1.00 57.89           C  
ATOM    633  CB  PRO B  81      15.389  12.251  -7.077  1.00 57.89           C  
ATOM    634  O   PRO B  81      14.726  15.271  -7.397  1.00 57.89           O  
ATOM    635  CG  PRO B  81      14.900  11.701  -8.378  1.00 57.89           C  
ATOM    636  CD  PRO B  81      13.492  12.176  -8.598  1.00 57.89           C  
ATOM    637  N   GLY B  82      13.871  15.336  -5.569  1.00 55.56           N  
ATOM    638  CA  GLY B  82      14.409  16.677  -5.401  1.00 55.56           C  
ATOM    639  C   GLY B  82      13.360  17.693  -4.991  1.00 55.56           C  
ATOM    640  O   GLY B  82      13.599  18.900  -5.055  1.00 55.56           O  
ATOM    641  N   ASP B  83      12.180  17.333  -4.917  1.00 54.09           N  
ATOM    642  CA  ASP B  83      11.301  18.403  -4.454  1.00 54.09           C  
ATOM    643  C   ASP B  83      11.764  18.949  -3.106  1.00 54.09           C  
ATOM    644  CB  ASP B  83       9.858  17.905  -4.352  1.00 54.09           C  
ATOM    645  O   ASP B  83      12.336  18.216  -2.296  1.00 54.09           O  
ATOM    646  CG  ASP B  83       8.929  18.570  -5.352  1.00 54.09           C  
ATOM    647  OD1 ASP B  83       9.315  19.594  -5.956  1.00 54.09           O  
ATOM    648  OD2 ASP B  83       7.798  18.069  -5.534  1.00 54.09           O  
ATOM    649  N   PRO B  84      11.924  20.272  -3.064  1.00 53.10           N  
ATOM    650  CA  PRO B  84      12.278  20.830  -1.757  1.00 53.10           C  
ATOM    651  C   PRO B  84      11.573  20.121  -0.602  1.00 53.10           C  
ATOM    652  CB  PRO B  84      11.824  22.288  -1.861  1.00 53.10           C  
ATOM    653  O   PRO B  84      10.465  19.607  -0.773  1.00 53.10           O  
ATOM    654  CG  PRO B  84      11.155  22.385  -3.194  1.00 53.10           C  
ATOM    655  CD  PRO B  84      11.285  21.061  -3.891  1.00 53.10           C  
ATOM    656  N   GLU B  85      12.414  19.493   0.243  1.00 56.58           N  
ATOM    657  CA  GLU B  85      11.953  18.761   1.419  1.00 56.58           C  
ATOM    658  C   GLU B  85      10.724  19.422   2.034  1.00 56.58           C  
ATOM    659  CB  GLU B  85      13.071  18.657   2.460  1.00 56.58           C  
ATOM    660  O   GLU B  85      10.786  20.571   2.477  1.00 56.58           O  
ATOM    661  CG  GLU B  85      13.954  17.429   2.293  1.00 56.58           C  
ATOM    662  CD  GLU B  85      14.955  17.251   3.424  1.00 56.58           C  
ATOM    663  OE1 GLU B  85      15.622  16.194   3.483  1.00 56.58           O  
ATOM    664  OE2 GLU B  85      15.072  18.177   4.257  1.00 56.58           O  
ATOM    665  N   PRO B  86       9.604  18.922   1.725  1.00 60.15           N  
ATOM    666  CA  PRO B  86       8.498  19.534   2.464  1.00 60.15           C  
ATOM    667  C   PRO B  86       8.823  19.753   3.940  1.00 60.15           C  
ATOM    668  CB  PRO B  86       7.361  18.522   2.300  1.00 60.15           C  
ATOM    669  O   PRO B  86       9.704  19.085   4.487  1.00 60.15           O  
ATOM    670  CG  PRO B  86       8.013  17.306   1.724  1.00 60.15           C  
ATOM    671  CD  PRO B  86       9.418  17.661   1.327  1.00 60.15           C  
ATOM    672  N   LYS B  87       8.405  20.908   4.482  1.00 75.96           N  
ATOM    673  CA  LYS B  87       8.527  21.118   5.922  1.00 75.96           C  
ATOM    674  C   LYS B  87       7.838  20.002   6.701  1.00 75.96           C  
ATOM    675  CB  LYS B  87       7.940  22.474   6.318  1.00 75.96           C  
ATOM    676  O   LYS B  87       6.686  19.662   6.422  1.00 75.96           O  
ATOM    677  CG  LYS B  87       8.792  23.663   5.900  1.00 75.96           C  
ATOM    678  CD  LYS B  87       8.247  24.968   6.468  1.00 75.96           C  
ATOM    679  CE  LYS B  87       9.058  26.166   5.993  1.00 75.96           C  
ATOM    680  NZ  LYS B  87       8.537  27.446   6.560  1.00 75.96           N  
ATOM    681  N   VAL B  88       8.649  19.313   7.353  1.00 82.94           N  
ATOM    682  CA  VAL B  88       8.123  18.196   8.130  1.00 82.94           C  
ATOM    683  C   VAL B  88       8.155  18.540   9.617  1.00 82.94           C  
ATOM    684  CB  VAL B  88       8.916  16.897   7.866  1.00 82.94           C  
ATOM    685  O   VAL B  88       8.924  19.404  10.044  1.00 82.94           O  
ATOM    686  CG1 VAL B  88       8.761  16.455   6.411  1.00 82.94           C  
ATOM    687  CG2 VAL B  88      10.391  17.093   8.213  1.00 82.94           C  
ATOM    688  N   CYS B  89       7.215  18.012  10.272  1.00 85.68           N  
ATOM    689  CA  CYS B  89       7.172  18.161  11.722  1.00 85.68           C  
ATOM    690  C   CYS B  89       8.468  17.671  12.359  1.00 85.68           C  
ATOM    691  CB  CYS B  89       5.985  17.395  12.305  1.00 85.68           C  
ATOM    692  O   CYS B  89       8.922  16.561  12.077  1.00 85.68           O  
ATOM    693  SG  CYS B  89       5.912  17.429  14.110  1.00 85.68           S  
ATOM    694  N   VAL B  90       9.019  18.444  13.256  1.00 82.49           N  
ATOM    695  CA  VAL B  90      10.297  18.118  13.878  1.00 82.49           C  
ATOM    696  C   VAL B  90      10.120  16.947  14.842  1.00 82.49           C  
ATOM    697  CB  VAL B  90      10.892  19.335  14.622  1.00 82.49           C  
ATOM    698  O   VAL B  90      11.066  16.199  15.099  1.00 82.49           O  
ATOM    699  CG1 VAL B  90      11.305  20.424  13.633  1.00 82.49           C  
ATOM    700  CG2 VAL B  90       9.889  19.882  15.636  1.00 82.49           C  
ATOM    701  N   HIS B  91       8.879  16.800  15.352  1.00 80.59           N  
ATOM    702  CA  HIS B  91       8.624  15.769  16.350  1.00 80.59           C  
ATOM    703  C   HIS B  91       8.258  14.443  15.692  1.00 80.59           C  
ATOM    704  CB  HIS B  91       7.509  16.208  17.302  1.00 80.59           C  
ATOM    705  O   HIS B  91       8.644  13.377  16.176  1.00 80.59           O  
ATOM    706  CG  HIS B  91       7.822  17.463  18.053  1.00 80.59           C  
ATOM    707  CD2 HIS B  91       7.260  18.693  18.001  1.00 80.59           C  
ATOM    708  ND1 HIS B  91       8.829  17.537  18.991  1.00 80.59           N  
ATOM    709  CE1 HIS B  91       8.872  18.763  19.485  1.00 80.59           C  
ATOM    710  NE2 HIS B  91       7.930  19.484  18.901  1.00 80.59           N  
ATOM    711  N   HIS B  92       7.493  14.475  14.499  1.00 80.83           N  
ATOM    712  CA  HIS B  92       6.912  13.254  13.951  1.00 80.83           C  
ATOM    713  C   HIS B  92       7.438  12.976  12.547  1.00 80.83           C  
ATOM    714  CB  HIS B  92       5.386  13.350  13.931  1.00 80.83           C  
ATOM    715  O   HIS B  92       7.191  11.905  11.988  1.00 80.83           O  
ATOM    716  CG  HIS B  92       4.787  13.674  15.263  1.00 80.83           C  
ATOM    717  CD2 HIS B  92       4.706  12.947  16.402  1.00 80.83           C  
ATOM    718  ND1 HIS B  92       4.175  14.879  15.530  1.00 80.83           N  
ATOM    719  CE1 HIS B  92       3.742  14.879  16.780  1.00 80.83           C  
ATOM    720  NE2 HIS B  92       4.052  13.718  17.331  1.00 80.83           N  
ATOM    721  N   ARG B  93       8.116  13.901  11.909  1.00 79.53           N  
ATOM    722  CA  ARG B  93       8.686  13.802  10.570  1.00 79.53           C  
ATOM    723  C   ARG B  93       7.597  13.576   9.526  1.00 79.53           C  
ATOM    724  CB  ARG B  93       9.716  12.673  10.505  1.00 79.53           C  
ATOM    725  O   ARG B  93       7.824  12.899   8.521  1.00 79.53           O  
ATOM    726  CG  ARG B  93      11.023  12.990  11.215  1.00 79.53           C  
ATOM    727  CD  ARG B  93      12.068  11.907  10.984  1.00 79.53           C  
ATOM    728  NE  ARG B  93      12.068  10.920  12.060  1.00 79.53           N  
ATOM    729  NH1 ARG B  93      12.375   9.100  10.670  1.00 79.53           N  
ATOM    730  NH2 ARG B  93      12.199   8.801  12.936  1.00 79.53           N  
ATOM    731  CZ  ARG B  93      12.214   9.609  11.886  1.00 79.53           C  
ATOM    732  N   ASN B  94       6.402  13.966   9.860  1.00 83.87           N  
ATOM    733  CA  ASN B  94       5.265  13.971   8.945  1.00 83.87           C  
ATOM    734  C   ASN B  94       5.072  15.339   8.298  1.00 83.87           C  
ATOM    735  CB  ASN B  94       3.988  13.544   9.673  1.00 83.87           C  
ATOM    736  O   ASN B  94       5.508  16.355   8.842  1.00 83.87           O  
ATOM    737  CG  ASN B  94       4.018  12.089  10.098  1.00 83.87           C  
ATOM    738  ND2 ASN B  94       3.011  11.673  10.857  1.00 83.87           N  
ATOM    739  OD1 ASN B  94       4.938  11.346   9.749  1.00 83.87           O  
ATOM    740  N   PRO B  95       4.428  15.339   7.225  1.00 83.17           N  
ATOM    741  CA  PRO B  95       4.160  16.628   6.585  1.00 83.17           C  
ATOM    742  C   PRO B  95       3.318  17.556   7.458  1.00 83.17           C  
ATOM    743  CB  PRO B  95       3.402  16.240   5.313  1.00 83.17           C  
ATOM    744  O   PRO B  95       2.415  17.097   8.162  1.00 83.17           O  
ATOM    745  CG  PRO B  95       3.776  14.814   5.066  1.00 83.17           C  
ATOM    746  CD  PRO B  95       4.050  14.157   6.388  1.00 83.17           C  
ATOM    747  N   LEU B  96       3.755  18.858   7.456  1.00 87.42           N  
ATOM    748  CA  LEU B  96       2.947  19.875   8.120  1.00 87.42           C  
ATOM    749  C   LEU B  96       1.731  20.239   7.276  1.00 87.42           C  
ATOM    750  CB  LEU B  96       3.784  21.126   8.398  1.00 87.42           C  
ATOM    751  O   LEU B  96       1.824  21.073   6.372  1.00 87.42           O  
ATOM    752  CG  LEU B  96       4.960  20.956   9.361  1.00 87.42           C  
ATOM    753  CD1 LEU B  96       5.834  22.206   9.357  1.00 87.42           C  
ATOM    754  CD2 LEU B  96       4.459  20.652  10.769  1.00 87.42           C  
ATOM    755  N   SER B  97       0.609  19.612   7.649  1.00 86.37           N  
ATOM    756  CA  SER B  97      -0.557  19.738   6.780  1.00 86.37           C  
ATOM    757  C   SER B  97      -1.723  20.393   7.511  1.00 86.37           C  
ATOM    758  CB  SER B  97      -0.982  18.368   6.250  1.00 86.37           C  
ATOM    759  O   SER B  97      -2.803  20.566   6.941  1.00 86.37           O  
ATOM    760  OG  SER B  97      -1.266  17.481   7.318  1.00 86.37           O  
ATOM    761  N   LEU B  98      -1.466  20.801   8.777  1.00 89.84           N  
ATOM    762  CA  LEU B  98      -2.531  21.397   9.577  1.00 89.84           C  
ATOM    763  C   LEU B  98      -2.074  22.715  10.193  1.00 89.84           C  
ATOM    764  CB  LEU B  98      -2.978  20.433  10.679  1.00 89.84           C  
ATOM    765  O   LEU B  98      -0.873  22.968  10.309  1.00 89.84           O  
ATOM    766  CG  LEU B  98      -3.429  19.044  10.223  1.00 89.84           C  
ATOM    767  CD1 LEU B  98      -3.677  18.145  11.429  1.00 89.84           C  
ATOM    768  CD2 LEU B  98      -4.682  19.146   9.359  1.00 89.84           C  
ATOM    769  N   PHE B  99      -3.078  23.548  10.500  1.00 90.30           N  
ATOM    770  CA  PHE B  99      -2.819  24.803  11.197  1.00 90.30           C  
ATOM    771  C   PHE B  99      -3.553  24.842  12.532  1.00 90.30           C  
ATOM    772  CB  PHE B  99      -3.237  25.996  10.333  1.00 90.30           C  
ATOM    773  O   PHE B  99      -4.774  24.678  12.580  1.00 90.30           O  
ATOM    774  CG  PHE B  99      -2.910  27.332  10.943  1.00 90.30           C  
ATOM    775  CD1 PHE B  99      -3.902  28.103  11.536  1.00 90.30           C  
ATOM    776  CD2 PHE B  99      -1.609  27.818  10.923  1.00 90.30           C  
ATOM    777  CE1 PHE B  99      -3.602  29.340  12.101  1.00 90.30           C  
ATOM    778  CE2 PHE B  99      -1.301  29.053  11.486  1.00 90.30           C  
ATOM    779  CZ  PHE B  99      -2.299  29.813  12.074  1.00 90.30           C  
ATOM    780  N   CYS B 100      -2.773  24.963  13.555  1.00 91.30           N  
ATOM    781  CA  CYS B 100      -3.352  25.134  14.883  1.00 91.30           C  
ATOM    782  C   CYS B 100      -3.746  26.587  15.122  1.00 91.30           C  
ATOM    783  CB  CYS B 100      -2.368  24.679  15.960  1.00 91.30           C  
ATOM    784  O   CYS B 100      -2.882  27.459  15.234  1.00 91.30           O  
ATOM    785  SG  CYS B 100      -3.005  24.838  17.642  1.00 91.30           S  
ATOM    786  N   GLU B 101      -5.002  26.851  15.307  1.00 89.83           N  
ATOM    787  CA  GLU B 101      -5.522  28.210  15.426  1.00 89.83           C  
ATOM    788  C   GLU B 101      -5.148  28.828  16.770  1.00 89.83           C  
ATOM    789  CB  GLU B 101      -7.042  28.223  15.246  1.00 89.83           C  
ATOM    790  O   GLU B 101      -4.830  30.017  16.845  1.00 89.83           O  
ATOM    791  CG  GLU B 101      -7.502  27.768  13.868  1.00 89.83           C  
ATOM    792  CD  GLU B 101      -9.009  27.844  13.684  1.00 89.83           C  
ATOM    793  OE1 GLU B 101      -9.535  27.239  12.722  1.00 89.83           O  
ATOM    794  OE2 GLU B 101      -9.670  28.516  14.507  1.00 89.83           O  
ATOM    795  N   LYS B 102      -5.084  28.019  17.754  1.00 91.55           N  
ATOM    796  CA  LYS B 102      -4.743  28.491  19.093  1.00 91.55           C  
ATOM    797  C   LYS B 102      -3.279  28.913  19.172  1.00 91.55           C  
ATOM    798  CB  LYS B 102      -5.033  27.407  20.133  1.00 91.55           C  
ATOM    799  O   LYS B 102      -2.966  29.997  19.670  1.00 91.55           O  
ATOM    800  CG  LYS B 102      -4.719  27.822  21.563  1.00 91.55           C  
ATOM    801  CD  LYS B 102      -4.973  26.685  22.544  1.00 91.55           C  
ATOM    802  CE  LYS B 102      -4.584  27.072  23.964  1.00 91.55           C  
ATOM    803  NZ  LYS B 102      -4.875  25.977  24.937  1.00 91.55           N  
ATOM    804  N   ASP B 103      -2.416  28.103  18.632  1.00 90.65           N  
ATOM    805  CA  ASP B 103      -0.983  28.356  18.747  1.00 90.65           C  
ATOM    806  C   ASP B 103      -0.451  29.074  17.508  1.00 90.65           C  
ATOM    807  CB  ASP B 103      -0.222  27.046  18.964  1.00 90.65           C  
ATOM    808  O   ASP B 103       0.709  29.492  17.477  1.00 90.65           O  
ATOM    809  CG  ASP B 103      -0.610  26.342  20.252  1.00 90.65           C  
ATOM    810  OD1 ASP B 103      -0.772  27.017  21.291  1.00 90.65           O  
ATOM    811  OD2 ASP B 103      -0.751  25.100  20.228  1.00 90.65           O  
ATOM    812  N   GLN B 104      -1.251  29.196  16.512  1.00 86.96           N  
ATOM    813  CA  GLN B 104      -0.911  29.885  15.272  1.00 86.96           C  
ATOM    814  C   GLN B 104       0.366  29.317  14.659  1.00 86.96           C  
ATOM    815  CB  GLN B 104      -0.752  31.387  15.518  1.00 86.96           C  
ATOM    816  O   GLN B 104       1.279  30.068  14.308  1.00 86.96           O  
ATOM    817  CG  GLN B 104      -2.047  32.085  15.912  1.00 86.96           C  
ATOM    818  CD  GLN B 104      -1.939  33.597  15.855  1.00 86.96           C  
ATOM    819  NE2 GLN B 104      -2.200  34.253  16.980  1.00 86.96           N  
ATOM    820  OE1 GLN B 104      -1.623  34.171  14.808  1.00 86.96           O  
ATOM    821  N   GLU B 105       0.347  28.021  14.439  1.00 88.52           N  
ATOM    822  CA  GLU B 105       1.507  27.360  13.849  1.00 88.52           C  
ATOM    823  C   GLU B 105       1.088  26.162  13.002  1.00 88.52           C  
ATOM    824  CB  GLU B 105       2.486  26.916  14.939  1.00 88.52           C  
ATOM    825  O   GLU B 105       0.016  25.590  13.213  1.00 88.52           O  
ATOM    826  CG  GLU B 105       1.920  25.863  15.882  1.00 88.52           C  
ATOM    827  CD  GLU B 105       2.883  25.472  16.991  1.00 88.52           C  
ATOM    828  OE1 GLU B 105       2.602  24.496  17.723  1.00 88.52           O  
ATOM    829  OE2 GLU B 105       3.927  26.148  17.130  1.00 88.52           O  
ATOM    830  N   LEU B 106       2.007  25.802  12.107  1.00 91.10           N  
ATOM    831  CA  LEU B 106       1.791  24.604  11.305  1.00 91.10           C  
ATOM    832  C   LEU B 106       2.179  23.351  12.083  1.00 91.10           C  
ATOM    833  CB  LEU B 106       2.592  24.679  10.002  1.00 91.10           C  
ATOM    834  O   LEU B 106       3.223  23.322  12.740  1.00 91.10           O  
ATOM    835  CG  LEU B 106       2.172  25.764   9.010  1.00 91.10           C  
ATOM    836  CD1 LEU B 106       3.190  25.870   7.879  1.00 91.10           C  
ATOM    837  CD2 LEU B 106       0.780  25.477   8.459  1.00 91.10           C  
ATOM    838  N   ILE B 107       1.252  22.391  11.979  1.00 89.88           N  
ATOM    839  CA  ILE B 107       1.526  21.155  12.702  1.00 89.88           C  
ATOM    840  C   ILE B 107       1.197  19.955  11.817  1.00 89.88           C  
ATOM    841  CB  ILE B 107       0.724  21.083  14.021  1.00 89.88           C  
ATOM    842  O   ILE B 107       0.580  20.106  10.760  1.00 89.88           O  
ATOM    843  CG1 ILE B 107      -0.781  21.057  13.730  1.00 89.88           C  
ATOM    844  CG2 ILE B 107       1.085  22.255  14.938  1.00 89.88           C  
ATOM    845  CD1 ILE B 107      -1.642  20.745  14.947  1.00 89.88           C  
ATOM    846  N   CYS B 108       1.608  18.768  12.237  1.00 87.70           N  
ATOM    847  CA  CYS B 108       1.259  17.543  11.527  1.00 87.70           C  
ATOM    848  C   CYS B 108       0.035  16.882  12.149  1.00 87.70           C  
ATOM    849  CB  CYS B 108       2.435  16.567  11.531  1.00 87.70           C  
ATOM    850  O   CYS B 108      -0.456  17.328  13.188  1.00 87.70           O  
ATOM    851  SG  CYS B 108       2.661  15.706  13.103  1.00 87.70           S  
ATOM    852  N   GLY B 109      -0.468  15.909  11.569  1.00 87.20           N  
ATOM    853  CA  GLY B 109      -1.661  15.220  12.036  1.00 87.20           C  
ATOM    854  C   GLY B 109      -1.500  14.618  13.418  1.00 87.20           C  
ATOM    855  O   GLY B 109      -2.411  14.695  14.245  1.00 87.20           O  
ATOM    856  N   LEU B 110      -0.320  14.144  13.667  1.00 87.47           N  
ATOM    857  CA  LEU B 110      -0.090  13.503  14.957  1.00 87.47           C  
ATOM    858  C   LEU B 110      -0.023  14.539  16.075  1.00 87.47           C  
ATOM    859  CB  LEU B 110       1.203  12.684  14.927  1.00 87.47           C  
ATOM    860  O   LEU B 110      -0.521  14.301  17.178  1.00 87.47           O  
ATOM    861  CG  LEU B 110       1.119  11.309  14.262  1.00 87.47           C  
ATOM    862  CD1 LEU B 110       2.513  10.712  14.101  1.00 87.47           C  
ATOM    863  CD2 LEU B 110       0.223  10.378  15.072  1.00 87.47           C  
ATOM    864  N   CYS B 111       0.554  15.667  15.830  1.00 87.71           N  
ATOM    865  CA  CYS B 111       0.534  16.751  16.806  1.00 87.71           C  
ATOM    866  C   CYS B 111      -0.896  17.156  17.142  1.00 87.71           C  
ATOM    867  CB  CYS B 111       1.306  17.961  16.280  1.00 87.71           C  
ATOM    868  O   CYS B 111      -1.212  17.429  18.302  1.00 87.71           O  
ATOM    869  SG  CYS B 111       3.099  17.739  16.286  1.00 87.71           S  
ATOM    870  N   GLY B 112      -1.696  17.125  16.139  1.00 87.18           N  
ATOM    871  CA  GLY B 112      -3.094  17.474  16.329  1.00 87.18           C  
ATOM    872  C   GLY B 112      -3.869  16.431  17.113  1.00 87.18           C  
ATOM    873  O   GLY B 112      -4.751  16.771  17.904  1.00 87.18           O  
ATOM    874  N   LEU B 113      -3.432  15.176  16.952  1.00 84.79           N  
ATOM    875  CA  LEU B 113      -4.185  14.081  17.553  1.00 84.79           C  
ATOM    876  C   LEU B 113      -3.652  13.754  18.944  1.00 84.79           C  
ATOM    877  CB  LEU B 113      -4.122  12.836  16.664  1.00 84.79           C  
ATOM    878  O   LEU B 113      -4.422  13.407  19.842  1.00 84.79           O  
ATOM    879  CG  LEU B 113      -5.070  12.812  15.463  1.00 84.79           C  
ATOM    880  CD1 LEU B 113      -4.707  11.666  14.525  1.00 84.79           C  
ATOM    881  CD2 LEU B 113      -6.518  12.692  15.927  1.00 84.79           C  
ATOM    882  N   LEU B 114      -2.380  13.706  19.233  1.00 77.18           N  
ATOM    883  CA  LEU B 114      -1.805  13.161  20.458  1.00 77.18           C  
ATOM    884  C   LEU B 114      -0.976  14.215  21.185  1.00 77.18           C  
ATOM    885  CB  LEU B 114      -0.937  11.939  20.145  1.00 77.18           C  
ATOM    886  O   LEU B 114      -0.649  14.049  22.362  1.00 77.18           O  
ATOM    887  CG  LEU B 114      -1.635  10.774  19.442  1.00 77.18           C  
ATOM    888  CD1 LEU B 114      -0.605   9.793  18.892  1.00 77.18           C  
ATOM    889  CD2 LEU B 114      -2.595  10.071  20.396  1.00 77.18           C  
ATOM    890  N   GLY B 115      -0.657  15.270  20.624  1.00 72.07           N  
ATOM    891  CA  GLY B 115       0.342  16.193  21.138  1.00 72.07           C  
ATOM    892  C   GLY B 115      -0.259  17.369  21.885  1.00 72.07           C  
ATOM    893  O   GLY B 115      -1.345  17.257  22.458  1.00 72.07           O  
ATOM    894  N   SER B 116       0.595  18.234  22.037  1.00 78.10           N  
ATOM    895  CA  SER B 116       0.266  19.440  22.789  1.00 78.10           C  
ATOM    896  C   SER B 116      -0.882  20.203  22.136  1.00 78.10           C  
ATOM    897  CB  SER B 116       1.490  20.349  22.909  1.00 78.10           C  
ATOM    898  O   SER B 116      -1.503  21.061  22.767  1.00 78.10           O  
ATOM    899  OG  SER B 116       2.144  20.479  21.659  1.00 78.10           O  
ATOM    900  N   HIS B 117      -1.216  19.668  20.988  1.00 88.40           N  
ATOM    901  CA  HIS B 117      -2.260  20.402  20.281  1.00 88.40           C  
ATOM    902  C   HIS B 117      -3.572  19.625  20.274  1.00 88.40           C  
ATOM    903  CB  HIS B 117      -1.823  20.707  18.847  1.00 88.40           C  
ATOM    904  O   HIS B 117      -4.509  19.985  19.558  1.00 88.40           O  
ATOM    905  CG  HIS B 117      -0.575  21.527  18.762  1.00 88.40           C  
ATOM    906  CD2 HIS B 117       0.723  21.160  18.649  1.00 88.40           C  
ATOM    907  ND1 HIS B 117      -0.586  22.904  18.793  1.00 88.40           N  
ATOM    908  CE1 HIS B 117       0.655  23.351  18.702  1.00 88.40           C  
ATOM    909  NE2 HIS B 117       1.469  22.313  18.613  1.00 88.40           N  
ATOM    910  N   GLN B 118      -3.465  18.682  21.185  1.00 82.40           N  
ATOM    911  CA  GLN B 118      -4.643  17.827  21.289  1.00 82.40           C  
ATOM    912  C   GLN B 118      -5.866  18.628  21.726  1.00 82.40           C  
ATOM    913  CB  GLN B 118      -4.390  16.679  22.267  1.00 82.40           C  
ATOM    914  O   GLN B 118      -5.788  19.432  22.657  1.00 82.40           O  
ATOM    915  CG  GLN B 118      -5.530  15.673  22.343  1.00 82.40           C  
ATOM    916  CD  GLN B 118      -5.273  14.569  23.352  1.00 82.40           C  
ATOM    917  NE2 GLN B 118      -5.999  13.465  23.220  1.00 82.40           N  
ATOM    918  OE1 GLN B 118      -4.428  14.708  24.241  1.00 82.40           O  
ATOM    919  N   HIS B 119      -6.712  18.973  20.988  1.00 86.08           N  
ATOM    920  CA  HIS B 119      -7.987  19.615  21.284  1.00 86.08           C  
ATOM    921  C   HIS B 119      -7.978  21.080  20.859  1.00 86.08           C  
ATOM    922  CB  HIS B 119      -8.310  19.503  22.775  1.00 86.08           C  
ATOM    923  O   HIS B 119      -8.868  21.845  21.237  1.00 86.08           O  
ATOM    924  CG  HIS B 119      -8.438  18.093  23.256  1.00 86.08           C  
ATOM    925  CD2 HIS B 119      -9.397  17.162  23.038  1.00 86.08           C  
ATOM    926  ND1 HIS B 119      -7.501  17.497  24.072  1.00 86.08           N  
ATOM    927  CE1 HIS B 119      -7.879  16.257  24.335  1.00 86.08           C  
ATOM    928  NE2 HIS B 119      -9.026  16.029  23.719  1.00 86.08           N  
ATOM    929  N   HIS B 120      -6.857  21.473  20.310  1.00 92.35           N  
ATOM    930  CA  HIS B 120      -6.872  22.784  19.671  1.00 92.35           C  
ATOM    931  C   HIS B 120      -7.628  22.743  18.347  1.00 92.35           C  
ATOM    932  CB  HIS B 120      -5.445  23.286  19.445  1.00 92.35           C  
ATOM    933  O   HIS B 120      -7.671  21.705  17.684  1.00 92.35           O  
ATOM    934  CG  HIS B 120      -4.693  23.545  20.711  1.00 92.35           C  
ATOM    935  CD2 HIS B 120      -5.048  23.376  22.007  1.00 92.35           C  
ATOM    936  ND1 HIS B 120      -3.408  24.043  20.725  1.00 92.35           N  
ATOM    937  CE1 HIS B 120      -3.004  24.169  21.978  1.00 92.35           C  
ATOM    938  NE2 HIS B 120      -3.981  23.771  22.775  1.00 92.35           N  
ATOM    939  N   PRO B 121      -8.336  23.822  18.056  1.00 90.56           N  
ATOM    940  CA  PRO B 121      -8.907  23.891  16.709  1.00 90.56           C  
ATOM    941  C   PRO B 121      -7.843  23.866  15.615  1.00 90.56           C  
ATOM    942  CB  PRO B 121      -9.657  25.226  16.712  1.00 90.56           C  
ATOM    943  O   PRO B 121      -6.930  24.696  15.617  1.00 90.56           O  
ATOM    944  CG  PRO B 121      -9.697  25.638  18.149  1.00 90.56           C  
ATOM    945  CD  PRO B 121      -8.593  24.929  18.880  1.00 90.56           C  
ATOM    946  N   VAL B 122      -7.940  22.868  14.799  1.00 90.44           N  
ATOM    947  CA  VAL B 122      -6.951  22.728  13.736  1.00 90.44           C  
ATOM    948  C   VAL B 122      -7.652  22.689  12.380  1.00 90.44           C  
ATOM    949  CB  VAL B 122      -6.087  21.461  13.926  1.00 90.44           C  
ATOM    950  O   VAL B 122      -8.783  22.207  12.272  1.00 90.44           O  
ATOM    951  CG1 VAL B 122      -5.243  21.569  15.194  1.00 90.44           C  
ATOM    952  CG2 VAL B 122      -6.971  20.216  13.973  1.00 90.44           C  
ATOM    953  N   THR B 123      -7.062  23.279  11.385  1.00 87.67           N  
ATOM    954  CA  THR B 123      -7.607  23.309  10.032  1.00 87.67           C  
ATOM    955  C   THR B 123      -6.560  22.856   9.018  1.00 87.67           C  
ATOM    956  CB  THR B 123      -8.109  24.717   9.662  1.00 87.67           C  
ATOM    957  O   THR B 123      -5.375  23.162   9.162  1.00 87.67           O  
ATOM    958  CG2 THR B 123      -8.947  24.685   8.389  1.00 87.67           C  
ATOM    959  OG1 THR B 123      -8.909  25.229  10.735  1.00 87.67           O  
ATOM    960  N   PRO B 124      -7.011  22.172   7.992  1.00 87.32           N  
ATOM    961  CA  PRO B 124      -6.071  21.822   6.925  1.00 87.32           C  
ATOM    962  C   PRO B 124      -5.462  23.049   6.250  1.00 87.32           C  
ATOM    963  CB  PRO B 124      -6.934  21.029   5.940  1.00 87.32           C  
ATOM    964  O   PRO B 124      -6.163  24.034   6.004  1.00 87.32           O  
ATOM    965  CG  PRO B 124      -8.074  20.516   6.759  1.00 87.32           C  
ATOM    966  CD  PRO B 124      -8.380  21.520   7.833  1.00 87.32           C  
ATOM    967  N   VAL B 125      -4.200  22.929   6.044  1.00 84.02           N  
ATOM    968  CA  VAL B 125      -3.471  24.041   5.443  1.00 84.02           C  
ATOM    969  C   VAL B 125      -4.074  24.378   4.081  1.00 84.02           C  
ATOM    970  CB  VAL B 125      -1.967  23.720   5.295  1.00 84.02           C  
ATOM    971  O   VAL B 125      -4.125  25.547   3.690  1.00 84.02           O  
ATOM    972  CG1 VAL B 125      -1.256  24.815   4.502  1.00 84.02           C  
ATOM    973  CG2 VAL B 125      -1.322  23.545   6.669  1.00 84.02           C  
ATOM    974  N   SER B 126      -4.569  23.300   3.466  1.00 77.67           N  
ATOM    975  CA  SER B 126      -5.157  23.535   2.152  1.00 77.67           C  
ATOM    976  C   SER B 126      -6.388  24.429   2.249  1.00 77.67           C  
ATOM    977  CB  SER B 126      -5.530  22.210   1.486  1.00 77.67           C  
ATOM    978  O   SER B 126      -6.650  25.234   1.352  1.00 77.67           O  
ATOM    979  OG  SER B 126      -6.394  21.455   2.318  1.00 77.67           O  
ATOM    980  N   THR B 127      -7.044  24.383   3.291  1.00 73.40           N  
ATOM    981  CA  THR B 127      -8.232  25.196   3.524  1.00 73.40           C  
ATOM    982  C   THR B 127      -7.846  26.635   3.858  1.00 73.40           C  
ATOM    983  CB  THR B 127      -9.092  24.616   4.662  1.00 73.40           C  
ATOM    984  O   THR B 127      -8.488  27.579   3.393  1.00 73.40           O  
ATOM    985  CG2 THR B 127      -9.873  23.393   4.192  1.00 73.40           C  
ATOM    986  OG1 THR B 127      -8.241  24.236   5.750  1.00 73.40           O  
ATOM    987  N   VAL B 128      -6.769  26.816   4.610  1.00 68.77           N  
ATOM    988  CA  VAL B 128      -6.303  28.132   5.033  1.00 68.77           C  
ATOM    989  C   VAL B 128      -5.761  28.900   3.830  1.00 68.77           C  
ATOM    990  CB  VAL B 128      -5.219  28.024   6.129  1.00 68.77           C  
ATOM    991  O   VAL B 128      -6.047  30.088   3.664  1.00 68.77           O  
ATOM    992  CG1 VAL B 128      -4.712  29.410   6.525  1.00 68.77           C  
ATOM    993  CG2 VAL B 128      -5.765  27.283   7.348  1.00 68.77           C  
ATOM    994  N   CYS B 129      -5.029  28.200   3.052  1.00 70.12           N  
ATOM    995  CA  CYS B 129      -4.457  28.825   1.865  1.00 70.12           C  
ATOM    996  C   CYS B 129      -5.551  29.259   0.896  1.00 70.12           C  
ATOM    997  CB  CYS B 129      -3.495  27.866   1.165  1.00 70.12           C  
ATOM    998  O   CYS B 129      -5.471  30.338   0.306  1.00 70.12           O  
ATOM    999  SG  CYS B 129      -1.821  27.890   1.844  1.00 70.12           S  
ATOM   1000  N   SER B 130      -6.485  28.393   0.803  1.00 67.85           N  
ATOM   1001  CA  SER B 130      -7.599  28.732  -0.076  1.00 67.85           C  
ATOM   1002  C   SER B 130      -8.355  29.953   0.437  1.00 67.85           C  
ATOM   1003  CB  SER B 130      -8.557  27.547  -0.208  1.00 67.85           C  
ATOM   1004  O   SER B 130      -8.735  30.828  -0.345  1.00 67.85           O  
ATOM   1005  OG  SER B 130      -7.871  26.394  -0.666  1.00 67.85           O  
ATOM   1006  N   ARG B 131      -8.467  30.048   1.750  1.00 66.49           N  
ATOM   1007  CA  ARG B 131      -9.158  31.185   2.350  1.00 66.49           C  
ATOM   1008  C   ARG B 131      -8.354  32.468   2.176  1.00 66.49           C  
ATOM   1009  CB  ARG B 131      -9.423  30.930   3.836  1.00 66.49           C  
ATOM   1010  O   ARG B 131      -8.914  33.520   1.860  1.00 66.49           O  
ATOM   1011  CG  ARG B 131     -10.741  31.501   4.333  1.00 66.49           C  
ATOM   1012  CD  ARG B 131     -11.004  31.130   5.786  1.00 66.49           C  
ATOM   1013  NE  ARG B 131     -11.038  32.310   6.646  1.00 66.49           N  
ATOM   1014  NH1 ARG B 131     -11.432  31.134   8.595  1.00 66.49           N  
ATOM   1015  NH2 ARG B 131     -11.251  33.419   8.646  1.00 66.49           N  
ATOM   1016  CZ  ARG B 131     -11.240  32.285   7.960  1.00 66.49           C  
ATOM   1017  N   MET B 132      -7.078  32.310   2.345  1.00 67.03           N  
ATOM   1018  CA  MET B 132      -6.205  33.471   2.198  1.00 67.03           C  
ATOM   1019  C   MET B 132      -6.181  33.954   0.751  1.00 67.03           C  
ATOM   1020  CB  MET B 132      -4.786  33.141   2.663  1.00 67.03           C  
ATOM   1021  O   MET B 132      -6.208  35.158   0.494  1.00 67.03           O  
ATOM   1022  CG  MET B 132      -4.628  33.111   4.174  1.00 67.03           C  
ATOM   1023  SD  MET B 132      -2.883  32.880   4.694  1.00 67.03           S  
ATOM   1024  CE  MET B 132      -2.326  34.607   4.720  1.00 67.03           C  
ATOM   1025  N   LYS B 133      -6.164  33.015  -0.139  1.00 68.63           N  
ATOM   1026  CA  LYS B 133      -6.198  33.354  -1.559  1.00 68.63           C  
ATOM   1027  C   LYS B 133      -7.495  34.071  -1.922  1.00 68.63           C  
ATOM   1028  CB  LYS B 133      -6.036  32.098  -2.415  1.00 68.63           C  
ATOM   1029  O   LYS B 133      -7.482  35.046  -2.676  1.00 68.63           O  
ATOM   1030  CG  LYS B 133      -4.607  31.578  -2.488  1.00 68.63           C  
ATOM   1031  CD  LYS B 133      -4.497  30.375  -3.415  1.00 68.63           C  
ATOM   1032  CE  LYS B 133      -3.091  29.790  -3.408  1.00 68.63           C  
ATOM   1033  NZ  LYS B 133      -2.984  28.594  -4.296  1.00 68.63           N  
ATOM   1034  N   GLU B 134      -8.529  33.655  -1.392  1.00 67.94           N  
ATOM   1035  CA  GLU B 134      -9.827  34.275  -1.640  1.00 67.94           C  
ATOM   1036  C   GLU B 134      -9.887  35.683  -1.054  1.00 67.94           C  
ATOM   1037  CB  GLU B 134     -10.954  33.416  -1.060  1.00 67.94           C  
ATOM   1038  O   GLU B 134     -10.408  36.603  -1.688  1.00 67.94           O  
ATOM   1039  CG  GLU B 134     -11.474  32.355  -2.019  1.00 67.94           C  
ATOM   1040  CD  GLU B 134     -12.499  31.426  -1.387  1.00 67.94           C  
ATOM   1041  OE1 GLU B 134     -12.955  30.476  -2.063  1.00 67.94           O  
ATOM   1042  OE2 GLU B 134     -12.849  31.651  -0.207  1.00 67.94           O  
ATOM   1043  N   GLU B 135      -9.377  35.794   0.124  1.00 66.13           N  
ATOM   1044  CA  GLU B 135      -9.349  37.103   0.769  1.00 66.13           C  
ATOM   1045  C   GLU B 135      -8.482  38.085  -0.013  1.00 66.13           C  
ATOM   1046  CB  GLU B 135      -8.840  36.982   2.208  1.00 66.13           C  
ATOM   1047  O   GLU B 135      -8.850  39.250  -0.179  1.00 66.13           O  
ATOM   1048  CG  GLU B 135      -9.891  36.494   3.194  1.00 66.13           C  
ATOM   1049  CD  GLU B 135      -9.361  36.345   4.611  1.00 66.13           C  
ATOM   1050  OE1 GLU B 135     -10.144  35.975   5.516  1.00 66.13           O  
ATOM   1051  OE2 GLU B 135      -8.154  36.601   4.819  1.00 66.13           O  
ATOM   1052  N   LEU B 136      -7.380  37.511  -0.479  1.00 65.79           N  
ATOM   1053  CA  LEU B 136      -6.477  38.334  -1.276  1.00 65.79           C  
ATOM   1054  C   LEU B 136      -7.126  38.730  -2.598  1.00 65.79           C  
ATOM   1055  CB  LEU B 136      -5.166  37.588  -1.541  1.00 65.79           C  
ATOM   1056  O   LEU B 136      -7.015  39.880  -3.029  1.00 65.79           O  
ATOM   1057  CG  LEU B 136      -3.967  38.448  -1.946  1.00 65.79           C  
ATOM   1058  CD1 LEU B 136      -3.216  38.927  -0.708  1.00 65.79           C  
ATOM   1059  CD2 LEU B 136      -3.039  37.670  -2.872  1.00 65.79           C  
ATOM   1060  N   ALA B 137      -7.801  37.896  -3.238  1.00 67.73           N  
ATOM   1061  CA  ALA B 137      -8.515  38.166  -4.484  1.00 67.73           C  
ATOM   1062  C   ALA B 137      -9.598  39.221  -4.278  1.00 67.73           C  
ATOM   1063  CB  ALA B 137      -9.126  36.880  -5.036  1.00 67.73           C  
ATOM   1064  O   ALA B 137      -9.779  40.106  -5.118  1.00 67.73           O  
ATOM   1065  N   ALA B 138     -10.281  39.143  -3.150  1.00 68.78           N  
ATOM   1066  CA  ALA B 138     -11.323  40.114  -2.824  1.00 68.78           C  
ATOM   1067  C   ALA B 138     -10.729  41.502  -2.602  1.00 68.78           C  
ATOM   1068  CB  ALA B 138     -12.099  39.666  -1.588  1.00 68.78           C  
ATOM   1069  O   ALA B 138     -11.298  42.505  -3.040  1.00 68.78           O  
ATOM   1070  N   LEU B 139      -9.558  41.538  -1.968  1.00 64.33           N  
ATOM   1071  CA  LEU B 139      -8.882  42.807  -1.722  1.00 64.33           C  
ATOM   1072  C   LEU B 139      -8.421  43.440  -3.031  1.00 64.33           C  
ATOM   1073  CB  LEU B 139      -7.685  42.605  -0.790  1.00 64.33           C  
ATOM   1074  O   LEU B 139      -8.557  44.651  -3.221  1.00 64.33           O  
ATOM   1075  CG  LEU B 139      -7.993  42.548   0.707  1.00 64.33           C  
ATOM   1076  CD1 LEU B 139      -6.796  41.995   1.474  1.00 64.33           C  
ATOM   1077  CD2 LEU B 139      -8.376  43.929   1.227  1.00 64.33           C  
ATOM   1078  N   PHE B 140      -7.939  42.582  -3.922  1.00 67.79           N  
ATOM   1079  CA  PHE B 140      -7.481  43.058  -5.222  1.00 67.79           C  
ATOM   1080  C   PHE B 140      -8.646  43.599  -6.043  1.00 67.79           C  
ATOM   1081  CB  PHE B 140      -6.776  41.935  -5.989  1.00 67.79           C  
ATOM   1082  O   PHE B 140      -8.511  44.617  -6.725  1.00 67.79           O  
ATOM   1083  CG  PHE B 140      -5.285  41.905  -5.788  1.00 67.79           C  
ATOM   1084  CD1 PHE B 140      -4.457  42.769  -6.494  1.00 67.79           C  
ATOM   1085  CD2 PHE B 140      -4.711  41.013  -4.891  1.00 67.79           C  
ATOM   1086  CE1 PHE B 140      -3.076  42.744  -6.310  1.00 67.79           C  
ATOM   1087  CE2 PHE B 140      -3.332  40.982  -4.702  1.00 67.79           C  
ATOM   1088  CZ  PHE B 140      -2.517  41.847  -5.412  1.00 67.79           C  
ATOM   1089  N   SER B 141      -9.777  42.938  -6.014  1.00 69.38           N  
ATOM   1090  CA  SER B 141     -10.972  43.383  -6.725  1.00 69.38           C  
ATOM   1091  C   SER B 141     -11.470  44.719  -6.186  1.00 69.38           C  
ATOM   1092  CB  SER B 141     -12.080  42.335  -6.617  1.00 69.38           C  
ATOM   1093  O   SER B 141     -11.891  45.587  -6.954  1.00 69.38           O  
ATOM   1094  OG  SER B 141     -12.354  41.761  -7.884  1.00 69.38           O  
ATOM   1095  N   GLU B 142     -11.390  44.978  -4.889  1.00 67.54           N  
ATOM   1096  CA  GLU B 142     -11.806  46.226  -4.255  1.00 67.54           C  
ATOM   1097  C   GLU B 142     -10.885  47.378  -4.645  1.00 67.54           C  
ATOM   1098  CB  GLU B 142     -11.839  46.071  -2.733  1.00 67.54           C  
ATOM   1099  O   GLU B 142     -11.346  48.497  -4.880  1.00 67.54           O  
ATOM   1100  CG  GLU B 142     -13.155  45.525  -2.198  1.00 67.54           C  
ATOM   1101  CD  GLU B 142     -13.124  45.238  -0.705  1.00 67.54           C  
ATOM   1102  OE1 GLU B 142     -14.080  44.619  -0.186  1.00 67.54           O  
ATOM   1103  OE2 GLU B 142     -12.135  45.637  -0.050  1.00 67.54           O  
ATOM   1104  N   LEU B 143      -9.642  46.995  -4.760  1.00 64.80           N  
ATOM   1105  CA  LEU B 143      -8.649  47.997  -5.132  1.00 64.80           C  
ATOM   1106  C   LEU B 143      -8.831  48.430  -6.582  1.00 64.80           C  
ATOM   1107  CB  LEU B 143      -7.234  47.452  -4.922  1.00 64.80           C  
ATOM   1108  O   LEU B 143      -8.711  49.616  -6.900  1.00 64.80           O  
ATOM   1109  CG  LEU B 143      -6.546  47.838  -3.612  1.00 64.80           C  
ATOM   1110  CD1 LEU B 143      -5.763  46.653  -3.056  1.00 64.80           C  
ATOM   1111  CD2 LEU B 143      -5.631  49.040  -3.821  1.00 64.80           C  
ATOM   1112  N   LYS B 144      -9.198  47.448  -7.345  1.00 63.77           N  
ATOM   1113  CA  LYS B 144      -9.444  47.740  -8.754  1.00 63.77           C  
ATOM   1114  C   LYS B 144     -10.684  48.612  -8.927  1.00 63.77           C  
ATOM   1115  CB  LYS B 144      -9.599  46.445  -9.552  1.00 63.77           C  
ATOM   1116  O   LYS B 144     -10.706  49.510  -9.772  1.00 63.77           O  
ATOM   1117  CG  LYS B 144      -8.329  46.000 -10.262  1.00 63.77           C  
ATOM   1118  CD  LYS B 144      -8.586  44.802 -11.168  1.00 63.77           C  
ATOM   1119  CE  LYS B 144      -7.317  44.359 -11.884  1.00 63.77           C  
ATOM   1120  NZ  LYS B 144      -7.555  43.162 -12.745  1.00 63.77           N  
ATOM   1121  N   GLN B 145     -11.624  48.537  -8.138  1.00 70.95           N  
ATOM   1122  CA  GLN B 145     -12.864  49.304  -8.202  1.00 70.95           C  
ATOM   1123  C   GLN B 145     -12.653  50.732  -7.710  1.00 70.95           C  
ATOM   1124  CB  GLN B 145     -13.961  48.622  -7.383  1.00 70.95           C  
ATOM   1125  O   GLN B 145     -13.227  51.675  -8.258  1.00 70.95           O  
ATOM   1126  CG  GLN B 145     -14.863  47.710  -8.202  1.00 70.95           C  
ATOM   1127  CD  GLN B 145     -15.971  47.083  -7.375  1.00 70.95           C  
ATOM   1128  NE2 GLN B 145     -17.114  46.838  -8.005  1.00 70.95           N  
ATOM   1129  OE1 GLN B 145     -15.799  46.822  -6.180  1.00 70.95           O  
ATOM   1130  N   GLU B 146     -11.804  50.837  -6.793  1.00 68.55           N  
ATOM   1131  CA  GLU B 146     -11.486  52.156  -6.253  1.00 68.55           C  
ATOM   1132  C   GLU B 146     -10.688  52.985  -7.255  1.00 68.55           C  
ATOM   1133  CB  GLU B 146     -10.710  52.027  -4.940  1.00 68.55           C  
ATOM   1134  O   GLU B 146     -10.830  54.208  -7.310  1.00 68.55           O  
ATOM   1135  CG  GLU B 146     -11.593  51.778  -3.725  1.00 68.55           C  
ATOM   1136  CD  GLU B 146     -11.966  53.051  -2.983  1.00 68.55           C  
ATOM   1137  OE1 GLU B 146     -13.050  53.093  -2.357  1.00 68.55           O  
ATOM   1138  OE2 GLU B 146     -11.169  54.015  -3.029  1.00 68.55           O  
ATOM   1139  N   GLN B 147      -9.978  52.270  -8.091  1.00 66.52           N  
ATOM   1140  CA  GLN B 147      -9.176  52.913  -9.127  1.00 66.52           C  
ATOM   1141  C   GLN B 147     -10.053  53.404 -10.276  1.00 66.52           C  
ATOM   1142  CB  GLN B 147      -8.110  51.951  -9.654  1.00 66.52           C  
ATOM   1143  O   GLN B 147      -9.759  54.430 -10.893  1.00 66.52           O  
ATOM   1144  CG  GLN B 147      -6.783  52.038  -8.913  1.00 66.52           C  
ATOM   1145  CD  GLN B 147      -5.702  51.179  -9.542  1.00 66.52           C  
ATOM   1146  NE2 GLN B 147      -4.446  51.491  -9.238  1.00 66.52           N  
ATOM   1147  OE1 GLN B 147      -5.993  50.244 -10.294  1.00 66.52           O  
ATOM   1148  N   LYS B 148     -11.157  52.821 -10.454  1.00 71.21           N  
ATOM   1149  CA  LYS B 148     -12.064  53.209 -11.530  1.00 71.21           C  
ATOM   1150  C   LYS B 148     -12.903  54.420 -11.132  1.00 71.21           C  
ATOM   1151  CB  LYS B 148     -12.977  52.042 -11.911  1.00 71.21           C  
ATOM   1152  O   LYS B 148     -13.317  55.204 -11.988  1.00 71.21           O  
ATOM   1153  CG  LYS B 148     -12.344  51.052 -12.877  1.00 71.21           C  
ATOM   1154  CD  LYS B 148     -13.340  49.987 -13.318  1.00 71.21           C  
ATOM   1155  CE  LYS B 148     -12.695  48.967 -14.246  1.00 71.21           C  
ATOM   1156  NZ  LYS B 148     -13.650  47.884 -14.628  1.00 71.21           N  
ATOM   1157  N   LYS B 149     -13.071  54.608  -9.961  1.00 69.39           N  
ATOM   1158  CA  LYS B 149     -13.871  55.729  -9.476  1.00 69.39           C  
ATOM   1159  C   LYS B 149     -13.040  57.007  -9.405  1.00 69.39           C  
ATOM   1160  CB  LYS B 149     -14.463  55.412  -8.103  1.00 69.39           C  
ATOM   1161  O   LYS B 149     -13.589  58.111  -9.394  1.00 69.39           O  
ATOM   1162  CG  LYS B 149     -15.682  54.502  -8.149  1.00 69.39           C  
ATOM   1163  CD  LYS B 149     -16.286  54.305  -6.765  1.00 69.39           C  
ATOM   1164  CE  LYS B 149     -17.480  53.362  -6.804  1.00 69.39           C  
ATOM   1165  NZ  LYS B 149     -18.048  53.131  -5.442  1.00 69.39           N  
ATOM   1166  N   VAL B 150     -11.721  56.828  -9.564  1.00 56.53           N  
ATOM   1167  CA  VAL B 150     -10.885  58.021  -9.643  1.00 56.53           C  
ATOM   1168  C   VAL B 150     -10.579  58.342 -11.105  1.00 56.53           C  
ATOM   1169  CB  VAL B 150      -9.571  57.847  -8.850  1.00 56.53           C  
ATOM   1170  O   VAL B 150     -10.416  57.435 -11.925  1.00 56.53           O  
ATOM   1171  CG1 VAL B 150      -8.744  59.131  -8.885  1.00 56.53           C  
ATOM   1172  CG2 VAL B 150      -9.869  57.439  -7.408  1.00 56.53           C  
TER    1173      VAL B 150                                                      
ATOM   1174  N   MET C   1      12.622   3.938 -16.877  1.00 43.09           N  
ATOM   1175  CA  MET C   1      12.592   5.149 -16.062  1.00 43.09           C  
ATOM   1176  C   MET C   1      13.734   5.153 -15.051  1.00 43.09           C  
ATOM   1177  CB  MET C   1      11.251   5.276 -15.337  1.00 43.09           C  
ATOM   1178  O   MET C   1      13.912   4.188 -14.306  1.00 43.09           O  
ATOM   1179  CG  MET C   1      10.173   5.965 -16.158  1.00 43.09           C  
ATOM   1180  SD  MET C   1       8.604   6.170 -15.229  1.00 43.09           S  
ATOM   1181  CE  MET C   1       8.446   7.977 -15.261  1.00 43.09           C  
ATOM   1182  N   ALA C   2      14.737   5.829 -15.242  1.00 47.30           N  
ATOM   1183  CA  ALA C   2      15.878   5.924 -14.335  1.00 47.30           C  
ATOM   1184  C   ALA C   2      15.453   6.466 -12.973  1.00 47.30           C  
ATOM   1185  CB  ALA C   2      16.966   6.809 -14.940  1.00 47.30           C  
ATOM   1186  O   ALA C   2      14.757   7.480 -12.891  1.00 47.30           O  
ATOM   1187  N   TRP C   3      15.034   5.577 -12.133  1.00 54.14           N  
ATOM   1188  CA  TRP C   3      14.766   6.010 -10.765  1.00 54.14           C  
ATOM   1189  C   TRP C   3      15.976   6.727 -10.174  1.00 54.14           C  
ATOM   1190  CB  TRP C   3      14.387   4.814  -9.887  1.00 54.14           C  
ATOM   1191  O   TRP C   3      17.117   6.306 -10.380  1.00 54.14           O  
ATOM   1192  CG  TRP C   3      13.235   4.012 -10.415  1.00 54.14           C  
ATOM   1193  CD1 TRP C   3      13.297   2.951 -11.275  1.00 54.14           C  
ATOM   1194  CD2 TRP C   3      11.849   4.211 -10.120  1.00 54.14           C  
ATOM   1195  CE2 TRP C   3      11.126   3.232 -10.836  1.00 54.14           C  
ATOM   1196  CE3 TRP C   3      11.149   5.122  -9.319  1.00 54.14           C  
ATOM   1197  NE1 TRP C   3      12.031   2.477 -11.532  1.00 54.14           N  
ATOM   1198  CH2 TRP C   3       9.072   4.043  -9.983  1.00 54.14           C  
ATOM   1199  CZ2 TRP C   3       9.733   3.139 -10.774  1.00 54.14           C  
ATOM   1200  CZ3 TRP C   3       9.763   5.028  -9.258  1.00 54.14           C  
ATOM   1201  N   GLN C   4      15.867   8.018 -10.082  1.00 55.82           N  
ATOM   1202  CA  GLN C   4      16.859   8.632  -9.206  1.00 55.82           C  
ATOM   1203  C   GLN C   4      16.530   8.375  -7.738  1.00 55.82           C  
ATOM   1204  CB  GLN C   4      16.951  10.136  -9.467  1.00 55.82           C  
ATOM   1205  O   GLN C   4      15.481   8.798  -7.248  1.00 55.82           O  
ATOM   1206  CG  GLN C   4      17.794  10.498 -10.683  1.00 55.82           C  
ATOM   1207  CD  GLN C   4      17.764  11.982 -10.997  1.00 55.82           C  
ATOM   1208  NE2 GLN C   4      18.410  12.370 -12.091  1.00 55.82           N  
ATOM   1209  OE1 GLN C   4      17.165  12.773 -10.262  1.00 55.82           O  
ATOM   1210  N   VAL C   5      17.099   7.268  -7.350  1.00 57.78           N  
ATOM   1211  CA  VAL C   5      16.671   6.805  -6.034  1.00 57.78           C  
ATOM   1212  C   VAL C   5      17.459   7.535  -4.948  1.00 57.78           C  
ATOM   1213  CB  VAL C   5      16.847   5.278  -5.884  1.00 57.78           C  
ATOM   1214  O   VAL C   5      18.692   7.518  -4.949  1.00 57.78           O  
ATOM   1215  CG1 VAL C   5      16.395   4.815  -4.500  1.00 57.78           C  
ATOM   1216  CG2 VAL C   5      16.073   4.542  -6.976  1.00 57.78           C  
ATOM   1217  N   SER C   6      16.690   8.570  -4.342  1.00 64.75           N  
ATOM   1218  CA  SER C   6      17.242   8.941  -3.043  1.00 64.75           C  
ATOM   1219  C   SER C   6      16.850   7.934  -1.967  1.00 64.75           C  
ATOM   1220  CB  SER C   6      16.771  10.339  -2.640  1.00 64.75           C  
ATOM   1221  O   SER C   6      15.686   7.865  -1.568  1.00 64.75           O  
ATOM   1222  OG  SER C   6      17.101  10.611  -1.288  1.00 64.75           O  
ATOM   1223  N   LEU C   7      17.730   6.908  -1.716  1.00 64.42           N  
ATOM   1224  CA  LEU C   7      17.475   5.845  -0.749  1.00 64.42           C  
ATOM   1225  C   LEU C   7      16.917   6.416   0.551  1.00 64.42           C  
ATOM   1226  CB  LEU C   7      18.757   5.058  -0.466  1.00 64.42           C  
ATOM   1227  O   LEU C   7      16.069   5.793   1.194  1.00 64.42           O  
ATOM   1228  CG  LEU C   7      18.584   3.571  -0.152  1.00 64.42           C  
ATOM   1229  CD1 LEU C   7      18.109   2.819  -1.390  1.00 64.42           C  
ATOM   1230  CD2 LEU C   7      19.889   2.980   0.371  1.00 64.42           C  
ATOM   1231  N   LEU C   8      17.335   7.656   0.824  1.00 67.66           N  
ATOM   1232  CA  LEU C   8      16.855   8.278   2.053  1.00 67.66           C  
ATOM   1233  C   LEU C   8      15.377   8.636   1.940  1.00 67.66           C  
ATOM   1234  CB  LEU C   8      17.673   9.532   2.374  1.00 67.66           C  
ATOM   1235  O   LEU C   8      14.602   8.392   2.867  1.00 67.66           O  
ATOM   1236  CG  LEU C   8      19.055   9.302   2.988  1.00 67.66           C  
ATOM   1237  CD1 LEU C   8      19.892  10.574   2.901  1.00 67.66           C  
ATOM   1238  CD2 LEU C   8      18.927   8.837   4.434  1.00 67.66           C  
ATOM   1239  N   GLU C   9      14.969   9.172   0.841  1.00 72.63           N  
ATOM   1240  CA  GLU C   9      13.569   9.521   0.621  1.00 72.63           C  
ATOM   1241  C   GLU C   9      12.693   8.273   0.556  1.00 72.63           C  
ATOM   1242  CB  GLU C   9      13.414  10.340  -0.663  1.00 72.63           C  
ATOM   1243  O   GLU C   9      11.575   8.265   1.076  1.00 72.63           O  
ATOM   1244  CG  GLU C   9      13.906  11.774  -0.541  1.00 72.63           C  
ATOM   1245  CD  GLU C   9      13.514  12.646  -1.723  1.00 72.63           C  
ATOM   1246  OE1 GLU C   9      13.531  13.891  -1.591  1.00 72.63           O  
ATOM   1247  OE2 GLU C   9      13.188  12.079  -2.790  1.00 72.63           O  
ATOM   1248  N   LEU C  10      13.245   7.310  -0.008  1.00 77.14           N  
ATOM   1249  CA  LEU C  10      12.519   6.047  -0.094  1.00 77.14           C  
ATOM   1250  C   LEU C  10      12.293   5.455   1.293  1.00 77.14           C  
ATOM   1251  CB  LEU C  10      13.281   5.050  -0.970  1.00 77.14           C  
ATOM   1252  O   LEU C  10      11.180   5.038   1.621  1.00 77.14           O  
ATOM   1253  CG  LEU C  10      12.625   3.682  -1.168  1.00 77.14           C  
ATOM   1254  CD1 LEU C  10      11.303   3.832  -1.914  1.00 77.14           C  
ATOM   1255  CD2 LEU C  10      13.563   2.742  -1.916  1.00 77.14           C  
ATOM   1256  N   GLU C  11      13.256   5.500   2.104  1.00 77.75           N  
ATOM   1257  CA  GLU C  11      13.148   4.966   3.459  1.00 77.75           C  
ATOM   1258  C   GLU C  11      12.082   5.707   4.261  1.00 77.75           C  
ATOM   1259  CB  GLU C  11      14.498   5.047   4.178  1.00 77.75           C  
ATOM   1260  O   GLU C  11      11.304   5.088   4.990  1.00 77.75           O  
ATOM   1261  CG  GLU C  11      14.581   4.183   5.428  1.00 77.75           C  
ATOM   1262  CD  GLU C  11      15.974   4.140   6.036  1.00 77.75           C  
ATOM   1263  OE1 GLU C  11      16.179   3.410   7.032  1.00 77.75           O  
ATOM   1264  OE2 GLU C  11      16.866   4.845   5.514  1.00 77.75           O  
ATOM   1265  N   ASP C  12      12.013   6.975   4.085  1.00 79.73           N  
ATOM   1266  CA  ASP C  12      11.026   7.785   4.791  1.00 79.73           C  
ATOM   1267  C   ASP C  12       9.605   7.391   4.393  1.00 79.73           C  
ATOM   1268  CB  ASP C  12      11.256   9.273   4.515  1.00 79.73           C  
ATOM   1269  O   ASP C  12       8.703   7.367   5.233  1.00 79.73           O  
ATOM   1270  CG  ASP C  12      12.473   9.828   5.234  1.00 79.73           C  
ATOM   1271  OD1 ASP C  12      13.008   9.152   6.139  1.00 79.73           O  
ATOM   1272  OD2 ASP C  12      12.899  10.953   4.895  1.00 79.73           O  
ATOM   1273  N   ARG C  13       9.473   6.993   3.138  1.00 84.82           N  
ATOM   1274  CA  ARG C  13       8.143   6.672   2.629  1.00 84.82           C  
ATOM   1275  C   ARG C  13       7.746   5.246   2.997  1.00 84.82           C  
ATOM   1276  CB  ARG C  13       8.089   6.856   1.111  1.00 84.82           C  
ATOM   1277  O   ARG C  13       6.584   4.861   2.846  1.00 84.82           O  
ATOM   1278  CG  ARG C  13       8.390   8.274   0.652  1.00 84.82           C  
ATOM   1279  CD  ARG C  13       7.342   9.261   1.146  1.00 84.82           C  
ATOM   1280  NE  ARG C  13       7.600  10.612   0.654  1.00 84.82           N  
ATOM   1281  NH1 ARG C  13       6.720  11.676   2.506  1.00 84.82           N  
ATOM   1282  NH2 ARG C  13       7.578  12.905   0.771  1.00 84.82           N  
ATOM   1283  CZ  ARG C  13       7.299  11.728   1.312  1.00 84.82           C  
ATOM   1284  N   LEU C  14       8.702   4.524   3.531  1.00 88.98           N  
ATOM   1285  CA  LEU C  14       8.433   3.142   3.913  1.00 88.98           C  
ATOM   1286  C   LEU C  14       8.307   3.012   5.427  1.00 88.98           C  
ATOM   1287  CB  LEU C  14       9.541   2.218   3.400  1.00 88.98           C  
ATOM   1288  O   LEU C  14       8.327   1.901   5.963  1.00 88.98           O  
ATOM   1289  CG  LEU C  14       9.582   1.982   1.890  1.00 88.98           C  
ATOM   1290  CD1 LEU C  14      10.854   1.234   1.504  1.00 88.98           C  
ATOM   1291  CD2 LEU C  14       8.345   1.213   1.435  1.00 88.98           C  
ATOM   1292  N   GLN C  15       8.169   4.163   6.053  1.00 90.35           N  
ATOM   1293  CA  GLN C  15       8.027   4.165   7.505  1.00 90.35           C  
ATOM   1294  C   GLN C  15       6.594   4.491   7.916  1.00 90.35           C  
ATOM   1295  CB  GLN C  15       8.995   5.165   8.138  1.00 90.35           C  
ATOM   1296  O   GLN C  15       5.931   5.312   7.278  1.00 90.35           O  
ATOM   1297  CG  GLN C  15      10.458   4.755   8.035  1.00 90.35           C  
ATOM   1298  CD  GLN C  15      11.401   5.790   8.619  1.00 90.35           C  
ATOM   1299  NE2 GLN C  15      12.628   5.375   8.914  1.00 90.35           N  
ATOM   1300  OE1 GLN C  15      11.029   6.954   8.801  1.00 90.35           O  
ATOM   1301  N   CYS C  16       6.147   3.814   8.991  1.00 94.31           N  
ATOM   1302  CA  CYS C  16       4.882   4.186   9.616  1.00 94.31           C  
ATOM   1303  C   CYS C  16       4.941   5.607  10.163  1.00 94.31           C  
ATOM   1304  CB  CYS C  16       4.532   3.211  10.739  1.00 94.31           C  
ATOM   1305  O   CYS C  16       5.866   5.955  10.899  1.00 94.31           O  
ATOM   1306  SG  CYS C  16       3.021   3.639  11.631  1.00 94.31           S  
ATOM   1307  N   PRO C  17       3.932   6.423   9.829  1.00 90.31           N  
ATOM   1308  CA  PRO C  17       3.953   7.819  10.274  1.00 90.31           C  
ATOM   1309  C   PRO C  17       3.818   7.956  11.789  1.00 90.31           C  
ATOM   1310  CB  PRO C  17       2.748   8.435   9.561  1.00 90.31           C  
ATOM   1311  O   PRO C  17       4.085   9.027  12.342  1.00 90.31           O  
ATOM   1312  CG  PRO C  17       2.494   7.537   8.394  1.00 90.31           C  
ATOM   1313  CD  PRO C  17       2.867   6.135   8.781  1.00 90.31           C  
ATOM   1314  N   ILE C  18       3.511   6.908  12.488  1.00 89.67           N  
ATOM   1315  CA  ILE C  18       3.299   6.976  13.930  1.00 89.67           C  
ATOM   1316  C   ILE C  18       4.568   6.540  14.659  1.00 89.67           C  
ATOM   1317  CB  ILE C  18       2.103   6.101  14.367  1.00 89.67           C  
ATOM   1318  O   ILE C  18       5.164   7.323  15.402  1.00 89.67           O  
ATOM   1319  CG1 ILE C  18       0.804   6.620  13.739  1.00 89.67           C  
ATOM   1320  CG2 ILE C  18       1.993   6.059  15.894  1.00 89.67           C  
ATOM   1321  CD1 ILE C  18      -0.418   5.767  14.050  1.00 89.67           C  
ATOM   1322  N   CYS C  19       5.130   5.416  14.364  1.00 90.58           N  
ATOM   1323  CA  CYS C  19       6.268   4.905  15.120  1.00 90.58           C  
ATOM   1324  C   CYS C  19       7.580   5.223  14.413  1.00 90.58           C  
ATOM   1325  CB  CYS C  19       6.141   3.395  15.324  1.00 90.58           C  
ATOM   1326  O   CYS C  19       8.656   5.071  14.994  1.00 90.58           O  
ATOM   1327  SG  CYS C  19       6.282   2.440  13.798  1.00 90.58           S  
ATOM   1328  N   LEU C  20       7.540   5.574  13.138  1.00 87.45           N  
ATOM   1329  CA  LEU C  20       8.659   6.031  12.321  1.00 87.45           C  
ATOM   1330  C   LEU C  20       9.635   4.891  12.050  1.00 87.45           C  
ATOM   1331  CB  LEU C  20       9.386   7.189  13.008  1.00 87.45           C  
ATOM   1332  O   LEU C  20      10.801   5.130  11.727  1.00 87.45           O  
ATOM   1333  CG  LEU C  20       8.571   8.463  13.235  1.00 87.45           C  
ATOM   1334  CD1 LEU C  20       9.421   9.519  13.935  1.00 87.45           C  
ATOM   1335  CD2 LEU C  20       8.032   8.995  11.911  1.00 87.45           C  
ATOM   1336  N   GLU C  21       9.137   3.731  12.208  1.00 89.76           N  
ATOM   1337  CA  GLU C  21       9.880   2.541  11.804  1.00 89.76           C  
ATOM   1338  C   GLU C  21       9.360   1.989  10.480  1.00 89.76           C  
ATOM   1339  CB  GLU C  21       9.802   1.464  12.890  1.00 89.76           C  
ATOM   1340  O   GLU C  21       8.261   2.339  10.044  1.00 89.76           O  
ATOM   1341  CG  GLU C  21      10.315   1.922  14.248  1.00 89.76           C  
ATOM   1342  CD  GLU C  21      11.830   2.022  14.314  1.00 89.76           C  
ATOM   1343  OE1 GLU C  21      12.352   2.803  15.142  1.00 89.76           O  
ATOM   1344  OE2 GLU C  21      12.502   1.314  13.531  1.00 89.76           O  
ATOM   1345  N   VAL C  22      10.214   1.246   9.858  1.00 90.68           N  
ATOM   1346  CA  VAL C  22       9.750   0.579   8.646  1.00 90.68           C  
ATOM   1347  C   VAL C  22       8.506  -0.251   8.957  1.00 90.68           C  
ATOM   1348  CB  VAL C  22      10.850  -0.317   8.034  1.00 90.68           C  
ATOM   1349  O   VAL C  22       8.442  -0.920   9.991  1.00 90.68           O  
ATOM   1350  CG1 VAL C  22      10.299  -1.119   6.856  1.00 90.68           C  
ATOM   1351  CG2 VAL C  22      12.044   0.529   7.597  1.00 90.68           C  
ATOM   1352  N   PHE C  23       7.471  -0.184   8.116  1.00 95.34           N  
ATOM   1353  CA  PHE C  23       6.188  -0.839   8.343  1.00 95.34           C  
ATOM   1354  C   PHE C  23       6.386  -2.302   8.721  1.00 95.34           C  
ATOM   1355  CB  PHE C  23       5.302  -0.733   7.098  1.00 95.34           C  
ATOM   1356  O   PHE C  23       7.180  -3.008   8.095  1.00 95.34           O  
ATOM   1357  CG  PHE C  23       4.648   0.611   6.930  1.00 95.34           C  
ATOM   1358  CD1 PHE C  23       3.617   1.009   7.774  1.00 95.34           C  
ATOM   1359  CD2 PHE C  23       5.063   1.479   5.928  1.00 95.34           C  
ATOM   1360  CE1 PHE C  23       3.010   2.253   7.621  1.00 95.34           C  
ATOM   1361  CE2 PHE C  23       4.461   2.724   5.770  1.00 95.34           C  
ATOM   1362  CZ  PHE C  23       3.434   3.108   6.616  1.00 95.34           C  
ATOM   1363  N   LYS C  24       5.752  -2.661   9.756  1.00 91.23           N  
ATOM   1364  CA  LYS C  24       5.570  -4.054  10.153  1.00 91.23           C  
ATOM   1365  C   LYS C  24       4.090  -4.418  10.219  1.00 91.23           C  
ATOM   1366  CB  LYS C  24       6.235  -4.318  11.504  1.00 91.23           C  
ATOM   1367  O   LYS C  24       3.301  -3.720  10.860  1.00 91.23           O  
ATOM   1368  CG  LYS C  24       7.740  -4.091  11.508  1.00 91.23           C  
ATOM   1369  CD  LYS C  24       8.342  -4.356  12.882  1.00 91.23           C  
ATOM   1370  CE  LYS C  24       9.830  -4.035  12.913  1.00 91.23           C  
ATOM   1371  NZ  LYS C  24      10.427  -4.307  14.255  1.00 91.23           N  
ATOM   1372  N   GLU C  25       3.668  -5.541   9.556  1.00 94.31           N  
ATOM   1373  CA  GLU C  25       2.259  -5.918   9.515  1.00 94.31           C  
ATOM   1374  C   GLU C  25       1.376  -4.718   9.185  1.00 94.31           C  
ATOM   1375  CB  GLU C  25       1.828  -6.538  10.847  1.00 94.31           C  
ATOM   1376  O   GLU C  25       0.413  -4.434   9.901  1.00 94.31           O  
ATOM   1377  CG  GLU C  25       2.550  -7.835  11.184  1.00 94.31           C  
ATOM   1378  CD  GLU C  25       2.097  -8.450  12.498  1.00 94.31           C  
ATOM   1379  OE1 GLU C  25       1.226  -9.350  12.479  1.00 94.31           O  
ATOM   1380  OE2 GLU C  25       2.615  -8.028  13.556  1.00 94.31           O  
ATOM   1381  N   SER C  26       1.632  -3.984   8.128  1.00 96.67           N  
ATOM   1382  CA  SER C  26       0.953  -2.754   7.734  1.00 96.67           C  
ATOM   1383  C   SER C  26      -0.515  -3.011   7.411  1.00 96.67           C  
ATOM   1384  CB  SER C  26       1.646  -2.122   6.526  1.00 96.67           C  
ATOM   1385  O   SER C  26      -0.845  -3.988   6.735  1.00 96.67           O  
ATOM   1386  OG  SER C  26       1.491  -2.935   5.375  1.00 96.67           O  
ATOM   1387  N   LEU C  27      -1.387  -2.186   7.931  1.00 96.92           N  
ATOM   1388  CA  LEU C  27      -2.819  -2.191   7.653  1.00 96.92           C  
ATOM   1389  C   LEU C  27      -3.244  -0.899   6.964  1.00 96.92           C  
ATOM   1390  CB  LEU C  27      -3.616  -2.380   8.946  1.00 96.92           C  
ATOM   1391  O   LEU C  27      -2.739   0.178   7.289  1.00 96.92           O  
ATOM   1392  CG  LEU C  27      -3.342  -3.663   9.731  1.00 96.92           C  
ATOM   1393  CD1 LEU C  27      -4.148  -3.676  11.025  1.00 96.92           C  
ATOM   1394  CD2 LEU C  27      -3.664  -4.889   8.882  1.00 96.92           C  
ATOM   1395  N   MET C  28      -4.067  -1.034   5.993  1.00 97.27           N  
ATOM   1396  CA  MET C  28      -4.529   0.142   5.260  1.00 97.27           C  
ATOM   1397  C   MET C  28      -5.926   0.552   5.714  1.00 97.27           C  
ATOM   1398  CB  MET C  28      -4.525  -0.126   3.754  1.00 97.27           C  
ATOM   1399  O   MET C  28      -6.841  -0.272   5.740  1.00 97.27           O  
ATOM   1400  CG  MET C  28      -4.786   1.112   2.911  1.00 97.27           C  
ATOM   1401  SD  MET C  28      -4.658   0.776   1.112  1.00 97.27           S  
ATOM   1402  CE  MET C  28      -6.121  -0.270   0.876  1.00 97.27           C  
ATOM   1403  N   LEU C  29      -6.058   1.836   6.062  1.00 94.04           N  
ATOM   1404  CA  LEU C  29      -7.363   2.400   6.390  1.00 94.04           C  
ATOM   1405  C   LEU C  29      -8.178   2.656   5.127  1.00 94.04           C  
ATOM   1406  CB  LEU C  29      -7.202   3.701   7.180  1.00 94.04           C  
ATOM   1407  O   LEU C  29      -7.650   2.575   4.015  1.00 94.04           O  
ATOM   1408  CG  LEU C  29      -6.528   3.585   8.548  1.00 94.04           C  
ATOM   1409  CD1 LEU C  29      -6.336   4.967   9.163  1.00 94.04           C  
ATOM   1410  CD2 LEU C  29      -7.347   2.692   9.474  1.00 94.04           C  
ATOM   1411  N   GLN C  30      -9.448   3.001   5.301  1.00 93.54           N  
ATOM   1412  CA  GLN C  30     -10.361   3.202   4.180  1.00 93.54           C  
ATOM   1413  C   GLN C  30      -9.965   4.428   3.362  1.00 93.54           C  
ATOM   1414  CB  GLN C  30     -11.800   3.345   4.678  1.00 93.54           C  
ATOM   1415  O   GLN C  30     -10.352   4.555   2.198  1.00 93.54           O  
ATOM   1416  CG  GLN C  30     -12.399   2.050   5.207  1.00 93.54           C  
ATOM   1417  CD  GLN C  30     -12.452   0.956   4.158  1.00 93.54           C  
ATOM   1418  NE2 GLN C  30     -13.496   0.972   3.335  1.00 93.54           N  
ATOM   1419  OE1 GLN C  30     -11.562   0.103   4.086  1.00 93.54           O  
ATOM   1420  N   CYS C  31      -9.120   5.292   3.916  1.00 94.23           N  
ATOM   1421  CA  CYS C  31      -8.671   6.478   3.196  1.00 94.23           C  
ATOM   1422  C   CYS C  31      -7.439   6.170   2.353  1.00 94.23           C  
ATOM   1423  CB  CYS C  31      -8.362   7.613   4.172  1.00 94.23           C  
ATOM   1424  O   CYS C  31      -6.990   7.011   1.572  1.00 94.23           O  
ATOM   1425  SG  CYS C  31      -6.979   7.263   5.280  1.00 94.23           S  
ATOM   1426  N   GLY C  32      -6.912   4.982   2.573  1.00 96.24           N  
ATOM   1427  CA  GLY C  32      -5.821   4.556   1.711  1.00 96.24           C  
ATOM   1428  C   GLY C  32      -4.460   4.667   2.372  1.00 96.24           C  
ATOM   1429  O   GLY C  32      -3.464   4.175   1.839  1.00 96.24           O  
ATOM   1430  N   HIS C  33      -4.403   5.257   3.561  1.00 95.53           N  
ATOM   1431  CA  HIS C  33      -3.139   5.379   4.277  1.00 95.53           C  
ATOM   1432  C   HIS C  33      -2.880   4.156   5.151  1.00 95.53           C  
ATOM   1433  CB  HIS C  33      -3.128   6.647   5.133  1.00 95.53           C  
ATOM   1434  O   HIS C  33      -3.814   3.580   5.712  1.00 95.53           O  
ATOM   1435  CG  HIS C  33      -3.189   7.910   4.334  1.00 95.53           C  
ATOM   1436  CD2 HIS C  33      -2.229   8.580   3.655  1.00 95.53           C  
ATOM   1437  ND1 HIS C  33      -4.352   8.633   4.173  1.00 95.53           N  
ATOM   1438  CE1 HIS C  33      -4.103   9.695   3.425  1.00 95.53           C  
ATOM   1439  NE2 HIS C  33      -2.822   9.686   3.098  1.00 95.53           N  
ATOM   1440  N   SER C  34      -1.600   3.812   5.325  1.00 96.93           N  
ATOM   1441  CA  SER C  34      -1.246   2.598   6.052  1.00 96.93           C  
ATOM   1442  C   SER C  34      -0.478   2.922   7.329  1.00 96.93           C  
ATOM   1443  CB  SER C  34      -0.414   1.667   5.170  1.00 96.93           C  
ATOM   1444  O   SER C  34       0.214   3.940   7.402  1.00 96.93           O  
ATOM   1445  OG  SER C  34      -1.158   1.248   4.039  1.00 96.93           O  
ATOM   1446  N   TYR C  35      -0.653   2.049   8.336  1.00 94.69           N  
ATOM   1447  CA  TYR C  35       0.019   2.119   9.629  1.00 94.69           C  
ATOM   1448  C   TYR C  35       0.331   0.725  10.158  1.00 94.69           C  
ATOM   1449  CB  TYR C  35      -0.842   2.881  10.642  1.00 94.69           C  
ATOM   1450  O   TYR C  35      -0.273  -0.260   9.727  1.00 94.69           O  
ATOM   1451  CG  TYR C  35      -1.250   4.258  10.177  1.00 94.69           C  
ATOM   1452  CD1 TYR C  35      -0.455   5.369  10.446  1.00 94.69           C  
ATOM   1453  CD2 TYR C  35      -2.432   4.450   9.469  1.00 94.69           C  
ATOM   1454  CE1 TYR C  35      -0.828   6.640  10.021  1.00 94.69           C  
ATOM   1455  CE2 TYR C  35      -2.815   5.717   9.040  1.00 94.69           C  
ATOM   1456  OH  TYR C  35      -2.382   8.060   8.897  1.00 94.69           O  
ATOM   1457  CZ  TYR C  35      -2.008   6.804   9.320  1.00 94.69           C  
ATOM   1458  N   CYS C  36       1.325   0.668  11.002  1.00 95.56           N  
ATOM   1459  CA  CYS C  36       1.551  -0.600  11.688  1.00 95.56           C  
ATOM   1460  C   CYS C  36       0.333  -0.999  12.512  1.00 95.56           C  
ATOM   1461  CB  CYS C  36       2.782  -0.510  12.590  1.00 95.56           C  
ATOM   1462  O   CYS C  36      -0.343  -0.142  13.083  1.00 95.56           O  
ATOM   1463  SG  CYS C  36       4.321  -0.209  11.694  1.00 95.56           S  
ATOM   1464  N   LYS C  37       0.080  -2.253  12.583  1.00 93.81           N  
ATOM   1465  CA  LYS C  37      -1.049  -2.756  13.360  1.00 93.81           C  
ATOM   1466  C   LYS C  37      -0.997  -2.248  14.798  1.00 93.81           C  
ATOM   1467  CB  LYS C  37      -1.072  -4.286  13.345  1.00 93.81           C  
ATOM   1468  O   LYS C  37      -1.995  -1.747  15.322  1.00 93.81           O  
ATOM   1469  CG  LYS C  37      -2.258  -4.894  14.080  1.00 93.81           C  
ATOM   1470  CD  LYS C  37      -2.253  -6.414  13.987  1.00 93.81           C  
ATOM   1471  CE  LYS C  37      -3.431  -7.025  14.734  1.00 93.81           C  
ATOM   1472  NZ  LYS C  37      -3.462  -8.512  14.598  1.00 93.81           N  
ATOM   1473  N   GLY C  38       0.188  -2.333  15.414  1.00 90.16           N  
ATOM   1474  CA  GLY C  38       0.349  -1.871  16.783  1.00 90.16           C  
ATOM   1475  C   GLY C  38       0.062  -0.390  16.950  1.00 90.16           C  
ATOM   1476  O   GLY C  38      -0.538   0.022  17.945  1.00 90.16           O  
ATOM   1477  N   CYS C  39       0.433   0.405  15.968  1.00 90.90           N  
ATOM   1478  CA  CYS C  39       0.204   1.845  16.010  1.00 90.90           C  
ATOM   1479  C   CYS C  39      -1.278   2.166  15.858  1.00 90.90           C  
ATOM   1480  CB  CYS C  39       1.003   2.547  14.912  1.00 90.90           C  
ATOM   1481  O   CYS C  39      -1.801   3.042  16.549  1.00 90.90           O  
ATOM   1482  SG  CYS C  39       2.790   2.510  15.175  1.00 90.90           S  
ATOM   1483  N   LEU C  40      -1.970   1.441  15.040  1.00 88.87           N  
ATOM   1484  CA  LEU C  40      -3.399   1.669  14.851  1.00 88.87           C  
ATOM   1485  C   LEU C  40      -4.176   1.319  16.115  1.00 88.87           C  
ATOM   1486  CB  LEU C  40      -3.922   0.845  13.671  1.00 88.87           C  
ATOM   1487  O   LEU C  40      -5.129   2.013  16.475  1.00 88.87           O  
ATOM   1488  CG  LEU C  40      -3.628   1.397  12.276  1.00 88.87           C  
ATOM   1489  CD1 LEU C  40      -4.225   0.486  11.209  1.00 88.87           C  
ATOM   1490  CD2 LEU C  40      -4.167   2.816  12.137  1.00 88.87           C  
ATOM   1491  N   VAL C  41      -3.808   0.271  16.691  1.00 86.00           N  
ATOM   1492  CA  VAL C  41      -4.453  -0.144  17.932  1.00 86.00           C  
ATOM   1493  C   VAL C  41      -4.276   0.939  18.994  1.00 86.00           C  
ATOM   1494  CB  VAL C  41      -3.890  -1.489  18.442  1.00 86.00           C  
ATOM   1495  O   VAL C  41      -5.215   1.258  19.727  1.00 86.00           O  
ATOM   1496  CG1 VAL C  41      -4.380  -1.777  19.860  1.00 86.00           C  
ATOM   1497  CG2 VAL C  41      -4.280  -2.624  17.497  1.00 86.00           C  
ATOM   1498  N   SER C  42      -3.100   1.501  19.027  1.00 81.93           N  
ATOM   1499  CA  SER C  42      -2.810   2.537  20.014  1.00 81.93           C  
ATOM   1500  C   SER C  42      -3.608   3.806  19.734  1.00 81.93           C  
ATOM   1501  CB  SER C  42      -1.315   2.859  20.030  1.00 81.93           C  
ATOM   1502  O   SER C  42      -3.962   4.539  20.660  1.00 81.93           O  
ATOM   1503  OG  SER C  42      -0.563   1.736  20.458  1.00 81.93           O  
ATOM   1504  N   LEU C  43      -3.846   4.059  18.470  1.00 79.43           N  
ATOM   1505  CA  LEU C  43      -4.607   5.236  18.066  1.00 79.43           C  
ATOM   1506  C   LEU C  43      -6.088   5.061  18.382  1.00 79.43           C  
ATOM   1507  CB  LEU C  43      -4.421   5.507  16.570  1.00 79.43           C  
ATOM   1508  O   LEU C  43      -6.787   6.038  18.662  1.00 79.43           O  
ATOM   1509  CG  LEU C  43      -4.898   6.869  16.064  1.00 79.43           C  
ATOM   1510  CD1 LEU C  43      -4.148   7.991  16.775  1.00 79.43           C  
ATOM   1511  CD2 LEU C  43      -4.716   6.972  14.553  1.00 79.43           C  
ATOM   1512  N   SER C  44      -6.621   3.859  18.127  1.00 71.46           N  
ATOM   1513  CA  SER C  44      -8.039   3.569  18.314  1.00 71.46           C  
ATOM   1514  C   SER C  44      -8.419   3.599  19.790  1.00 71.46           C  
ATOM   1515  CB  SER C  44      -8.391   2.207  17.715  1.00 71.46           C  
ATOM   1516  O   SER C  44      -7.731   3.009  20.626  1.00 71.46           O  
ATOM   1517  OG  SER C  44      -7.583   1.187  18.277  1.00 71.46           O  
ATOM   1518  N   TYR C  45      -8.323   4.813  20.486  1.00 58.33           N  
ATOM   1519  CA  TYR C  45      -8.713   4.951  21.885  1.00 58.33           C  
ATOM   1520  C   TYR C  45      -9.783   3.931  22.256  1.00 58.33           C  
ATOM   1521  CB  TYR C  45      -9.223   6.368  22.164  1.00 58.33           C  
ATOM   1522  O   TYR C  45     -10.336   3.256  21.384  1.00 58.33           O  
ATOM   1523  CG  TYR C  45      -8.385   7.129  23.162  1.00 58.33           C  
ATOM   1524  CD1 TYR C  45      -8.732   7.164  24.510  1.00 58.33           C  
ATOM   1525  CD2 TYR C  45      -7.245   7.816  22.758  1.00 58.33           C  
ATOM   1526  CE1 TYR C  45      -7.964   7.866  25.433  1.00 58.33           C  
ATOM   1527  CE2 TYR C  45      -6.469   8.522  23.672  1.00 58.33           C  
ATOM   1528  OH  TYR C  45      -6.071   9.237  25.914  1.00 58.33           O  
ATOM   1529  CZ  TYR C  45      -6.835   8.540  25.005  1.00 58.33           C  
ATOM   1530  N   HIS C  46     -10.610   4.061  23.589  1.00 53.61           N  
ATOM   1531  CA  HIS C  46     -11.447   3.352  24.551  1.00 53.61           C  
ATOM   1532  C   HIS C  46     -12.784   2.958  23.933  1.00 53.61           C  
ATOM   1533  CB  HIS C  46     -11.677   4.211  25.796  1.00 53.61           C  
ATOM   1534  O   HIS C  46     -13.447   2.036  24.413  1.00 53.61           O  
ATOM   1535  CG  HIS C  46     -10.464   4.352  26.660  1.00 53.61           C  
ATOM   1536  CD2 HIS C  46      -9.678   5.423  26.921  1.00 53.61           C  
ATOM   1537  ND1 HIS C  46      -9.934   3.300  27.375  1.00 53.61           N  
ATOM   1538  CE1 HIS C  46      -8.871   3.720  28.041  1.00 53.61           C  
ATOM   1539  NE2 HIS C  46      -8.694   5.004  27.782  1.00 53.61           N  
ATOM   1540  N   LEU C  47     -13.315   3.555  22.678  1.00 52.21           N  
ATOM   1541  CA  LEU C  47     -14.699   3.096  22.703  1.00 52.21           C  
ATOM   1542  C   LEU C  47     -15.257   2.974  21.289  1.00 52.21           C  
ATOM   1543  CB  LEU C  47     -15.566   4.053  23.526  1.00 52.21           C  
ATOM   1544  O   LEU C  47     -16.322   2.387  21.086  1.00 52.21           O  
ATOM   1545  CG  LEU C  47     -15.346   4.036  25.039  1.00 52.21           C  
ATOM   1546  CD1 LEU C  47     -15.977   5.268  25.680  1.00 52.21           C  
ATOM   1547  CD2 LEU C  47     -15.916   2.759  25.649  1.00 52.21           C  
ATOM   1548  N   ASP C  48     -14.645   3.738  20.259  1.00 61.74           N  
ATOM   1549  CA  ASP C  48     -15.298   3.722  18.954  1.00 61.74           C  
ATOM   1550  C   ASP C  48     -14.351   3.203  17.873  1.00 61.74           C  
ATOM   1551  CB  ASP C  48     -15.799   5.120  18.587  1.00 61.74           C  
ATOM   1552  O   ASP C  48     -13.135   3.168  18.071  1.00 61.74           O  
ATOM   1553  CG  ASP C  48     -17.159   5.438  19.183  1.00 61.74           C  
ATOM   1554  OD1 ASP C  48     -17.921   4.499  19.497  1.00 61.74           O  
ATOM   1555  OD2 ASP C  48     -17.472   6.638  19.336  1.00 61.74           O  
ATOM   1556  N   THR C  49     -14.844   2.259  17.020  1.00 71.43           N  
ATOM   1557  CA  THR C  49     -14.192   1.678  15.852  1.00 71.43           C  
ATOM   1558  C   THR C  49     -13.765   2.767  14.872  1.00 71.43           C  
ATOM   1559  CB  THR C  49     -15.117   0.675  15.137  1.00 71.43           C  
ATOM   1560  O   THR C  49     -13.044   2.496  13.910  1.00 71.43           O  
ATOM   1561  CG2 THR C  49     -15.360  -0.560  15.999  1.00 71.43           C  
ATOM   1562  OG1 THR C  49     -16.373   1.306  14.861  1.00 71.43           O  
ATOM   1563  N   LYS C  50     -13.973   4.019  15.297  1.00 83.17           N  
ATOM   1564  CA  LYS C  50     -13.632   5.092  14.367  1.00 83.17           C  
ATOM   1565  C   LYS C  50     -12.271   5.696  14.700  1.00 83.17           C  
ATOM   1566  CB  LYS C  50     -14.707   6.179  14.385  1.00 83.17           C  
ATOM   1567  O   LYS C  50     -11.937   5.878  15.873  1.00 83.17           O  
ATOM   1568  CG  LYS C  50     -16.046   5.735  13.816  1.00 83.17           C  
ATOM   1569  CD  LYS C  50     -16.992   6.915  13.628  1.00 83.17           C  
ATOM   1570  CE  LYS C  50     -18.325   6.475  13.037  1.00 83.17           C  
ATOM   1571  NZ  LYS C  50     -19.264   7.624  12.873  1.00 83.17           N  
ATOM   1572  N   VAL C  51     -11.495   5.916  13.695  1.00 84.74           N  
ATOM   1573  CA  VAL C  51     -10.162   6.491  13.846  1.00 84.74           C  
ATOM   1574  C   VAL C  51     -10.008   7.689  12.911  1.00 84.74           C  
ATOM   1575  CB  VAL C  51      -9.059   5.448  13.562  1.00 84.74           C  
ATOM   1576  O   VAL C  51     -10.522   7.680  11.790  1.00 84.74           O  
ATOM   1577  CG1 VAL C  51      -7.675   6.091  13.638  1.00 84.74           C  
ATOM   1578  CG2 VAL C  51      -9.164   4.281  14.542  1.00 84.74           C  
ATOM   1579  N   ARG C  52      -9.407   8.747  13.461  1.00 85.79           N  
ATOM   1580  CA  ARG C  52      -8.996   9.851  12.601  1.00 85.79           C  
ATOM   1581  C   ARG C  52      -7.597   9.617  12.041  1.00 85.79           C  
ATOM   1582  CB  ARG C  52      -9.040  11.175  13.366  1.00 85.79           C  
ATOM   1583  O   ARG C  52      -6.629   9.518  12.798  1.00 85.79           O  
ATOM   1584  CG  ARG C  52      -8.879  12.403  12.484  1.00 85.79           C  
ATOM   1585  CD  ARG C  52      -9.095  13.691  13.265  1.00 85.79           C  
ATOM   1586  NE  ARG C  52     -10.486  13.841  13.684  1.00 85.79           N  
ATOM   1587  NH1 ARG C  52     -10.321  16.099  14.142  1.00 85.79           N  
ATOM   1588  NH2 ARG C  52     -12.312  15.004  14.450  1.00 85.79           N  
ATOM   1589  CZ  ARG C  52     -11.036  14.981  14.091  1.00 85.79           C  
ATOM   1590  N   CYS C  53      -7.513   9.614  10.729  1.00 90.63           N  
ATOM   1591  CA  CYS C  53      -6.229   9.360  10.085  1.00 90.63           C  
ATOM   1592  C   CYS C  53      -5.261  10.512  10.326  1.00 90.63           C  
ATOM   1593  CB  CYS C  53      -6.416   9.144   8.584  1.00 90.63           C  
ATOM   1594  O   CYS C  53      -5.561  11.660   9.995  1.00 90.63           O  
ATOM   1595  SG  CYS C  53      -4.866   8.954   7.677  1.00 90.63           S  
ATOM   1596  N   PRO C  54      -4.110  10.177  10.791  1.00 87.42           N  
ATOM   1597  CA  PRO C  54      -3.148  11.242  11.086  1.00 87.42           C  
ATOM   1598  C   PRO C  54      -2.627  11.932   9.827  1.00 87.42           C  
ATOM   1599  CB  PRO C  54      -2.019  10.505  11.811  1.00 87.42           C  
ATOM   1600  O   PRO C  54      -2.116  13.053   9.900  1.00 87.42           O  
ATOM   1601  CG  PRO C  54      -2.669   9.296  12.402  1.00 87.42           C  
ATOM   1602  CD  PRO C  54      -3.751   8.832  11.470  1.00 87.42           C  
ATOM   1603  N   MET C  55      -2.820  11.280   8.716  1.00 89.94           N  
ATOM   1604  CA  MET C  55      -2.209  11.817   7.503  1.00 89.94           C  
ATOM   1605  C   MET C  55      -3.195  12.698   6.743  1.00 89.94           C  
ATOM   1606  CB  MET C  55      -1.717  10.684   6.602  1.00 89.94           C  
ATOM   1607  O   MET C  55      -2.814  13.738   6.202  1.00 89.94           O  
ATOM   1608  CG  MET C  55      -0.502   9.951   7.147  1.00 89.94           C  
ATOM   1609  SD  MET C  55       0.984  11.025   7.238  1.00 89.94           S  
ATOM   1610  CE  MET C  55       1.261  11.339   5.473  1.00 89.94           C  
ATOM   1611  N   CYS C  56      -4.496  12.323   6.758  1.00 89.77           N  
ATOM   1612  CA  CYS C  56      -5.428  13.094   5.944  1.00 89.77           C  
ATOM   1613  C   CYS C  56      -6.558  13.660   6.796  1.00 89.77           C  
ATOM   1614  CB  CYS C  56      -6.007  12.227   4.825  1.00 89.77           C  
ATOM   1615  O   CYS C  56      -7.381  14.436   6.308  1.00 89.77           O  
ATOM   1616  SG  CYS C  56      -7.175  10.977   5.404  1.00 89.77           S  
ATOM   1617  N   TRP C  57      -6.644  13.168   8.092  1.00 87.26           N  
ATOM   1618  CA  TRP C  57      -7.551  13.666   9.121  1.00 87.26           C  
ATOM   1619  C   TRP C  57      -8.989  13.255   8.825  1.00 87.26           C  
ATOM   1620  CB  TRP C  57      -7.454  15.190   9.231  1.00 87.26           C  
ATOM   1621  O   TRP C  57      -9.928  13.778   9.430  1.00 87.26           O  
ATOM   1622  CG  TRP C  57      -6.391  15.666  10.175  1.00 87.26           C  
ATOM   1623  CD1 TRP C  57      -5.038  15.567  10.010  1.00 87.26           C  
ATOM   1624  CD2 TRP C  57      -6.596  16.313  11.435  1.00 87.26           C  
ATOM   1625  CE2 TRP C  57      -5.320  16.578  11.980  1.00 87.26           C  
ATOM   1626  CE3 TRP C  57      -7.735  16.695  12.156  1.00 87.26           C  
ATOM   1627  NE1 TRP C  57      -4.388  16.114  11.092  1.00 87.26           N  
ATOM   1628  CH2 TRP C  57      -6.283  17.573  13.900  1.00 87.26           C  
ATOM   1629  CZ2 TRP C  57      -5.152  17.210  13.215  1.00 87.26           C  
ATOM   1630  CZ3 TRP C  57      -7.566  17.323  13.385  1.00 87.26           C  
ATOM   1631  N   GLN C  58      -9.201  12.372   7.917  1.00 89.02           N  
ATOM   1632  CA  GLN C  58     -10.511  11.763   7.709  1.00 89.02           C  
ATOM   1633  C   GLN C  58     -10.846  10.783   8.830  1.00 89.02           C  
ATOM   1634  CB  GLN C  58     -10.564  11.050   6.357  1.00 89.02           C  
ATOM   1635  O   GLN C  58      -9.969  10.072   9.323  1.00 89.02           O  
ATOM   1636  CG  GLN C  58     -11.966  10.632   5.936  1.00 89.02           C  
ATOM   1637  CD  GLN C  58     -12.010  10.048   4.537  1.00 89.02           C  
ATOM   1638  NE2 GLN C  58     -13.000   9.200   4.278  1.00 89.02           N  
ATOM   1639  OE1 GLN C  58     -11.161  10.357   3.694  1.00 89.02           O  
ATOM   1640  N   VAL C  59     -12.130  10.826   9.181  1.00 87.95           N  
ATOM   1641  CA  VAL C  59     -12.594   9.837  10.148  1.00 87.95           C  
ATOM   1642  C   VAL C  59     -13.007   8.559   9.423  1.00 87.95           C  
ATOM   1643  CB  VAL C  59     -13.772  10.376  10.991  1.00 87.95           C  
ATOM   1644  O   VAL C  59     -13.873   8.588   8.544  1.00 87.95           O  
ATOM   1645  CG1 VAL C  59     -14.249   9.322  11.988  1.00 87.95           C  
ATOM   1646  CG2 VAL C  59     -13.365  11.658  11.716  1.00 87.95           C  
ATOM   1647  N   VAL C  60     -12.335   7.497   9.777  1.00 89.18           N  
ATOM   1648  CA  VAL C  60     -12.593   6.233   9.096  1.00 89.18           C  
ATOM   1649  C   VAL C  60     -12.861   5.137  10.125  1.00 89.18           C  
ATOM   1650  CB  VAL C  60     -11.415   5.829   8.182  1.00 89.18           C  
ATOM   1651  O   VAL C  60     -12.568   5.305  11.312  1.00 89.18           O  
ATOM   1652  CG1 VAL C  60     -11.218   6.857   7.070  1.00 89.18           C  
ATOM   1653  CG2 VAL C  60     -10.135   5.671   9.001  1.00 89.18           C  
ATOM   1654  N   ASP C  61     -13.466   4.010   9.608  1.00 85.33           N  
ATOM   1655  CA  ASP C  61     -13.667   2.845  10.464  1.00 85.33           C  
ATOM   1656  C   ASP C  61     -12.391   2.013  10.568  1.00 85.33           C  
ATOM   1657  CB  ASP C  61     -14.816   1.983   9.937  1.00 85.33           C  
ATOM   1658  O   ASP C  61     -12.008   1.332   9.614  1.00 85.33           O  
ATOM   1659  CG  ASP C  61     -15.195   0.858  10.883  1.00 85.33           C  
ATOM   1660  OD1 ASP C  61     -14.557   0.715  11.948  1.00 85.33           O  
ATOM   1661  OD2 ASP C  61     -16.140   0.105  10.559  1.00 85.33           O  
ATOM   1662  N   GLY C  62     -11.785   2.015  11.696  1.00 79.57           N  
ATOM   1663  CA  GLY C  62     -10.523   1.323  11.904  1.00 79.57           C  
ATOM   1664  C   GLY C  62     -10.658  -0.187  11.876  1.00 79.57           C  
ATOM   1665  O   GLY C  62      -9.679  -0.899  11.642  1.00 79.57           O  
ATOM   1666  N   SER C  63     -11.911  -0.704  12.117  1.00 81.33           N  
ATOM   1667  CA  SER C  63     -12.143  -2.143  12.185  1.00 81.33           C  
ATOM   1668  C   SER C  63     -12.151  -2.768  10.794  1.00 81.33           C  
ATOM   1669  CB  SER C  63     -13.464  -2.441  12.895  1.00 81.33           C  
ATOM   1670  O   SER C  63     -12.050  -3.988  10.655  1.00 81.33           O  
ATOM   1671  OG  SER C  63     -14.555  -1.888  12.178  1.00 81.33           O  
ATOM   1672  N   SER C  64     -12.127  -1.979   9.742  1.00 85.43           N  
ATOM   1673  CA  SER C  64     -12.217  -2.485   8.376  1.00 85.43           C  
ATOM   1674  C   SER C  64     -10.873  -2.387   7.661  1.00 85.43           C  
ATOM   1675  CB  SER C  64     -13.279  -1.718   7.588  1.00 85.43           C  
ATOM   1676  O   SER C  64     -10.807  -2.496   6.435  1.00 85.43           O  
ATOM   1677  OG  SER C  64     -12.964  -0.337   7.531  1.00 85.43           O  
ATOM   1678  N   SER C  65      -9.789  -2.191   8.457  1.00 91.66           N  
ATOM   1679  CA  SER C  65      -8.472  -2.076   7.840  1.00 91.66           C  
ATOM   1680  C   SER C  65      -7.988  -3.422   7.313  1.00 91.66           C  
ATOM   1681  CB  SER C  65      -7.458  -1.517   8.840  1.00 91.66           C  
ATOM   1682  O   SER C  65      -8.260  -4.464   7.914  1.00 91.66           O  
ATOM   1683  OG  SER C  65      -7.397  -2.328  10.000  1.00 91.66           O  
ATOM   1684  N   LEU C  66      -7.295  -3.376   6.143  1.00 94.92           N  
ATOM   1685  CA  LEU C  66      -6.805  -4.572   5.465  1.00 94.92           C  
ATOM   1686  C   LEU C  66      -5.284  -4.557   5.367  1.00 94.92           C  
ATOM   1687  CB  LEU C  66      -7.418  -4.685   4.067  1.00 94.92           C  
ATOM   1688  O   LEU C  66      -4.673  -3.488   5.299  1.00 94.92           O  
ATOM   1689  CG  LEU C  66      -8.942  -4.799   4.001  1.00 94.92           C  
ATOM   1690  CD1 LEU C  66      -9.426  -4.611   2.567  1.00 94.92           C  
ATOM   1691  CD2 LEU C  66      -9.402  -6.143   4.554  1.00 94.92           C  
ATOM   1692  N   PRO C  67      -4.735  -5.782   5.379  1.00 97.33           N  
ATOM   1693  CA  PRO C  67      -3.287  -5.826   5.163  1.00 97.33           C  
ATOM   1694  C   PRO C  67      -2.876  -5.268   3.802  1.00 97.33           C  
ATOM   1695  CB  PRO C  67      -2.961  -7.318   5.262  1.00 97.33           C  
ATOM   1696  O   PRO C  67      -3.485  -5.605   2.783  1.00 97.33           O  
ATOM   1697  CG  PRO C  67      -4.109  -7.911   6.014  1.00 97.33           C  
ATOM   1698  CD  PRO C  67      -5.335  -7.089   5.737  1.00 97.33           C  
ATOM   1699  N   ASN C  68      -1.923  -4.405   3.831  1.00 98.04           N  
ATOM   1700  CA  ASN C  68      -1.371  -3.872   2.590  1.00 98.04           C  
ATOM   1701  C   ASN C  68      -0.273  -4.773   2.032  1.00 98.04           C  
ATOM   1702  CB  ASN C  68      -0.837  -2.454   2.804  1.00 98.04           C  
ATOM   1703  O   ASN C  68       0.913  -4.464   2.158  1.00 98.04           O  
ATOM   1704  CG  ASN C  68      -0.637  -1.703   1.503  1.00 98.04           C  
ATOM   1705  ND2 ASN C  68      -0.632  -0.377   1.579  1.00 98.04           N  
ATOM   1706  OD1 ASN C  68      -0.488  -2.308   0.439  1.00 98.04           O  
ATOM   1707  N   VAL C  69      -0.643  -5.843   1.357  1.00 96.29           N  
ATOM   1708  CA  VAL C  69       0.248  -6.908   0.908  1.00 96.29           C  
ATOM   1709  C   VAL C  69       1.249  -6.352  -0.103  1.00 96.29           C  
ATOM   1710  CB  VAL C  69      -0.540  -8.082   0.286  1.00 96.29           C  
ATOM   1711  O   VAL C  69       2.435  -6.688  -0.060  1.00 96.29           O  
ATOM   1712  CG1 VAL C  69       0.413  -9.134  -0.278  1.00 96.29           C  
ATOM   1713  CG2 VAL C  69      -1.475  -8.704   1.322  1.00 96.29           C  
ATOM   1714  N   SER C  70       0.815  -5.472  -0.953  1.00 95.30           N  
ATOM   1715  CA  SER C  70       1.705  -4.897  -1.956  1.00 95.30           C  
ATOM   1716  C   SER C  70       2.808  -4.069  -1.306  1.00 95.30           C  
ATOM   1717  CB  SER C  70       0.918  -4.030  -2.939  1.00 95.30           C  
ATOM   1718  O   SER C  70       3.972  -4.153  -1.704  1.00 95.30           O  
ATOM   1719  OG  SER C  70      -0.005  -4.816  -3.675  1.00 95.30           O  
ATOM   1720  N   LEU C  71       2.454  -3.331  -0.294  1.00 94.98           N  
ATOM   1721  CA  LEU C  71       3.446  -2.550   0.437  1.00 94.98           C  
ATOM   1722  C   LEU C  71       4.437  -3.463   1.152  1.00 94.98           C  
ATOM   1723  CB  LEU C  71       2.762  -1.629   1.450  1.00 94.98           C  
ATOM   1724  O   LEU C  71       5.645  -3.215   1.128  1.00 94.98           O  
ATOM   1725  CG  LEU C  71       3.675  -0.678   2.226  1.00 94.98           C  
ATOM   1726  CD1 LEU C  71       4.440   0.225   1.265  1.00 94.98           C  
ATOM   1727  CD2 LEU C  71       2.865   0.151   3.217  1.00 94.98           C  
ATOM   1728  N   ALA C  72       3.929  -4.502   1.703  1.00 93.34           N  
ATOM   1729  CA  ALA C  72       4.786  -5.473   2.378  1.00 93.34           C  
ATOM   1730  C   ALA C  72       5.774  -6.106   1.402  1.00 93.34           C  
ATOM   1731  CB  ALA C  72       3.940  -6.553   3.049  1.00 93.34           C  
ATOM   1732  O   ALA C  72       6.935  -6.337   1.747  1.00 93.34           O  
ATOM   1733  N   TRP C  73       5.348  -6.350   0.218  1.00 88.52           N  
ATOM   1734  CA  TRP C  73       6.207  -6.944  -0.802  1.00 88.52           C  
ATOM   1735  C   TRP C  73       7.337  -5.994  -1.183  1.00 88.52           C  
ATOM   1736  CB  TRP C  73       5.391  -7.312  -2.044  1.00 88.52           C  
ATOM   1737  O   TRP C  73       8.474  -6.424  -1.391  1.00 88.52           O  
ATOM   1738  CG  TRP C  73       4.717  -8.648  -1.957  1.00 88.52           C  
ATOM   1739  CD1 TRP C  73       4.506  -9.393  -0.830  1.00 88.52           C  
ATOM   1740  CD2 TRP C  73       4.170  -9.401  -3.044  1.00 88.52           C  
ATOM   1741  CE2 TRP C  73       3.642 -10.594  -2.501  1.00 88.52           C  
ATOM   1742  CE3 TRP C  73       4.074  -9.183  -4.425  1.00 88.52           C  
ATOM   1743  NE1 TRP C  73       3.860 -10.564  -1.150  1.00 88.52           N  
ATOM   1744  CH2 TRP C  73       2.946 -11.327  -4.641  1.00 88.52           C  
ATOM   1745  CZ2 TRP C  73       3.026 -11.566  -3.294  1.00 88.52           C  
ATOM   1746  CZ3 TRP C  73       3.461 -10.152  -5.211  1.00 88.52           C  
ATOM   1747  N   VAL C  74       7.056  -4.741  -1.245  1.00 88.06           N  
ATOM   1748  CA  VAL C  74       8.069  -3.737  -1.553  1.00 88.06           C  
ATOM   1749  C   VAL C  74       9.131  -3.719  -0.456  1.00 88.06           C  
ATOM   1750  CB  VAL C  74       7.445  -2.332  -1.713  1.00 88.06           C  
ATOM   1751  O   VAL C  74      10.330  -3.727  -0.744  1.00 88.06           O  
ATOM   1752  CG1 VAL C  74       8.534  -1.268  -1.838  1.00 88.06           C  
ATOM   1753  CG2 VAL C  74       6.517  -2.297  -2.926  1.00 88.06           C  
ATOM   1754  N   ILE C  75       8.696  -3.711   0.760  1.00 88.54           N  
ATOM   1755  CA  ILE C  75       9.588  -3.662   1.913  1.00 88.54           C  
ATOM   1756  C   ILE C  75      10.465  -4.912   1.941  1.00 88.54           C  
ATOM   1757  CB  ILE C  75       8.797  -3.534   3.235  1.00 88.54           C  
ATOM   1758  O   ILE C  75      11.673  -4.826   2.178  1.00 88.54           O  
ATOM   1759  CG1 ILE C  75       8.106  -2.167   3.312  1.00 88.54           C  
ATOM   1760  CG2 ILE C  75       9.718  -3.751   4.439  1.00 88.54           C  
ATOM   1761  CD1 ILE C  75       7.076  -2.057   4.428  1.00 88.54           C  
ATOM   1762  N   GLU C  76       9.895  -6.063   1.619  1.00 83.32           N  
ATOM   1763  CA  GLU C  76      10.636  -7.321   1.610  1.00 83.32           C  
ATOM   1764  C   GLU C  76      11.723  -7.314   0.539  1.00 83.32           C  
ATOM   1765  CB  GLU C  76       9.687  -8.502   1.388  1.00 83.32           C  
ATOM   1766  O   GLU C  76      12.814  -7.848   0.751  1.00 83.32           O  
ATOM   1767  CG  GLU C  76      10.330  -9.861   1.630  1.00 83.32           C  
ATOM   1768  CD  GLU C  76       9.374 -11.023   1.412  1.00 83.32           C  
ATOM   1769  OE1 GLU C  76       9.794 -12.192   1.572  1.00 83.32           O  
ATOM   1770  OE2 GLU C  76       8.197 -10.763   1.078  1.00 83.32           O  
ATOM   1771  N   ALA C  77      11.427  -6.735  -0.588  1.00 77.20           N  
ATOM   1772  CA  ALA C  77      12.390  -6.666  -1.684  1.00 77.20           C  
ATOM   1773  C   ALA C  77      13.610  -5.839  -1.292  1.00 77.20           C  
ATOM   1774  CB  ALA C  77      11.733  -6.081  -2.932  1.00 77.20           C  
ATOM   1775  O   ALA C  77      14.715  -6.077  -1.787  1.00 77.20           O  
ATOM   1776  N   LEU C  78      13.439  -4.926  -0.360  1.00 75.66           N  
ATOM   1777  CA  LEU C  78      14.530  -4.051   0.058  1.00 75.66           C  
ATOM   1778  C   LEU C  78      15.382  -4.720   1.132  1.00 75.66           C  
ATOM   1779  CB  LEU C  78      13.981  -2.722   0.582  1.00 75.66           C  
ATOM   1780  O   LEU C  78      16.556  -4.381   1.299  1.00 75.66           O  
ATOM   1781  CG  LEU C  78      13.362  -1.787  -0.459  1.00 75.66           C  
ATOM   1782  CD1 LEU C  78      12.688  -0.603   0.226  1.00 75.66           C  
ATOM   1783  CD2 LEU C  78      14.421  -1.309  -1.446  1.00 75.66           C  
ATOM   1784  N   ARG C  79      14.788  -5.633   1.899  1.00 70.96           N  
ATOM   1785  CA  ARG C  79      15.478  -6.272   3.015  1.00 70.96           C  
ATOM   1786  C   ARG C  79      16.301  -7.465   2.539  1.00 70.96           C  
ATOM   1787  CB  ARG C  79      14.477  -6.718   4.083  1.00 70.96           C  
ATOM   1788  O   ARG C  79      17.359  -7.759   3.098  1.00 70.96           O  
ATOM   1789  CG  ARG C  79      13.901  -5.574   4.902  1.00 70.96           C  
ATOM   1790  CD  ARG C  79      12.969  -6.078   5.995  1.00 70.96           C  
ATOM   1791  NE  ARG C  79      12.464  -4.984   6.820  1.00 70.96           N  
ATOM   1792  NH1 ARG C  79      10.998  -6.297   8.030  1.00 70.96           N  
ATOM   1793  NH2 ARG C  79      11.154  -4.050   8.458  1.00 70.96           N  
ATOM   1794  CZ  ARG C  79      11.540  -5.113   7.768  1.00 70.96           C  
ATOM   1795  N   LEU C  80      15.948  -8.274   1.623  1.00 61.30           N  
ATOM   1796  CA  LEU C  80      16.584  -9.542   1.280  1.00 61.30           C  
ATOM   1797  C   LEU C  80      17.083  -9.528  -0.161  1.00 61.30           C  
ATOM   1798  CB  LEU C  80      15.607 -10.704   1.483  1.00 61.30           C  
ATOM   1799  O   LEU C  80      16.450 -10.107  -1.047  1.00 61.30           O  
ATOM   1800  CG  LEU C  80      15.483 -11.243   2.909  1.00 61.30           C  
ATOM   1801  CD1 LEU C  80      14.017 -11.311   3.324  1.00 61.30           C  
ATOM   1802  CD2 LEU C  80      16.139 -12.615   3.021  1.00 61.30           C  
ATOM   1803  N   PRO C  81      18.232  -8.638  -0.185  1.00 57.54           N  
ATOM   1804  CA  PRO C  81      18.786  -8.605  -1.541  1.00 57.54           C  
ATOM   1805  C   PRO C  81      19.476  -9.911  -1.929  1.00 57.54           C  
ATOM   1806  CB  PRO C  81      19.791  -7.452  -1.484  1.00 57.54           C  
ATOM   1807  O   PRO C  81      20.183 -10.506  -1.111  1.00 57.54           O  
ATOM   1808  CG  PRO C  81      19.763  -6.991  -0.062  1.00 57.54           C  
ATOM   1809  CD  PRO C  81      18.750  -7.810   0.685  1.00 57.54           C  
ATOM   1810  N   GLY C  82      18.700 -10.935  -2.370  1.00 55.44           N  
ATOM   1811  CA  GLY C  82      19.477 -12.078  -2.823  1.00 55.44           C  
ATOM   1812  C   GLY C  82      18.683 -13.370  -2.842  1.00 55.44           C  
ATOM   1813  O   GLY C  82      19.255 -14.455  -2.957  1.00 55.44           O  
ATOM   1814  N   ASP C  83      17.518 -13.332  -2.423  1.00 53.80           N  
ATOM   1815  CA  ASP C  83      16.883 -14.640  -2.551  1.00 53.80           C  
ATOM   1816  C   ASP C  83      16.886 -15.111  -4.004  1.00 53.80           C  
ATOM   1817  CB  ASP C  83      15.450 -14.596  -2.016  1.00 53.80           C  
ATOM   1818  O   ASP C  83      16.814 -14.297  -4.926  1.00 53.80           O  
ATOM   1819  CG  ASP C  83      15.220 -15.553  -0.859  1.00 53.80           C  
ATOM   1820  OD1 ASP C  83      16.109 -16.383  -0.568  1.00 53.80           O  
ATOM   1821  OD2 ASP C  83      14.139 -15.479  -0.235  1.00 53.80           O  
ATOM   1822  N   PRO C  84      17.391 -16.330  -4.198  1.00 52.95           N  
ATOM   1823  CA  PRO C  84      17.311 -16.849  -5.565  1.00 52.95           C  
ATOM   1824  C   PRO C  84      16.012 -16.462  -6.269  1.00 52.95           C  
ATOM   1825  CB  PRO C  84      17.396 -18.366  -5.372  1.00 52.95           C  
ATOM   1826  O   PRO C  84      14.982 -16.281  -5.614  1.00 52.95           O  
ATOM   1827  CG  PRO C  84      17.450 -18.559  -3.891  1.00 52.95           C  
ATOM   1828  CD  PRO C  84      17.453 -17.209  -3.233  1.00 52.95           C  
ATOM   1829  N   GLU C  85      16.185 -15.672  -7.339  1.00 56.49           N  
ATOM   1830  CA  GLU C  85      15.080 -15.197  -8.166  1.00 56.49           C  
ATOM   1831  C   GLU C  85      13.961 -16.231  -8.241  1.00 56.49           C  
ATOM   1832  CB  GLU C  85      15.573 -14.852  -9.574  1.00 56.49           C  
ATOM   1833  O   GLU C  85      14.162 -17.336  -8.750  1.00 56.49           O  
ATOM   1834  CG  GLU C  85      16.030 -13.409  -9.730  1.00 56.49           C  
ATOM   1835  CD  GLU C  85      16.362 -13.037 -11.166  1.00 56.49           C  
ATOM   1836  OE1 GLU C  85      16.604 -11.840 -11.443  1.00 56.49           O  
ATOM   1837  OE2 GLU C  85      16.380 -13.950 -12.023  1.00 56.49           O  
ATOM   1838  N   PRO C  86      12.992 -16.072  -7.437  1.00 59.96           N  
ATOM   1839  CA  PRO C  86      11.915 -17.034  -7.676  1.00 59.96           C  
ATOM   1840  C   PRO C  86      11.623 -17.236  -9.162  1.00 59.96           C  
ATOM   1841  CB  PRO C  86      10.715 -16.405  -6.964  1.00 59.96           C  
ATOM   1842  O   PRO C  86      11.945 -16.371  -9.980  1.00 59.96           O  
ATOM   1843  CG  PRO C  86      11.159 -15.020  -6.619  1.00 59.96           C  
ATOM   1844  CD  PRO C  86      12.628 -14.904  -6.907  1.00 59.96           C  
ATOM   1845  N   LYS C  87      11.377 -18.491  -9.561  1.00 75.64           N  
ATOM   1846  CA  LYS C  87      10.931 -18.743 -10.928  1.00 75.64           C  
ATOM   1847  C   LYS C  87       9.685 -17.927 -11.259  1.00 75.64           C  
ATOM   1848  CB  LYS C  87      10.653 -20.232 -11.136  1.00 75.64           C  
ATOM   1849  O   LYS C  87       8.714 -17.930 -10.499  1.00 75.64           O  
ATOM   1850  CG  LYS C  87      11.906 -21.091 -11.215  1.00 75.64           C  
ATOM   1851  CD  LYS C  87      11.575 -22.530 -11.590  1.00 75.64           C  
ATOM   1852  CE  LYS C  87      12.820 -23.406 -11.601  1.00 75.64           C  
ATOM   1853  NZ  LYS C  87      12.503 -24.815 -11.982  1.00 75.64           N  
ATOM   1854  N   VAL C  88       9.902 -17.057 -12.130  1.00 82.77           N  
ATOM   1855  CA  VAL C  88       8.796 -16.194 -12.529  1.00 82.77           C  
ATOM   1856  C   VAL C  88       8.296 -16.602 -13.913  1.00 82.77           C  
ATOM   1857  CB  VAL C  88       9.209 -14.705 -12.529  1.00 82.77           C  
ATOM   1858  O   VAL C  88       9.027 -17.228 -14.684  1.00 82.77           O  
ATOM   1859  CG1 VAL C  88       9.557 -14.241 -11.116  1.00 82.77           C  
ATOM   1860  CG2 VAL C  88      10.387 -14.479 -13.475  1.00 82.77           C  
ATOM   1861  N   CYS C  89       7.057 -16.408 -14.072  1.00 85.60           N  
ATOM   1862  CA  CYS C  89       6.452 -16.650 -15.377  1.00 85.60           C  
ATOM   1863  C   CYS C  89       7.156 -15.844 -16.462  1.00 85.60           C  
ATOM   1864  CB  CYS C  89       4.965 -16.298 -15.351  1.00 85.60           C  
ATOM   1865  O   CYS C  89       7.347 -14.635 -16.318  1.00 85.60           O  
ATOM   1866  SG  CYS C  89       4.152 -16.456 -16.957  1.00 85.60           S  
ATOM   1867  N   VAL C  90       7.472 -16.465 -17.560  1.00 82.30           N  
ATOM   1868  CA  VAL C  90       8.215 -15.820 -18.637  1.00 82.30           C  
ATOM   1869  C   VAL C  90       7.319 -14.808 -19.349  1.00 82.30           C  
ATOM   1870  CB  VAL C  90       8.761 -16.853 -19.648  1.00 82.30           C  
ATOM   1871  O   VAL C  90       7.809 -13.838 -19.931  1.00 82.30           O  
ATOM   1872  CG1 VAL C  90       9.844 -17.717 -19.004  1.00 82.30           C  
ATOM   1873  CG2 VAL C  90       7.627 -17.723 -20.186  1.00 82.30           C  
ATOM   1874  N   HIS C  91       5.994 -15.069 -19.278  1.00 80.51           N  
ATOM   1875  CA  HIS C  91       5.057 -14.216 -20.001  1.00 80.51           C  
ATOM   1876  C   HIS C  91       4.637 -13.018 -19.156  1.00 80.51           C  
ATOM   1877  CB  HIS C  91       3.824 -15.015 -20.428  1.00 80.51           C  
ATOM   1878  O   HIS C  91       4.457 -11.916 -19.679  1.00 80.51           O  
ATOM   1879  CG  HIS C  91       4.139 -16.170 -21.324  1.00 80.51           C  
ATOM   1880  CD2 HIS C  91       4.035 -17.505 -21.124  1.00 80.51           C  
ATOM   1881  ND1 HIS C  91       4.629 -16.008 -22.602  1.00 80.51           N  
ATOM   1882  CE1 HIS C  91       4.813 -17.197 -23.151  1.00 80.51           C  
ATOM   1883  NE2 HIS C  91       4.460 -18.123 -22.275  1.00 80.51           N  
ATOM   1884  N   HIS C  92       4.494 -13.208 -17.759  1.00 80.85           N  
ATOM   1885  CA  HIS C  92       3.873 -12.179 -16.933  1.00 80.85           C  
ATOM   1886  C   HIS C  92       4.836 -11.675 -15.863  1.00 80.85           C  
ATOM   1887  CB  HIS C  92       2.597 -12.715 -16.280  1.00 80.85           C  
ATOM   1888  O   HIS C  92       4.549 -10.692 -15.177  1.00 80.85           O  
ATOM   1889  CG  HIS C  92       1.614 -13.278 -17.257  1.00 80.85           C  
ATOM   1890  CD2 HIS C  92       0.851 -12.674 -18.198  1.00 80.85           C  
ATOM   1891  ND1 HIS C  92       1.327 -14.623 -17.331  1.00 80.85           N  
ATOM   1892  CE1 HIS C  92       0.426 -14.823 -18.279  1.00 80.85           C  
ATOM   1893  NE2 HIS C  92       0.121 -13.656 -18.821  1.00 80.85           N  
ATOM   1894  N   ARG C  93       5.956 -12.326 -15.628  1.00 79.20           N  
ATOM   1895  CA  ARG C  93       6.984 -11.985 -14.649  1.00 79.20           C  
ATOM   1896  C   ARG C  93       6.424 -12.022 -13.231  1.00 79.20           C  
ATOM   1897  CB  ARG C  93       7.571 -10.603 -14.945  1.00 79.20           C  
ATOM   1898  O   ARG C  93       6.851 -11.250 -12.370  1.00 79.20           O  
ATOM   1899  CG  ARG C  93       8.514 -10.576 -16.138  1.00 79.20           C  
ATOM   1900  CD  ARG C  93       9.232  -9.240 -16.259  1.00 79.20           C  
ATOM   1901  NE  ARG C  93       8.534  -8.333 -17.166  1.00 79.20           N  
ATOM   1902  NH1 ARG C  93       9.129  -6.410 -16.033  1.00 79.20           N  
ATOM   1903  NH2 ARG C  93       7.835  -6.280 -17.921  1.00 79.20           N  
ATOM   1904  CZ  ARG C  93       8.501  -7.010 -17.038  1.00 79.20           C  
ATOM   1905  N   ASN C  94       5.366 -12.759 -13.057  1.00 83.89           N  
ATOM   1906  CA  ASN C  94       4.778 -13.037 -11.751  1.00 83.89           C  
ATOM   1907  C   ASN C  94       5.279 -14.361 -11.182  1.00 83.89           C  
ATOM   1908  CB  ASN C  94       3.251 -13.041 -11.840  1.00 83.89           C  
ATOM   1909  O   ASN C  94       5.715 -15.238 -11.929  1.00 83.89           O  
ATOM   1910  CG  ASN C  94       2.680 -11.668 -12.135  1.00 83.89           C  
ATOM   1911  ND2 ASN C  94       1.375 -11.607 -12.373  1.00 83.89           N  
ATOM   1912  OD1 ASN C  94       3.405 -10.670 -12.150  1.00 83.89           O  
ATOM   1913  N   PRO C  95       5.180 -14.487  -9.944  1.00 83.10           N  
ATOM   1914  CA  PRO C  95       5.591 -15.759  -9.344  1.00 83.10           C  
ATOM   1915  C   PRO C  95       4.765 -16.942  -9.845  1.00 83.10           C  
ATOM   1916  CB  PRO C  95       5.366 -15.531  -7.847  1.00 83.10           C  
ATOM   1917  O   PRO C  95       3.559 -16.807 -10.067  1.00 83.10           O  
ATOM   1918  CG  PRO C  95       5.378 -14.045  -7.681  1.00 83.10           C  
ATOM   1919  CD  PRO C  95       4.877 -13.419  -8.950  1.00 83.10           C  
ATOM   1920  N   LEU C  96       5.514 -18.060 -10.125  1.00 87.36           N  
ATOM   1921  CA  LEU C  96       4.831 -19.306 -10.456  1.00 87.36           C  
ATOM   1922  C   LEU C  96       4.246 -19.955  -9.206  1.00 87.36           C  
ATOM   1923  CB  LEU C  96       5.792 -20.277 -11.147  1.00 87.36           C  
ATOM   1924  O   LEU C  96       4.955 -20.647  -8.471  1.00 87.36           O  
ATOM   1925  CG  LEU C  96       6.351 -19.831 -12.499  1.00 87.36           C  
ATOM   1926  CD1 LEU C  96       7.461 -20.774 -12.951  1.00 87.36           C  
ATOM   1927  CD2 LEU C  96       5.240 -19.765 -13.542  1.00 87.36           C  
ATOM   1928  N   SER C  97       2.945 -19.716  -9.037  1.00 86.34           N  
ATOM   1929  CA  SER C  97       2.345 -20.125  -7.771  1.00 86.34           C  
ATOM   1930  C   SER C  97       1.220 -21.131  -7.992  1.00 86.34           C  
ATOM   1931  CB  SER C  97       1.812 -18.909  -7.013  1.00 86.34           C  
ATOM   1932  O   SER C  97       0.578 -21.571  -7.036  1.00 86.34           O  
ATOM   1933  OG  SER C  97       0.861 -18.206  -7.794  1.00 86.34           O  
ATOM   1934  N   LEU C  98       1.026 -21.514  -9.272  1.00 89.86           N  
ATOM   1935  CA  LEU C  98      -0.055 -22.441  -9.592  1.00 89.86           C  
ATOM   1936  C   LEU C  98       0.458 -23.603 -10.436  1.00 89.86           C  
ATOM   1937  CB  LEU C  98      -1.181 -21.716 -10.333  1.00 89.86           C  
ATOM   1938  O   LEU C  98       1.514 -23.502 -11.064  1.00 89.86           O  
ATOM   1939  CG  LEU C  98      -1.773 -20.490  -9.635  1.00 89.86           C  
ATOM   1940  CD1 LEU C  98      -2.752 -19.775 -10.559  1.00 89.86           C  
ATOM   1941  CD2 LEU C  98      -2.457 -20.895  -8.333  1.00 89.86           C  
ATOM   1942  N   PHE C  99      -0.292 -24.719 -10.349  1.00 90.27           N  
ATOM   1943  CA  PHE C  99      -0.002 -25.882 -11.180  1.00 90.27           C  
ATOM   1944  C   PHE C  99      -1.185 -26.210 -12.083  1.00 90.27           C  
ATOM   1945  CB  PHE C  99       0.346 -27.093 -10.309  1.00 90.27           C  
ATOM   1946  O   PHE C  99      -2.302 -26.414 -11.602  1.00 90.27           O  
ATOM   1947  CG  PHE C  99       0.758 -28.308 -11.096  1.00 90.27           C  
ATOM   1948  CD1 PHE C  99      -0.122 -29.369 -11.274  1.00 90.27           C  
ATOM   1949  CD2 PHE C  99       2.026 -28.390 -11.657  1.00 90.27           C  
ATOM   1950  CE1 PHE C  99       0.256 -30.495 -12.002  1.00 90.27           C  
ATOM   1951  CE2 PHE C  99       2.411 -29.511 -12.385  1.00 90.27           C  
ATOM   1952  CZ  PHE C  99       1.525 -30.563 -12.556  1.00 90.27           C  
ATOM   1953  N   CYS C 100      -0.918 -26.156 -13.343  1.00 91.19           N  
ATOM   1954  CA  CYS C 100      -1.927 -26.566 -14.314  1.00 91.19           C  
ATOM   1955  C   CYS C 100      -1.951 -28.082 -14.468  1.00 91.19           C  
ATOM   1956  CB  CYS C 100      -1.664 -25.911 -15.669  1.00 91.19           C  
ATOM   1957  O   CYS C 100      -1.004 -28.673 -14.990  1.00 91.19           O  
ATOM   1958  SG  CYS C 100      -2.880 -26.342 -16.934  1.00 91.19           S  
ATOM   1959  N   GLU C 101      -3.027 -28.710 -14.123  1.00 89.73           N  
ATOM   1960  CA  GLU C 101      -3.134 -30.166 -14.109  1.00 89.73           C  
ATOM   1961  C   GLU C 101      -3.202 -30.728 -15.526  1.00 89.73           C  
ATOM   1962  CB  GLU C 101      -4.361 -30.607 -13.307  1.00 89.73           C  
ATOM   1963  O   GLU C 101      -2.624 -31.779 -15.811  1.00 89.73           O  
ATOM   1964  CG  GLU C 101      -4.305 -30.225 -11.836  1.00 89.73           C  
ATOM   1965  CD  GLU C 101      -5.498 -30.729 -11.039  1.00 89.73           C  
ATOM   1966  OE1 GLU C 101      -5.707 -30.259  -9.897  1.00 89.73           O  
ATOM   1967  OE2 GLU C 101      -6.228 -31.600 -11.560  1.00 89.73           O  
ATOM   1968  N   LYS C 102      -3.799 -29.986 -16.391  1.00 91.45           N  
ATOM   1969  CA  LYS C 102      -3.937 -30.416 -17.779  1.00 91.45           C  
ATOM   1970  C   LYS C 102      -2.590 -30.399 -18.496  1.00 91.45           C  
ATOM   1971  CB  LYS C 102      -4.937 -29.528 -18.520  1.00 91.45           C  
ATOM   1972  O   LYS C 102      -2.220 -31.371 -19.157  1.00 91.45           O  
ATOM   1973  CG  LYS C 102      -5.147 -29.915 -19.977  1.00 91.45           C  
ATOM   1974  CD  LYS C 102      -6.114 -28.966 -20.673  1.00 91.45           C  
ATOM   1975  CE  LYS C 102      -6.269 -29.307 -22.149  1.00 91.45           C  
ATOM   1976  NZ  LYS C 102      -7.256 -28.413 -22.824  1.00 91.45           N  
ATOM   1977  N   ASP C 103      -1.843 -29.343 -18.310  1.00 90.48           N  
ATOM   1978  CA  ASP C 103      -0.587 -29.176 -19.035  1.00 90.48           C  
ATOM   1979  C   ASP C 103       0.600 -29.634 -18.190  1.00 90.48           C  
ATOM   1980  CB  ASP C 103      -0.401 -27.717 -19.457  1.00 90.48           C  
ATOM   1981  O   ASP C 103       1.731 -29.689 -18.678  1.00 90.48           O  
ATOM   1982  CG  ASP C 103      -1.479 -27.233 -20.411  1.00 90.48           C  
ATOM   1983  OD1 ASP C 103      -1.872 -27.993 -21.323  1.00 90.48           O  
ATOM   1984  OD2 ASP C 103      -1.937 -26.081 -20.252  1.00 90.48           O  
ATOM   1985  N   GLN C 104       0.368 -29.929 -16.961  1.00 86.83           N  
ATOM   1986  CA  GLN C 104       1.382 -30.419 -16.033  1.00 86.83           C  
ATOM   1987  C   GLN C 104       2.576 -29.469 -15.973  1.00 86.83           C  
ATOM   1988  CB  GLN C 104       1.846 -31.820 -16.434  1.00 86.83           C  
ATOM   1989  O   GLN C 104       3.724 -29.899 -16.101  1.00 86.83           O  
ATOM   1990  CG  GLN C 104       0.783 -32.895 -16.251  1.00 86.83           C  
ATOM   1991  CD  GLN C 104       1.327 -34.297 -16.450  1.00 86.83           C  
ATOM   1992  NE2 GLN C 104       0.742 -35.032 -17.391  1.00 86.83           N  
ATOM   1993  OE1 GLN C 104       2.265 -34.717 -15.765  1.00 86.83           O  
ATOM   1994  N   GLU C 105       2.276 -28.219 -15.670  1.00 88.25           N  
ATOM   1995  CA  GLU C 105       3.334 -27.217 -15.574  1.00 88.25           C  
ATOM   1996  C   GLU C 105       2.986 -26.143 -14.547  1.00 88.25           C  
ATOM   1997  CB  GLU C 105       3.592 -26.575 -16.939  1.00 88.25           C  
ATOM   1998  O   GLU C 105       1.810 -25.918 -14.251  1.00 88.25           O  
ATOM   1999  CG  GLU C 105       2.409 -25.787 -17.482  1.00 88.25           C  
ATOM   2000  CD  GLU C 105       2.659 -25.204 -18.864  1.00 88.25           C  
ATOM   2001  OE1 GLU C 105       1.833 -24.392 -19.339  1.00 88.25           O  
ATOM   2002  OE2 GLU C 105       3.689 -25.564 -19.477  1.00 88.25           O  
ATOM   2003  N   LEU C 106       4.055 -25.484 -14.104  1.00 90.97           N  
ATOM   2004  CA  LEU C 106       3.863 -24.355 -13.201  1.00 90.97           C  
ATOM   2005  C   LEU C 106       3.511 -23.091 -13.978  1.00 90.97           C  
ATOM   2006  CB  LEU C 106       5.123 -24.118 -12.363  1.00 90.97           C  
ATOM   2007  O   LEU C 106       4.124 -22.799 -15.007  1.00 90.97           O  
ATOM   2008  CG  LEU C 106       5.489 -25.216 -11.364  1.00 90.97           C  
ATOM   2009  CD1 LEU C 106       6.871 -24.956 -10.773  1.00 90.97           C  
ATOM   2010  CD2 LEU C 106       4.439 -25.307 -10.261  1.00 90.97           C  
ATOM   2011  N   ILE C 107       2.478 -22.435 -13.423  1.00 89.66           N  
ATOM   2012  CA  ILE C 107       2.053 -21.217 -14.105  1.00 89.66           C  
ATOM   2013  C   ILE C 107       1.799 -20.114 -13.080  1.00 89.66           C  
ATOM   2014  CB  ILE C 107       0.787 -21.458 -14.958  1.00 89.66           C  
ATOM   2015  O   ILE C 107       1.761 -20.374 -11.875  1.00 89.66           O  
ATOM   2016  CG1 ILE C 107      -0.393 -21.850 -14.062  1.00 89.66           C  
ATOM   2017  CG2 ILE C 107       1.048 -22.530 -16.020  1.00 89.66           C  
ATOM   2018  CD1 ILE C 107      -1.735 -21.872 -14.780  1.00 89.66           C  
ATOM   2019  N   CYS C 108       1.630 -18.887 -13.536  1.00 87.59           N  
ATOM   2020  CA  CYS C 108       1.276 -17.776 -12.661  1.00 87.59           C  
ATOM   2021  C   CYS C 108      -0.230 -17.538 -12.664  1.00 87.59           C  
ATOM   2022  CB  CYS C 108       2.003 -16.502 -13.090  1.00 87.59           C  
ATOM   2023  O   CYS C 108      -0.961 -18.170 -13.427  1.00 87.59           O  
ATOM   2024  SG  CYS C 108       1.287 -15.710 -14.547  1.00 87.59           S  
ATOM   2025  N   GLY C 109      -0.697 -16.714 -11.864  1.00 87.25           N  
ATOM   2026  CA  GLY C 109      -2.118 -16.430 -11.736  1.00 87.25           C  
ATOM   2027  C   GLY C 109      -2.736 -15.892 -13.012  1.00 87.25           C  
ATOM   2028  O   GLY C 109      -3.846 -16.282 -13.383  1.00 87.25           O  
ATOM   2029  N   LEU C 110      -1.971 -15.115 -13.699  1.00 87.56           N  
ATOM   2030  CA  LEU C 110      -2.503 -14.515 -14.918  1.00 87.56           C  
ATOM   2031  C   LEU C 110      -2.620 -15.552 -16.029  1.00 87.56           C  
ATOM   2032  CB  LEU C 110      -1.614 -13.356 -15.377  1.00 87.56           C  
ATOM   2033  O   LEU C 110      -3.581 -15.537 -16.801  1.00 87.56           O  
ATOM   2034  CG  LEU C 110      -1.803 -12.026 -14.645  1.00 87.56           C  
ATOM   2035  CD1 LEU C 110      -0.709 -11.041 -15.045  1.00 87.56           C  
ATOM   2036  CD2 LEU C 110      -3.184 -11.446 -14.937  1.00 87.56           C  
ATOM   2037  N   CYS C 111      -1.696 -16.449 -16.132  1.00 87.72           N  
ATOM   2038  CA  CYS C 111      -1.813 -17.549 -17.083  1.00 87.72           C  
ATOM   2039  C   CYS C 111      -3.068 -18.370 -16.816  1.00 87.72           C  
ATOM   2040  CB  CYS C 111      -0.580 -18.449 -17.015  1.00 87.72           C  
ATOM   2041  O   CYS C 111      -3.751 -18.791 -17.752  1.00 87.72           O  
ATOM   2042  SG  CYS C 111       0.897 -17.718 -17.755  1.00 87.72           S  
ATOM   2043  N   GLY C 112      -3.339 -18.507 -15.573  1.00 87.04           N  
ATOM   2044  CA  GLY C 112      -4.522 -19.258 -15.183  1.00 87.04           C  
ATOM   2045  C   GLY C 112      -5.818 -18.533 -15.494  1.00 87.04           C  
ATOM   2046  O   GLY C 112      -6.814 -19.161 -15.859  1.00 87.04           O  
ATOM   2047  N   LEU C 113      -5.733 -17.196 -15.441  1.00 84.86           N  
ATOM   2048  CA  LEU C 113      -6.949 -16.403 -15.590  1.00 84.86           C  
ATOM   2049  C   LEU C 113      -7.172 -16.020 -17.050  1.00 84.86           C  
ATOM   2050  CB  LEU C 113      -6.876 -15.143 -14.725  1.00 84.86           C  
ATOM   2051  O   LEU C 113      -8.313 -15.964 -17.513  1.00 84.86           O  
ATOM   2052  CG  LEU C 113      -7.147 -15.330 -13.231  1.00 84.86           C  
ATOM   2053  CD1 LEU C 113      -6.801 -14.056 -12.467  1.00 84.86           C  
ATOM   2054  CD2 LEU C 113      -8.602 -15.722 -12.996  1.00 84.86           C  
ATOM   2055  N   LEU C 114      -6.239 -15.617 -17.857  1.00 77.20           N  
ATOM   2056  CA  LEU C 114      -6.422 -15.003 -19.168  1.00 77.20           C  
ATOM   2057  C   LEU C 114      -5.718 -15.813 -20.251  1.00 77.20           C  
ATOM   2058  CB  LEU C 114      -5.895 -13.566 -19.165  1.00 77.20           C  
ATOM   2059  O   LEU C 114      -5.997 -15.642 -21.440  1.00 77.20           O  
ATOM   2060  CG  LEU C 114      -6.529 -12.613 -18.151  1.00 77.20           C  
ATOM   2061  CD1 LEU C 114      -5.691 -11.345 -18.019  1.00 77.20           C  
ATOM   2062  CD2 LEU C 114      -7.959 -12.274 -18.556  1.00 77.20           C  
ATOM   2063  N   GLY C 115      -4.896 -16.695 -19.963  1.00 72.16           N  
ATOM   2064  CA  GLY C 115      -3.991 -17.316 -20.916  1.00 72.16           C  
ATOM   2065  C   GLY C 115      -4.479 -18.665 -21.410  1.00 72.16           C  
ATOM   2066  O   GLY C 115      -5.685 -18.911 -21.468  1.00 72.16           O  
ATOM   2067  N   SER C 116      -3.546 -19.259 -21.970  1.00 77.93           N  
ATOM   2068  CA  SER C 116      -3.795 -20.556 -22.591  1.00 77.93           C  
ATOM   2069  C   SER C 116      -4.283 -21.574 -21.566  1.00 77.93           C  
ATOM   2070  CB  SER C 116      -2.529 -21.074 -23.275  1.00 77.93           C  
ATOM   2071  O   SER C 116      -4.839 -22.612 -21.931  1.00 77.93           O  
ATOM   2072  OG  SER C 116      -1.400 -20.912 -22.434  1.00 77.93           O  
ATOM   2073  N   HIS C 117      -4.229 -21.081 -20.342  1.00 88.24           N  
ATOM   2074  CA  HIS C 117      -4.614 -22.040 -19.313  1.00 88.24           C  
ATOM   2075  C   HIS C 117      -5.963 -21.678 -18.700  1.00 88.24           C  
ATOM   2076  CB  HIS C 117      -3.544 -22.115 -18.222  1.00 88.24           C  
ATOM   2077  O   HIS C 117      -6.359 -22.248 -17.681  1.00 88.24           O  
ATOM   2078  CG  HIS C 117      -2.201 -22.535 -18.728  1.00 88.24           C  
ATOM   2079  CD2 HIS C 117      -1.140 -21.804 -19.146  1.00 88.24           C  
ATOM   2080  ND1 HIS C 117      -1.831 -23.857 -18.848  1.00 88.24           N  
ATOM   2081  CE1 HIS C 117      -0.597 -23.921 -19.319  1.00 88.24           C  
ATOM   2082  NE2 HIS C 117      -0.155 -22.689 -19.509  1.00 88.24           N  
ATOM   2083  N   GLN C 118      -6.543 -20.800 -19.496  1.00 82.61           N  
ATOM   2084  CA  GLN C 118      -7.845 -20.339 -19.027  1.00 82.61           C  
ATOM   2085  C   GLN C 118      -8.846 -21.490 -18.964  1.00 82.61           C  
ATOM   2086  CB  GLN C 118      -8.380 -19.228 -19.932  1.00 82.61           C  
ATOM   2087  O   GLN C 118      -8.934 -22.295 -19.893  1.00 82.61           O  
ATOM   2088  CG  GLN C 118      -9.688 -18.618 -19.449  1.00 82.61           C  
ATOM   2089  CD  GLN C 118     -10.219 -17.549 -20.386  1.00 82.61           C  
ATOM   2090  NE2 GLN C 118     -11.100 -16.696 -19.875  1.00 82.61           N  
ATOM   2091  OE1 GLN C 118      -9.839 -17.490 -21.560  1.00 82.61           O  
ATOM   2092  N   HIS C 119      -9.193 -21.985 -17.946  1.00 85.93           N  
ATOM   2093  CA  HIS C 119     -10.227 -22.990 -17.724  1.00 85.93           C  
ATOM   2094  C   HIS C 119      -9.615 -24.361 -17.457  1.00 85.93           C  
ATOM   2095  CB  HIS C 119     -11.170 -23.062 -18.927  1.00 85.93           C  
ATOM   2096  O   HIS C 119     -10.316 -25.374 -17.485  1.00 85.93           O  
ATOM   2097  CG  HIS C 119     -11.892 -21.780 -19.201  1.00 85.93           C  
ATOM   2098  CD2 HIS C 119     -12.891 -21.162 -18.529  1.00 85.93           C  
ATOM   2099  ND1 HIS C 119     -11.605 -20.983 -20.287  1.00 85.93           N  
ATOM   2100  CE1 HIS C 119     -12.398 -19.925 -20.271  1.00 85.93           C  
ATOM   2101  NE2 HIS C 119     -13.188 -20.010 -19.214  1.00 85.93           N  
ATOM   2102  N   HIS C 120      -8.296 -24.397 -17.472  1.00 92.18           N  
ATOM   2103  CA  HIS C 120      -7.660 -25.615 -16.985  1.00 92.18           C  
ATOM   2104  C   HIS C 120      -7.758 -25.719 -15.467  1.00 92.18           C  
ATOM   2105  CB  HIS C 120      -6.195 -25.665 -17.421  1.00 92.18           C  
ATOM   2106  O   HIS C 120      -7.809 -24.701 -14.773  1.00 92.18           O  
ATOM   2107  CG  HIS C 120      -6.013 -25.771 -18.902  1.00 92.18           C  
ATOM   2108  CD2 HIS C 120      -6.917 -25.799 -19.909  1.00 92.18           C  
ATOM   2109  ND1 HIS C 120      -4.772 -25.867 -19.494  1.00 92.18           N  
ATOM   2110  CE1 HIS C 120      -4.922 -25.948 -20.806  1.00 92.18           C  
ATOM   2111  NE2 HIS C 120      -6.214 -25.910 -21.083  1.00 92.18           N  
ATOM   2112  N   PRO C 121      -7.933 -26.940 -14.983  1.00 90.59           N  
ATOM   2113  CA  PRO C 121      -7.834 -27.092 -13.529  1.00 90.59           C  
ATOM   2114  C   PRO C 121      -6.464 -26.694 -12.986  1.00 90.59           C  
ATOM   2115  CB  PRO C 121      -8.094 -28.585 -13.312  1.00 90.59           C  
ATOM   2116  O   PRO C 121      -5.441 -27.218 -13.437  1.00 90.59           O  
ATOM   2117  CG  PRO C 121      -8.609 -29.078 -14.626  1.00 90.59           C  
ATOM   2118  CD  PRO C 121      -8.179 -28.117 -15.698  1.00 90.59           C  
ATOM   2119  N   VAL C 122      -6.483 -25.721 -12.126  1.00 90.36           N  
ATOM   2120  CA  VAL C 122      -5.223 -25.240 -11.570  1.00 90.36           C  
ATOM   2121  C   VAL C 122      -5.264 -25.327 -10.046  1.00 90.36           C  
ATOM   2122  CB  VAL C 122      -4.923 -23.790 -12.013  1.00 90.36           C  
ATOM   2123  O   VAL C 122      -6.329 -25.189  -9.438  1.00 90.36           O  
ATOM   2124  CG1 VAL C 122      -4.686 -23.724 -13.520  1.00 90.36           C  
ATOM   2125  CG2 VAL C 122      -6.067 -22.862 -11.607  1.00 90.36           C  
ATOM   2126  N   THR C 123      -4.169 -25.664  -9.447  1.00 87.72           N  
ATOM   2127  CA  THR C 123      -4.057 -25.773  -7.997  1.00 87.72           C  
ATOM   2128  C   THR C 123      -2.861 -24.975  -7.486  1.00 87.72           C  
ATOM   2129  CB  THR C 123      -3.922 -27.243  -7.557  1.00 87.72           C  
ATOM   2130  O   THR C 123      -1.815 -24.929  -8.135  1.00 87.72           O  
ATOM   2131  CG2 THR C 123      -4.120 -27.386  -6.051  1.00 87.72           C  
ATOM   2132  OG1 THR C 123      -4.909 -28.031  -8.235  1.00 87.72           O  
ATOM   2133  N   PRO C 124      -3.014 -24.389  -6.329  1.00 87.34           N  
ATOM   2134  CA  PRO C 124      -1.858 -23.717  -5.733  1.00 87.34           C  
ATOM   2135  C   PRO C 124      -0.697 -24.671  -5.459  1.00 87.34           C  
ATOM   2136  CB  PRO C 124      -2.416 -23.147  -4.427  1.00 87.34           C  
ATOM   2137  O   PRO C 124      -0.913 -25.797  -5.004  1.00 87.34           O  
ATOM   2138  CG  PRO C 124      -3.890 -23.044  -4.654  1.00 87.34           C  
ATOM   2139  CD  PRO C 124      -4.311 -24.160  -5.566  1.00 87.34           C  
ATOM   2140  N   VAL C 125       0.439 -24.176  -5.788  1.00 83.87           N  
ATOM   2141  CA  VAL C 125       1.639 -24.991  -5.624  1.00 83.87           C  
ATOM   2142  C   VAL C 125       1.793 -25.396  -4.160  1.00 83.87           C  
ATOM   2143  CB  VAL C 125       2.902 -24.245  -6.107  1.00 83.87           C  
ATOM   2144  O   VAL C 125       2.248 -26.503  -3.860  1.00 83.87           O  
ATOM   2145  CG1 VAL C 125       4.161 -25.044  -5.775  1.00 83.87           C  
ATOM   2146  CG2 VAL C 125       2.820 -23.971  -7.607  1.00 83.87           C  
ATOM   2147  N   SER C 126       1.314 -24.468  -3.331  1.00 77.39           N  
ATOM   2148  CA  SER C 126       1.431 -24.775  -1.909  1.00 77.39           C  
ATOM   2149  C   SER C 126       0.590 -25.990  -1.535  1.00 77.39           C  
ATOM   2150  CB  SER C 126       1.009 -23.572  -1.064  1.00 77.39           C  
ATOM   2151  O   SER C 126       0.980 -26.779  -0.671  1.00 77.39           O  
ATOM   2152  OG  SER C 126      -0.296 -23.145  -1.415  1.00 77.39           O  
ATOM   2153  N   THR C 127      -0.423 -26.202  -2.198  1.00 73.15           N  
ATOM   2154  CA  THR C 127      -1.308 -27.338  -1.960  1.00 73.15           C  
ATOM   2155  C   THR C 127      -0.701 -28.622  -2.517  1.00 73.15           C  
ATOM   2156  CB  THR C 127      -2.694 -27.107  -2.588  1.00 73.15           C  
ATOM   2157  O   THR C 127      -0.790 -29.680  -1.891  1.00 73.15           O  
ATOM   2158  CG2 THR C 127      -3.538 -26.169  -1.731  1.00 73.15           C  
ATOM   2159  OG1 THR C 127      -2.533 -26.531  -3.890  1.00 73.15           O  
ATOM   2160  N   VAL C 128      -0.033 -28.528  -3.666  1.00 68.44           N  
ATOM   2161  CA  VAL C 128       0.568 -29.679  -4.332  1.00 68.44           C  
ATOM   2162  C   VAL C 128       1.767 -30.174  -3.527  1.00 68.44           C  
ATOM   2163  CB  VAL C 128       0.999 -29.338  -5.776  1.00 68.44           C  
ATOM   2164  O   VAL C 128       1.939 -31.380  -3.335  1.00 68.44           O  
ATOM   2165  CG1 VAL C 128       1.660 -30.544  -6.441  1.00 68.44           C  
ATOM   2166  CG2 VAL C 128      -0.201 -28.864  -6.593  1.00 68.44           C  
ATOM   2167  N   CYS C 129       2.522 -29.246  -3.088  1.00 69.97           N  
ATOM   2168  CA  CYS C 129       3.698 -29.596  -2.298  1.00 69.97           C  
ATOM   2169  C   CYS C 129       3.296 -30.262  -0.988  1.00 69.97           C  
ATOM   2170  CB  CYS C 129       4.540 -28.353  -2.012  1.00 69.97           C  
ATOM   2171  O   CYS C 129       3.930 -31.227  -0.558  1.00 69.97           O  
ATOM   2172  SG  CYS C 129       5.695 -27.936  -3.337  1.00 69.97           S  
ATOM   2173  N   SER C 130       2.282 -29.696  -0.456  1.00 67.70           N  
ATOM   2174  CA  SER C 130       1.797 -30.283   0.789  1.00 67.70           C  
ATOM   2175  C   SER C 130       1.289 -31.704   0.568  1.00 67.70           C  
ATOM   2176  CB  SER C 130       0.686 -29.423   1.391  1.00 67.70           C  
ATOM   2177  O   SER C 130       1.547 -32.595   1.380  1.00 67.70           O  
ATOM   2178  OG  SER C 130       1.094 -28.069   1.487  1.00 67.70           O  
ATOM   2179  N   ARG C 131       0.671 -31.922  -0.573  1.00 66.46           N  
ATOM   2180  CA  ARG C 131       0.157 -33.249  -0.896  1.00 66.46           C  
ATOM   2181  C   ARG C 131       1.297 -34.227  -1.163  1.00 66.46           C  
ATOM   2182  CB  ARG C 131      -0.773 -33.185  -2.109  1.00 66.46           C  
ATOM   2183  O   ARG C 131       1.260 -35.371  -0.706  1.00 66.46           O  
ATOM   2184  CG  ARG C 131      -1.868 -34.240  -2.102  1.00 66.46           C  
ATOM   2185  CD  ARG C 131      -2.837 -34.055  -3.261  1.00 66.46           C  
ATOM   2186  NE  ARG C 131      -2.702 -35.118  -4.253  1.00 66.46           N  
ATOM   2187  NH1 ARG C 131      -4.346 -34.303  -5.655  1.00 66.46           N  
ATOM   2188  NH2 ARG C 131      -3.215 -36.220  -6.201  1.00 66.46           N  
ATOM   2189  CZ  ARG C 131      -3.421 -35.211  -5.367  1.00 66.46           C  
ATOM   2190  N   MET C 132       2.276 -33.716  -1.847  1.00 66.52           N  
ATOM   2191  CA  MET C 132       3.425 -34.560  -2.162  1.00 66.52           C  
ATOM   2192  C   MET C 132       4.203 -34.913  -0.898  1.00 66.52           C  
ATOM   2193  CB  MET C 132       4.346 -33.863  -3.165  1.00 66.52           C  
ATOM   2194  O   MET C 132       4.645 -36.051  -0.734  1.00 66.52           O  
ATOM   2195  CG  MET C 132       3.829 -33.893  -4.594  1.00 66.52           C  
ATOM   2196  SD  MET C 132       5.040 -33.211  -5.793  1.00 66.52           S  
ATOM   2197  CE  MET C 132       5.934 -34.725  -6.241  1.00 66.52           C  
ATOM   2198  N   LYS C 133       4.322 -33.944  -0.049  1.00 68.32           N  
ATOM   2199  CA  LYS C 133       4.996 -34.178   1.225  1.00 68.32           C  
ATOM   2200  C   LYS C 133       4.249 -35.214   2.061  1.00 68.32           C  
ATOM   2201  CB  LYS C 133       5.132 -32.872   2.009  1.00 68.32           C  
ATOM   2202  O   LYS C 133       4.866 -36.088   2.673  1.00 68.32           O  
ATOM   2203  CG  LYS C 133       6.243 -31.962   1.507  1.00 68.32           C  
ATOM   2204  CD  LYS C 133       6.380 -30.716   2.373  1.00 68.32           C  
ATOM   2205  CE  LYS C 133       7.383 -29.733   1.785  1.00 68.32           C  
ATOM   2206  NZ  LYS C 133       7.531 -28.516   2.638  1.00 68.32           N  
ATOM   2207  N   GLU C 134       3.013 -35.154   2.053  1.00 67.83           N  
ATOM   2208  CA  GLU C 134       2.187 -36.105   2.791  1.00 67.83           C  
ATOM   2209  C   GLU C 134       2.299 -37.508   2.199  1.00 67.83           C  
ATOM   2210  CB  GLU C 134       0.724 -35.654   2.800  1.00 67.83           C  
ATOM   2211  O   GLU C 134       2.390 -38.492   2.936  1.00 67.83           O  
ATOM   2212  CG  GLU C 134       0.371 -34.738   3.963  1.00 67.83           C  
ATOM   2213  CD  GLU C 134      -1.043 -34.186   3.884  1.00 67.83           C  
ATOM   2214  OE1 GLU C 134      -1.431 -33.382   4.762  1.00 67.83           O  
ATOM   2215  OE2 GLU C 134      -1.769 -34.560   2.937  1.00 67.83           O  
ATOM   2216  N   GLU C 135       2.272 -37.555   0.915  1.00 65.70           N  
ATOM   2217  CA  GLU C 135       2.405 -38.841   0.238  1.00 65.70           C  
ATOM   2218  C   GLU C 135       3.768 -39.471   0.512  1.00 65.70           C  
ATOM   2219  CB  GLU C 135       2.194 -38.679  -1.270  1.00 65.70           C  
ATOM   2220  O   GLU C 135       3.864 -40.678   0.743  1.00 65.70           O  
ATOM   2221  CG  GLU C 135       0.731 -38.608  -1.682  1.00 65.70           C  
ATOM   2222  CD  GLU C 135       0.538 -38.407  -3.177  1.00 65.70           C  
ATOM   2223  OE1 GLU C 135      -0.625 -38.357  -3.637  1.00 65.70           O  
ATOM   2224  OE2 GLU C 135       1.558 -38.301  -3.893  1.00 65.70           O  
ATOM   2225  N   LEU C 136       4.742 -38.574   0.504  1.00 65.51           N  
ATOM   2226  CA  LEU C 136       6.095 -39.040   0.786  1.00 65.51           C  
ATOM   2227  C   LEU C 136       6.218 -39.513   2.230  1.00 65.51           C  
ATOM   2228  CB  LEU C 136       7.113 -37.930   0.512  1.00 65.51           C  
ATOM   2229  O   LEU C 136       6.833 -40.548   2.499  1.00 65.51           O  
ATOM   2230  CG  LEU C 136       8.560 -38.375   0.295  1.00 65.51           C  
ATOM   2231  CD1 LEU C 136       8.803 -38.692  -1.177  1.00 65.51           C  
ATOM   2232  CD2 LEU C 136       9.528 -37.303   0.783  1.00 65.51           C  
ATOM   2233  N   ALA C 137       5.672 -38.860   3.150  1.00 67.72           N  
ATOM   2234  CA  ALA C 137       5.670 -39.236   4.561  1.00 67.72           C  
ATOM   2235  C   ALA C 137       4.961 -40.571   4.772  1.00 67.72           C  
ATOM   2236  CB  ALA C 137       5.008 -38.147   5.401  1.00 67.72           C  
ATOM   2237  O   ALA C 137       5.420 -41.408   5.553  1.00 67.72           O  
ATOM   2238  N   ALA C 138       3.878 -40.788   4.052  1.00 68.66           N  
ATOM   2239  CA  ALA C 138       3.129 -42.038   4.142  1.00 68.66           C  
ATOM   2240  C   ALA C 138       3.947 -43.208   3.605  1.00 68.66           C  
ATOM   2241  CB  ALA C 138       1.809 -41.923   3.383  1.00 68.66           C  
ATOM   2242  O   ALA C 138       3.936 -44.298   4.181  1.00 68.66           O  
ATOM   2243  N   LEU C 139       4.697 -42.935   2.535  1.00 63.84           N  
ATOM   2244  CA  LEU C 139       5.541 -43.970   1.948  1.00 63.84           C  
ATOM   2245  C   LEU C 139       6.675 -44.348   2.895  1.00 63.84           C  
ATOM   2246  CB  LEU C 139       6.113 -43.500   0.608  1.00 63.84           C  
ATOM   2247  O   LEU C 139       6.993 -45.530   3.049  1.00 63.84           O  
ATOM   2248  CG  LEU C 139       5.184 -43.609  -0.602  1.00 63.84           C  
ATOM   2249  CD1 LEU C 139       5.752 -42.822  -1.778  1.00 63.84           C  
ATOM   2250  CD2 LEU C 139       4.970 -45.070  -0.982  1.00 63.84           C  
ATOM   2251  N   PHE C 140       7.220 -43.339   3.546  1.00 67.43           N  
ATOM   2252  CA  PHE C 140       8.304 -43.567   4.494  1.00 67.43           C  
ATOM   2253  C   PHE C 140       7.811 -44.361   5.698  1.00 67.43           C  
ATOM   2254  CB  PHE C 140       8.907 -42.236   4.954  1.00 67.43           C  
ATOM   2255  O   PHE C 140       8.512 -45.245   6.195  1.00 67.43           O  
ATOM   2256  CG  PHE C 140      10.097 -41.798   4.144  1.00 67.43           C  
ATOM   2257  CD1 PHE C 140      11.354 -42.341   4.380  1.00 67.43           C  
ATOM   2258  CD2 PHE C 140       9.959 -40.842   3.146  1.00 67.43           C  
ATOM   2259  CE1 PHE C 140      12.458 -41.937   3.632  1.00 67.43           C  
ATOM   2260  CE2 PHE C 140      11.057 -40.433   2.395  1.00 67.43           C  
ATOM   2261  CZ  PHE C 140      12.306 -40.981   2.640  1.00 67.43           C  
ATOM   2262  N   SER C 141       6.640 -44.056   6.195  1.00 69.25           N  
ATOM   2263  CA  SER C 141       6.046 -44.772   7.319  1.00 69.25           C  
ATOM   2264  C   SER C 141       5.778 -46.231   6.966  1.00 69.25           C  
ATOM   2265  CB  SER C 141       4.745 -44.098   7.757  1.00 69.25           C  
ATOM   2266  O   SER C 141       5.996 -47.124   7.787  1.00 69.25           O  
ATOM   2267  OG  SER C 141       4.771 -43.808   9.144  1.00 69.25           O  
ATOM   2268  N   GLU C 142       5.376 -46.542   5.746  1.00 67.29           N  
ATOM   2269  CA  GLU C 142       5.112 -47.899   5.277  1.00 67.29           C  
ATOM   2270  C   GLU C 142       6.403 -48.705   5.164  1.00 67.29           C  
ATOM   2271  CB  GLU C 142       4.391 -47.870   3.927  1.00 67.29           C  
ATOM   2272  O   GLU C 142       6.433 -49.889   5.507  1.00 67.29           O  
ATOM   2273  CG  GLU C 142       2.875 -47.793   4.041  1.00 67.29           C  
ATOM   2274  CD  GLU C 142       2.181 -47.618   2.700  1.00 67.29           C  
ATOM   2275  OE1 GLU C 142       0.957 -47.354   2.680  1.00 67.29           O  
ATOM   2276  OE2 GLU C 142       2.866 -47.746   1.660  1.00 67.29           O  
ATOM   2277  N   LEU C 143       7.407 -47.971   4.758  1.00 64.06           N  
ATOM   2278  CA  LEU C 143       8.707 -48.615   4.606  1.00 64.06           C  
ATOM   2279  C   LEU C 143       9.298 -48.975   5.965  1.00 64.06           C  
ATOM   2280  CB  LEU C 143       9.671 -47.703   3.842  1.00 64.06           C  
ATOM   2281  O   LEU C 143       9.884 -50.047   6.128  1.00 64.06           O  
ATOM   2282  CG  LEU C 143       9.858 -48.008   2.355  1.00 64.06           C  
ATOM   2283  CD1 LEU C 143       9.791 -46.721   1.539  1.00 64.06           C  
ATOM   2284  CD2 LEU C 143      11.180 -48.730   2.119  1.00 64.06           C  
ATOM   2285  N   LYS C 144       9.017 -48.088   6.873  1.00 63.86           N  
ATOM   2286  CA  LYS C 144       9.493 -48.335   8.231  1.00 63.86           C  
ATOM   2287  C   LYS C 144       8.759 -49.513   8.865  1.00 63.86           C  
ATOM   2288  CB  LYS C 144       9.321 -47.085   9.096  1.00 63.86           C  
ATOM   2289  O   LYS C 144       9.362 -50.313   9.584  1.00 63.86           O  
ATOM   2290  CG  LYS C 144      10.587 -46.252   9.237  1.00 63.86           C  
ATOM   2291  CD  LYS C 144      10.398 -45.112  10.229  1.00 63.86           C  
ATOM   2292  CE  LYS C 144      11.661 -44.272  10.365  1.00 63.86           C  
ATOM   2293  NZ  LYS C 144      11.468 -43.128  11.305  1.00 63.86           N  
ATOM   2294  N   GLN C 145       7.591 -49.763   8.552  1.00 70.51           N  
ATOM   2295  CA  GLN C 145       6.781 -50.849   9.092  1.00 70.51           C  
ATOM   2296  C   GLN C 145       7.171 -52.188   8.471  1.00 70.51           C  
ATOM   2297  CB  GLN C 145       5.293 -50.577   8.860  1.00 70.51           C  
ATOM   2298  O   GLN C 145       7.183 -53.214   9.154  1.00 70.51           O  
ATOM   2299  CG  GLN C 145       4.599 -49.912  10.040  1.00 70.51           C  
ATOM   2300  CD  GLN C 145       3.093 -49.839   9.869  1.00 70.51           C  
ATOM   2301  NE2 GLN C 145       2.365 -49.933  10.977  1.00 70.51           N  
ATOM   2302  OE1 GLN C 145       2.588 -49.697   8.751  1.00 70.51           O  
ATOM   2303  N   GLU C 146       7.554 -52.096   7.284  1.00 67.85           N  
ATOM   2304  CA  GLU C 146       7.980 -53.302   6.580  1.00 67.85           C  
ATOM   2305  C   GLU C 146       9.334 -53.789   7.089  1.00 67.85           C  
ATOM   2306  CB  GLU C 146       8.044 -53.050   5.071  1.00 67.85           C  
ATOM   2307  O   GLU C 146       9.591 -54.994   7.128  1.00 67.85           O  
ATOM   2308  CG  GLU C 146       6.699 -53.169   4.370  1.00 67.85           C  
ATOM   2309  CD  GLU C 146       6.498 -54.509   3.681  1.00 67.85           C  
ATOM   2310  OE1 GLU C 146       5.334 -54.882   3.407  1.00 67.85           O  
ATOM   2311  OE2 GLU C 146       7.511 -55.193   3.415  1.00 67.85           O  
ATOM   2312  N   GLN C 147      10.087 -52.832   7.589  1.00 65.43           N  
ATOM   2313  CA  GLN C 147      11.404 -53.136   8.138  1.00 65.43           C  
ATOM   2314  C   GLN C 147      11.291 -53.769   9.522  1.00 65.43           C  
ATOM   2315  CB  GLN C 147      12.262 -51.871   8.208  1.00 65.43           C  
ATOM   2316  O   GLN C 147      12.105 -54.619   9.890  1.00 65.43           O  
ATOM   2317  CG  GLN C 147      13.076 -51.609   6.949  1.00 65.43           C  
ATOM   2318  CD  GLN C 147      14.060 -50.466   7.112  1.00 65.43           C  
ATOM   2319  NE2 GLN C 147      15.125 -50.482   6.319  1.00 65.43           N  
ATOM   2320  OE1 GLN C 147      13.863 -49.575   7.945  1.00 65.43           O  
ATOM   2321  N   LYS C 148      10.250 -53.499  10.184  1.00 70.40           N  
ATOM   2322  CA  LYS C 148      10.047 -54.050  11.520  1.00 70.40           C  
ATOM   2323  C   LYS C 148       9.508 -55.476  11.451  1.00 70.40           C  
ATOM   2324  CB  LYS C 148       9.091 -53.168  12.325  1.00 70.40           C  
ATOM   2325  O   LYS C 148       9.743 -56.278  12.357  1.00 70.40           O  
ATOM   2326  CG  LYS C 148       9.762 -51.975  12.992  1.00 70.40           C  
ATOM   2327  CD  LYS C 148       8.788 -51.207  13.875  1.00 70.40           C  
ATOM   2328  CE  LYS C 148       9.449 -49.995  14.517  1.00 70.40           C  
ATOM   2329  NZ  LYS C 148       8.481 -49.202  15.331  1.00 70.40           N  
ATOM   2330  N   LYS C 149       8.919 -55.786  10.456  1.00 68.75           N  
ATOM   2331  CA  LYS C 149       8.355 -57.123  10.293  1.00 68.75           C  
ATOM   2332  C   LYS C 149       9.411 -58.108   9.801  1.00 68.75           C  
ATOM   2333  CB  LYS C 149       7.173 -57.093   9.323  1.00 68.75           C  
ATOM   2334  O   LYS C 149       9.248 -59.322   9.942  1.00 68.75           O  
ATOM   2335  CG  LYS C 149       5.871 -56.612   9.948  1.00 68.75           C  
ATOM   2336  CD  LYS C 149       4.719 -56.669   8.953  1.00 68.75           C  
ATOM   2337  CE  LYS C 149       3.436 -56.106   9.549  1.00 68.75           C  
ATOM   2338  NZ  LYS C 149       2.312 -56.129   8.566  1.00 68.75           N  
ATOM   2339  N   VAL C 150      10.577 -57.529   9.401  1.00 55.41           N  
ATOM   2340  CA  VAL C 150      11.678 -58.421   9.050  1.00 55.41           C  
ATOM   2341  C   VAL C 150      12.655 -58.522  10.220  1.00 55.41           C  
ATOM   2342  CB  VAL C 150      12.415 -57.939   7.780  1.00 55.41           C  
ATOM   2343  O   VAL C 150      12.884 -57.541  10.932  1.00 55.41           O  
ATOM   2344  CG1 VAL C 150      13.520 -58.920   7.393  1.00 55.41           C  
ATOM   2345  CG2 VAL C 150      11.429 -57.759   6.628  1.00 55.41           C  
TER    2346      VAL C 150                                                      
ENDMDL                                                                          
END                                                                             
