# Supplementary material for: Structure and activation of the RING E3 ubiquitin ligase TRIM72 on the membrane
Source: Nat Struct Mol Biol. 2023 Sep 28;30(11):1695–706. doi: 10.1038/s41594-023-01111-7 (PMC10643145; doi:10.1038/s41594-023-01111-7)
Supplement: Supplementary file 5 — Predicted structures of the RING domain of 60 TRIM proteins. [file 41594_2023_1111_MOESM5_ESM.zip › R74_163c9_unrelaxed_rank_1_model_3.pdb]

MODEL     1                                                                     
ATOM      1  N   MET B   1     -10.880 -16.153  12.045  1.00 33.68           N  
ATOM      2  CA  MET B   1     -11.329 -14.998  12.817  1.00 33.68           C  
ATOM      3  C   MET B   1     -12.319 -14.159  12.016  1.00 33.68           C  
ATOM      4  CB  MET B   1     -10.137 -14.138  13.240  1.00 33.68           C  
ATOM      5  O   MET B   1     -12.025 -13.750  10.892  1.00 33.68           O  
ATOM      6  CG  MET B   1      -9.473 -14.600  14.528  1.00 33.68           C  
ATOM      7  SD  MET B   1      -8.193 -13.426  15.119  1.00 33.68           S  
ATOM      8  CE  MET B   1      -8.039 -13.965  16.845  1.00 33.68           C  
ATOM      9  N   ALA B   2     -13.638 -14.406  12.182  1.00 39.73           N  
ATOM     10  CA  ALA B   2     -14.712 -13.737  11.452  1.00 39.73           C  
ATOM     11  C   ALA B   2     -14.586 -12.220  11.561  1.00 39.73           C  
ATOM     12  CB  ALA B   2     -16.073 -14.194  11.970  1.00 39.73           C  
ATOM     13  O   ALA B   2     -14.428 -11.681  12.658  1.00 39.73           O  
ATOM     14  N   TRP B   3     -13.901 -11.579  10.649  1.00 44.98           N  
ATOM     15  CA  TRP B   3     -13.816 -10.123  10.636  1.00 44.98           C  
ATOM     16  C   TRP B   3     -15.205  -9.495  10.689  1.00 44.98           C  
ATOM     17  CB  TRP B   3     -13.070  -9.638   9.390  1.00 44.98           C  
ATOM     18  O   TRP B   3     -16.116  -9.928   9.979  1.00 44.98           O  
ATOM     19  CG  TRP B   3     -11.665 -10.149   9.284  1.00 44.98           C  
ATOM     20  CD1 TRP B   3     -11.270 -11.403   8.910  1.00 44.98           C  
ATOM     21  CD2 TRP B   3     -10.467  -9.417   9.560  1.00 44.98           C  
ATOM     22  CE2 TRP B   3      -9.381 -10.291   9.332  1.00 44.98           C  
ATOM     23  CE3 TRP B   3     -10.206  -8.105   9.979  1.00 44.98           C  
ATOM     24  NE1 TRP B   3      -9.898 -11.495   8.937  1.00 44.98           N  
ATOM     25  CH2 TRP B   3      -7.826  -8.606   9.919  1.00 44.98           C  
ATOM     26  CZ2 TRP B   3      -8.053  -9.894   9.509  1.00 44.98           C  
ATOM     27  CZ3 TRP B   3      -8.884  -7.712  10.154  1.00 44.98           C  
ATOM     28  N   GLN B   4     -15.717  -9.171  11.788  1.00 46.91           N  
ATOM     29  CA  GLN B   4     -17.048  -8.577  11.854  1.00 46.91           C  
ATOM     30  C   GLN B   4     -16.997  -7.079  11.564  1.00 46.91           C  
ATOM     31  CB  GLN B   4     -17.680  -8.825  13.224  1.00 46.91           C  
ATOM     32  O   GLN B   4     -16.630  -6.286  12.433  1.00 46.91           O  
ATOM     33  CG  GLN B   4     -18.159 -10.256  13.430  1.00 46.91           C  
ATOM     34  CD  GLN B   4     -18.727 -10.491  14.817  1.00 46.91           C  
ATOM     35  NE2 GLN B   4     -18.423 -11.649  15.394  1.00 46.91           N  
ATOM     36  OE1 GLN B   4     -19.431  -9.638  15.367  1.00 46.91           O  
ATOM     37  N   VAL B   5     -16.417  -6.606  10.477  1.00 52.73           N  
ATOM     38  CA  VAL B   5     -16.517  -5.157  10.328  1.00 52.73           C  
ATOM     39  C   VAL B   5     -17.679  -4.812   9.398  1.00 52.73           C  
ATOM     40  CB  VAL B   5     -15.203  -4.551   9.786  1.00 52.73           C  
ATOM     41  O   VAL B   5     -17.931  -5.520   8.421  1.00 52.73           O  
ATOM     42  CG1 VAL B   5     -15.318  -3.032   9.668  1.00 52.73           C  
ATOM     43  CG2 VAL B   5     -14.030  -4.932  10.687  1.00 52.73           C  
ATOM     44  N   SER B   6     -18.516  -3.867   9.902  1.00 55.30           N  
ATOM     45  CA  SER B   6     -19.492  -3.315   8.968  1.00 55.30           C  
ATOM     46  C   SER B   6     -18.806  -2.688   7.759  1.00 55.30           C  
ATOM     47  CB  SER B   6     -20.370  -2.274   9.663  1.00 55.30           C  
ATOM     48  O   SER B   6     -17.714  -2.129   7.878  1.00 55.30           O  
ATOM     49  OG  SER B   6     -19.648  -1.075   9.886  1.00 55.30           O  
ATOM     50  N   LEU B   7     -19.020  -3.150   6.555  1.00 58.24           N  
ATOM     51  CA  LEU B   7     -18.499  -2.642   5.290  1.00 58.24           C  
ATOM     52  C   LEU B   7     -18.372  -1.123   5.326  1.00 58.24           C  
ATOM     53  CB  LEU B   7     -19.404  -3.063   4.129  1.00 58.24           C  
ATOM     54  O   LEU B   7     -17.412  -0.563   4.792  1.00 58.24           O  
ATOM     55  CG  LEU B   7     -18.869  -2.797   2.722  1.00 58.24           C  
ATOM     56  CD1 LEU B   7     -17.601  -3.607   2.474  1.00 58.24           C  
ATOM     57  CD2 LEU B   7     -19.930  -3.122   1.676  1.00 58.24           C  
ATOM     58  N   LEU B   8     -19.298  -0.500   6.050  1.00 59.43           N  
ATOM     59  CA  LEU B   8     -19.273   0.957   6.116  1.00 59.43           C  
ATOM     60  C   LEU B   8     -18.034   1.446   6.858  1.00 59.43           C  
ATOM     61  CB  LEU B   8     -20.535   1.485   6.803  1.00 59.43           C  
ATOM     62  O   LEU B   8     -17.380   2.397   6.424  1.00 59.43           O  
ATOM     63  CG  LEU B   8     -21.704   1.850   5.886  1.00 59.43           C  
ATOM     64  CD1 LEU B   8     -22.894   0.935   6.153  1.00 59.43           C  
ATOM     65  CD2 LEU B   8     -22.095   3.312   6.074  1.00 59.43           C  
ATOM     66  N   GLU B   9     -17.681   0.712   7.832  1.00 63.73           N  
ATOM     67  CA  GLU B   9     -16.517   1.074   8.635  1.00 63.73           C  
ATOM     68  C   GLU B   9     -15.220   0.829   7.869  1.00 63.73           C  
ATOM     69  CB  GLU B   9     -16.507   0.290   9.950  1.00 63.73           C  
ATOM     70  O   GLU B   9     -14.266   1.599   7.993  1.00 63.73           O  
ATOM     71  CG  GLU B   9     -17.620   0.684  10.910  1.00 63.73           C  
ATOM     72  CD  GLU B   9     -17.650  -0.159  12.174  1.00 63.73           C  
ATOM     73  OE1 GLU B   9     -18.091   0.346  13.231  1.00 63.73           O  
ATOM     74  OE2 GLU B   9     -17.227  -1.335  12.108  1.00 63.73           O  
ATOM     75  N   LEU B  10     -15.303  -0.040   6.917  1.00 67.48           N  
ATOM     76  CA  LEU B  10     -14.121  -0.379   6.132  1.00 67.48           C  
ATOM     77  C   LEU B  10     -13.808   0.719   5.120  1.00 67.48           C  
ATOM     78  CB  LEU B  10     -14.321  -1.713   5.409  1.00 67.48           C  
ATOM     79  O   LEU B  10     -12.642   1.058   4.906  1.00 67.48           O  
ATOM     80  CG  LEU B  10     -13.123  -2.244   4.621  1.00 67.48           C  
ATOM     81  CD1 LEU B  10     -11.959  -2.540   5.561  1.00 67.48           C  
ATOM     82  CD2 LEU B  10     -13.511  -3.491   3.833  1.00 67.48           C  
ATOM     83  N   GLU B  11     -14.868   1.312   4.574  1.00 73.41           N  
ATOM     84  CA  GLU B  11     -14.686   2.351   3.564  1.00 73.41           C  
ATOM     85  C   GLU B  11     -13.923   3.544   4.131  1.00 73.41           C  
ATOM     86  CB  GLU B  11     -16.040   2.806   3.012  1.00 73.41           C  
ATOM     87  O   GLU B  11     -13.138   4.179   3.423  1.00 73.41           O  
ATOM     88  CG  GLU B  11     -15.975   3.340   1.588  1.00 73.41           C  
ATOM     89  CD  GLU B  11     -17.344   3.611   0.986  1.00 73.41           C  
ATOM     90  OE1 GLU B  11     -17.415   4.085  -0.171  1.00 73.41           O  
ATOM     91  OE2 GLU B  11     -18.354   3.349   1.677  1.00 73.41           O  
ATOM     92  N   ASP B  12     -14.170   3.776   5.401  1.00 74.46           N  
ATOM     93  CA  ASP B  12     -13.500   4.906   6.040  1.00 74.46           C  
ATOM     94  C   ASP B  12     -11.985   4.714   6.045  1.00 74.46           C  
ATOM     95  CB  ASP B  12     -14.012   5.094   7.469  1.00 74.46           C  
ATOM     96  O   ASP B  12     -11.232   5.685   5.946  1.00 74.46           O  
ATOM     97  CG  ASP B  12     -15.429   5.638   7.525  1.00 74.46           C  
ATOM     98  OD1 ASP B  12     -15.926   6.151   6.499  1.00 74.46           O  
ATOM     99  OD2 ASP B  12     -16.053   5.556   8.605  1.00 74.46           O  
ATOM    100  N   TRP B  13     -11.574   3.487   5.975  1.00 77.25           N  
ATOM    101  CA  TRP B  13     -10.146   3.195   6.057  1.00 77.25           C  
ATOM    102  C   TRP B  13      -9.533   3.080   4.665  1.00 77.25           C  
ATOM    103  CB  TRP B  13      -9.906   1.903   6.843  1.00 77.25           C  
ATOM    104  O   TRP B  13      -8.313   2.970   4.525  1.00 77.25           O  
ATOM    105  CG  TRP B  13     -10.353   1.968   8.272  1.00 77.25           C  
ATOM    106  CD1 TRP B  13     -11.569   1.594   8.774  1.00 77.25           C  
ATOM    107  CD2 TRP B  13      -9.588   2.440   9.385  1.00 77.25           C  
ATOM    108  CE2 TRP B  13     -10.403   2.323  10.533  1.00 77.25           C  
ATOM    109  CE3 TRP B  13      -8.290   2.950   9.524  1.00 77.25           C  
ATOM    110  NE1 TRP B  13     -11.605   1.805  10.133  1.00 77.25           N  
ATOM    111  CH2 TRP B  13      -8.688   3.195  11.912  1.00 77.25           C  
ATOM    112  CZ2 TRP B  13      -9.962   2.699  11.804  1.00 77.25           C  
ATOM    113  CZ3 TRP B  13      -7.853   3.324  10.790  1.00 77.25           C  
ATOM    114  N   LEU B  14     -10.432   3.161   3.660  1.00 86.25           N  
ATOM    115  CA  LEU B  14      -9.980   3.064   2.276  1.00 86.25           C  
ATOM    116  C   LEU B  14     -10.102   4.410   1.569  1.00 86.25           C  
ATOM    117  CB  LEU B  14     -10.787   2.003   1.522  1.00 86.25           C  
ATOM    118  O   LEU B  14     -10.176   4.465   0.339  1.00 86.25           O  
ATOM    119  CG  LEU B  14     -10.546   0.550   1.933  1.00 86.25           C  
ATOM    120  CD1 LEU B  14     -11.583  -0.363   1.286  1.00 86.25           C  
ATOM    121  CD2 LEU B  14      -9.134   0.114   1.557  1.00 86.25           C  
ATOM    122  N   GLN B  15     -10.137   5.444   2.379  1.00 89.01           N  
ATOM    123  CA  GLN B  15     -10.296   6.776   1.804  1.00 89.01           C  
ATOM    124  C   GLN B  15      -8.979   7.547   1.829  1.00 89.01           C  
ATOM    125  CB  GLN B  15     -11.377   7.558   2.552  1.00 89.01           C  
ATOM    126  O   GLN B  15      -8.200   7.425   2.777  1.00 89.01           O  
ATOM    127  CG  GLN B  15     -12.785   7.019   2.338  1.00 89.01           C  
ATOM    128  CD  GLN B  15     -13.835   7.799   3.107  1.00 89.01           C  
ATOM    129  NE2 GLN B  15     -15.090   7.674   2.690  1.00 89.01           N  
ATOM    130  OE1 GLN B  15     -13.520   8.507   4.069  1.00 89.01           O  
ATOM    131  N   CYS B  16      -8.786   8.319   0.759  1.00 94.34           N  
ATOM    132  CA  CYS B  16      -7.709   9.302   0.770  1.00 94.34           C  
ATOM    133  C   CYS B  16      -7.944  10.356   1.846  1.00 94.34           C  
ATOM    134  CB  CYS B  16      -7.583   9.975  -0.597  1.00 94.34           C  
ATOM    135  O   CYS B  16      -9.013  10.967   1.899  1.00 94.34           O  
ATOM    136  SG  CYS B  16      -6.328  11.272  -0.657  1.00 94.34           S  
ATOM    137  N   PRO B  17      -6.930  10.604   2.706  1.00 88.57           N  
ATOM    138  CA  PRO B  17      -7.115  11.559   3.801  1.00 88.57           C  
ATOM    139  C   PRO B  17      -7.332  12.988   3.308  1.00 88.57           C  
ATOM    140  CB  PRO B  17      -5.808  11.448   4.591  1.00 88.57           C  
ATOM    141  O   PRO B  17      -7.783  13.847   4.071  1.00 88.57           O  
ATOM    142  CG  PRO B  17      -5.266  10.099   4.244  1.00 88.57           C  
ATOM    143  CD  PRO B  17      -5.641   9.785   2.824  1.00 88.57           C  
ATOM    144  N   ILE B  18      -7.060  13.244   2.066  1.00 90.20           N  
ATOM    145  CA  ILE B  18      -7.175  14.599   1.538  1.00 90.20           C  
ATOM    146  C   ILE B  18      -8.573  14.810   0.961  1.00 90.20           C  
ATOM    147  CB  ILE B  18      -6.103  14.880   0.462  1.00 90.20           C  
ATOM    148  O   ILE B  18      -9.316  15.681   1.421  1.00 90.20           O  
ATOM    149  CG1 ILE B  18      -4.699  14.800   1.073  1.00 90.20           C  
ATOM    150  CG2 ILE B  18      -6.339  16.245  -0.191  1.00 90.20           C  
ATOM    151  CD1 ILE B  18      -3.574  14.966   0.062  1.00 90.20           C  
ATOM    152  N   CYS B  19      -9.068  13.971   0.091  1.00 91.38           N  
ATOM    153  CA  CYS B  19     -10.337  14.200  -0.592  1.00 91.38           C  
ATOM    154  C   CYS B  19     -11.464  13.425   0.079  1.00 91.38           C  
ATOM    155  CB  CYS B  19     -10.234  13.798  -2.063  1.00 91.38           C  
ATOM    156  O   CYS B  19     -12.640  13.658  -0.208  1.00 91.38           O  
ATOM    157  SG  CYS B  19      -9.969  12.030  -2.317  1.00 91.38           S  
ATOM    158  N   LEU B  20     -11.171  12.403   0.922  1.00 88.35           N  
ATOM    159  CA  LEU B  20     -12.093  11.613   1.731  1.00 88.35           C  
ATOM    160  C   LEU B  20     -12.951  10.711   0.850  1.00 88.35           C  
ATOM    161  CB  LEU B  20     -12.988  12.527   2.571  1.00 88.35           C  
ATOM    162  O   LEU B  20     -14.052  10.319   1.243  1.00 88.35           O  
ATOM    163  CG  LEU B  20     -12.279  13.416   3.595  1.00 88.35           C  
ATOM    164  CD1 LEU B  20     -13.294  14.263   4.355  1.00 88.35           C  
ATOM    165  CD2 LEU B  20     -11.453  12.569   4.558  1.00 88.35           C  
ATOM    166  N   GLU B  21     -12.482  10.450  -0.313  1.00 89.50           N  
ATOM    167  CA  GLU B  21     -13.070   9.446  -1.194  1.00 89.50           C  
ATOM    168  C   GLU B  21     -12.236   8.169  -1.210  1.00 89.50           C  
ATOM    169  CB  GLU B  21     -13.216   9.997  -2.615  1.00 89.50           C  
ATOM    170  O   GLU B  21     -11.069   8.179  -0.813  1.00 89.50           O  
ATOM    171  CG  GLU B  21     -14.124  11.215  -2.712  1.00 89.50           C  
ATOM    172  CD  GLU B  21     -14.352  11.680  -4.142  1.00 89.50           C  
ATOM    173  OE1 GLU B  21     -15.038  12.708  -4.343  1.00 89.50           O  
ATOM    174  OE2 GLU B  21     -13.842  11.011  -5.068  1.00 89.50           O  
ATOM    175  N   VAL B  22     -12.866   7.139  -1.597  1.00 90.11           N  
ATOM    176  CA  VAL B  22     -12.097   5.910  -1.764  1.00 90.11           C  
ATOM    177  C   VAL B  22     -10.952   6.146  -2.746  1.00 90.11           C  
ATOM    178  CB  VAL B  22     -12.988   4.746  -2.253  1.00 90.11           C  
ATOM    179  O   VAL B  22     -11.129   6.813  -3.767  1.00 90.11           O  
ATOM    180  CG1 VAL B  22     -12.141   3.514  -2.568  1.00 90.11           C  
ATOM    181  CG2 VAL B  22     -14.052   4.414  -1.209  1.00 90.11           C  
ATOM    182  N   PHE B  23      -9.734   5.702  -2.466  1.00 94.84           N  
ATOM    183  CA  PHE B  23      -8.529   5.951  -3.249  1.00 94.84           C  
ATOM    184  C   PHE B  23      -8.785   5.702  -4.730  1.00 94.84           C  
ATOM    185  CB  PHE B  23      -7.376   5.069  -2.759  1.00 94.84           C  
ATOM    186  O   PHE B  23      -9.398   4.698  -5.099  1.00 94.84           O  
ATOM    187  CG  PHE B  23      -6.729   5.564  -1.494  1.00 94.84           C  
ATOM    188  CD1 PHE B  23      -5.860   6.648  -1.519  1.00 94.84           C  
ATOM    189  CD2 PHE B  23      -6.990   4.944  -0.279  1.00 94.84           C  
ATOM    190  CE1 PHE B  23      -5.259   7.108  -0.349  1.00 94.84           C  
ATOM    191  CE2 PHE B  23      -6.393   5.398   0.894  1.00 94.84           C  
ATOM    192  CZ  PHE B  23      -5.528   6.479   0.857  1.00 94.84           C  
ATOM    193  N   LYS B  24      -8.420   6.662  -5.477  1.00 92.38           N  
ATOM    194  CA  LYS B  24      -8.280   6.531  -6.924  1.00 92.38           C  
ATOM    195  C   LYS B  24      -6.825   6.697  -7.353  1.00 92.38           C  
ATOM    196  CB  LYS B  24      -9.158   7.556  -7.644  1.00 92.38           C  
ATOM    197  O   LYS B  24      -6.169   7.672  -6.979  1.00 92.38           O  
ATOM    198  CG  LYS B  24     -10.644   7.413  -7.349  1.00 92.38           C  
ATOM    199  CD  LYS B  24     -11.462   8.476  -8.072  1.00 92.38           C  
ATOM    200  CE  LYS B  24     -12.929   8.424  -7.668  1.00 92.38           C  
ATOM    201  NZ  LYS B  24     -13.742   9.439  -8.403  1.00 92.38           N  
ATOM    202  N   GLU B  25      -6.252   5.760  -8.149  1.00 94.72           N  
ATOM    203  CA  GLU B  25      -4.844   5.806  -8.532  1.00 94.72           C  
ATOM    204  C   GLU B  25      -3.956   6.116  -7.330  1.00 94.72           C  
ATOM    205  CB  GLU B  25      -4.620   6.846  -9.633  1.00 94.72           C  
ATOM    206  O   GLU B  25      -3.229   7.112  -7.329  1.00 94.72           O  
ATOM    207  CG  GLU B  25      -5.356   6.536 -10.929  1.00 94.72           C  
ATOM    208  CD  GLU B  25      -5.232   7.640 -11.968  1.00 94.72           C  
ATOM    209  OE1 GLU B  25      -6.185   8.437 -12.123  1.00 94.72           O  
ATOM    210  OE2 GLU B  25      -4.174   7.708 -12.632  1.00 94.72           O  
ATOM    211  N   SER B  26      -3.970   5.365  -6.277  1.00 97.06           N  
ATOM    212  CA  SER B  26      -3.273   5.580  -5.014  1.00 97.06           C  
ATOM    213  C   SER B  26      -1.760   5.564  -5.208  1.00 97.06           C  
ATOM    214  CB  SER B  26      -3.675   4.517  -3.991  1.00 97.06           C  
ATOM    215  O   SER B  26      -1.221   4.659  -5.849  1.00 97.06           O  
ATOM    216  OG  SER B  26      -3.205   3.239  -4.383  1.00 97.06           O  
ATOM    217  N   LEU B  27      -1.084   6.558  -4.725  1.00 97.65           N  
ATOM    218  CA  LEU B  27       0.372   6.657  -4.704  1.00 97.65           C  
ATOM    219  C   LEU B  27       0.896   6.652  -3.271  1.00 97.65           C  
ATOM    220  CB  LEU B  27       0.834   7.926  -5.424  1.00 97.65           C  
ATOM    221  O   LEU B  27       0.311   7.284  -2.389  1.00 97.65           O  
ATOM    222  CG  LEU B  27       0.487   8.027  -6.910  1.00 97.65           C  
ATOM    223  CD1 LEU B  27       1.004   9.341  -7.487  1.00 97.65           C  
ATOM    224  CD2 LEU B  27       1.060   6.839  -7.675  1.00 97.65           C  
ATOM    225  N   MET B  28       1.938   5.942  -3.038  1.00 97.80           N  
ATOM    226  CA  MET B  28       2.510   5.862  -1.697  1.00 97.80           C  
ATOM    227  C   MET B  28       3.771   6.713  -1.591  1.00 97.80           C  
ATOM    228  CB  MET B  28       2.826   4.411  -1.331  1.00 97.80           C  
ATOM    229  O   MET B  28       4.653   6.631  -2.448  1.00 97.80           O  
ATOM    230  CG  MET B  28       3.204   4.215   0.128  1.00 97.80           C  
ATOM    231  SD  MET B  28       3.503   2.453   0.546  1.00 97.80           S  
ATOM    232  CE  MET B  28       5.151   2.227  -0.180  1.00 97.80           C  
ATOM    233  N   LEU B  29       3.829   7.531  -0.537  1.00 96.01           N  
ATOM    234  CA  LEU B  29       5.025   8.311  -0.236  1.00 96.01           C  
ATOM    235  C   LEU B  29       6.067   7.455   0.476  1.00 96.01           C  
ATOM    236  CB  LEU B  29       4.670   9.526   0.625  1.00 96.01           C  
ATOM    237  O   LEU B  29       5.777   6.329   0.885  1.00 96.01           O  
ATOM    238  CG  LEU B  29       3.699  10.534   0.008  1.00 96.01           C  
ATOM    239  CD1 LEU B  29       3.343  11.616   1.023  1.00 96.01           C  
ATOM    240  CD2 LEU B  29       4.297  11.151  -1.251  1.00 96.01           C  
ATOM    241  N   GLN B  30       7.239   7.992   0.628  1.00 94.90           N  
ATOM    242  CA  GLN B  30       8.349   7.263   1.234  1.00 94.90           C  
ATOM    243  C   GLN B  30       8.073   6.967   2.706  1.00 94.90           C  
ATOM    244  CB  GLN B  30       9.651   8.052   1.093  1.00 94.90           C  
ATOM    245  O   GLN B  30       8.662   6.049   3.281  1.00 94.90           O  
ATOM    246  CG  GLN B  30      10.163   8.143  -0.339  1.00 94.90           C  
ATOM    247  CD  GLN B  30      11.441   8.951  -0.455  1.00 94.90           C  
ATOM    248  NE2 GLN B  30      11.652   9.564  -1.615  1.00 94.90           N  
ATOM    249  OE1 GLN B  30      12.233   9.025   0.491  1.00 94.90           O  
ATOM    250  N   CYS B  31       7.119   7.703   3.301  1.00 94.97           N  
ATOM    251  CA  CYS B  31       6.779   7.478   4.701  1.00 94.97           C  
ATOM    252  C   CYS B  31       5.794   6.324   4.845  1.00 94.97           C  
ATOM    253  CB  CYS B  31       6.187   8.745   5.320  1.00 94.97           C  
ATOM    254  O   CYS B  31       5.520   5.870   5.957  1.00 94.97           O  
ATOM    255  SG  CYS B  31       4.583   9.209   4.633  1.00 94.97           S  
ATOM    256  N   GLY B  32       5.245   5.875   3.722  1.00 96.50           N  
ATOM    257  CA  GLY B  32       4.379   4.707   3.750  1.00 96.50           C  
ATOM    258  C   GLY B  32       2.906   5.053   3.634  1.00 96.50           C  
ATOM    259  O   GLY B  32       2.076   4.178   3.379  1.00 96.50           O  
ATOM    260  N   HIS B  33       2.565   6.307   3.705  1.00 94.62           N  
ATOM    261  CA  HIS B  33       1.175   6.734   3.588  1.00 94.62           C  
ATOM    262  C   HIS B  33       0.786   6.948   2.129  1.00 94.62           C  
ATOM    263  CB  HIS B  33       0.939   8.016   4.388  1.00 94.62           C  
ATOM    264  O   HIS B  33       1.596   7.423   1.329  1.00 94.62           O  
ATOM    265  CG  HIS B  33       1.055   7.830   5.867  1.00 94.62           C  
ATOM    266  CD2 HIS B  33       0.213   7.259   6.760  1.00 94.62           C  
ATOM    267  ND1 HIS B  33       2.146   8.263   6.588  1.00 94.62           N  
ATOM    268  CE1 HIS B  33       1.970   7.965   7.864  1.00 94.62           C  
ATOM    269  NE2 HIS B  33       0.804   7.356   7.996  1.00 94.62           N  
ATOM    270  N   SER B  34      -0.480   6.703   1.808  1.00 96.70           N  
ATOM    271  CA  SER B  34      -0.943   6.789   0.427  1.00 96.70           C  
ATOM    272  C   SER B  34      -1.977   7.897   0.258  1.00 96.70           C  
ATOM    273  CB  SER B  34      -1.537   5.453  -0.024  1.00 96.70           C  
ATOM    274  O   SER B  34      -2.703   8.225   1.199  1.00 96.70           O  
ATOM    275  OG  SER B  34      -0.555   4.432   0.003  1.00 96.70           O  
ATOM    276  N   TYR B  35      -2.005   8.457  -0.922  1.00 95.63           N  
ATOM    277  CA  TYR B  35      -2.951   9.487  -1.337  1.00 95.63           C  
ATOM    278  C   TYR B  35      -3.342   9.311  -2.800  1.00 95.63           C  
ATOM    279  CB  TYR B  35      -2.356  10.882  -1.121  1.00 95.63           C  
ATOM    280  O   TYR B  35      -2.635   8.649  -3.563  1.00 95.63           O  
ATOM    281  CG  TYR B  35      -1.910  11.138   0.298  1.00 95.63           C  
ATOM    282  CD1 TYR B  35      -2.793  11.655   1.244  1.00 95.63           C  
ATOM    283  CD2 TYR B  35      -0.606  10.865   0.696  1.00 95.63           C  
ATOM    284  CE1 TYR B  35      -2.386  11.895   2.552  1.00 95.63           C  
ATOM    285  CE2 TYR B  35      -0.188  11.101   2.002  1.00 95.63           C  
ATOM    286  OH  TYR B  35      -0.676  11.850   4.215  1.00 95.63           O  
ATOM    287  CZ  TYR B  35      -1.084  11.614   2.921  1.00 95.63           C  
ATOM    288  N   CYS B  36      -4.515   9.813  -3.158  1.00 96.77           N  
ATOM    289  CA  CYS B  36      -4.839   9.864  -4.579  1.00 96.77           C  
ATOM    290  C   CYS B  36      -3.792  10.658  -5.350  1.00 96.77           C  
ATOM    291  CB  CYS B  36      -6.220  10.482  -4.792  1.00 96.77           C  
ATOM    292  O   CYS B  36      -3.274  11.659  -4.850  1.00 96.77           O  
ATOM    293  SG  CYS B  36      -7.569   9.515  -4.080  1.00 96.77           S  
ATOM    294  N   LYS B  37      -3.531  10.251  -6.526  1.00 95.73           N  
ATOM    295  CA  LYS B  37      -2.580  10.976  -7.364  1.00 95.73           C  
ATOM    296  C   LYS B  37      -2.974  12.444  -7.498  1.00 95.73           C  
ATOM    297  CB  LYS B  37      -2.483  10.331  -8.748  1.00 95.73           C  
ATOM    298  O   LYS B  37      -2.140  13.335  -7.323  1.00 95.73           O  
ATOM    299  CG  LYS B  37      -1.478  11.001  -9.673  1.00 95.73           C  
ATOM    300  CD  LYS B  37      -1.380  10.277 -11.010  1.00 95.73           C  
ATOM    301  CE  LYS B  37      -0.358  10.933 -11.928  1.00 95.73           C  
ATOM    302  NZ  LYS B  37      -0.244  10.215 -13.233  1.00 95.73           N  
ATOM    303  N   GLY B  38      -4.272  12.683  -7.801  1.00 93.30           N  
ATOM    304  CA  GLY B  38      -4.757  14.047  -7.940  1.00 93.30           C  
ATOM    305  C   GLY B  38      -4.568  14.879  -6.685  1.00 93.30           C  
ATOM    306  O   GLY B  38      -4.220  16.059  -6.763  1.00 93.30           O  
ATOM    307  N   CYS B  39      -4.755  14.288  -5.534  1.00 92.44           N  
ATOM    308  CA  CYS B  39      -4.594  14.982  -4.261  1.00 92.44           C  
ATOM    309  C   CYS B  39      -3.129  15.307  -3.998  1.00 92.44           C  
ATOM    310  CB  CYS B  39      -5.152  14.137  -3.116  1.00 92.44           C  
ATOM    311  O   CYS B  39      -2.804  16.403  -3.539  1.00 92.44           O  
ATOM    312  SG  CYS B  39      -6.949  13.964  -3.147  1.00 92.44           S  
ATOM    313  N   LEU B  40      -2.242  14.388  -4.320  1.00 90.88           N  
ATOM    314  CA  LEU B  40      -0.816  14.621  -4.118  1.00 90.88           C  
ATOM    315  C   LEU B  40      -0.312  15.732  -5.033  1.00 90.88           C  
ATOM    316  CB  LEU B  40      -0.022  13.337  -4.371  1.00 90.88           C  
ATOM    317  O   LEU B  40       0.493  16.568  -4.615  1.00 90.88           O  
ATOM    318  CG  LEU B  40       0.034  12.336  -3.216  1.00 90.88           C  
ATOM    319  CD1 LEU B  40       0.847  11.109  -3.616  1.00 90.88           C  
ATOM    320  CD2 LEU B  40       0.622  12.989  -1.970  1.00 90.88           C  
ATOM    321  N   VAL B  41      -0.767  15.700  -6.262  1.00 89.03           N  
ATOM    322  CA  VAL B  41      -0.372  16.727  -7.221  1.00 89.03           C  
ATOM    323  C   VAL B  41      -0.831  18.098  -6.730  1.00 89.03           C  
ATOM    324  CB  VAL B  41      -0.948  16.443  -8.626  1.00 89.03           C  
ATOM    325  O   VAL B  41      -0.072  19.068  -6.779  1.00 89.03           O  
ATOM    326  CG1 VAL B  41      -0.763  17.653  -9.540  1.00 89.03           C  
ATOM    327  CG2 VAL B  41      -0.289  15.206  -9.233  1.00 89.03           C  
ATOM    328  N   SER B  42      -2.043  18.168  -6.258  1.00 84.92           N  
ATOM    329  CA  SER B  42      -2.586  19.425  -5.753  1.00 84.92           C  
ATOM    330  C   SER B  42      -1.805  19.916  -4.539  1.00 84.92           C  
ATOM    331  CB  SER B  42      -4.062  19.263  -5.388  1.00 84.92           C  
ATOM    332  O   SER B  42      -1.557  21.115  -4.397  1.00 84.92           O  
ATOM    333  OG  SER B  42      -4.596  20.481  -4.898  1.00 84.92           O  
ATOM    334  N   LEU B  43      -1.378  18.980  -3.736  1.00 82.95           N  
ATOM    335  CA  LEU B  43      -0.617  19.315  -2.537  1.00 82.95           C  
ATOM    336  C   LEU B  43       0.774  19.822  -2.901  1.00 82.95           C  
ATOM    337  CB  LEU B  43      -0.505  18.098  -1.616  1.00 82.95           C  
ATOM    338  O   LEU B  43       1.290  20.744  -2.265  1.00 82.95           O  
ATOM    339  CG  LEU B  43       0.070  18.353  -0.221  1.00 82.95           C  
ATOM    340  CD1 LEU B  43      -0.782  19.377   0.523  1.00 82.95           C  
ATOM    341  CD2 LEU B  43       0.160  17.051   0.567  1.00 82.95           C  
ATOM    342  N   SER B  44       1.478  19.214  -3.871  1.00 75.85           N  
ATOM    343  CA  SER B  44       2.846  19.527  -4.272  1.00 75.85           C  
ATOM    344  C   SER B  44       2.910  20.847  -5.034  1.00 75.85           C  
ATOM    345  CB  SER B  44       3.423  18.403  -5.134  1.00 75.85           C  
ATOM    346  O   SER B  44       3.961  21.488  -5.087  1.00 75.85           O  
ATOM    347  OG  SER B  44       2.690  18.267  -6.339  1.00 75.85           O  
ATOM    348  N   TYR B  45       1.848  21.108  -5.913  1.00 66.15           N  
ATOM    349  CA  TYR B  45       1.813  22.341  -6.692  1.00 66.15           C  
ATOM    350  C   TYR B  45       2.150  23.545  -5.822  1.00 66.15           C  
ATOM    351  CB  TYR B  45       0.436  22.531  -7.336  1.00 66.15           C  
ATOM    352  O   TYR B  45       2.833  24.470  -6.268  1.00 66.15           O  
ATOM    353  CG  TYR B  45       0.466  23.351  -8.602  1.00 66.15           C  
ATOM    354  CD1 TYR B  45       0.213  24.721  -8.574  1.00 66.15           C  
ATOM    355  CD2 TYR B  45       0.746  22.759  -9.829  1.00 66.15           C  
ATOM    356  CE1 TYR B  45       0.238  25.481  -9.739  1.00 66.15           C  
ATOM    357  CE2 TYR B  45       0.773  23.510 -11.000  1.00 66.15           C  
ATOM    358  OH  TYR B  45       0.545  25.615 -12.101  1.00 66.15           O  
ATOM    359  CZ  TYR B  45       0.519  24.868 -10.945  1.00 66.15           C  
ATOM    360  N   HIS B  46       2.017  23.386  -4.423  1.00 58.82           N  
ATOM    361  CA  HIS B  46       2.206  24.540  -3.552  1.00 58.82           C  
ATOM    362  C   HIS B  46       3.550  24.475  -2.835  1.00 58.82           C  
ATOM    363  CB  HIS B  46       1.070  24.633  -2.532  1.00 58.82           C  
ATOM    364  O   HIS B  46       4.086  25.503  -2.416  1.00 58.82           O  
ATOM    365  CG  HIS B  46      -0.256  24.967  -3.138  1.00 58.82           C  
ATOM    366  CD2 HIS B  46      -1.387  24.233  -3.261  1.00 58.82           C  
ATOM    367  ND1 HIS B  46      -0.524  26.190  -3.713  1.00 58.82           N  
ATOM    368  CE1 HIS B  46      -1.768  26.194  -4.163  1.00 58.82           C  
ATOM    369  NE2 HIS B  46      -2.313  25.019  -3.902  1.00 58.82           N  
ATOM    370  N   LEU B  47       4.284  23.277  -2.914  1.00 58.78           N  
ATOM    371  CA  LEU B  47       5.368  23.076  -1.959  1.00 58.78           C  
ATOM    372  C   LEU B  47       6.633  22.597  -2.665  1.00 58.78           C  
ATOM    373  CB  LEU B  47       4.957  22.066  -0.884  1.00 58.78           C  
ATOM    374  O   LEU B  47       7.603  22.206  -2.012  1.00 58.78           O  
ATOM    375  CG  LEU B  47       3.838  22.502   0.063  1.00 58.78           C  
ATOM    376  CD1 LEU B  47       3.326  21.310   0.864  1.00 58.78           C  
ATOM    377  CD2 LEU B  47       4.326  23.608   0.994  1.00 58.78           C  
ATOM    378  N   ASP B  48       7.009  22.987  -3.906  1.00 65.64           N  
ATOM    379  CA  ASP B  48       8.168  22.439  -4.604  1.00 65.64           C  
ATOM    380  C   ASP B  48       8.140  20.913  -4.601  1.00 65.64           C  
ATOM    381  CB  ASP B  48       9.465  22.943  -3.967  1.00 65.64           C  
ATOM    382  O   ASP B  48       7.108  20.306  -4.306  1.00 65.64           O  
ATOM    383  CG  ASP B  48       9.813  24.364  -4.373  1.00 65.64           C  
ATOM    384  OD1 ASP B  48       9.391  24.807  -5.463  1.00 65.64           O  
ATOM    385  OD2 ASP B  48      10.518  25.046  -3.598  1.00 65.64           O  
ATOM    386  N   THR B  49       9.244  20.073  -4.852  1.00 73.43           N  
ATOM    387  CA  THR B  49       9.273  18.619  -4.976  1.00 73.43           C  
ATOM    388  C   THR B  49       9.152  17.957  -3.606  1.00 73.43           C  
ATOM    389  CB  THR B  49      10.565  18.144  -5.666  1.00 73.43           C  
ATOM    390  O   THR B  49       8.674  16.826  -3.498  1.00 73.43           O  
ATOM    391  CG2 THR B  49      10.615  18.606  -7.119  1.00 73.43           C  
ATOM    392  OG1 THR B  49      11.697  18.677  -4.968  1.00 73.43           O  
ATOM    393  N   LYS B  50       9.328  18.687  -2.568  1.00 84.13           N  
ATOM    394  CA  LYS B  50       9.214  18.149  -1.216  1.00 84.13           C  
ATOM    395  C   LYS B  50       7.830  18.417  -0.632  1.00 84.13           C  
ATOM    396  CB  LYS B  50      10.290  18.747  -0.308  1.00 84.13           C  
ATOM    397  O   LYS B  50       7.272  19.500  -0.816  1.00 84.13           O  
ATOM    398  CG  LYS B  50      11.707  18.321  -0.664  1.00 84.13           C  
ATOM    399  CD  LYS B  50      12.683  18.629   0.464  1.00 84.13           C  
ATOM    400  CE  LYS B  50      14.095  18.168   0.124  1.00 84.13           C  
ATOM    401  NZ  LYS B  50      15.052  18.453   1.235  1.00 84.13           N  
ATOM    402  N   VAL B  51       7.230  17.433  -0.092  1.00 85.31           N  
ATOM    403  CA  VAL B  51       5.901  17.574   0.495  1.00 85.31           C  
ATOM    404  C   VAL B  51       5.922  17.092   1.943  1.00 85.31           C  
ATOM    405  CB  VAL B  51       4.839  16.793  -0.312  1.00 85.31           C  
ATOM    406  O   VAL B  51       6.653  16.159   2.283  1.00 85.31           O  
ATOM    407  CG1 VAL B  51       3.486  16.834   0.395  1.00 85.31           C  
ATOM    408  CG2 VAL B  51       4.724  17.358  -1.727  1.00 85.31           C  
ATOM    409  N   ARG B  52       5.170  17.778   2.756  1.00 87.16           N  
ATOM    410  CA  ARG B  52       4.932  17.274   4.104  1.00 87.16           C  
ATOM    411  C   ARG B  52       3.719  16.349   4.137  1.00 87.16           C  
ATOM    412  CB  ARG B  52       4.734  18.432   5.085  1.00 87.16           C  
ATOM    413  O   ARG B  52       2.619  16.746   3.747  1.00 87.16           O  
ATOM    414  CG  ARG B  52       5.256  18.150   6.485  1.00 87.16           C  
ATOM    415  CD  ARG B  52       5.137  19.370   7.387  1.00 87.16           C  
ATOM    416  NE  ARG B  52       6.296  20.250   7.261  1.00 87.16           N  
ATOM    417  NH1 ARG B  52       7.522  19.215   8.923  1.00 87.16           N  
ATOM    418  NH2 ARG B  52       8.396  21.009   7.795  1.00 87.16           N  
ATOM    419  CZ  ARG B  52       7.402  20.156   7.993  1.00 87.16           C  
ATOM    420  N   CYS B  53       3.944  15.140   4.579  1.00 92.18           N  
ATOM    421  CA  CYS B  53       2.848  14.180   4.635  1.00 92.18           C  
ATOM    422  C   CYS B  53       1.746  14.664   5.571  1.00 92.18           C  
ATOM    423  CB  CYS B  53       3.355  12.813   5.095  1.00 92.18           C  
ATOM    424  O   CYS B  53       2.000  14.945   6.743  1.00 92.18           O  
ATOM    425  SG  CYS B  53       2.046  11.592   5.333  1.00 92.18           S  
ATOM    426  N   PRO B  54       0.550  14.638   5.128  1.00 87.89           N  
ATOM    427  CA  PRO B  54      -0.546  15.153   5.951  1.00 87.89           C  
ATOM    428  C   PRO B  54      -0.824  14.282   7.175  1.00 87.89           C  
ATOM    429  CB  PRO B  54      -1.740  15.145   4.993  1.00 87.89           C  
ATOM    430  O   PRO B  54      -1.420  14.751   8.148  1.00 87.89           O  
ATOM    431  CG  PRO B  54      -1.139  15.283   3.632  1.00 87.89           C  
ATOM    432  CD  PRO B  54       0.156  14.522   3.603  1.00 87.89           C  
ATOM    433  N   MET B  55      -0.306  13.079   7.148  1.00 89.11           N  
ATOM    434  CA  MET B  55      -0.688  12.157   8.214  1.00 89.11           C  
ATOM    435  C   MET B  55       0.416  12.049   9.261  1.00 89.11           C  
ATOM    436  CB  MET B  55      -1.004  10.774   7.642  1.00 89.11           C  
ATOM    437  O   MET B  55       0.135  11.950  10.457  1.00 89.11           O  
ATOM    438  CG  MET B  55      -2.243  10.742   6.763  1.00 89.11           C  
ATOM    439  SD  MET B  55      -3.779  11.104   7.699  1.00 89.11           S  
ATOM    440  CE  MET B  55      -3.967   9.551   8.618  1.00 89.11           C  
ATOM    441  N   CYS B  56       1.705  12.190   8.852  1.00 88.88           N  
ATOM    442  CA  CYS B  56       2.761  11.978   9.836  1.00 88.88           C  
ATOM    443  C   CYS B  56       3.683  13.189   9.915  1.00 88.88           C  
ATOM    444  CB  CYS B  56       3.571  10.729   9.492  1.00 88.88           C  
ATOM    445  O   CYS B  56       4.567  13.246  10.772  1.00 88.88           O  
ATOM    446  SG  CYS B  56       4.643  10.931   8.052  1.00 88.88           S  
ATOM    447  N   TRP B  57       3.544  14.121   8.913  1.00 88.43           N  
ATOM    448  CA  TRP B  57       4.217  15.415   8.879  1.00 88.43           C  
ATOM    449  C   TRP B  57       5.696  15.251   8.545  1.00 88.43           C  
ATOM    450  CB  TRP B  57       4.060  16.139  10.219  1.00 88.43           C  
ATOM    451  O   TRP B  57       6.487  16.180   8.729  1.00 88.43           O  
ATOM    452  CG  TRP B  57       4.005  17.633  10.102  1.00 88.43           C  
ATOM    453  CD1 TRP B  57       4.997  18.521  10.414  1.00 88.43           C  
ATOM    454  CD2 TRP B  57       2.897  18.413   9.643  1.00 88.43           C  
ATOM    455  CE2 TRP B  57       3.288  19.769   9.703  1.00 88.43           C  
ATOM    456  CE3 TRP B  57       1.611  18.097   9.185  1.00 88.43           C  
ATOM    457  NE1 TRP B  57       4.571  19.807  10.176  1.00 88.43           N  
ATOM    458  CH2 TRP B  57       1.184  20.472   8.879  1.00 88.43           C  
ATOM    459  CZ2 TRP B  57       2.436  20.809   9.322  1.00 88.43           C  
ATOM    460  CZ3 TRP B  57       0.765  19.134   8.807  1.00 88.43           C  
ATOM    461  N   GLN B  58       6.140  14.092   8.118  1.00 90.26           N  
ATOM    462  CA  GLN B  58       7.486  13.903   7.586  1.00 90.26           C  
ATOM    463  C   GLN B  58       7.640  14.581   6.227  1.00 90.26           C  
ATOM    464  CB  GLN B  58       7.813  12.414   7.469  1.00 90.26           C  
ATOM    465  O   GLN B  58       6.711  14.579   5.417  1.00 90.26           O  
ATOM    466  CG  GLN B  58       9.270  12.129   7.131  1.00 90.26           C  
ATOM    467  CD  GLN B  58       9.593  10.646   7.127  1.00 90.26           C  
ATOM    468  NE2 GLN B  58      10.451  10.229   6.203  1.00 90.26           N  
ATOM    469  OE1 GLN B  58       9.075   9.883   7.949  1.00 90.26           O  
ATOM    470  N   VAL B  59       8.804  15.184   6.068  1.00 89.95           N  
ATOM    471  CA  VAL B  59       9.106  15.760   4.762  1.00 89.95           C  
ATOM    472  C   VAL B  59       9.610  14.669   3.820  1.00 89.95           C  
ATOM    473  CB  VAL B  59      10.148  16.896   4.869  1.00 89.95           C  
ATOM    474  O   VAL B  59      10.587  13.981   4.124  1.00 89.95           O  
ATOM    475  CG1 VAL B  59      10.452  17.482   3.492  1.00 89.95           C  
ATOM    476  CG2 VAL B  59       9.655  17.984   5.820  1.00 89.95           C  
ATOM    477  N   VAL B  60       8.904  14.505   2.725  1.00 90.84           N  
ATOM    478  CA  VAL B  60       9.262  13.453   1.780  1.00 90.84           C  
ATOM    479  C   VAL B  60       9.326  14.027   0.366  1.00 90.84           C  
ATOM    480  CB  VAL B  60       8.261  12.277   1.834  1.00 90.84           C  
ATOM    481  O   VAL B  60       8.792  15.107   0.104  1.00 90.84           O  
ATOM    482  CG1 VAL B  60       8.288  11.607   3.206  1.00 90.84           C  
ATOM    483  CG2 VAL B  60       6.851  12.762   1.500  1.00 90.84           C  
ATOM    484  N   ASP B  61      10.033  13.282  -0.520  1.00 87.61           N  
ATOM    485  CA  ASP B  61      10.051  13.638  -1.936  1.00 87.61           C  
ATOM    486  C   ASP B  61       8.804  13.118  -2.648  1.00 87.61           C  
ATOM    487  CB  ASP B  61      11.309  13.090  -2.612  1.00 87.61           C  
ATOM    488  O   ASP B  61       8.689  11.920  -2.915  1.00 87.61           O  
ATOM    489  CG  ASP B  61      11.463  13.558  -4.048  1.00 87.61           C  
ATOM    490  OD1 ASP B  61      10.578  14.283  -4.551  1.00 87.61           O  
ATOM    491  OD2 ASP B  61      12.477  13.197  -4.683  1.00 87.61           O  
ATOM    492  N   GLY B  62       7.888  13.994  -3.011  1.00 83.75           N  
ATOM    493  CA  GLY B  62       6.630  13.621  -3.638  1.00 83.75           C  
ATOM    494  C   GLY B  62       6.810  12.973  -4.998  1.00 83.75           C  
ATOM    495  O   GLY B  62       5.978  12.169  -5.423  1.00 83.75           O  
ATOM    496  N   SER B  63       7.956  13.316  -5.659  1.00 84.89           N  
ATOM    497  CA  SER B  63       8.215  12.805  -7.001  1.00 84.89           C  
ATOM    498  C   SER B  63       8.617  11.334  -6.964  1.00 84.89           C  
ATOM    499  CB  SER B  63       9.310  13.624  -7.685  1.00 84.89           C  
ATOM    500  O   SER B  63       8.606  10.656  -7.994  1.00 84.89           O  
ATOM    501  OG  SER B  63      10.529  13.533  -6.967  1.00 84.89           O  
ATOM    502  N   SER B  64       8.895  10.808  -5.772  1.00 88.35           N  
ATOM    503  CA  SER B  64       9.359   9.430  -5.643  1.00 88.35           C  
ATOM    504  C   SER B  64       8.222   8.500  -5.234  1.00 88.35           C  
ATOM    505  CB  SER B  64      10.494   9.340  -4.622  1.00 88.35           C  
ATOM    506  O   SER B  64       8.455   7.338  -4.893  1.00 88.35           O  
ATOM    507  OG  SER B  64      10.068   9.806  -3.353  1.00 88.35           O  
ATOM    508  N   SER B  65       6.982   9.028  -5.284  1.00 94.25           N  
ATOM    509  CA  SER B  65       5.841   8.203  -4.900  1.00 94.25           C  
ATOM    510  C   SER B  65       5.605   7.083  -5.909  1.00 94.25           C  
ATOM    511  CB  SER B  65       4.580   9.058  -4.771  1.00 94.25           C  
ATOM    512  O   SER B  65       5.863   7.251  -7.102  1.00 94.25           O  
ATOM    513  OG  SER B  65       4.279   9.700  -5.999  1.00 94.25           O  
ATOM    514  N   LEU B  66       5.162   5.932  -5.404  1.00 96.49           N  
ATOM    515  CA  LEU B  66       4.923   4.750  -6.225  1.00 96.49           C  
ATOM    516  C   LEU B  66       3.476   4.284  -6.098  1.00 96.49           C  
ATOM    517  CB  LEU B  66       5.873   3.618  -5.826  1.00 96.49           C  
ATOM    518  O   LEU B  66       2.858   4.445  -5.043  1.00 96.49           O  
ATOM    519  CG  LEU B  66       7.368   3.910  -5.956  1.00 96.49           C  
ATOM    520  CD1 LEU B  66       8.182   2.849  -5.222  1.00 96.49           C  
ATOM    521  CD2 LEU B  66       7.774   3.981  -7.424  1.00 96.49           C  
ATOM    522  N   PRO B  67       2.960   3.691  -7.205  1.00 97.71           N  
ATOM    523  CA  PRO B  67       1.610   3.132  -7.103  1.00 97.71           C  
ATOM    524  C   PRO B  67       1.497   2.054  -6.028  1.00 97.71           C  
ATOM    525  CB  PRO B  67       1.366   2.543  -8.495  1.00 97.71           C  
ATOM    526  O   PRO B  67       2.345   1.162  -5.952  1.00 97.71           O  
ATOM    527  CG  PRO B  67       2.291   3.296  -9.396  1.00 97.71           C  
ATOM    528  CD  PRO B  67       3.531   3.644  -8.623  1.00 97.71           C  
ATOM    529  N   ASN B  68       0.525   2.208  -5.189  1.00 97.80           N  
ATOM    530  CA  ASN B  68       0.231   1.187  -4.189  1.00 97.80           C  
ATOM    531  C   ASN B  68      -0.662   0.088  -4.756  1.00 97.80           C  
ATOM    532  CB  ASN B  68      -0.420   1.816  -2.955  1.00 97.80           C  
ATOM    533  O   ASN B  68      -1.861   0.050  -4.475  1.00 97.80           O  
ATOM    534  CG  ASN B  68      -0.354   0.916  -1.737  1.00 97.80           C  
ATOM    535  ND2 ASN B  68      -0.450   1.511  -0.554  1.00 97.80           N  
ATOM    536  OD1 ASN B  68      -0.218  -0.304  -1.859  1.00 97.80           O  
ATOM    537  N   VAL B  69      -0.106  -0.851  -5.475  1.00 95.38           N  
ATOM    538  CA  VAL B  69      -0.815  -1.856  -6.261  1.00 95.38           C  
ATOM    539  C   VAL B  69      -1.633  -2.754  -5.336  1.00 95.38           C  
ATOM    540  CB  VAL B  69       0.160  -2.707  -7.106  1.00 95.38           C  
ATOM    541  O   VAL B  69      -2.778  -3.093  -5.643  1.00 95.38           O  
ATOM    542  CG1 VAL B  69      -0.581  -3.854  -7.791  1.00 95.38           C  
ATOM    543  CG2 VAL B  69       0.873  -1.835  -8.137  1.00 95.38           C  
ATOM    544  N   SER B  70      -1.054  -3.090  -4.183  1.00 93.57           N  
ATOM    545  CA  SER B  70      -1.761  -3.967  -3.256  1.00 93.57           C  
ATOM    546  C   SER B  70      -3.014  -3.295  -2.705  1.00 93.57           C  
ATOM    547  CB  SER B  70      -0.845  -4.380  -2.104  1.00 93.57           C  
ATOM    548  O   SER B  70      -4.073  -3.920  -2.615  1.00 93.57           O  
ATOM    549  OG  SER B  70       0.240  -5.158  -2.578  1.00 93.57           O  
ATOM    550  N   LEU B  71      -2.898  -2.021  -2.353  1.00 93.78           N  
ATOM    551  CA  LEU B  71      -4.054  -1.268  -1.879  1.00 93.78           C  
ATOM    552  C   LEU B  71      -5.118  -1.165  -2.966  1.00 93.78           C  
ATOM    553  CB  LEU B  71      -3.633   0.133  -1.427  1.00 93.78           C  
ATOM    554  O   LEU B  71      -6.307  -1.346  -2.696  1.00 93.78           O  
ATOM    555  CG  LEU B  71      -4.730   1.007  -0.818  1.00 93.78           C  
ATOM    556  CD1 LEU B  71      -5.338   0.322   0.402  1.00 93.78           C  
ATOM    557  CD2 LEU B  71      -4.177   2.379  -0.447  1.00 93.78           C  
ATOM    558  N   ALA B  72      -4.665  -0.923  -4.187  1.00 91.80           N  
ATOM    559  CA  ALA B  72      -5.582  -0.829  -5.320  1.00 91.80           C  
ATOM    560  C   ALA B  72      -6.320  -2.147  -5.539  1.00 91.80           C  
ATOM    561  CB  ALA B  72      -4.826  -0.431  -6.585  1.00 91.80           C  
ATOM    562  O   ALA B  72      -7.507  -2.153  -5.873  1.00 91.80           O  
ATOM    563  N   TRP B  73      -5.626  -3.224  -5.343  1.00 85.54           N  
ATOM    564  CA  TRP B  73      -6.233  -4.541  -5.507  1.00 85.54           C  
ATOM    565  C   TRP B  73      -7.334  -4.765  -4.476  1.00 85.54           C  
ATOM    566  CB  TRP B  73      -5.174  -5.640  -5.389  1.00 85.54           C  
ATOM    567  O   TRP B  73      -8.396  -5.302  -4.799  1.00 85.54           O  
ATOM    568  CG  TRP B  73      -4.379  -5.857  -6.641  1.00 85.54           C  
ATOM    569  CD1 TRP B  73      -4.570  -5.255  -7.853  1.00 85.54           C  
ATOM    570  CD2 TRP B  73      -3.268  -6.744  -6.804  1.00 85.54           C  
ATOM    571  CE2 TRP B  73      -2.833  -6.627  -8.143  1.00 85.54           C  
ATOM    572  CE3 TRP B  73      -2.596  -7.626  -5.947  1.00 85.54           C  
ATOM    573  NE1 TRP B  73      -3.643  -5.713  -8.761  1.00 85.54           N  
ATOM    574  CH2 TRP B  73      -1.116  -8.216  -7.785  1.00 85.54           C  
ATOM    575  CZ2 TRP B  73      -1.755  -7.361  -8.644  1.00 85.54           C  
ATOM    576  CZ3 TRP B  73      -1.524  -8.355  -6.448  1.00 85.54           C  
ATOM    577  N   VAL B  74      -7.104  -4.357  -3.281  1.00 84.69           N  
ATOM    578  CA  VAL B  74      -8.092  -4.490  -2.216  1.00 84.69           C  
ATOM    579  C   VAL B  74      -9.342  -3.686  -2.567  1.00 84.69           C  
ATOM    580  CB  VAL B  74      -7.526  -4.029  -0.855  1.00 84.69           C  
ATOM    581  O   VAL B  74     -10.464  -4.180  -2.434  1.00 84.69           O  
ATOM    582  CG1 VAL B  74      -8.623  -4.005   0.207  1.00 84.69           C  
ATOM    583  CG2 VAL B  74      -6.377  -4.937  -0.420  1.00 84.69           C  
ATOM    584  N   ILE B  75      -9.138  -2.494  -2.994  1.00 86.51           N  
ATOM    585  CA  ILE B  75     -10.237  -1.599  -3.341  1.00 86.51           C  
ATOM    586  C   ILE B  75     -11.040  -2.192  -4.497  1.00 86.51           C  
ATOM    587  CB  ILE B  75      -9.723  -0.190  -3.713  1.00 86.51           C  
ATOM    588  O   ILE B  75     -12.273  -2.204  -4.463  1.00 86.51           O  
ATOM    589  CG1 ILE B  75      -9.162   0.517  -2.474  1.00 86.51           C  
ATOM    590  CG2 ILE B  75     -10.837   0.638  -4.359  1.00 86.51           C  
ATOM    591  CD1 ILE B  75      -8.357   1.771  -2.789  1.00 86.51           C  
ATOM    592  N   GLU B  76     -10.361  -2.704  -5.511  1.00 79.47           N  
ATOM    593  CA  GLU B  76     -11.016  -3.301  -6.671  1.00 79.47           C  
ATOM    594  C   GLU B  76     -11.841  -4.521  -6.273  1.00 79.47           C  
ATOM    595  CB  GLU B  76      -9.982  -3.688  -7.732  1.00 79.47           C  
ATOM    596  O   GLU B  76     -12.934  -4.737  -6.801  1.00 79.47           O  
ATOM    597  CG  GLU B  76     -10.593  -4.119  -9.058  1.00 79.47           C  
ATOM    598  CD  GLU B  76      -9.561  -4.336 -10.152  1.00 79.47           C  
ATOM    599  OE1 GLU B  76      -9.946  -4.700 -11.286  1.00 79.47           O  
ATOM    600  OE2 GLU B  76      -8.357  -4.140  -9.873  1.00 79.47           O  
ATOM    601  N   ALA B  77     -11.323  -5.299  -5.387  1.00 73.21           N  
ATOM    602  CA  ALA B  77     -12.018  -6.498  -4.927  1.00 73.21           C  
ATOM    603  C   ALA B  77     -13.330  -6.140  -4.234  1.00 73.21           C  
ATOM    604  CB  ALA B  77     -11.125  -7.302  -3.985  1.00 73.21           C  
ATOM    605  O   ALA B  77     -14.307  -6.887  -4.318  1.00 73.21           O  
ATOM    606  N   LEU B  78     -13.381  -5.014  -3.630  1.00 73.46           N  
ATOM    607  CA  LEU B  78     -14.573  -4.575  -2.912  1.00 73.46           C  
ATOM    608  C   LEU B  78     -15.615  -4.018  -3.877  1.00 73.46           C  
ATOM    609  CB  LEU B  78     -14.211  -3.516  -1.867  1.00 73.46           C  
ATOM    610  O   LEU B  78     -16.814  -4.056  -3.592  1.00 73.46           O  
ATOM    611  CG  LEU B  78     -13.391  -3.998  -0.669  1.00 73.46           C  
ATOM    612  CD1 LEU B  78     -12.990  -2.817   0.209  1.00 73.46           C  
ATOM    613  CD2 LEU B  78     -14.177  -5.027   0.137  1.00 73.46           C  
ATOM    614  N   ARG B  79     -15.131  -3.488  -4.993  1.00 70.58           N  
ATOM    615  CA  ARG B  79     -16.025  -2.875  -5.970  1.00 70.58           C  
ATOM    616  C   ARG B  79     -16.696  -3.933  -6.839  1.00 70.58           C  
ATOM    617  CB  ARG B  79     -15.262  -1.882  -6.849  1.00 70.58           C  
ATOM    618  O   ARG B  79     -17.823  -3.741  -7.300  1.00 70.58           O  
ATOM    619  CG  ARG B  79     -14.863  -0.603  -6.130  1.00 70.58           C  
ATOM    620  CD  ARG B  79     -14.171   0.378  -7.067  1.00 70.58           C  
ATOM    621  NE  ARG B  79     -13.880   1.645  -6.401  1.00 70.58           N  
ATOM    622  NH1 ARG B  79     -12.499   2.443  -8.073  1.00 70.58           N  
ATOM    623  NH2 ARG B  79     -12.896   3.711  -6.204  1.00 70.58           N  
ATOM    624  CZ  ARG B  79     -13.092   2.597  -6.894  1.00 70.58           C  
ATOM    625  N   LEU B  80     -16.134  -5.021  -7.196  1.00 64.25           N  
ATOM    626  CA  LEU B  80     -16.672  -6.029  -8.102  1.00 64.25           C  
ATOM    627  C   LEU B  80     -16.768  -7.385  -7.411  1.00 64.25           C  
ATOM    628  CB  LEU B  80     -15.801  -6.143  -9.356  1.00 64.25           C  
ATOM    629  O   LEU B  80     -16.045  -8.320  -7.764  1.00 64.25           O  
ATOM    630  CG  LEU B  80     -15.732  -4.903 -10.249  1.00 64.25           C  
ATOM    631  CD1 LEU B  80     -14.609  -5.047 -11.270  1.00 64.25           C  
ATOM    632  CD2 LEU B  80     -17.069  -4.670 -10.945  1.00 64.25           C  
ATOM    633  N   PRO B  81     -17.881  -7.368  -6.487  1.00 55.13           N  
ATOM    634  CA  PRO B  81     -18.007  -8.664  -5.815  1.00 55.13           C  
ATOM    635  C   PRO B  81     -18.483  -9.771  -6.752  1.00 55.13           C  
ATOM    636  CB  PRO B  81     -19.040  -8.394  -4.719  1.00 55.13           C  
ATOM    637  O   PRO B  81     -19.280  -9.517  -7.659  1.00 55.13           O  
ATOM    638  CG  PRO B  81     -19.417  -6.958  -4.894  1.00 55.13           C  
ATOM    639  CD  PRO B  81     -18.699  -6.421  -6.098  1.00 55.13           C  
ATOM    640  N   GLY B  82     -17.688 -10.635  -7.102  1.00 54.89           N  
ATOM    641  CA  GLY B  82     -18.224 -11.735  -7.887  1.00 54.89           C  
ATOM    642  C   GLY B  82     -17.468 -11.968  -9.182  1.00 54.89           C  
ATOM    643  O   GLY B  82     -17.925 -12.718 -10.047  1.00 54.89           O  
ATOM    644  N   ASP B  83     -16.595 -11.010  -9.613  1.00 54.03           N  
ATOM    645  CA  ASP B  83     -15.864 -11.296 -10.843  1.00 54.03           C  
ATOM    646  C   ASP B  83     -15.255 -12.696 -10.808  1.00 54.03           C  
ATOM    647  CB  ASP B  83     -14.769 -10.252 -11.071  1.00 54.03           C  
ATOM    648  O   ASP B  83     -14.837 -13.170  -9.750  1.00 54.03           O  
ATOM    649  CG  ASP B  83     -14.685  -9.785 -12.514  1.00 54.03           C  
ATOM    650  OD1 ASP B  83     -15.363 -10.372 -13.385  1.00 54.03           O  
ATOM    651  OD2 ASP B  83     -13.933  -8.823 -12.783  1.00 54.03           O  
ATOM    652  N   PRO B  84     -15.642 -13.524 -11.860  1.00 49.63           N  
ATOM    653  CA  PRO B  84     -15.097 -14.883 -11.858  1.00 49.63           C  
ATOM    654  C   PRO B  84     -13.631 -14.931 -11.434  1.00 49.63           C  
ATOM    655  CB  PRO B  84     -15.259 -15.330 -13.313  1.00 49.63           C  
ATOM    656  O   PRO B  84     -12.884 -13.979 -11.673  1.00 49.63           O  
ATOM    657  CG  PRO B  84     -15.739 -14.112 -14.035  1.00 49.63           C  
ATOM    658  CD  PRO B  84     -15.955 -13.016 -13.031  1.00 49.63           C  
ATOM    659  N   GLU B  85     -13.320 -15.523 -10.262  1.00 55.84           N  
ATOM    660  CA  GLU B  85     -12.004 -15.693  -9.654  1.00 55.84           C  
ATOM    661  C   GLU B  85     -10.933 -15.932 -10.714  1.00 55.84           C  
ATOM    662  CB  GLU B  85     -12.020 -16.849  -8.651  1.00 55.84           C  
ATOM    663  O   GLU B  85     -11.063 -16.836 -11.542  1.00 55.84           O  
ATOM    664  CG  GLU B  85     -12.657 -16.496  -7.315  1.00 55.84           C  
ATOM    665  CD  GLU B  85     -12.128 -17.330  -6.159  1.00 55.84           C  
ATOM    666  OE1 GLU B  85     -12.330 -16.940  -4.987  1.00 55.84           O  
ATOM    667  OE2 GLU B  85     -11.505 -18.382  -6.428  1.00 55.84           O  
ATOM    668  N   PRO B  86     -10.159 -14.885 -11.037  1.00 58.16           N  
ATOM    669  CA  PRO B  86      -9.076 -15.285 -11.939  1.00 58.16           C  
ATOM    670  C   PRO B  86      -8.551 -16.688 -11.644  1.00 58.16           C  
ATOM    671  CB  PRO B  86      -7.996 -14.232 -11.681  1.00 58.16           C  
ATOM    672  O   PRO B  86      -8.756 -17.210 -10.545  1.00 58.16           O  
ATOM    673  CG  PRO B  86      -8.443 -13.520 -10.445  1.00 58.16           C  
ATOM    674  CD  PRO B  86      -9.870 -13.897 -10.168  1.00 58.16           C  
ATOM    675  N   LYS B  87      -8.197 -17.447 -12.780  1.00 74.16           N  
ATOM    676  CA  LYS B  87      -7.539 -18.731 -12.553  1.00 74.16           C  
ATOM    677  C   LYS B  87      -6.343 -18.577 -11.619  1.00 74.16           C  
ATOM    678  CB  LYS B  87      -7.093 -19.348 -13.879  1.00 74.16           C  
ATOM    679  O   LYS B  87      -5.473 -17.734 -11.849  1.00 74.16           O  
ATOM    680  CG  LYS B  87      -8.237 -19.880 -14.730  1.00 74.16           C  
ATOM    681  CD  LYS B  87      -7.723 -20.604 -15.968  1.00 74.16           C  
ATOM    682  CE  LYS B  87      -8.866 -21.078 -16.855  1.00 74.16           C  
ATOM    683  NZ  LYS B  87      -8.368 -21.812 -18.056  1.00 74.16           N  
ATOM    684  N   VAL B  88      -6.453 -19.129 -10.496  1.00 82.24           N  
ATOM    685  CA  VAL B  88      -5.417 -19.016  -9.475  1.00 82.24           C  
ATOM    686  C   VAL B  88      -4.616 -20.314  -9.406  1.00 82.24           C  
ATOM    687  CB  VAL B  88      -6.018 -18.686  -8.090  1.00 82.24           C  
ATOM    688  O   VAL B  88      -5.145 -21.393  -9.680  1.00 82.24           O  
ATOM    689  CG1 VAL B  88      -6.575 -17.264  -8.068  1.00 82.24           C  
ATOM    690  CG2 VAL B  88      -7.106 -19.695  -7.728  1.00 82.24           C  
ATOM    691  N   CYS B  89      -3.364 -20.118  -9.239  1.00 86.61           N  
ATOM    692  CA  CYS B  89      -2.491 -21.267  -9.028  1.00 86.61           C  
ATOM    693  C   CYS B  89      -3.019 -22.156  -7.908  1.00 86.61           C  
ATOM    694  CB  CYS B  89      -1.070 -20.808  -8.701  1.00 86.61           C  
ATOM    695  O   CYS B  89      -3.333 -21.669  -6.820  1.00 86.61           O  
ATOM    696  SG  CYS B  89       0.064 -22.162  -8.325  1.00 86.61           S  
ATOM    697  N   VAL B  90      -3.161 -23.452  -8.127  1.00 82.48           N  
ATOM    698  CA  VAL B  90      -3.724 -24.390  -7.162  1.00 82.48           C  
ATOM    699  C   VAL B  90      -2.783 -24.532  -5.968  1.00 82.48           C  
ATOM    700  CB  VAL B  90      -3.987 -25.772  -7.801  1.00 82.48           C  
ATOM    701  O   VAL B  90      -3.223 -24.819  -4.853  1.00 82.48           O  
ATOM    702  CG1 VAL B  90      -5.065 -25.673  -8.878  1.00 82.48           C  
ATOM    703  CG2 VAL B  90      -2.695 -26.344  -8.384  1.00 82.48           C  
ATOM    704  N   HIS B  91      -1.485 -24.306  -6.211  1.00 81.72           N  
ATOM    705  CA  HIS B  91      -0.491 -24.500  -5.162  1.00 81.72           C  
ATOM    706  C   HIS B  91      -0.331 -23.241  -4.316  1.00 81.72           C  
ATOM    707  CB  HIS B  91       0.856 -24.900  -5.768  1.00 81.72           C  
ATOM    708  O   HIS B  91      -0.164 -23.325  -3.097  1.00 81.72           O  
ATOM    709  CG  HIS B  91       0.805 -26.170  -6.556  1.00 81.72           C  
ATOM    710  CD2 HIS B  91       0.961 -26.401  -7.881  1.00 81.72           C  
ATOM    711  ND1 HIS B  91       0.566 -27.397  -5.976  1.00 81.72           N  
ATOM    712  CE1 HIS B  91       0.577 -28.330  -6.913  1.00 81.72           C  
ATOM    713  NE2 HIS B  91       0.815 -27.752  -8.078  1.00 81.72           N  
ATOM    714  N   HIS B  92      -0.383 -22.025  -4.958  1.00 81.85           N  
ATOM    715  CA  HIS B  92      -0.014 -20.803  -4.253  1.00 81.85           C  
ATOM    716  C   HIS B  92      -1.198 -19.847  -4.151  1.00 81.85           C  
ATOM    717  CB  HIS B  92       1.158 -20.114  -4.953  1.00 81.85           C  
ATOM    718  O   HIS B  92      -1.114 -18.816  -3.479  1.00 81.85           O  
ATOM    719  CG  HIS B  92       2.364 -20.986  -5.103  1.00 81.85           C  
ATOM    720  CD2 HIS B  92       3.245 -21.450  -4.186  1.00 81.85           C  
ATOM    721  ND1 HIS B  92       2.779 -21.479  -6.321  1.00 81.85           N  
ATOM    722  CE1 HIS B  92       3.866 -22.212  -6.146  1.00 81.85           C  
ATOM    723  NE2 HIS B  92       4.169 -22.210  -4.859  1.00 81.85           N  
ATOM    724  N   ARG B  93      -2.264 -20.042  -4.949  1.00 78.85           N  
ATOM    725  CA  ARG B  93      -3.506 -19.276  -4.937  1.00 78.85           C  
ATOM    726  C   ARG B  93      -3.280 -17.857  -5.448  1.00 78.85           C  
ATOM    727  CB  ARG B  93      -4.101 -19.238  -3.528  1.00 78.85           C  
ATOM    728  O   ARG B  93      -3.981 -16.927  -5.043  1.00 78.85           O  
ATOM    729  CG  ARG B  93      -4.639 -20.577  -3.049  1.00 78.85           C  
ATOM    730  CD  ARG B  93      -5.374 -20.448  -1.723  1.00 78.85           C  
ATOM    731  NE  ARG B  93      -5.927 -21.727  -1.286  1.00 78.85           N  
ATOM    732  NH1 ARG B  93      -5.032 -21.622   0.841  1.00 78.85           N  
ATOM    733  NH2 ARG B  93      -6.300 -23.426   0.213  1.00 78.85           N  
ATOM    734  CZ  ARG B  93      -5.752 -22.255  -0.078  1.00 78.85           C  
ATOM    735  N   ASN B  94      -2.186 -17.697  -6.148  1.00 82.20           N  
ATOM    736  CA  ASN B  94      -1.909 -16.436  -6.828  1.00 82.20           C  
ATOM    737  C   ASN B  94      -2.346 -16.480  -8.289  1.00 82.20           C  
ATOM    738  CB  ASN B  94      -0.423 -16.088  -6.728  1.00 82.20           C  
ATOM    739  O   ASN B  94      -2.481 -17.559  -8.869  1.00 82.20           O  
ATOM    740  CG  ASN B  94       0.034 -15.880  -5.298  1.00 82.20           C  
ATOM    741  ND2 ASN B  94       1.342 -15.750  -5.106  1.00 82.20           N  
ATOM    742  OD1 ASN B  94      -0.781 -15.838  -4.373  1.00 82.20           O  
ATOM    743  N   PRO B  95      -2.539 -15.386  -8.824  1.00 81.02           N  
ATOM    744  CA  PRO B  95      -2.929 -15.363 -10.235  1.00 81.02           C  
ATOM    745  C   PRO B  95      -1.896 -16.027 -11.143  1.00 81.02           C  
ATOM    746  CB  PRO B  95      -3.047 -13.868 -10.545  1.00 81.02           C  
ATOM    747  O   PRO B  95      -0.692 -15.915 -10.900  1.00 81.02           O  
ATOM    748  CG  PRO B  95      -3.314 -13.225  -9.223  1.00 81.02           C  
ATOM    749  CD  PRO B  95      -2.608 -14.013  -8.157  1.00 81.02           C  
ATOM    750  N   LEU B  96      -2.417 -16.809 -12.103  1.00 86.86           N  
ATOM    751  CA  LEU B  96      -1.551 -17.353 -13.143  1.00 86.86           C  
ATOM    752  C   LEU B  96      -1.133 -16.264 -14.126  1.00 86.86           C  
ATOM    753  CB  LEU B  96      -2.257 -18.487 -13.890  1.00 86.86           C  
ATOM    754  O   LEU B  96      -1.936 -15.826 -14.953  1.00 86.86           O  
ATOM    755  CG  LEU B  96      -2.648 -19.708 -13.056  1.00 86.86           C  
ATOM    756  CD1 LEU B  96      -3.532 -20.646 -13.872  1.00 86.86           C  
ATOM    757  CD2 LEU B  96      -1.404 -20.436 -12.558  1.00 86.86           C  
ATOM    758  N   SER B  97       0.070 -15.847 -14.029  1.00 84.95           N  
ATOM    759  CA  SER B  97       0.485 -14.671 -14.788  1.00 84.95           C  
ATOM    760  C   SER B  97       1.712 -14.970 -15.642  1.00 84.95           C  
ATOM    761  CB  SER B  97       0.781 -13.503 -13.846  1.00 84.95           C  
ATOM    762  O   SER B  97       2.187 -14.103 -16.379  1.00 84.95           O  
ATOM    763  OG  SER B  97       1.811 -13.841 -12.933  1.00 84.95           O  
ATOM    764  N   LEU B  98       2.203 -16.199 -15.513  1.00 90.24           N  
ATOM    765  CA  LEU B  98       3.397 -16.572 -16.262  1.00 90.24           C  
ATOM    766  C   LEU B  98       3.144 -17.820 -17.101  1.00 90.24           C  
ATOM    767  CB  LEU B  98       4.574 -16.811 -15.312  1.00 90.24           C  
ATOM    768  O   LEU B  98       2.209 -18.576 -16.830  1.00 90.24           O  
ATOM    769  CG  LEU B  98       4.916 -15.667 -14.356  1.00 90.24           C  
ATOM    770  CD1 LEU B  98       6.030 -16.089 -13.403  1.00 90.24           C  
ATOM    771  CD2 LEU B  98       5.316 -14.420 -15.136  1.00 90.24           C  
ATOM    772  N   PHE B  99       3.932 -17.958 -18.137  1.00 90.21           N  
ATOM    773  CA  PHE B  99       3.906 -19.153 -18.972  1.00 90.21           C  
ATOM    774  C   PHE B  99       5.247 -19.875 -18.926  1.00 90.21           C  
ATOM    775  CB  PHE B  99       3.554 -18.791 -20.419  1.00 90.21           C  
ATOM    776  O   PHE B  99       6.290 -19.277 -19.202  1.00 90.21           O  
ATOM    777  CG  PHE B  99       3.443 -19.982 -21.332  1.00 90.21           C  
ATOM    778  CD1 PHE B  99       4.464 -20.290 -22.223  1.00 90.21           C  
ATOM    779  CD2 PHE B  99       2.317 -20.794 -21.300  1.00 90.21           C  
ATOM    780  CE1 PHE B  99       4.364 -21.391 -23.069  1.00 90.21           C  
ATOM    781  CE2 PHE B  99       2.210 -21.896 -22.144  1.00 90.21           C  
ATOM    782  CZ  PHE B  99       3.234 -22.193 -23.028  1.00 90.21           C  
ATOM    783  N   CYS B 100       5.237 -21.125 -18.509  1.00 92.18           N  
ATOM    784  CA  CYS B 100       6.436 -21.956 -18.537  1.00 92.18           C  
ATOM    785  C   CYS B 100       6.633 -22.582 -19.913  1.00 92.18           C  
ATOM    786  CB  CYS B 100       6.354 -23.051 -17.475  1.00 92.18           C  
ATOM    787  O   CYS B 100       5.852 -23.441 -20.326  1.00 92.18           O  
ATOM    788  SG  CYS B 100       7.780 -24.161 -17.462  1.00 92.18           S  
ATOM    789  N   GLU B 101       7.715 -22.246 -20.559  1.00 90.71           N  
ATOM    790  CA  GLU B 101       7.973 -22.705 -21.920  1.00 90.71           C  
ATOM    791  C   GLU B 101       8.297 -24.196 -21.948  1.00 90.71           C  
ATOM    792  CB  GLU B 101       9.117 -21.907 -22.550  1.00 90.71           C  
ATOM    793  O   GLU B 101       7.855 -24.916 -22.846  1.00 90.71           O  
ATOM    794  CG  GLU B 101       8.816 -20.424 -22.712  1.00 90.71           C  
ATOM    795  CD  GLU B 101       9.933 -19.657 -23.402  1.00 90.71           C  
ATOM    796  OE1 GLU B 101       9.907 -18.406 -23.390  1.00 90.71           O  
ATOM    797  OE2 GLU B 101      10.840 -20.313 -23.961  1.00 90.71           O  
ATOM    798  N   LYS B 102       8.989 -24.702 -20.936  1.00 92.33           N  
ATOM    799  CA  LYS B 102       9.384 -26.105 -20.848  1.00 92.33           C  
ATOM    800  C   LYS B 102       8.169 -27.008 -20.661  1.00 92.33           C  
ATOM    801  CB  LYS B 102      10.373 -26.313 -19.700  1.00 92.33           C  
ATOM    802  O   LYS B 102       8.025 -28.016 -21.356  1.00 92.33           O  
ATOM    803  CG  LYS B 102      10.845 -27.751 -19.542  1.00 92.33           C  
ATOM    804  CD  LYS B 102      11.790 -27.902 -18.357  1.00 92.33           C  
ATOM    805  CE  LYS B 102      12.162 -29.360 -18.120  1.00 92.33           C  
ATOM    806  NZ  LYS B 102      13.173 -29.504 -17.030  1.00 92.33           N  
ATOM    807  N   ASP B 103       7.274 -26.570 -19.797  1.00 91.78           N  
ATOM    808  CA  ASP B 103       6.132 -27.413 -19.457  1.00 91.78           C  
ATOM    809  C   ASP B 103       4.885 -26.986 -20.228  1.00 91.78           C  
ATOM    810  CB  ASP B 103       5.861 -27.368 -17.952  1.00 91.78           C  
ATOM    811  O   ASP B 103       3.854 -27.661 -20.175  1.00 91.78           O  
ATOM    812  CG  ASP B 103       7.009 -27.921 -17.126  1.00 91.78           C  
ATOM    813  OD1 ASP B 103       7.659 -28.896 -17.561  1.00 91.78           O  
ATOM    814  OD2 ASP B 103       7.265 -27.378 -16.029  1.00 91.78           O  
ATOM    815  N   GLN B 104       4.939 -25.893 -20.898  1.00 88.66           N  
ATOM    816  CA  GLN B 104       3.849 -25.370 -21.715  1.00 88.66           C  
ATOM    817  C   GLN B 104       2.568 -25.231 -20.897  1.00 88.66           C  
ATOM    818  CB  GLN B 104       3.604 -26.272 -22.925  1.00 88.66           C  
ATOM    819  O   GLN B 104       1.506 -25.698 -21.314  1.00 88.66           O  
ATOM    820  CG  GLN B 104       4.756 -26.291 -23.921  1.00 88.66           C  
ATOM    821  CD  GLN B 104       4.426 -27.062 -25.185  1.00 88.66           C  
ATOM    822  NE2 GLN B 104       5.080 -26.704 -26.286  1.00 88.66           N  
ATOM    823  OE1 GLN B 104       3.592 -27.973 -25.173  1.00 88.66           O  
ATOM    824  N   GLU B 105       2.682 -24.517 -19.785  1.00 88.91           N  
ATOM    825  CA  GLU B 105       1.530 -24.302 -18.914  1.00 88.91           C  
ATOM    826  C   GLU B 105       1.591 -22.931 -18.246  1.00 88.91           C  
ATOM    827  CB  GLU B 105       1.444 -25.402 -17.853  1.00 88.91           C  
ATOM    828  O   GLU B 105       2.670 -22.353 -18.103  1.00 88.91           O  
ATOM    829  CG  GLU B 105       2.612 -25.406 -16.877  1.00 88.91           C  
ATOM    830  CD  GLU B 105       2.523 -26.515 -15.841  1.00 88.91           C  
ATOM    831  OE1 GLU B 105       3.431 -26.620 -14.985  1.00 88.91           O  
ATOM    832  OE2 GLU B 105       1.539 -27.286 -15.886  1.00 88.91           O  
ATOM    833  N   LEU B 106       0.400 -22.505 -17.819  1.00 90.30           N  
ATOM    834  CA  LEU B 106       0.321 -21.268 -17.049  1.00 90.30           C  
ATOM    835  C   LEU B 106       0.670 -21.516 -15.585  1.00 90.30           C  
ATOM    836  CB  LEU B 106      -1.080 -20.660 -17.156  1.00 90.30           C  
ATOM    837  O   LEU B 106       0.226 -22.504 -14.995  1.00 90.30           O  
ATOM    838  CG  LEU B 106      -1.492 -20.144 -18.536  1.00 90.30           C  
ATOM    839  CD1 LEU B 106      -2.969 -19.763 -18.541  1.00 90.30           C  
ATOM    840  CD2 LEU B 106      -0.627 -18.956 -18.943  1.00 90.30           C  
ATOM    841  N   ILE B 107       1.525 -20.640 -15.089  1.00 90.68           N  
ATOM    842  CA  ILE B 107       1.934 -20.786 -13.696  1.00 90.68           C  
ATOM    843  C   ILE B 107       1.880 -19.429 -12.998  1.00 90.68           C  
ATOM    844  CB  ILE B 107       3.352 -21.390 -13.584  1.00 90.68           C  
ATOM    845  O   ILE B 107       1.713 -18.395 -13.649  1.00 90.68           O  
ATOM    846  CG1 ILE B 107       4.385 -20.449 -14.214  1.00 90.68           C  
ATOM    847  CG2 ILE B 107       3.402 -22.775 -14.237  1.00 90.68           C  
ATOM    848  CD1 ILE B 107       5.830 -20.849 -13.949  1.00 90.68           C  
ATOM    849  N   CYS B 108       2.034 -19.427 -11.698  1.00 88.17           N  
ATOM    850  CA  CYS B 108       2.119 -18.185 -10.939  1.00 88.17           C  
ATOM    851  C   CYS B 108       3.571 -17.795 -10.690  1.00 88.17           C  
ATOM    852  CB  CYS B 108       1.382 -18.320  -9.606  1.00 88.17           C  
ATOM    853  O   CYS B 108       4.486 -18.555 -11.012  1.00 88.17           O  
ATOM    854  SG  CYS B 108       2.249 -19.344  -8.396  1.00 88.17           S  
ATOM    855  N   GLY B 109       3.821 -16.668 -10.248  1.00 88.14           N  
ATOM    856  CA  GLY B 109       5.169 -16.177 -10.007  1.00 88.14           C  
ATOM    857  C   GLY B 109       5.954 -17.040  -9.037  1.00 88.14           C  
ATOM    858  O   GLY B 109       7.151 -17.265  -9.227  1.00 88.14           O  
ATOM    859  N   LEU B 110       5.264 -17.602  -8.049  1.00 88.15           N  
ATOM    860  CA  LEU B 110       5.954 -18.394  -7.037  1.00 88.15           C  
ATOM    861  C   LEU B 110       6.382 -19.744  -7.602  1.00 88.15           C  
ATOM    862  CB  LEU B 110       5.057 -18.600  -5.814  1.00 88.15           C  
ATOM    863  O   LEU B 110       7.438 -20.267  -7.240  1.00 88.15           O  
ATOM    864  CG  LEU B 110       4.898 -17.400  -4.879  1.00 88.15           C  
ATOM    865  CD1 LEU B 110       3.841 -17.690  -3.819  1.00 88.15           C  
ATOM    866  CD2 LEU B 110       6.232 -17.048  -4.229  1.00 88.15           C  
ATOM    867  N   CYS B 111       5.623 -20.300  -8.480  1.00 90.69           N  
ATOM    868  CA  CYS B 111       6.031 -21.521  -9.165  1.00 90.69           C  
ATOM    869  C   CYS B 111       7.334 -21.310  -9.927  1.00 90.69           C  
ATOM    870  CB  CYS B 111       4.938 -21.989 -10.125  1.00 90.69           C  
ATOM    871  O   CYS B 111       8.187 -22.198  -9.965  1.00 90.69           O  
ATOM    872  SG  CYS B 111       3.514 -22.733  -9.300  1.00 90.69           S  
ATOM    873  N   GLY B 112       7.432 -20.144 -10.514  1.00 88.41           N  
ATOM    874  CA  GLY B 112       8.625 -19.811 -11.276  1.00 88.41           C  
ATOM    875  C   GLY B 112       9.825 -19.501 -10.401  1.00 88.41           C  
ATOM    876  O   GLY B 112      10.961 -19.816 -10.760  1.00 88.41           O  
ATOM    877  N   LEU B 113       9.589 -18.942  -9.220  1.00 86.72           N  
ATOM    878  CA  LEU B 113      10.674 -18.475  -8.364  1.00 86.72           C  
ATOM    879  C   LEU B 113      11.155 -19.588  -7.439  1.00 86.72           C  
ATOM    880  CB  LEU B 113      10.222 -17.268  -7.537  1.00 86.72           C  
ATOM    881  O   LEU B 113      12.358 -19.734  -7.210  1.00 86.72           O  
ATOM    882  CG  LEU B 113      10.254 -15.912  -8.243  1.00 86.72           C  
ATOM    883  CD1 LEU B 113       9.256 -14.955  -7.599  1.00 86.72           C  
ATOM    884  CD2 LEU B 113      11.661 -15.326  -8.213  1.00 86.72           C  
ATOM    885  N   LEU B 114      10.316 -20.327  -6.785  1.00 81.71           N  
ATOM    886  CA  LEU B 114      10.713 -21.278  -5.753  1.00 81.71           C  
ATOM    887  C   LEU B 114      10.055 -22.635  -5.983  1.00 81.71           C  
ATOM    888  CB  LEU B 114      10.344 -20.749  -4.364  1.00 81.71           C  
ATOM    889  O   LEU B 114      10.326 -23.593  -5.255  1.00 81.71           O  
ATOM    890  CG  LEU B 114      10.820 -19.334  -4.030  1.00 81.71           C  
ATOM    891  CD1 LEU B 114       9.826 -18.646  -3.101  1.00 81.71           C  
ATOM    892  CD2 LEU B 114      12.210 -19.372  -3.403  1.00 81.71           C  
ATOM    893  N   GLY B 115       9.256 -22.773  -7.007  1.00 80.13           N  
ATOM    894  CA  GLY B 115       8.492 -23.995  -7.196  1.00 80.13           C  
ATOM    895  C   GLY B 115       9.117 -24.940  -8.204  1.00 80.13           C  
ATOM    896  O   GLY B 115      10.341 -24.983  -8.347  1.00 80.13           O  
ATOM    897  N   SER B 116       8.328 -25.699  -8.758  1.00 82.28           N  
ATOM    898  CA  SER B 116       8.763 -26.773  -9.645  1.00 82.28           C  
ATOM    899  C   SER B 116       9.293 -26.220 -10.964  1.00 82.28           C  
ATOM    900  CB  SER B 116       7.613 -27.744  -9.914  1.00 82.28           C  
ATOM    901  O   SER B 116       9.943 -26.937 -11.727  1.00 82.28           O  
ATOM    902  OG  SER B 116       6.458 -27.048 -10.351  1.00 82.28           O  
ATOM    903  N   HIS B 117       9.133 -24.832 -11.037  1.00 90.35           N  
ATOM    904  CA  HIS B 117       9.521 -24.267 -12.324  1.00 90.35           C  
ATOM    905  C   HIS B 117      10.697 -23.308 -12.174  1.00 90.35           C  
ATOM    906  CB  HIS B 117       8.336 -23.549 -12.973  1.00 90.35           C  
ATOM    907  O   HIS B 117      10.960 -22.497 -13.065  1.00 90.35           O  
ATOM    908  CG  HIS B 117       7.163 -24.439 -13.231  1.00 90.35           C  
ATOM    909  CD2 HIS B 117       6.121 -24.789 -12.440  1.00 90.35           C  
ATOM    910  ND1 HIS B 117       6.972 -25.089 -14.431  1.00 90.35           N  
ATOM    911  CE1 HIS B 117       5.859 -25.801 -14.367  1.00 90.35           C  
ATOM    912  NE2 HIS B 117       5.324 -25.637 -13.169  1.00 90.35           N  
ATOM    913  N   GLN B 118      11.355 -23.122 -11.055  1.00 82.48           N  
ATOM    914  CA  GLN B 118      12.389 -22.168 -10.670  1.00 82.48           C  
ATOM    915  C   GLN B 118      13.476 -22.075 -11.736  1.00 82.48           C  
ATOM    916  CB  GLN B 118      13.006 -22.557  -9.325  1.00 82.48           C  
ATOM    917  O   GLN B 118      13.973 -20.986 -12.031  1.00 82.48           O  
ATOM    918  CG  GLN B 118      14.055 -21.574  -8.822  1.00 82.48           C  
ATOM    919  CD  GLN B 118      14.716 -22.029  -7.535  1.00 82.48           C  
ATOM    920  NE2 GLN B 118      15.693 -21.261  -7.066  1.00 82.48           N  
ATOM    921  OE1 GLN B 118      14.351 -23.063  -6.965  1.00 82.48           O  
ATOM    922  N   HIS B 119      13.739 -23.132 -12.503  1.00 86.20           N  
ATOM    923  CA  HIS B 119      14.833 -23.082 -13.466  1.00 86.20           C  
ATOM    924  C   HIS B 119      14.329 -23.320 -14.886  1.00 86.20           C  
ATOM    925  CB  HIS B 119      15.907 -24.112 -13.111  1.00 86.20           C  
ATOM    926  O   HIS B 119      15.124 -23.538 -15.803  1.00 86.20           O  
ATOM    927  CG  HIS B 119      16.522 -23.897 -11.764  1.00 86.20           C  
ATOM    928  CD2 HIS B 119      17.370 -22.941 -11.316  1.00 86.20           C  
ATOM    929  ND1 HIS B 119      16.282 -24.733 -10.695  1.00 86.20           N  
ATOM    930  CE1 HIS B 119      16.958 -24.299  -9.644  1.00 86.20           C  
ATOM    931  NE2 HIS B 119      17.626 -23.213  -9.995  1.00 86.20           N  
ATOM    932  N   HIS B 120      13.047 -23.187 -14.991  1.00 93.65           N  
ATOM    933  CA  HIS B 120      12.460 -23.255 -16.325  1.00 93.65           C  
ATOM    934  C   HIS B 120      12.363 -21.870 -16.955  1.00 93.65           C  
ATOM    935  CB  HIS B 120      11.077 -23.905 -16.269  1.00 93.65           C  
ATOM    936  O   HIS B 120      12.226 -20.869 -16.247  1.00 93.65           O  
ATOM    937  CG  HIS B 120      11.105 -25.342 -15.856  1.00 93.65           C  
ATOM    938  CD2 HIS B 120      12.138 -26.151 -15.523  1.00 93.65           C  
ATOM    939  ND1 HIS B 120       9.965 -26.110 -15.754  1.00 93.65           N  
ATOM    940  CE1 HIS B 120      10.297 -27.332 -15.373  1.00 93.65           C  
ATOM    941  NE2 HIS B 120      11.610 -27.384 -15.227  1.00 93.65           N  
ATOM    942  N   PRO B 121      12.512 -21.783 -18.232  1.00 91.34           N  
ATOM    943  CA  PRO B 121      12.222 -20.513 -18.901  1.00 91.34           C  
ATOM    944  C   PRO B 121      10.754 -20.107 -18.786  1.00 91.34           C  
ATOM    945  CB  PRO B 121      12.599 -20.788 -20.359  1.00 91.34           C  
ATOM    946  O   PRO B 121       9.868 -20.852 -19.214  1.00 91.34           O  
ATOM    947  CG  PRO B 121      13.351 -22.079 -20.322  1.00 91.34           C  
ATOM    948  CD  PRO B 121      12.947 -22.831 -19.086  1.00 91.34           C  
ATOM    949  N   VAL B 122      10.515 -18.915 -18.189  1.00 90.90           N  
ATOM    950  CA  VAL B 122       9.143 -18.462 -17.989  1.00 90.90           C  
ATOM    951  C   VAL B 122       8.962 -17.076 -18.605  1.00 90.90           C  
ATOM    952  CB  VAL B 122       8.767 -18.433 -16.491  1.00 90.90           C  
ATOM    953  O   VAL B 122       9.897 -16.273 -18.627  1.00 90.90           O  
ATOM    954  CG1 VAL B 122       8.774 -19.843 -15.905  1.00 90.90           C  
ATOM    955  CG2 VAL B 122       9.723 -17.525 -15.719  1.00 90.90           C  
ATOM    956  N   THR B 123       7.853 -16.841 -19.127  1.00 86.10           N  
ATOM    957  CA  THR B 123       7.530 -15.563 -19.753  1.00 86.10           C  
ATOM    958  C   THR B 123       6.193 -15.034 -19.241  1.00 86.10           C  
ATOM    959  CB  THR B 123       7.482 -15.689 -21.287  1.00 86.10           C  
ATOM    960  O   THR B 123       5.245 -15.800 -19.057  1.00 86.10           O  
ATOM    961  CG2 THR B 123       7.417 -14.316 -21.949  1.00 86.10           C  
ATOM    962  OG1 THR B 123       8.657 -16.371 -21.742  1.00 86.10           O  
ATOM    963  N   PRO B 124       6.088 -13.738 -19.013  1.00 85.80           N  
ATOM    964  CA  PRO B 124       4.787 -13.175 -18.641  1.00 85.80           C  
ATOM    965  C   PRO B 124       3.715 -13.418 -19.701  1.00 85.80           C  
ATOM    966  CB  PRO B 124       5.079 -11.680 -18.492  1.00 85.80           C  
ATOM    967  O   PRO B 124       3.989 -13.305 -20.899  1.00 85.80           O  
ATOM    968  CG  PRO B 124       6.547 -11.602 -18.222  1.00 85.80           C  
ATOM    969  CD  PRO B 124       7.226 -12.729 -18.947  1.00 85.80           C  
ATOM    970  N   VAL B 125       2.516 -13.756 -19.181  1.00 81.49           N  
ATOM    971  CA  VAL B 125       1.409 -14.084 -20.074  1.00 81.49           C  
ATOM    972  C   VAL B 125       1.105 -12.891 -20.978  1.00 81.49           C  
ATOM    973  CB  VAL B 125       0.144 -14.490 -19.284  1.00 81.49           C  
ATOM    974  O   VAL B 125       0.753 -13.065 -22.147  1.00 81.49           O  
ATOM    975  CG1 VAL B 125      -1.057 -14.619 -20.219  1.00 81.49           C  
ATOM    976  CG2 VAL B 125       0.383 -15.799 -18.533  1.00 81.49           C  
ATOM    977  N   SER B 126       1.307 -11.697 -20.373  1.00 73.94           N  
ATOM    978  CA  SER B 126       1.033 -10.504 -21.167  1.00 73.94           C  
ATOM    979  C   SER B 126       1.941 -10.433 -22.390  1.00 73.94           C  
ATOM    980  CB  SER B 126       1.208  -9.243 -20.319  1.00 73.94           C  
ATOM    981  O   SER B 126       1.528  -9.959 -23.450  1.00 73.94           O  
ATOM    982  OG  SER B 126       2.520  -9.172 -19.789  1.00 73.94           O  
ATOM    983  N   THR B 127       3.086 -10.913 -22.294  1.00 70.90           N  
ATOM    984  CA  THR B 127       4.045 -10.934 -23.392  1.00 70.90           C  
ATOM    985  C   THR B 127       3.680 -12.012 -24.409  1.00 70.90           C  
ATOM    986  CB  THR B 127       5.477 -11.173 -22.879  1.00 70.90           C  
ATOM    987  O   THR B 127       3.774 -11.790 -25.618  1.00 70.90           O  
ATOM    988  CG2 THR B 127       6.506 -10.900 -23.971  1.00 70.90           C  
ATOM    989  OG1 THR B 127       5.732 -10.303 -21.769  1.00 70.90           O  
ATOM    990  N   VAL B 128       3.226 -13.172 -23.942  1.00 66.04           N  
ATOM    991  CA  VAL B 128       2.866 -14.307 -24.785  1.00 66.04           C  
ATOM    992  C   VAL B 128       1.632 -13.964 -25.616  1.00 66.04           C  
ATOM    993  CB  VAL B 128       2.606 -15.578 -23.945  1.00 66.04           C  
ATOM    994  O   VAL B 128       1.581 -14.255 -26.814  1.00 66.04           O  
ATOM    995  CG1 VAL B 128       2.128 -16.725 -24.834  1.00 66.04           C  
ATOM    996  CG2 VAL B 128       3.867 -15.979 -23.182  1.00 66.04           C  
ATOM    997  N   CYS B 129       0.664 -13.350 -24.905  1.00 64.73           N  
ATOM    998  CA  CYS B 129      -0.564 -12.975 -25.596  1.00 64.73           C  
ATOM    999  C   CYS B 129      -0.285 -11.947 -26.687  1.00 64.73           C  
ATOM   1000  CB  CYS B 129      -1.587 -12.417 -24.607  1.00 64.73           C  
ATOM   1001  O   CYS B 129      -0.849 -12.027 -27.779  1.00 64.73           O  
ATOM   1002  SG  CYS B 129      -2.913 -13.574 -24.201  1.00 64.73           S  
ATOM   1003  N   SER B 130       0.553 -11.017 -26.394  1.00 64.28           N  
ATOM   1004  CA  SER B 130       0.915 -10.009 -27.385  1.00 64.28           C  
ATOM   1005  C   SER B 130       1.606 -10.640 -28.589  1.00 64.28           C  
ATOM   1006  CB  SER B 130       1.824  -8.948 -26.763  1.00 64.28           C  
ATOM   1007  O   SER B 130       1.325 -10.277 -29.733  1.00 64.28           O  
ATOM   1008  OG  SER B 130       1.185  -8.317 -25.667  1.00 64.28           O  
ATOM   1009  N   ARG B 131       2.462 -11.631 -28.305  1.00 62.37           N  
ATOM   1010  CA  ARG B 131       3.169 -12.317 -29.383  1.00 62.37           C  
ATOM   1011  C   ARG B 131       2.202 -13.121 -30.246  1.00 62.37           C  
ATOM   1012  CB  ARG B 131       4.253 -13.235 -28.816  1.00 62.37           C  
ATOM   1013  O   ARG B 131       2.298 -13.105 -31.475  1.00 62.37           O  
ATOM   1014  CG  ARG B 131       5.211 -13.779 -29.864  1.00 62.37           C  
ATOM   1015  CD  ARG B 131       6.387 -14.507 -29.231  1.00 62.37           C  
ATOM   1016  NE  ARG B 131       5.996 -15.816 -28.714  1.00 62.37           N  
ATOM   1017  NH1 ARG B 131       8.002 -16.845 -29.222  1.00 62.37           N  
ATOM   1018  NH2 ARG B 131       6.316 -18.037 -28.226  1.00 62.37           N  
ATOM   1019  CZ  ARG B 131       6.772 -16.896 -28.722  1.00 62.37           C  
ATOM   1020  N   MET B 132       1.264 -13.753 -29.572  1.00 59.59           N  
ATOM   1021  CA  MET B 132       0.288 -14.564 -30.294  1.00 59.59           C  
ATOM   1022  C   MET B 132      -0.610 -13.689 -31.163  1.00 59.59           C  
ATOM   1023  CB  MET B 132      -0.563 -15.378 -29.317  1.00 59.59           C  
ATOM   1024  O   MET B 132      -0.918 -14.047 -32.301  1.00 59.59           O  
ATOM   1025  CG  MET B 132       0.187 -16.526 -28.661  1.00 59.59           C  
ATOM   1026  SD  MET B 132      -0.905 -17.581 -27.630  1.00 59.59           S  
ATOM   1027  CE  MET B 132      -1.305 -18.889 -28.822  1.00 59.59           C  
ATOM   1028  N   LYS B 133      -0.992 -12.562 -30.619  1.00 63.92           N  
ATOM   1029  CA  LYS B 133      -1.811 -11.620 -31.376  1.00 63.92           C  
ATOM   1030  C   LYS B 133      -1.067 -11.110 -32.607  1.00 63.92           C  
ATOM   1031  CB  LYS B 133      -2.231 -10.444 -30.493  1.00 63.92           C  
ATOM   1032  O   LYS B 133      -1.648 -11.003 -33.689  1.00 63.92           O  
ATOM   1033  CG  LYS B 133      -3.416 -10.742 -29.587  1.00 63.92           C  
ATOM   1034  CD  LYS B 133      -3.842  -9.510 -28.799  1.00 63.92           C  
ATOM   1035  CE  LYS B 133      -4.960  -9.832 -27.816  1.00 63.92           C  
ATOM   1036  NZ  LYS B 133      -5.345  -8.639 -27.005  1.00 63.92           N  
ATOM   1037  N   GLU B 134       0.131 -10.838 -32.451  1.00 66.13           N  
ATOM   1038  CA  GLU B 134       0.956 -10.361 -33.557  1.00 66.13           C  
ATOM   1039  C   GLU B 134       1.129 -11.441 -34.622  1.00 66.13           C  
ATOM   1040  CB  GLU B 134       2.324  -9.899 -33.049  1.00 66.13           C  
ATOM   1041  O   GLU B 134       1.063 -11.156 -35.819  1.00 66.13           O  
ATOM   1042  CG  GLU B 134       2.319  -8.495 -32.461  1.00 66.13           C  
ATOM   1043  CD  GLU B 134       3.651  -8.099 -31.844  1.00 66.13           C  
ATOM   1044  OE1 GLU B 134       3.737  -7.009 -31.233  1.00 66.13           O  
ATOM   1045  OE2 GLU B 134       4.617  -8.884 -31.973  1.00 66.13           O  
ATOM   1046  N   GLU B 135       1.345 -12.649 -34.187  1.00 64.05           N  
ATOM   1047  CA  GLU B 135       1.505 -13.764 -35.116  1.00 64.05           C  
ATOM   1048  C   GLU B 135       0.220 -14.020 -35.897  1.00 64.05           C  
ATOM   1049  CB  GLU B 135       1.928 -15.031 -34.369  1.00 64.05           C  
ATOM   1050  O   GLU B 135       0.259 -14.272 -37.104  1.00 64.05           O  
ATOM   1051  CG  GLU B 135       3.405 -15.065 -34.003  1.00 64.05           C  
ATOM   1052  CD  GLU B 135       3.800 -16.306 -33.219  1.00 64.05           C  
ATOM   1053  OE1 GLU B 135       4.984 -16.427 -32.829  1.00 64.05           O  
ATOM   1054  OE2 GLU B 135       2.919 -17.166 -32.993  1.00 64.05           O  
ATOM   1055  N   LEU B 136      -0.861 -13.935 -35.164  1.00 61.54           N  
ATOM   1056  CA  LEU B 136      -2.157 -14.126 -35.806  1.00 61.54           C  
ATOM   1057  C   LEU B 136      -2.437 -13.009 -36.806  1.00 61.54           C  
ATOM   1058  CB  LEU B 136      -3.271 -14.179 -34.758  1.00 61.54           C  
ATOM   1059  O   LEU B 136      -2.945 -13.264 -37.901  1.00 61.54           O  
ATOM   1060  CG  LEU B 136      -3.551 -15.547 -34.134  1.00 61.54           C  
ATOM   1061  CD1 LEU B 136      -4.439 -15.398 -32.903  1.00 61.54           C  
ATOM   1062  CD2 LEU B 136      -4.196 -16.479 -35.155  1.00 61.54           C  
ATOM   1063  N   ALA B 137      -2.086 -11.812 -36.481  1.00 66.74           N  
ATOM   1064  CA  ALA B 137      -2.250 -10.665 -37.372  1.00 66.74           C  
ATOM   1065  C   ALA B 137      -1.394 -10.818 -38.626  1.00 66.74           C  
ATOM   1066  CB  ALA B 137      -1.896  -9.371 -36.643  1.00 66.74           C  
ATOM   1067  O   ALA B 137      -1.839 -10.498 -39.731  1.00 66.74           O  
ATOM   1068  N   ALA B 138      -0.192 -11.331 -38.508  1.00 69.27           N  
ATOM   1069  CA  ALA B 138       0.706 -11.555 -39.638  1.00 69.27           C  
ATOM   1070  C   ALA B 138       0.159 -12.632 -40.569  1.00 69.27           C  
ATOM   1071  CB  ALA B 138       2.098 -11.940 -39.144  1.00 69.27           C  
ATOM   1072  O   ALA B 138       0.234 -12.501 -41.793  1.00 69.27           O  
ATOM   1073  N   LEU B 139      -0.391 -13.675 -39.997  1.00 62.99           N  
ATOM   1074  CA  LEU B 139      -0.975 -14.751 -40.789  1.00 62.99           C  
ATOM   1075  C   LEU B 139      -2.185 -14.254 -41.574  1.00 62.99           C  
ATOM   1076  CB  LEU B 139      -1.383 -15.920 -39.888  1.00 62.99           C  
ATOM   1077  O   LEU B 139      -2.353 -14.598 -42.746  1.00 62.99           O  
ATOM   1078  CG  LEU B 139      -0.268 -16.887 -39.486  1.00 62.99           C  
ATOM   1079  CD1 LEU B 139      -0.779 -17.886 -38.454  1.00 62.99           C  
ATOM   1080  CD2 LEU B 139       0.281 -17.610 -40.712  1.00 62.99           C  
ATOM   1081  N   PHE B 140      -2.957 -13.387 -40.926  1.00 61.64           N  
ATOM   1082  CA  PHE B 140      -4.137 -12.827 -41.574  1.00 61.64           C  
ATOM   1083  C   PHE B 140      -3.739 -11.916 -42.729  1.00 61.64           C  
ATOM   1084  CB  PHE B 140      -4.990 -12.053 -40.564  1.00 61.64           C  
ATOM   1085  O   PHE B 140      -4.370 -11.936 -43.788  1.00 61.64           O  
ATOM   1086  CG  PHE B 140      -6.355 -12.646 -40.342  1.00 61.64           C  
ATOM   1087  CD1 PHE B 140      -7.434 -12.254 -41.125  1.00 61.64           C  
ATOM   1088  CD2 PHE B 140      -6.559 -13.595 -39.349  1.00 61.64           C  
ATOM   1089  CE1 PHE B 140      -8.699 -12.801 -40.922  1.00 61.64           C  
ATOM   1090  CE2 PHE B 140      -7.820 -14.146 -39.140  1.00 61.64           C  
ATOM   1091  CZ  PHE B 140      -8.889 -13.747 -39.927  1.00 61.64           C  
ATOM   1092  N   SER B 141      -2.716 -11.141 -42.573  1.00 68.68           N  
ATOM   1093  CA  SER B 141      -2.212 -10.261 -43.622  1.00 68.68           C  
ATOM   1094  C   SER B 141      -1.687 -11.061 -44.810  1.00 68.68           C  
ATOM   1095  CB  SER B 141      -1.106  -9.356 -43.079  1.00 68.68           C  
ATOM   1096  O   SER B 141      -1.911 -10.689 -45.964  1.00 68.68           O  
ATOM   1097  OG  SER B 141      -0.810  -8.317 -43.996  1.00 68.68           O  
ATOM   1098  N   GLU B 142      -1.037 -12.203 -44.612  1.00 67.73           N  
ATOM   1099  CA  GLU B 142      -0.527 -13.074 -45.667  1.00 67.73           C  
ATOM   1100  C   GLU B 142      -1.667 -13.714 -46.453  1.00 67.73           C  
ATOM   1101  CB  GLU B 142       0.380 -14.158 -45.078  1.00 67.73           C  
ATOM   1102  O   GLU B 142      -1.592 -13.837 -47.677  1.00 67.73           O  
ATOM   1103  CG  GLU B 142       1.857 -13.790 -45.076  1.00 67.73           C  
ATOM   1104  CD  GLU B 142       2.729 -14.816 -44.371  1.00 67.73           C  
ATOM   1105  OE1 GLU B 142       3.928 -14.538 -44.142  1.00 67.73           O  
ATOM   1106  OE2 GLU B 142       2.210 -15.907 -44.046  1.00 67.73           O  
ATOM   1107  N   LEU B 143      -2.708 -14.089 -45.712  1.00 62.52           N  
ATOM   1108  CA  LEU B 143      -3.873 -14.708 -46.333  1.00 62.52           C  
ATOM   1109  C   LEU B 143      -4.618 -13.707 -47.210  1.00 62.52           C  
ATOM   1110  CB  LEU B 143      -4.816 -15.268 -45.265  1.00 62.52           C  
ATOM   1111  O   LEU B 143      -5.065 -14.049 -48.307  1.00 62.52           O  
ATOM   1112  CG  LEU B 143      -5.474 -16.612 -45.579  1.00 62.52           C  
ATOM   1113  CD1 LEU B 143      -4.898 -17.706 -44.685  1.00 62.52           C  
ATOM   1114  CD2 LEU B 143      -6.987 -16.519 -45.411  1.00 62.52           C  
ATOM   1115  N   LYS B 144      -4.616 -12.452 -46.800  1.00 63.41           N  
ATOM   1116  CA  LYS B 144      -5.261 -11.390 -47.566  1.00 63.41           C  
ATOM   1117  C   LYS B 144      -4.481 -11.081 -48.841  1.00 63.41           C  
ATOM   1118  CB  LYS B 144      -5.401 -10.125 -46.719  1.00 63.41           C  
ATOM   1119  O   LYS B 144      -5.074 -10.817 -49.889  1.00 63.41           O  
ATOM   1120  CG  LYS B 144      -6.710 -10.039 -45.947  1.00 63.41           C  
ATOM   1121  CD  LYS B 144      -7.091  -8.594 -45.652  1.00 63.41           C  
ATOM   1122  CE  LYS B 144      -8.403  -8.507 -44.884  1.00 63.41           C  
ATOM   1123  NZ  LYS B 144      -8.765  -7.093 -44.564  1.00 63.41           N  
ATOM   1124  N   GLN B 145      -3.227 -11.168 -48.802  1.00 68.15           N  
ATOM   1125  CA  GLN B 145      -2.374 -10.931 -49.962  1.00 68.15           C  
ATOM   1126  C   GLN B 145      -2.495 -12.066 -50.974  1.00 68.15           C  
ATOM   1127  CB  GLN B 145      -0.916 -10.763 -49.532  1.00 68.15           C  
ATOM   1128  O   GLN B 145      -2.471 -11.832 -52.184  1.00 68.15           O  
ATOM   1129  CG  GLN B 145      -0.424  -9.323 -49.577  1.00 68.15           C  
ATOM   1130  CD  GLN B 145       1.088  -9.217 -49.501  1.00 68.15           C  
ATOM   1131  NE2 GLN B 145       1.707  -8.774 -50.590  1.00 68.15           N  
ATOM   1132  OE1 GLN B 145       1.694  -9.529 -48.471  1.00 68.15           O  
ATOM   1133  N   GLU B 146      -2.675 -13.239 -50.493  1.00 66.63           N  
ATOM   1134  CA  GLU B 146      -2.830 -14.406 -51.356  1.00 66.63           C  
ATOM   1135  C   GLU B 146      -4.189 -14.403 -52.050  1.00 66.63           C  
ATOM   1136  CB  GLU B 146      -2.653 -15.697 -50.552  1.00 66.63           C  
ATOM   1137  O   GLU B 146      -4.311 -14.860 -53.189  1.00 66.63           O  
ATOM   1138  CG  GLU B 146      -1.200 -16.071 -50.301  1.00 66.63           C  
ATOM   1139  CD  GLU B 146      -0.599 -16.921 -51.410  1.00 66.63           C  
ATOM   1140  OE1 GLU B 146       0.641 -16.905 -51.582  1.00 66.63           O  
ATOM   1141  OE2 GLU B 146      -1.374 -17.606 -52.113  1.00 66.63           O  
ATOM   1142  N   GLN B 147      -5.158 -13.778 -51.373  1.00 64.12           N  
ATOM   1143  CA  GLN B 147      -6.495 -13.664 -51.945  1.00 64.12           C  
ATOM   1144  C   GLN B 147      -6.533 -12.612 -53.050  1.00 64.12           C  
ATOM   1145  CB  GLN B 147      -7.516 -13.322 -50.859  1.00 64.12           C  
ATOM   1146  O   GLN B 147      -7.266 -12.760 -54.030  1.00 64.12           O  
ATOM   1147  CG  GLN B 147      -8.107 -14.541 -50.164  1.00 64.12           C  
ATOM   1148  CD  GLN B 147      -9.399 -14.230 -49.431  1.00 64.12           C  
ATOM   1149  NE2 GLN B 147     -10.050 -15.265 -48.913  1.00 64.12           N  
ATOM   1150  OE1 GLN B 147      -9.807 -13.069 -49.330  1.00 64.12           O  
ATOM   1151  N   LYS B 148      -5.671 -11.654 -53.025  1.00 68.53           N  
ATOM   1152  CA  LYS B 148      -5.615 -10.607 -54.042  1.00 68.53           C  
ATOM   1153  C   LYS B 148      -4.890 -11.095 -55.294  1.00 68.53           C  
ATOM   1154  CB  LYS B 148      -4.925  -9.359 -53.490  1.00 68.53           C  
ATOM   1155  O   LYS B 148      -5.167 -10.626 -56.400  1.00 68.53           O  
ATOM   1156  CG  LYS B 148      -5.843  -8.447 -52.689  1.00 68.53           C  
ATOM   1157  CD  LYS B 148      -5.125  -7.178 -52.248  1.00 68.53           C  
ATOM   1158  CE  LYS B 148      -6.016  -6.305 -51.376  1.00 68.53           C  
ATOM   1159  NZ  LYS B 148      -5.300  -5.082 -50.902  1.00 68.53           N  
ATOM   1160  N   LYS B 149      -4.121 -12.054 -55.110  1.00 67.63           N  
ATOM   1161  CA  LYS B 149      -3.387 -12.593 -56.251  1.00 67.63           C  
ATOM   1162  C   LYS B 149      -4.230 -13.609 -57.016  1.00 67.63           C  
ATOM   1163  CB  LYS B 149      -2.078 -13.237 -55.792  1.00 67.63           C  
ATOM   1164  O   LYS B 149      -3.971 -13.880 -58.191  1.00 67.63           O  
ATOM   1165  CG  LYS B 149      -0.958 -12.242 -55.528  1.00 67.63           C  
ATOM   1166  CD  LYS B 149       0.350 -12.948 -55.194  1.00 67.63           C  
ATOM   1167  CE  LYS B 149       1.456 -11.953 -54.867  1.00 67.63           C  
ATOM   1168  NZ  LYS B 149       2.736 -12.642 -54.524  1.00 67.63           N  
ATOM   1169  N   VAL B 150      -5.391 -14.016 -56.441  1.00 50.88           N  
ATOM   1170  CA  VAL B 150      -6.292 -14.890 -57.185  1.00 50.88           C  
ATOM   1171  C   VAL B 150      -7.475 -14.083 -57.715  1.00 50.88           C  
ATOM   1172  CB  VAL B 150      -6.795 -16.062 -56.313  1.00 50.88           C  
ATOM   1173  O   VAL B 150      -7.915 -14.286 -58.849  1.00 50.88           O  
ATOM   1174  CG1 VAL B 150      -7.737 -16.963 -57.110  1.00 50.88           C  
ATOM   1175  CG2 VAL B 150      -5.615 -16.865 -55.769  1.00 50.88           C  
TER    1176      VAL B 150                                                      
ATOM   1177  N   MET C   1     -22.478   3.457  -2.304  1.00 33.58           N  
ATOM   1178  CA  MET C   1     -22.426   2.152  -2.958  1.00 33.58           C  
ATOM   1179  C   MET C   1     -22.121   1.050  -1.949  1.00 33.58           C  
ATOM   1180  CB  MET C   1     -21.375   2.148  -4.069  1.00 33.58           C  
ATOM   1181  O   MET C   1     -21.138   1.132  -1.210  1.00 33.58           O  
ATOM   1182  CG  MET C   1     -21.886   2.683  -5.397  1.00 33.58           C  
ATOM   1183  SD  MET C   1     -20.672   2.465  -6.756  1.00 33.58           S  
ATOM   1184  CE  MET C   1     -21.764   2.651  -8.194  1.00 33.58           C  
ATOM   1185  N   ALA C   2     -23.164   0.389  -1.393  1.00 40.05           N  
ATOM   1186  CA  ALA C   2     -23.046  -0.645  -0.368  1.00 40.05           C  
ATOM   1187  C   ALA C   2     -22.083  -1.744  -0.807  1.00 40.05           C  
ATOM   1188  CB  ALA C   2     -24.416  -1.238  -0.051  1.00 40.05           C  
ATOM   1189  O   ALA C   2     -22.191  -2.266  -1.919  1.00 40.05           O  
ATOM   1190  N   TRP C   3     -20.824  -1.645  -0.469  1.00 44.74           N  
ATOM   1191  CA  TRP C   3     -19.866  -2.704  -0.771  1.00 44.74           C  
ATOM   1192  C   TRP C   3     -20.377  -4.055  -0.284  1.00 44.74           C  
ATOM   1193  CB  TRP C   3     -18.507  -2.398  -0.136  1.00 44.74           C  
ATOM   1194  O   TRP C   3     -20.877  -4.169   0.838  1.00 44.74           O  
ATOM   1195  CG  TRP C   3     -17.887  -1.119  -0.611  1.00 44.74           C  
ATOM   1196  CD1 TRP C   3     -18.210   0.150  -0.218  1.00 44.74           C  
ATOM   1197  CD2 TRP C   3     -16.837  -0.985  -1.574  1.00 44.74           C  
ATOM   1198  CE2 TRP C   3     -16.573   0.396  -1.716  1.00 44.74           C  
ATOM   1199  CE3 TRP C   3     -16.093  -1.899  -2.331  1.00 44.74           C  
ATOM   1200  NE1 TRP C   3     -17.424   1.065  -0.878  1.00 44.74           N  
ATOM   1201  CH2 TRP C   3     -14.881  -0.033  -3.315  1.00 44.74           C  
ATOM   1202  CZ2 TRP C   3     -15.595   0.883  -2.586  1.00 44.74           C  
ATOM   1203  CZ3 TRP C   3     -15.120  -1.412  -3.196  1.00 44.74           C  
ATOM   1204  N   GLN C   4     -21.023  -4.812  -1.053  1.00 46.78           N  
ATOM   1205  CA  GLN C   4     -21.541  -6.100  -0.603  1.00 46.78           C  
ATOM   1206  C   GLN C   4     -20.453  -7.170  -0.630  1.00 46.78           C  
ATOM   1207  CB  GLN C   4     -22.726  -6.534  -1.466  1.00 46.78           C  
ATOM   1208  O   GLN C   4     -20.164  -7.742  -1.683  1.00 46.78           O  
ATOM   1209  CG  GLN C   4     -24.019  -5.791  -1.155  1.00 46.78           C  
ATOM   1210  CD  GLN C   4     -25.163  -6.197  -2.065  1.00 46.78           C  
ATOM   1211  NE2 GLN C   4     -25.877  -5.210  -2.596  1.00 46.78           N  
ATOM   1212  OE1 GLN C   4     -25.403  -7.387  -2.289  1.00 46.78           O  
ATOM   1213  N   VAL C   5     -19.274  -6.966  -0.085  1.00 52.76           N  
ATOM   1214  CA  VAL C   5     -18.386  -8.122  -0.157  1.00 52.76           C  
ATOM   1215  C   VAL C   5     -18.469  -8.919   1.143  1.00 52.76           C  
ATOM   1216  CB  VAL C   5     -16.925  -7.699  -0.431  1.00 52.76           C  
ATOM   1217  O   VAL C   5     -18.582  -8.341   2.226  1.00 52.76           O  
ATOM   1218  CG1 VAL C   5     -16.018  -8.924  -0.532  1.00 52.76           C  
ATOM   1219  CG2 VAL C   5     -16.843  -6.863  -1.707  1.00 52.76           C  
ATOM   1220  N   SER C   6     -18.660 -10.259   0.945  1.00 55.27           N  
ATOM   1221  CA  SER C   6     -18.506 -11.105   2.124  1.00 55.27           C  
ATOM   1222  C   SER C   6     -17.119 -10.950   2.740  1.00 55.27           C  
ATOM   1223  CB  SER C   6     -18.753 -12.572   1.768  1.00 55.27           C  
ATOM   1224  O   SER C   6     -16.140 -10.721   2.027  1.00 55.27           O  
ATOM   1225  OG  SER C   6     -17.666 -13.099   1.027  1.00 55.27           O  
ATOM   1226  N   LEU C   7     -16.978 -10.523   3.970  1.00 58.36           N  
ATOM   1227  CA  LEU C   7     -15.744 -10.370   4.733  1.00 58.36           C  
ATOM   1228  C   LEU C   7     -14.742 -11.460   4.369  1.00 58.36           C  
ATOM   1229  CB  LEU C   7     -16.034 -10.409   6.236  1.00 58.36           C  
ATOM   1230  O   LEU C   7     -13.539 -11.200   4.281  1.00 58.36           O  
ATOM   1231  CG  LEU C   7     -14.873 -10.041   7.160  1.00 58.36           C  
ATOM   1232  CD1 LEU C   7     -14.451  -8.594   6.929  1.00 58.36           C  
ATOM   1233  CD2 LEU C   7     -15.259 -10.264   8.619  1.00 58.36           C  
ATOM   1234  N   LEU C   8     -15.282 -12.638   4.062  1.00 59.44           N  
ATOM   1235  CA  LEU C   8     -14.395 -13.749   3.733  1.00 59.44           C  
ATOM   1236  C   LEU C   8     -13.662 -13.489   2.421  1.00 59.44           C  
ATOM   1237  CB  LEU C   8     -15.186 -15.056   3.638  1.00 59.44           C  
ATOM   1238  O   LEU C   8     -12.457 -13.731   2.319  1.00 59.44           O  
ATOM   1239  CG  LEU C   8     -15.318 -15.864   4.930  1.00 59.44           C  
ATOM   1240  CD1 LEU C   8     -16.787 -16.023   5.308  1.00 59.44           C  
ATOM   1241  CD2 LEU C   8     -14.649 -17.226   4.781  1.00 59.44           C  
ATOM   1242  N   GLU C   9     -14.346 -12.886   1.544  1.00 63.76           N  
ATOM   1243  CA  GLU C   9     -13.767 -12.583   0.239  1.00 63.76           C  
ATOM   1244  C   GLU C   9     -12.742 -11.457   0.337  1.00 63.76           C  
ATOM   1245  CB  GLU C   9     -14.863 -12.210  -0.763  1.00 63.76           C  
ATOM   1246  O   GLU C   9     -11.722 -11.476  -0.355  1.00 63.76           O  
ATOM   1247  CG  GLU C   9     -15.774 -13.370  -1.137  1.00 63.76           C  
ATOM   1248  CD  GLU C   9     -16.893 -12.973  -2.087  1.00 63.76           C  
ATOM   1249  OE1 GLU C   9     -17.359 -13.832  -2.869  1.00 63.76           O  
ATOM   1250  OE2 GLU C   9     -17.306 -11.792  -2.049  1.00 63.76           O  
ATOM   1251  N   LEU C  10     -12.887 -10.684   1.360  1.00 67.52           N  
ATOM   1252  CA  LEU C  10     -11.984  -9.554   1.547  1.00 67.52           C  
ATOM   1253  C   LEU C  10     -10.631 -10.020   2.076  1.00 67.52           C  
ATOM   1254  CB  LEU C  10     -12.596  -8.532   2.509  1.00 67.52           C  
ATOM   1255  O   LEU C  10      -9.588  -9.522   1.648  1.00 67.52           O  
ATOM   1256  CG  LEU C  10     -11.797  -7.247   2.732  1.00 67.52           C  
ATOM   1257  CD1 LEU C  10     -11.680  -6.463   1.429  1.00 67.52           C  
ATOM   1258  CD2 LEU C  10     -12.445  -6.396   3.818  1.00 67.52           C  
ATOM   1259  N   GLU C  11     -10.674 -11.034   2.937  1.00 73.51           N  
ATOM   1260  CA  GLU C  11      -9.441 -11.536   3.537  1.00 73.51           C  
ATOM   1261  C   GLU C  11      -8.488 -12.073   2.472  1.00 73.51           C  
ATOM   1262  CB  GLU C  11      -9.748 -12.626   4.566  1.00 73.51           C  
ATOM   1263  O   GLU C  11      -7.269 -11.943   2.600  1.00 73.51           O  
ATOM   1264  CG  GLU C  11      -8.685 -12.770   5.646  1.00 73.51           C  
ATOM   1265  CD  GLU C  11      -9.092 -13.715   6.766  1.00 73.51           C  
ATOM   1266  OE1 GLU C  11      -8.289 -13.926   7.703  1.00 73.51           O  
ATOM   1267  OE2 GLU C  11     -10.222 -14.248   6.705  1.00 73.51           O  
ATOM   1268  N   ASP C  12      -9.096 -12.631   1.451  1.00 74.40           N  
ATOM   1269  CA  ASP C  12      -8.275 -13.191   0.383  1.00 74.40           C  
ATOM   1270  C   ASP C  12      -7.444 -12.106  -0.299  1.00 74.40           C  
ATOM   1271  CB  ASP C  12      -9.150 -13.908  -0.647  1.00 74.40           C  
ATOM   1272  O   ASP C  12      -6.322 -12.361  -0.740  1.00 74.40           O  
ATOM   1273  CG  ASP C  12      -9.723 -15.216  -0.131  1.00 74.40           C  
ATOM   1274  OD1 ASP C  12      -9.231 -15.736   0.893  1.00 74.40           O  
ATOM   1275  OD2 ASP C  12     -10.674 -15.734  -0.756  1.00 74.40           O  
ATOM   1276  N   TRP C  13      -7.915 -10.899  -0.218  1.00 77.23           N  
ATOM   1277  CA  TRP C  13      -7.238  -9.804  -0.906  1.00 77.23           C  
ATOM   1278  C   TRP C  13      -6.268  -9.090   0.030  1.00 77.23           C  
ATOM   1279  CB  TRP C  13      -8.257  -8.807  -1.463  1.00 77.23           C  
ATOM   1280  O   TRP C  13      -5.507  -8.221  -0.401  1.00 77.23           O  
ATOM   1281  CG  TRP C  13      -9.177  -9.388  -2.495  1.00 77.23           C  
ATOM   1282  CD1 TRP C  13     -10.414  -9.930  -2.284  1.00 77.23           C  
ATOM   1283  CD2 TRP C  13      -8.928  -9.490  -3.900  1.00 77.23           C  
ATOM   1284  CE2 TRP C  13     -10.059 -10.104  -4.482  1.00 77.23           C  
ATOM   1285  CE3 TRP C  13      -7.857  -9.120  -4.726  1.00 77.23           C  
ATOM   1286  NE1 TRP C  13     -10.950 -10.362  -3.475  1.00 77.23           N  
ATOM   1287  CH2 TRP C  13      -9.089  -9.985  -6.637  1.00 77.23           C  
ATOM   1288  CZ2 TRP C  13     -10.150 -10.357  -5.853  1.00 77.23           C  
ATOM   1289  CZ3 TRP C  13      -7.949  -9.373  -6.090  1.00 77.23           C  
ATOM   1290  N   LEU C  14      -6.306  -9.539   1.305  1.00 86.34           N  
ATOM   1291  CA  LEU C  14      -5.432  -8.941   2.309  1.00 86.34           C  
ATOM   1292  C   LEU C  14      -4.345  -9.921   2.737  1.00 86.34           C  
ATOM   1293  CB  LEU C  14      -6.243  -8.494   3.528  1.00 86.34           C  
ATOM   1294  O   LEU C  14      -3.776  -9.787   3.822  1.00 86.34           O  
ATOM   1295  CG  LEU C  14      -7.183  -7.306   3.320  1.00 86.34           C  
ATOM   1296  CD1 LEU C  14      -8.097  -7.135   4.529  1.00 86.34           C  
ATOM   1297  CD2 LEU C  14      -6.385  -6.032   3.061  1.00 86.34           C  
ATOM   1298  N   GLN C  15      -4.115 -10.877   1.860  1.00 88.86           N  
ATOM   1299  CA  GLN C  15      -3.123 -11.892   2.194  1.00 88.86           C  
ATOM   1300  C   GLN C  15      -1.827 -11.672   1.420  1.00 88.86           C  
ATOM   1301  CB  GLN C  15      -3.671 -13.292   1.913  1.00 88.86           C  
ATOM   1302  O   GLN C  15      -1.854 -11.264   0.257  1.00 88.86           O  
ATOM   1303  CG  GLN C  15      -4.794 -13.713   2.851  1.00 88.86           C  
ATOM   1304  CD  GLN C  15      -5.332 -15.097   2.539  1.00 88.86           C  
ATOM   1305  NE2 GLN C  15      -5.999 -15.708   3.512  1.00 88.86           N  
ATOM   1306  OE1 GLN C  15      -5.150 -15.613   1.431  1.00 88.86           O  
ATOM   1307  N   CYS C  16      -0.723 -11.954   2.127  1.00 94.30           N  
ATOM   1308  CA  CYS C  16       0.560 -12.040   1.437  1.00 94.30           C  
ATOM   1309  C   CYS C  16       0.561 -13.182   0.428  1.00 94.30           C  
ATOM   1310  CB  CYS C  16       1.696 -12.234   2.441  1.00 94.30           C  
ATOM   1311  O   CYS C  16       0.240 -14.321   0.772  1.00 94.30           O  
ATOM   1312  SG  CYS C  16       3.318 -12.438   1.674  1.00 94.30           S  
ATOM   1313  N   PRO C  17       0.940 -12.893  -0.837  1.00 88.39           N  
ATOM   1314  CA  PRO C  17       0.902 -13.931  -1.870  1.00 88.39           C  
ATOM   1315  C   PRO C  17       1.877 -15.074  -1.595  1.00 88.39           C  
ATOM   1316  CB  PRO C  17       1.290 -13.176  -3.143  1.00 88.39           C  
ATOM   1317  O   PRO C  17       1.766 -16.144  -2.199  1.00 88.39           O  
ATOM   1318  CG  PRO C  17       0.963 -11.746  -2.854  1.00 88.39           C  
ATOM   1319  CD  PRO C  17       1.191 -11.491  -1.392  1.00 88.39           C  
ATOM   1320  N   ILE C  18       2.794 -14.887  -0.690  1.00 90.07           N  
ATOM   1321  CA  ILE C  18       3.804 -15.905  -0.421  1.00 90.07           C  
ATOM   1322  C   ILE C  18       3.322 -16.829   0.695  1.00 90.07           C  
ATOM   1323  CB  ILE C  18       5.160 -15.269  -0.042  1.00 90.07           C  
ATOM   1324  O   ILE C  18       3.171 -18.035   0.490  1.00 90.07           O  
ATOM   1325  CG1 ILE C  18       5.710 -14.446  -1.213  1.00 90.07           C  
ATOM   1326  CG2 ILE C  18       6.161 -16.346   0.388  1.00 90.07           C  
ATOM   1327  CD1 ILE C  18       6.997 -13.699  -0.894  1.00 90.07           C  
ATOM   1328  N   CYS C  19       2.894 -16.334   1.830  1.00 91.35           N  
ATOM   1329  CA  CYS C  19       2.555 -17.173   2.975  1.00 91.35           C  
ATOM   1330  C   CYS C  19       1.050 -17.394   3.062  1.00 91.35           C  
ATOM   1331  CB  CYS C  19       3.063 -16.542   4.271  1.00 91.35           C  
ATOM   1332  O   CYS C  19       0.586 -18.244   3.824  1.00 91.35           O  
ATOM   1333  SG  CYS C  19       2.258 -14.978   4.683  1.00 91.35           S  
ATOM   1334  N   LEU C  20       0.212 -16.587   2.382  1.00 88.27           N  
ATOM   1335  CA  LEU C  20      -1.238 -16.696   2.255  1.00 88.27           C  
ATOM   1336  C   LEU C  20      -1.924 -16.384   3.581  1.00 88.27           C  
ATOM   1337  CB  LEU C  20      -1.631 -18.097   1.780  1.00 88.27           C  
ATOM   1338  O   LEU C  20      -3.040 -16.846   3.830  1.00 88.27           O  
ATOM   1339  CG  LEU C  20      -1.117 -18.515   0.401  1.00 88.27           C  
ATOM   1340  CD1 LEU C  20      -1.587 -19.926   0.066  1.00 88.27           C  
ATOM   1341  CD2 LEU C  20      -1.578 -17.525  -0.664  1.00 88.27           C  
ATOM   1342  N   GLU C  21      -1.245 -15.682   4.408  1.00 89.38           N  
ATOM   1343  CA  GLU C  21      -1.824 -15.122   5.625  1.00 89.38           C  
ATOM   1344  C   GLU C  21      -2.076 -13.624   5.478  1.00 89.38           C  
ATOM   1345  CB  GLU C  21      -0.911 -15.385   6.825  1.00 89.38           C  
ATOM   1346  O   GLU C  21      -1.518 -12.980   4.587  1.00 89.38           O  
ATOM   1347  CG  GLU C  21      -0.692 -16.863   7.119  1.00 89.38           C  
ATOM   1348  CD  GLU C  21       0.126 -17.110   8.376  1.00 89.38           C  
ATOM   1349  OE1 GLU C  21       0.427 -18.286   8.683  1.00 89.38           O  
ATOM   1350  OE2 GLU C  21       0.468 -16.120   9.060  1.00 89.38           O  
ATOM   1351  N   VAL C  22      -2.923 -13.161   6.287  1.00 90.08           N  
ATOM   1352  CA  VAL C  22      -3.120 -11.715   6.291  1.00 90.08           C  
ATOM   1353  C   VAL C  22      -1.791 -11.014   6.562  1.00 90.08           C  
ATOM   1354  CB  VAL C  22      -4.171 -11.288   7.339  1.00 90.08           C  
ATOM   1355  O   VAL C  22      -1.011 -11.453   7.411  1.00 90.08           O  
ATOM   1356  CG1 VAL C  22      -4.252  -9.766   7.434  1.00 90.08           C  
ATOM   1357  CG2 VAL C  22      -5.538 -11.878   6.994  1.00 90.08           C  
ATOM   1358  N   PHE C  23      -1.428  -9.970   5.829  1.00 94.86           N  
ATOM   1359  CA  PHE C  23      -0.147  -9.277   5.901  1.00 94.86           C  
ATOM   1360  C   PHE C  23       0.226  -8.978   7.349  1.00 94.86           C  
ATOM   1361  CB  PHE C  23      -0.191  -7.977   5.092  1.00 94.86           C  
ATOM   1362  O   PHE C  23      -0.611  -8.518   8.129  1.00 94.86           O  
ATOM   1363  CG  PHE C  23      -0.065  -8.183   3.606  1.00 94.86           C  
ATOM   1364  CD1 PHE C  23       1.167  -8.473   3.033  1.00 94.86           C  
ATOM   1365  CD2 PHE C  23      -1.179  -8.086   2.783  1.00 94.86           C  
ATOM   1366  CE1 PHE C  23       1.287  -8.664   1.658  1.00 94.86           C  
ATOM   1367  CE2 PHE C  23      -1.067  -8.275   1.409  1.00 94.86           C  
ATOM   1368  CZ  PHE C  23       0.167  -8.564   0.848  1.00 94.86           C  
ATOM   1369  N   LYS C  24       1.400  -9.362   7.661  1.00 92.40           N  
ATOM   1370  CA  LYS C  24       2.083  -8.912   8.870  1.00 92.40           C  
ATOM   1371  C   LYS C  24       3.304  -8.062   8.527  1.00 92.40           C  
ATOM   1372  CB  LYS C  24       2.501 -10.108   9.727  1.00 92.40           C  
ATOM   1373  O   LYS C  24       4.141  -8.466   7.717  1.00 92.40           O  
ATOM   1374  CG  LYS C  24       1.338 -10.967  10.200  1.00 92.40           C  
ATOM   1375  CD  LYS C  24       1.818 -12.149  11.032  1.00 92.40           C  
ATOM   1376  CE  LYS C  24       0.671 -13.084  11.390  1.00 92.40           C  
ATOM   1377  NZ  LYS C  24       1.129 -14.222  12.242  1.00 92.40           N  
ATOM   1378  N   GLU C  25       3.463  -6.859   9.112  1.00 94.72           N  
ATOM   1379  CA  GLU C  25       4.560  -5.957   8.774  1.00 94.72           C  
ATOM   1380  C   GLU C  25       4.746  -5.856   7.263  1.00 94.72           C  
ATOM   1381  CB  GLU C  25       5.861  -6.420   9.435  1.00 94.72           C  
ATOM   1382  O   GLU C  25       5.819  -6.170   6.742  1.00 94.72           O  
ATOM   1383  CG  GLU C  25       5.816  -6.410  10.956  1.00 94.72           C  
ATOM   1384  CD  GLU C  25       7.065  -6.993  11.597  1.00 94.72           C  
ATOM   1385  OE1 GLU C  25       7.031  -8.165  12.035  1.00 94.72           O  
ATOM   1386  OE2 GLU C  25       8.085  -6.271  11.664  1.00 94.72           O  
ATOM   1387  N   SER C  26       3.784  -5.479   6.488  1.00 97.05           N  
ATOM   1388  CA  SER C  26       3.764  -5.433   5.030  1.00 97.05           C  
ATOM   1389  C   SER C  26       4.800  -4.452   4.493  1.00 97.05           C  
ATOM   1390  CB  SER C  26       2.373  -5.046   4.525  1.00 97.05           C  
ATOM   1391  O   SER C  26       4.880  -3.311   4.953  1.00 97.05           O  
ATOM   1392  OG  SER C  26       2.063  -3.710   4.882  1.00 97.05           O  
ATOM   1393  N   LEU C  27       5.624  -4.875   3.588  1.00 97.65           N  
ATOM   1394  CA  LEU C  27       6.597  -4.055   2.873  1.00 97.65           C  
ATOM   1395  C   LEU C  27       6.257  -3.979   1.388  1.00 97.65           C  
ATOM   1396  CB  LEU C  27       8.009  -4.615   3.057  1.00 97.65           C  
ATOM   1397  O   LEU C  27       5.867  -4.981   0.784  1.00 97.65           O  
ATOM   1398  CG  LEU C  27       8.544  -4.648   4.490  1.00 97.65           C  
ATOM   1399  CD1 LEU C  27       9.955  -5.226   4.515  1.00 97.65           C  
ATOM   1400  CD2 LEU C  27       8.522  -3.251   5.101  1.00 97.65           C  
ATOM   1401  N   MET C  28       6.361  -2.834   0.821  1.00 97.84           N  
ATOM   1402  CA  MET C  28       6.046  -2.655  -0.593  1.00 97.84           C  
ATOM   1403  C   MET C  28       7.320  -2.547  -1.424  1.00 97.84           C  
ATOM   1404  CB  MET C  28       5.180  -1.411  -0.798  1.00 97.84           C  
ATOM   1405  O   MET C  28       8.229  -1.789  -1.079  1.00 97.84           O  
ATOM   1406  CG  MET C  28       4.616  -1.282  -2.204  1.00 97.84           C  
ATOM   1407  SD  MET C  28       3.516   0.175  -2.390  1.00 97.84           S  
ATOM   1408  CE  MET C  28       4.753   1.501  -2.469  1.00 97.84           C  
ATOM   1409  N   LEU C  29       7.373  -3.322  -2.514  1.00 96.01           N  
ATOM   1410  CA  LEU C  29       8.469  -3.234  -3.472  1.00 96.01           C  
ATOM   1411  C   LEU C  29       8.267  -2.060  -4.424  1.00 96.01           C  
ATOM   1412  CB  LEU C  29       8.592  -4.536  -4.268  1.00 96.01           C  
ATOM   1413  O   LEU C  29       7.195  -1.451  -4.447  1.00 96.01           O  
ATOM   1414  CG  LEU C  29       8.889  -5.799  -3.459  1.00 96.01           C  
ATOM   1415  CD1 LEU C  29       8.862  -7.027  -4.364  1.00 96.01           C  
ATOM   1416  CD2 LEU C  29      10.236  -5.679  -2.754  1.00 96.01           C  
ATOM   1417  N   GLN C  30       9.271  -1.766  -5.206  1.00 94.91           N  
ATOM   1418  CA  GLN C  30       9.239  -0.629  -6.121  1.00 94.91           C  
ATOM   1419  C   GLN C  30       8.195  -0.833  -7.215  1.00 94.91           C  
ATOM   1420  CB  GLN C  30      10.617  -0.403  -6.745  1.00 94.91           C  
ATOM   1421  O   GLN C  30       7.735   0.132  -7.828  1.00 94.91           O  
ATOM   1422  CG  GLN C  30      11.664   0.100  -5.760  1.00 94.91           C  
ATOM   1423  CD  GLN C  30      13.034   0.263  -6.392  1.00 94.91           C  
ATOM   1424  NE2 GLN C  30      14.080   0.106  -5.587  1.00 94.91           N  
ATOM   1425  OE1 GLN C  30      13.151   0.527  -7.592  1.00 94.91           O  
ATOM   1426  N   CYS C  31       7.764  -2.097  -7.418  1.00 94.89           N  
ATOM   1427  CA  CYS C  31       6.753  -2.382  -8.430  1.00 94.89           C  
ATOM   1428  C   CYS C  31       5.351  -2.131  -7.888  1.00 94.89           C  
ATOM   1429  CB  CYS C  31       6.871  -3.827  -8.914  1.00 94.89           C  
ATOM   1430  O   CYS C  31       4.377  -2.145  -8.642  1.00 94.89           O  
ATOM   1431  SG  CYS C  31       6.467  -5.053  -7.652  1.00 94.89           S  
ATOM   1432  N   GLY C  32       5.254  -1.928  -6.570  1.00 96.46           N  
ATOM   1433  CA  GLY C  32       3.972  -1.574  -5.981  1.00 96.46           C  
ATOM   1434  C   GLY C  32       3.311  -2.728  -5.253  1.00 96.46           C  
ATOM   1435  O   GLY C  32       2.369  -2.526  -4.483  1.00 96.46           O  
ATOM   1436  N   HIS C  33       3.828  -3.914  -5.383  1.00 94.59           N  
ATOM   1437  CA  HIS C  33       3.268  -5.079  -4.707  1.00 94.59           C  
ATOM   1438  C   HIS C  33       3.836  -5.225  -3.299  1.00 94.59           C  
ATOM   1439  CB  HIS C  33       3.539  -6.349  -5.516  1.00 94.59           C  
ATOM   1440  O   HIS C  33       5.014  -4.944  -3.068  1.00 94.59           O  
ATOM   1441  CG  HIS C  33       2.810  -6.395  -6.822  1.00 94.59           C  
ATOM   1442  CD2 HIS C  33       1.506  -6.623  -7.104  1.00 94.59           C  
ATOM   1443  ND1 HIS C  33       3.438  -6.194  -8.032  1.00 94.59           N  
ATOM   1444  CE1 HIS C  33       2.549  -6.296  -9.005  1.00 94.59           C  
ATOM   1445  NE2 HIS C  33       1.369  -6.556  -8.469  1.00 94.59           N  
ATOM   1446  N   SER C  34       3.044  -5.774  -2.387  1.00 96.67           N  
ATOM   1447  CA  SER C  34       3.448  -5.880  -0.989  1.00 96.67           C  
ATOM   1448  C   SER C  34       3.559  -7.338  -0.555  1.00 96.67           C  
ATOM   1449  CB  SER C  34       2.455  -5.145  -0.087  1.00 96.67           C  
ATOM   1450  O   SER C  34       2.863  -8.205  -1.088  1.00 96.67           O  
ATOM   1451  OG  SER C  34       2.429  -3.761  -0.391  1.00 96.67           O  
ATOM   1452  N   TYR C  35       4.430  -7.572   0.385  1.00 95.61           N  
ATOM   1453  CA  TYR C  35       4.662  -8.871   1.005  1.00 95.61           C  
ATOM   1454  C   TYR C  35       4.989  -8.719   2.485  1.00 95.61           C  
ATOM   1455  CB  TYR C  35       5.798  -9.611   0.292  1.00 95.61           C  
ATOM   1456  O   TYR C  35       5.384  -7.640   2.933  1.00 95.61           O  
ATOM   1457  CG  TYR C  35       5.576  -9.781  -1.191  1.00 95.61           C  
ATOM   1458  CD1 TYR C  35       4.897 -10.891  -1.690  1.00 95.61           C  
ATOM   1459  CD2 TYR C  35       6.045  -8.835  -2.095  1.00 95.61           C  
ATOM   1460  CE1 TYR C  35       4.692 -11.053  -3.057  1.00 95.61           C  
ATOM   1461  CE2 TYR C  35       5.845  -8.987  -3.464  1.00 95.61           C  
ATOM   1462  OH  TYR C  35       4.967 -10.252  -5.287  1.00 95.61           O  
ATOM   1463  CZ  TYR C  35       5.168 -10.097  -3.934  1.00 95.61           C  
ATOM   1464  N   CYS C  36       4.735  -9.770   3.254  1.00 96.78           N  
ATOM   1465  CA  CYS C  36       5.223  -9.756   4.629  1.00 96.78           C  
ATOM   1466  C   CYS C  36       6.737  -9.582   4.668  1.00 96.78           C  
ATOM   1467  CB  CYS C  36       4.830 -11.045   5.350  1.00 96.78           C  
ATOM   1468  O   CYS C  36       7.450 -10.118   3.818  1.00 96.78           O  
ATOM   1469  SG  CYS C  36       3.046 -11.263   5.530  1.00 96.78           S  
ATOM   1470  N   LYS C  37       7.193  -8.903   5.637  1.00 95.72           N  
ATOM   1471  CA  LYS C  37       8.634  -8.724   5.792  1.00 95.72           C  
ATOM   1472  C   LYS C  37       9.354 -10.070   5.832  1.00 95.72           C  
ATOM   1473  CB  LYS C  37       8.943  -7.926   7.059  1.00 95.72           C  
ATOM   1474  O   LYS C  37      10.350 -10.268   5.134  1.00 95.72           O  
ATOM   1475  CG  LYS C  37      10.425  -7.655   7.273  1.00 95.72           C  
ATOM   1476  CD  LYS C  37      10.663  -6.799   8.511  1.00 95.72           C  
ATOM   1477  CE  LYS C  37      12.144  -6.507   8.713  1.00 95.72           C  
ATOM   1478  NZ  LYS C  37      12.380  -5.648   9.912  1.00 95.72           N  
ATOM   1479  N   GLY C  38       8.828 -10.997   6.662  1.00 93.24           N  
ATOM   1480  CA  GLY C  38       9.428 -12.318   6.767  1.00 93.24           C  
ATOM   1481  C   GLY C  38       9.476 -13.059   5.444  1.00 93.24           C  
ATOM   1482  O   GLY C  38      10.460 -13.737   5.141  1.00 93.24           O  
ATOM   1483  N   CYS C  39       8.457 -12.925   4.630  1.00 92.41           N  
ATOM   1484  CA  CYS C  39       8.393 -13.580   3.328  1.00 92.41           C  
ATOM   1485  C   CYS C  39       9.397 -12.968   2.359  1.00 92.41           C  
ATOM   1486  CB  CYS C  39       6.983 -13.480   2.747  1.00 92.41           C  
ATOM   1487  O   CYS C  39      10.063 -13.687   1.612  1.00 92.41           O  
ATOM   1488  SG  CYS C  39       5.754 -14.452   3.646  1.00 92.41           S  
ATOM   1489  N   LEU C  40       9.537 -11.662   2.392  1.00 90.86           N  
ATOM   1490  CA  LEU C  40      10.487 -10.993   1.511  1.00 90.86           C  
ATOM   1491  C   LEU C  40      11.920 -11.372   1.869  1.00 90.86           C  
ATOM   1492  CB  LEU C  40      10.314  -9.473   1.590  1.00 90.86           C  
ATOM   1493  O   LEU C  40      12.750 -11.588   0.982  1.00 90.86           O  
ATOM   1494  CG  LEU C  40       9.190  -8.874   0.743  1.00 90.86           C  
ATOM   1495  CD1 LEU C  40       9.132  -7.362   0.934  1.00 90.86           C  
ATOM   1496  CD2 LEU C  40       9.382  -9.226  -0.728  1.00 90.86           C  
ATOM   1497  N   VAL C  41      12.196 -11.414   3.152  1.00 88.93           N  
ATOM   1498  CA  VAL C  41      13.528 -11.787   3.615  1.00 88.93           C  
ATOM   1499  C   VAL C  41      13.855 -13.207   3.158  1.00 88.93           C  
ATOM   1500  CB  VAL C  41      13.646 -11.680   5.152  1.00 88.93           C  
ATOM   1501  O   VAL C  41      14.958 -13.472   2.675  1.00 88.93           O  
ATOM   1502  CG1 VAL C  41      14.939 -12.332   5.640  1.00 88.93           C  
ATOM   1503  CG2 VAL C  41      13.582 -10.219   5.591  1.00 88.93           C  
ATOM   1504  N   SER C  42      12.915 -14.093   3.301  1.00 84.84           N  
ATOM   1505  CA  SER C  42      13.110 -15.480   2.894  1.00 84.84           C  
ATOM   1506  C   SER C  42      13.340 -15.588   1.390  1.00 84.84           C  
ATOM   1507  CB  SER C  42      11.906 -16.332   3.297  1.00 84.84           C  
ATOM   1508  O   SER C  42      14.169 -16.381   0.939  1.00 84.84           O  
ATOM   1509  OG  SER C  42      12.091 -17.682   2.905  1.00 84.84           O  
ATOM   1510  N   LEU C  43      12.657 -14.745   0.664  1.00 82.73           N  
ATOM   1511  CA  LEU C  43      12.784 -14.743  -0.790  1.00 82.73           C  
ATOM   1512  C   LEU C  43      14.147 -14.209  -1.216  1.00 82.73           C  
ATOM   1513  CB  LEU C  43      11.672 -13.904  -1.424  1.00 82.73           C  
ATOM   1514  O   LEU C  43      14.742 -14.707  -2.174  1.00 82.73           O  
ATOM   1515  CG  LEU C  43      11.539 -13.993  -2.945  1.00 82.73           C  
ATOM   1516  CD1 LEU C  43      11.273 -15.433  -3.371  1.00 82.73           C  
ATOM   1517  CD2 LEU C  43      10.430 -13.071  -3.440  1.00 82.73           C  
ATOM   1518  N   SER C  44      14.665 -13.134  -0.586  1.00 75.28           N  
ATOM   1519  CA  SER C  44      15.911 -12.460  -0.935  1.00 75.28           C  
ATOM   1520  C   SER C  44      17.122 -13.298  -0.539  1.00 75.28           C  
ATOM   1521  CB  SER C  44      15.986 -11.090  -0.261  1.00 75.28           C  
ATOM   1522  O   SER C  44      18.207 -13.133  -1.101  1.00 75.28           O  
ATOM   1523  OG  SER C  44      15.976 -11.222   1.150  1.00 75.28           O  
ATOM   1524  N   TYR C  45      17.031 -14.002   0.685  1.00 65.86           N  
ATOM   1525  CA  TYR C  45      18.136 -14.830   1.156  1.00 65.86           C  
ATOM   1526  C   TYR C  45      18.690 -15.694   0.029  1.00 65.86           C  
ATOM   1527  CB  TYR C  45      17.685 -15.716   2.321  1.00 65.86           C  
ATOM   1528  O   TYR C  45      19.902 -15.899  -0.065  1.00 65.86           O  
ATOM   1529  CG  TYR C  45      18.804 -16.104   3.257  1.00 65.86           C  
ATOM   1530  CD1 TYR C  45      19.473 -17.317   3.109  1.00 65.86           C  
ATOM   1531  CD2 TYR C  45      19.193 -15.260   4.291  1.00 65.86           C  
ATOM   1532  CE1 TYR C  45      20.504 -17.679   3.971  1.00 65.86           C  
ATOM   1533  CE2 TYR C  45      20.222 -15.612   5.159  1.00 65.86           C  
ATOM   1534  OH  TYR C  45      21.890 -17.175   5.846  1.00 65.86           O  
ATOM   1535  CZ  TYR C  45      20.870 -16.821   4.991  1.00 65.86           C  
ATOM   1536  N   HIS C  46      17.839 -15.898  -1.104  1.00 58.51           N  
ATOM   1537  CA  HIS C  46      18.268 -16.816  -2.153  1.00 58.51           C  
ATOM   1538  C   HIS C  46      18.750 -16.058  -3.385  1.00 58.51           C  
ATOM   1539  CB  HIS C  46      17.130 -17.765  -2.533  1.00 58.51           C  
ATOM   1540  O   HIS C  46      19.527 -16.589  -4.182  1.00 58.51           O  
ATOM   1541  CG  HIS C  46      16.788 -18.751  -1.461  1.00 58.51           C  
ATOM   1542  CD2 HIS C  46      15.683 -18.877  -0.689  1.00 58.51           C  
ATOM   1543  ND1 HIS C  46      17.644 -19.761  -1.079  1.00 58.51           N  
ATOM   1544  CE1 HIS C  46      17.077 -20.469  -0.116  1.00 58.51           C  
ATOM   1545  NE2 HIS C  46      15.887 -19.953   0.140  1.00 58.51           N  
ATOM   1546  N   LEU C  47      18.512 -14.668  -3.438  1.00 58.74           N  
ATOM   1547  CA  LEU C  47      18.633 -14.009  -4.734  1.00 58.74           C  
ATOM   1548  C   LEU C  47      19.463 -12.735  -4.620  1.00 58.74           C  
ATOM   1549  CB  LEU C  47      17.249 -13.681  -5.299  1.00 58.74           C  
ATOM   1550  O   LEU C  47      19.540 -11.953  -5.570  1.00 58.74           O  
ATOM   1551  CG  LEU C  47      16.381 -14.875  -5.702  1.00 58.74           C  
ATOM   1552  CD1 LEU C  47      14.936 -14.433  -5.911  1.00 58.74           C  
ATOM   1553  CD2 LEU C  47      16.931 -15.536  -6.961  1.00 58.74           C  
ATOM   1554  N   ASP C  48      20.529 -12.602  -3.796  1.00 65.72           N  
ATOM   1555  CA  ASP C  48      21.244 -11.339  -3.638  1.00 65.72           C  
ATOM   1556  C   ASP C  48      20.277 -10.191  -3.359  1.00 65.72           C  
ATOM   1557  CB  ASP C  48      22.077 -11.034  -4.885  1.00 65.72           C  
ATOM   1558  O   ASP C  48      19.107 -10.420  -3.045  1.00 65.72           O  
ATOM   1559  CG  ASP C  48      23.369 -11.829  -4.944  1.00 65.72           C  
ATOM   1560  OD1 ASP C  48      23.889 -12.229  -3.880  1.00 65.72           O  
ATOM   1561  OD2 ASP C  48      23.874 -12.056  -6.065  1.00 65.72           O  
ATOM   1562  N   THR C  49      20.557  -8.816  -3.491  1.00 73.97           N  
ATOM   1563  CA  THR C  49      19.730  -7.666  -3.143  1.00 73.97           C  
ATOM   1564  C   THR C  49      18.606  -7.482  -4.159  1.00 73.97           C  
ATOM   1565  CB  THR C  49      20.569  -6.378  -3.064  1.00 73.97           C  
ATOM   1566  O   THR C  49      17.550  -6.938  -3.832  1.00 73.97           O  
ATOM   1567  CG2 THR C  49      21.561  -6.437  -1.907  1.00 73.97           C  
ATOM   1568  OG1 THR C  49      21.293  -6.209  -4.290  1.00 73.97           O  
ATOM   1569  N   LYS C  50      18.695  -8.117  -5.275  1.00 84.20           N  
ATOM   1570  CA  LYS C  50      17.661  -8.019  -6.302  1.00 84.20           C  
ATOM   1571  C   LYS C  50      16.677  -9.181  -6.204  1.00 84.20           C  
ATOM   1572  CB  LYS C  50      18.290  -7.980  -7.695  1.00 84.20           C  
ATOM   1573  O   LYS C  50      17.078 -10.321  -5.961  1.00 84.20           O  
ATOM   1574  CG  LYS C  50      19.111  -6.728  -7.970  1.00 84.20           C  
ATOM   1575  CD  LYS C  50      19.392  -6.559  -9.457  1.00 84.20           C  
ATOM   1576  CE  LYS C  50      20.173  -5.283  -9.738  1.00 84.20           C  
ATOM   1577  NZ  LYS C  50      20.436  -5.104 -11.197  1.00 84.20           N  
ATOM   1578  N   VAL C  51      15.436  -8.888  -6.238  1.00 85.38           N  
ATOM   1579  CA  VAL C  51      14.408  -9.919  -6.149  1.00 85.38           C  
ATOM   1580  C   VAL C  51      13.448  -9.796  -7.331  1.00 85.38           C  
ATOM   1581  CB  VAL C  51      13.628  -9.830  -4.818  1.00 85.38           C  
ATOM   1582  O   VAL C  51      13.161  -8.689  -7.792  1.00 85.38           O  
ATOM   1583  CG1 VAL C  51      12.488 -10.846  -4.791  1.00 85.38           C  
ATOM   1584  CG2 VAL C  51      14.569 -10.046  -3.634  1.00 85.38           C  
ATOM   1585  N   ARG C  52      13.032 -10.925  -7.815  1.00 87.14           N  
ATOM   1586  CA  ARG C  52      11.939 -10.929  -8.782  1.00 87.14           C  
ATOM   1587  C   ARG C  52      10.586 -10.976  -8.079  1.00 87.14           C  
ATOM   1588  CB  ARG C  52      12.073 -12.113  -9.741  1.00 87.14           C  
ATOM   1589  O   ARG C  52      10.318 -11.892  -7.298  1.00 87.14           O  
ATOM   1590  CG  ARG C  52      11.473 -11.865 -11.115  1.00 87.14           C  
ATOM   1591  CD  ARG C  52      11.721 -13.033 -12.059  1.00 87.14           C  
ATOM   1592  NE  ARG C  52      13.051 -12.970 -12.657  1.00 87.14           N  
ATOM   1593  NH1 ARG C  52      12.412 -11.649 -14.441  1.00 87.14           N  
ATOM   1594  NH2 ARG C  52      14.593 -12.322 -14.231  1.00 87.14           N  
ATOM   1595  CZ  ARG C  52      13.349 -12.314 -13.775  1.00 87.14           C  
ATOM   1596  N   CYS C  53       9.772  -9.993  -8.349  1.00 92.17           N  
ATOM   1597  CA  CYS C  53       8.462  -9.941  -7.711  1.00 92.17           C  
ATOM   1598  C   CYS C  53       7.625 -11.159  -8.083  1.00 92.17           C  
ATOM   1599  CB  CYS C  53       7.723  -8.663  -8.107  1.00 92.17           C  
ATOM   1600  O   CYS C  53       7.408 -11.431  -9.265  1.00 92.17           O  
ATOM   1601  SG  CYS C  53       6.037  -8.569  -7.468  1.00 92.17           S  
ATOM   1602  N   PRO C  54       7.043 -11.792  -7.137  1.00 87.84           N  
ATOM   1603  CA  PRO C  54       6.282 -13.011  -7.422  1.00 87.84           C  
ATOM   1604  C   PRO C  54       4.997 -12.737  -8.200  1.00 87.84           C  
ATOM   1605  CB  PRO C  54       5.969 -13.565  -6.029  1.00 87.84           C  
ATOM   1606  O   PRO C  54       4.456 -13.640  -8.844  1.00 87.84           O  
ATOM   1607  CG  PRO C  54       7.073 -13.056  -5.159  1.00 87.84           C  
ATOM   1608  CD  PRO C  54       7.437 -11.671  -5.612  1.00 87.84           C  
ATOM   1609  N   MET C  55       4.593 -11.486  -8.214  1.00 88.99           N  
ATOM   1610  CA  MET C  55       3.285 -11.207  -8.798  1.00 88.99           C  
ATOM   1611  C   MET C  55       3.427 -10.629 -10.202  1.00 88.99           C  
ATOM   1612  CB  MET C  55       2.494 -10.243  -7.913  1.00 88.99           C  
ATOM   1613  O   MET C  55       2.630 -10.937 -11.090  1.00 88.99           O  
ATOM   1614  CG  MET C  55       2.100 -10.830  -6.567  1.00 88.99           C  
ATOM   1615  SD  MET C  55       0.900 -12.209  -6.726  1.00 88.99           S  
ATOM   1616  CE  MET C  55      -0.602 -11.280  -7.145  1.00 88.99           C  
ATOM   1617  N   CYS C  56       4.537  -9.867 -10.479  1.00 88.64           N  
ATOM   1618  CA  CYS C  56       4.614  -9.226 -11.787  1.00 88.64           C  
ATOM   1619  C   CYS C  56       5.911  -9.594 -12.499  1.00 88.64           C  
ATOM   1620  CB  CYS C  56       4.512  -7.708 -11.647  1.00 88.64           C  
ATOM   1621  O   CYS C  56       6.103  -9.248 -13.666  1.00 88.64           O  
ATOM   1622  SG  CYS C  56       5.989  -6.940 -10.947  1.00 88.64           S  
ATOM   1623  N   TRP C  57       6.876 -10.212 -11.723  1.00 88.54           N  
ATOM   1624  CA  TRP C  57       8.119 -10.779 -12.234  1.00 88.54           C  
ATOM   1625  C   TRP C  57       9.105  -9.678 -12.612  1.00 88.54           C  
ATOM   1626  CB  TRP C  57       7.845 -11.674 -13.446  1.00 88.54           C  
ATOM   1627  O   TRP C  57      10.101  -9.935 -13.292  1.00 88.54           O  
ATOM   1628  CG  TRP C  57       8.782 -12.838 -13.568  1.00 88.54           C  
ATOM   1629  CD1 TRP C  57       9.798 -12.986 -14.471  1.00 88.54           C  
ATOM   1630  CD2 TRP C  57       8.787 -14.019 -12.762  1.00 88.54           C  
ATOM   1631  CE2 TRP C  57       9.834 -14.843 -13.232  1.00 88.54           C  
ATOM   1632  CE3 TRP C  57       8.006 -14.462 -11.685  1.00 88.54           C  
ATOM   1633  NE1 TRP C  57      10.434 -14.190 -14.274  1.00 88.54           N  
ATOM   1634  CH2 TRP C  57       9.342 -16.495 -11.610  1.00 88.54           C  
ATOM   1635  CZ2 TRP C  57      10.120 -16.085 -12.661  1.00 88.54           C  
ATOM   1636  CZ3 TRP C  57       8.293 -15.699 -11.119  1.00 88.54           C  
ATOM   1637  N   GLN C  58       8.859  -8.440 -12.249  1.00 90.30           N  
ATOM   1638  CA  GLN C  58       9.843  -7.371 -12.379  1.00 90.30           C  
ATOM   1639  C   GLN C  58      10.993  -7.558 -11.393  1.00 90.30           C  
ATOM   1640  CB  GLN C  58       9.185  -6.007 -12.165  1.00 90.30           C  
ATOM   1641  O   GLN C  58      10.780  -7.991 -10.258  1.00 90.30           O  
ATOM   1642  CG  GLN C  58      10.090  -4.829 -12.500  1.00 90.30           C  
ATOM   1643  CD  GLN C  58       9.380  -3.493 -12.388  1.00 90.30           C  
ATOM   1644  NE2 GLN C  58      10.086  -2.485 -11.887  1.00 90.30           N  
ATOM   1645  OE1 GLN C  58       8.205  -3.367 -12.750  1.00 90.30           O  
ATOM   1646  N   VAL C  59      12.182  -7.273 -11.905  1.00 89.91           N  
ATOM   1647  CA  VAL C  59      13.339  -7.304 -11.016  1.00 89.91           C  
ATOM   1648  C   VAL C  59      13.433  -5.989 -10.244  1.00 89.91           C  
ATOM   1649  CB  VAL C  59      14.648  -7.558 -11.797  1.00 89.91           C  
ATOM   1650  O   VAL C  59      13.497  -4.914 -10.844  1.00 89.91           O  
ATOM   1651  CG1 VAL C  59      15.847  -7.580 -10.850  1.00 89.91           C  
ATOM   1652  CG2 VAL C  59      14.557  -8.867 -12.579  1.00 89.91           C  
ATOM   1653  N   VAL C  60      13.396  -6.107  -8.938  1.00 90.78           N  
ATOM   1654  CA  VAL C  60      13.418  -4.911  -8.102  1.00 90.78           C  
ATOM   1655  C   VAL C  60      14.469  -5.067  -7.005  1.00 90.78           C  
ATOM   1656  CB  VAL C  60      12.033  -4.629  -7.478  1.00 90.78           C  
ATOM   1657  O   VAL C  60      14.918  -6.179  -6.721  1.00 90.78           O  
ATOM   1658  CG1 VAL C  60      11.000  -4.339  -8.565  1.00 90.78           C  
ATOM   1659  CG2 VAL C  60      11.588  -5.808  -6.615  1.00 90.78           C  
ATOM   1660  N   ASP C  61      14.871  -3.906  -6.421  1.00 87.63           N  
ATOM   1661  CA  ASP C  61      15.759  -3.923  -5.262  1.00 87.63           C  
ATOM   1662  C   ASP C  61      14.976  -4.169  -3.975  1.00 87.63           C  
ATOM   1663  CB  ASP C  61      16.536  -2.608  -5.163  1.00 87.63           C  
ATOM   1664  O   ASP C  61      14.288  -3.274  -3.480  1.00 87.63           O  
ATOM   1665  CG  ASP C  61      17.592  -2.625  -4.072  1.00 87.63           C  
ATOM   1666  OD1 ASP C  61      17.725  -3.649  -3.367  1.00 87.63           O  
ATOM   1667  OD2 ASP C  61      18.297  -1.605  -3.914  1.00 87.63           O  
ATOM   1668  N   GLY C  62      15.105  -5.343  -3.393  1.00 83.72           N  
ATOM   1669  CA  GLY C  62      14.367  -5.723  -2.199  1.00 83.72           C  
ATOM   1670  C   GLY C  62      14.714  -4.877  -0.988  1.00 83.72           C  
ATOM   1671  O   GLY C  62      13.886  -4.698  -0.092  1.00 83.72           O  
ATOM   1672  N   SER C  63      15.963  -4.312  -1.002  1.00 84.87           N  
ATOM   1673  CA  SER C  63      16.438  -3.526   0.133  1.00 84.87           C  
ATOM   1674  C   SER C  63      15.769  -2.156   0.174  1.00 84.87           C  
ATOM   1675  CB  SER C  63      17.957  -3.359   0.072  1.00 84.87           C  
ATOM   1676  O   SER C  63      15.824  -1.463   1.192  1.00 84.87           O  
ATOM   1677  OG  SER C  63      18.339  -2.650  -1.094  1.00 84.87           O  
ATOM   1678  N   SER C  64      15.057  -1.785  -0.893  1.00 88.40           N  
ATOM   1679  CA  SER C  64      14.443  -0.464  -0.976  1.00 88.40           C  
ATOM   1680  C   SER C  64      12.957  -0.523  -0.640  1.00 88.40           C  
ATOM   1681  CB  SER C  64      14.635   0.130  -2.372  1.00 88.40           C  
ATOM   1682  O   SER C  64      12.231   0.454  -0.837  1.00 88.40           O  
ATOM   1683  OG  SER C  64      14.060  -0.709  -3.359  1.00 88.40           O  
ATOM   1684  N   SER C  65      12.508  -1.688  -0.121  1.00 94.31           N  
ATOM   1685  CA  SER C  65      11.096  -1.825   0.219  1.00 94.31           C  
ATOM   1686  C   SER C  65      10.724  -0.938   1.403  1.00 94.31           C  
ATOM   1687  CB  SER C  65      10.760  -3.282   0.538  1.00 94.31           C  
ATOM   1688  O   SER C  65      11.546  -0.703   2.292  1.00 94.31           O  
ATOM   1689  OG  SER C  65      11.536  -3.750   1.629  1.00 94.31           O  
ATOM   1690  N   LEU C  66       9.498  -0.418   1.382  1.00 96.49           N  
ATOM   1691  CA  LEU C  66       9.000   0.483   2.416  1.00 96.49           C  
ATOM   1692  C   LEU C  66       7.737  -0.076   3.061  1.00 96.49           C  
ATOM   1693  CB  LEU C  66       8.718   1.869   1.830  1.00 96.49           C  
ATOM   1694  O   LEU C  66       6.952  -0.765   2.405  1.00 96.49           O  
ATOM   1695  CG  LEU C  66       9.908   2.593   1.198  1.00 96.49           C  
ATOM   1696  CD1 LEU C  66       9.427   3.777   0.366  1.00 96.49           C  
ATOM   1697  CD2 LEU C  66      10.889   3.050   2.273  1.00 96.49           C  
ATOM   1698  N   PRO C  67       7.565   0.250   4.362  1.00 97.76           N  
ATOM   1699  CA  PRO C  67       6.317  -0.173   5.001  1.00 97.76           C  
ATOM   1700  C   PRO C  67       5.079   0.395   4.311  1.00 97.76           C  
ATOM   1701  CB  PRO C  67       6.447   0.374   6.425  1.00 97.76           C  
ATOM   1702  O   PRO C  67       5.033   1.589   4.002  1.00 97.76           O  
ATOM   1703  CG  PRO C  67       7.918   0.526   6.643  1.00 97.76           C  
ATOM   1704  CD  PRO C  67       8.560   0.886   5.334  1.00 97.76           C  
ATOM   1705  N   ASN C  68       4.158  -0.470   4.015  1.00 97.83           N  
ATOM   1706  CA  ASN C  68       2.875  -0.044   3.465  1.00 97.83           C  
ATOM   1707  C   ASN C  68       1.896   0.349   4.567  1.00 97.83           C  
ATOM   1708  CB  ASN C  68       2.274  -1.146   2.590  1.00 97.83           C  
ATOM   1709  O   ASN C  68       0.989  -0.416   4.901  1.00 97.83           O  
ATOM   1710  CG  ASN C  68       1.188  -0.631   1.666  1.00 97.83           C  
ATOM   1711  ND2 ASN C  68       0.944  -1.352   0.578  1.00 97.83           N  
ATOM   1712  OD1 ASN C  68       0.574   0.406   1.928  1.00 97.83           O  
ATOM   1713  N   VAL C  69       2.008   1.550   5.086  1.00 95.44           N  
ATOM   1714  CA  VAL C  69       1.308   2.024   6.275  1.00 95.44           C  
ATOM   1715  C   VAL C  69      -0.197   2.040   6.018  1.00 95.44           C  
ATOM   1716  CB  VAL C  69       1.791   3.430   6.696  1.00 95.44           C  
ATOM   1717  O   VAL C  69      -0.985   1.645   6.880  1.00 95.44           O  
ATOM   1718  CG1 VAL C  69       0.937   3.975   7.839  1.00 95.44           C  
ATOM   1719  CG2 VAL C  69       3.264   3.389   7.098  1.00 95.44           C  
ATOM   1720  N   SER C  70      -0.576   2.448   4.807  1.00 93.66           N  
ATOM   1721  CA  SER C  70      -2.000   2.518   4.494  1.00 93.66           C  
ATOM   1722  C   SER C  70      -2.633   1.131   4.485  1.00 93.66           C  
ATOM   1723  CB  SER C  70      -2.218   3.196   3.140  1.00 93.66           C  
ATOM   1724  O   SER C  70      -3.730   0.941   5.015  1.00 93.66           O  
ATOM   1725  OG  SER C  70      -1.795   4.548   3.180  1.00 93.66           O  
ATOM   1726  N   LEU C  71      -1.943   0.163   3.910  1.00 93.86           N  
ATOM   1727  CA  LEU C  71      -2.430  -1.212   3.910  1.00 93.86           C  
ATOM   1728  C   LEU C  71      -2.529  -1.753   5.333  1.00 93.86           C  
ATOM   1729  CB  LEU C  71      -1.510  -2.106   3.075  1.00 93.86           C  
ATOM   1730  O   LEU C  71      -3.517  -2.401   5.687  1.00 93.86           O  
ATOM   1731  CG  LEU C  71      -1.947  -3.563   2.911  1.00 93.86           C  
ATOM   1732  CD1 LEU C  71      -3.326  -3.633   2.264  1.00 93.86           C  
ATOM   1733  CD2 LEU C  71      -0.924  -4.339   2.087  1.00 93.86           C  
ATOM   1734  N   ALA C  72      -1.523  -1.444   6.129  1.00 92.01           N  
ATOM   1735  CA  ALA C  72      -1.514  -1.879   7.523  1.00 92.01           C  
ATOM   1736  C   ALA C  72      -2.694  -1.288   8.290  1.00 92.01           C  
ATOM   1737  CB  ALA C  72      -0.199  -1.489   8.193  1.00 92.01           C  
ATOM   1738  O   ALA C  72      -3.291  -1.959   9.135  1.00 92.01           O  
ATOM   1739  N   TRP C  73      -3.015  -0.063   7.988  1.00 85.80           N  
ATOM   1740  CA  TRP C  73      -4.138   0.596   8.647  1.00 85.80           C  
ATOM   1741  C   TRP C  73      -5.452  -0.100   8.307  1.00 85.80           C  
ATOM   1742  CB  TRP C  73      -4.208   2.071   8.245  1.00 85.80           C  
ATOM   1743  O   TRP C  73      -6.305  -0.288   9.178  1.00 85.80           O  
ATOM   1744  CG  TRP C  73      -3.254   2.953   8.994  1.00 85.80           C  
ATOM   1745  CD1 TRP C  73      -2.433   2.589  10.025  1.00 85.80           C  
ATOM   1746  CD2 TRP C  73      -3.027   4.348   8.773  1.00 85.80           C  
ATOM   1747  CE2 TRP C  73      -2.053   4.766   9.706  1.00 85.80           C  
ATOM   1748  CE3 TRP C  73      -3.553   5.286   7.874  1.00 85.80           C  
ATOM   1749  NE1 TRP C  73      -1.708   3.675  10.457  1.00 85.80           N  
ATOM   1750  CH2 TRP C  73      -2.124   6.981   8.875  1.00 85.80           C  
ATOM   1751  CZ2 TRP C  73      -1.594   6.084   9.766  1.00 85.80           C  
ATOM   1752  CZ3 TRP C  73      -3.094   6.597   7.935  1.00 85.80           C  
ATOM   1753  N   VAL C  74      -5.611  -0.490   7.086  1.00 84.78           N  
ATOM   1754  CA  VAL C  74      -6.815  -1.189   6.648  1.00 84.78           C  
ATOM   1755  C   VAL C  74      -6.943  -2.515   7.395  1.00 84.78           C  
ATOM   1756  CB  VAL C  74      -6.804  -1.436   5.122  1.00 84.78           C  
ATOM   1757  O   VAL C  74      -8.020  -2.855   7.889  1.00 84.78           O  
ATOM   1758  CG1 VAL C  74      -7.977  -2.323   4.711  1.00 84.78           C  
ATOM   1759  CG2 VAL C  74      -6.844  -0.108   4.368  1.00 84.78           C  
ATOM   1760  N   ILE C  75      -5.878  -3.219   7.463  1.00 86.69           N  
ATOM   1761  CA  ILE C  75      -5.856  -4.521   8.121  1.00 86.69           C  
ATOM   1762  C   ILE C  75      -6.191  -4.355   9.602  1.00 86.69           C  
ATOM   1763  CB  ILE C  75      -4.486  -5.215   7.956  1.00 86.69           C  
ATOM   1764  O   ILE C  75      -6.992  -5.115  10.152  1.00 86.69           O  
ATOM   1765  CG1 ILE C  75      -4.272  -5.633   6.496  1.00 86.69           C  
ATOM   1766  CG2 ILE C  75      -4.375  -6.421   8.893  1.00 86.69           C  
ATOM   1767  CD1 ILE C  75      -2.842  -6.043   6.173  1.00 86.69           C  
ATOM   1768  N   GLU C  76      -5.605  -3.365  10.261  1.00 79.80           N  
ATOM   1769  CA  GLU C  76      -5.847  -3.104  11.677  1.00 79.80           C  
ATOM   1770  C   GLU C  76      -7.310  -2.752  11.931  1.00 79.80           C  
ATOM   1771  CB  GLU C  76      -4.940  -1.977  12.179  1.00 79.80           C  
ATOM   1772  O   GLU C  76      -7.887  -3.163  12.940  1.00 79.80           O  
ATOM   1773  CG  GLU C  76      -4.968  -1.791  13.689  1.00 79.80           C  
ATOM   1774  CD  GLU C  76      -3.931  -0.800  14.191  1.00 79.80           C  
ATOM   1775  OE1 GLU C  76      -3.843  -0.584  15.421  1.00 79.80           O  
ATOM   1776  OE2 GLU C  76      -3.201  -0.233  13.347  1.00 79.80           O  
ATOM   1777  N   ALA C  77      -7.880  -1.991  11.055  1.00 73.46           N  
ATOM   1778  CA  ALA C  77      -9.277  -1.586  11.190  1.00 73.46           C  
ATOM   1779  C   ALA C  77     -10.206  -2.796  11.145  1.00 73.46           C  
ATOM   1780  CB  ALA C  77      -9.651  -0.592  10.093  1.00 73.46           C  
ATOM   1781  O   ALA C  77     -11.250  -2.809  11.801  1.00 73.46           O  
ATOM   1782  N   LEU C  78      -9.825  -3.805  10.452  1.00 73.42           N  
ATOM   1783  CA  LEU C  78     -10.640  -5.007  10.316  1.00 73.42           C  
ATOM   1784  C   LEU C  78     -10.503  -5.899  11.545  1.00 73.42           C  
ATOM   1785  CB  LEU C  78     -10.242  -5.786   9.059  1.00 73.42           C  
ATOM   1786  O   LEU C  78     -11.419  -6.656  11.874  1.00 73.42           O  
ATOM   1787  CG  LEU C  78     -10.584  -5.132   7.720  1.00 73.42           C  
ATOM   1788  CD1 LEU C  78     -10.000  -5.944   6.569  1.00 73.42           C  
ATOM   1789  CD2 LEU C  78     -12.094  -4.985   7.566  1.00 73.42           C  
ATOM   1790  N   ARG C  79      -9.349  -5.804  12.187  1.00 70.82           N  
ATOM   1791  CA  ARG C  79      -9.077  -6.649  13.346  1.00 70.82           C  
ATOM   1792  C   ARG C  79      -9.744  -6.091  14.598  1.00 70.82           C  
ATOM   1793  CB  ARG C  79      -7.570  -6.784  13.571  1.00 70.82           C  
ATOM   1794  O   ARG C  79     -10.127  -6.847  15.494  1.00 70.82           O  
ATOM   1795  CG  ARG C  79      -6.870  -7.663  12.546  1.00 70.82           C  
ATOM   1796  CD  ARG C  79      -5.385  -7.810  12.849  1.00 70.82           C  
ATOM   1797  NE  ARG C  79      -4.735  -8.733  11.923  1.00 70.82           N  
ATOM   1798  NH1 ARG C  79      -2.584  -8.188  12.565  1.00 70.82           N  
ATOM   1799  NH2 ARG C  79      -2.935  -9.759  10.933  1.00 70.82           N  
ATOM   1800  CZ  ARG C  79      -3.419  -8.891  11.809  1.00 70.82           C  
ATOM   1801  N   LEU C  80      -9.884  -4.842  14.834  1.00 64.53           N  
ATOM   1802  CA  LEU C  80     -10.421  -4.233  16.046  1.00 64.53           C  
ATOM   1803  C   LEU C  80     -11.646  -3.382  15.730  1.00 64.53           C  
ATOM   1804  CB  LEU C  80      -9.354  -3.377  16.734  1.00 64.53           C  
ATOM   1805  O   LEU C  80     -11.607  -2.157  15.864  1.00 64.53           O  
ATOM   1806  CG  LEU C  80      -8.117  -4.117  17.246  1.00 64.53           C  
ATOM   1807  CD1 LEU C  80      -7.036  -3.122  17.656  1.00 64.53           C  
ATOM   1808  CD2 LEU C  80      -8.483  -5.028  18.413  1.00 64.53           C  
ATOM   1809  N   PRO C  81     -12.778  -4.246  15.458  1.00 55.10           N  
ATOM   1810  CA  PRO C  81     -13.976  -3.458  15.161  1.00 55.10           C  
ATOM   1811  C   PRO C  81     -14.524  -2.733  16.387  1.00 55.10           C  
ATOM   1812  CB  PRO C  81     -14.971  -4.506  14.656  1.00 55.10           C  
ATOM   1813  O   PRO C  81     -14.449  -3.255  17.503  1.00 55.10           O  
ATOM   1814  CG  PRO C  81     -14.241  -5.806  14.757  1.00 55.10           C  
ATOM   1815  CD  PRO C  81     -12.882  -5.546  15.342  1.00 55.10           C  
ATOM   1816  N   GLY C  82     -14.358  -1.515  16.472  1.00 54.90           N  
ATOM   1817  CA  GLY C  82     -15.016  -0.862  17.593  1.00 54.90           C  
ATOM   1818  C   GLY C  82     -14.080   0.012  18.407  1.00 54.90           C  
ATOM   1819  O   GLY C  82     -14.431   0.454  19.503  1.00 54.90           O  
ATOM   1820  N   ASP C  83     -12.739  -0.102  18.221  1.00 54.30           N  
ATOM   1821  CA  ASP C  83     -11.882   0.781  19.007  1.00 54.30           C  
ATOM   1822  C   ASP C  83     -12.370   2.226  18.936  1.00 54.30           C  
ATOM   1823  CB  ASP C  83     -10.433   0.691  18.524  1.00 54.30           C  
ATOM   1824  O   ASP C  83     -12.877   2.666  17.901  1.00 54.30           O  
ATOM   1825  CG  ASP C  83      -9.438   0.539  19.661  1.00 54.30           C  
ATOM   1826  OD1 ASP C  83      -9.831   0.679  20.839  1.00 54.30           O  
ATOM   1827  OD2 ASP C  83      -8.248   0.280  19.376  1.00 54.30           O  
ATOM   1828  N   PRO C  84     -12.655   2.804  20.166  1.00 49.88           N  
ATOM   1829  CA  PRO C  84     -13.140   4.186  20.141  1.00 49.88           C  
ATOM   1830  C   PRO C  84     -12.416   5.047  19.108  1.00 49.88           C  
ATOM   1831  CB  PRO C  84     -12.860   4.685  21.561  1.00 49.88           C  
ATOM   1832  O   PRO C  84     -11.236   4.820  18.828  1.00 49.88           O  
ATOM   1833  CG  PRO C  84     -12.117   3.567  22.218  1.00 49.88           C  
ATOM   1834  CD  PRO C  84     -12.030   2.420  21.253  1.00 49.88           C  
ATOM   1835  N   GLU C  85     -13.112   5.508  18.041  1.00 56.10           N  
ATOM   1836  CA  GLU C  85     -12.639   6.336  16.936  1.00 56.10           C  
ATOM   1837  C   GLU C  85     -11.628   7.373  17.416  1.00 56.10           C  
ATOM   1838  CB  GLU C  85     -13.814   7.028  16.241  1.00 56.10           C  
ATOM   1839  O   GLU C  85     -11.907   8.137  18.342  1.00 56.10           O  
ATOM   1840  CG  GLU C  85     -14.622   6.109  15.336  1.00 56.10           C  
ATOM   1841  CD  GLU C  85     -15.419   6.858  14.279  1.00 56.10           C  
ATOM   1842  OE1 GLU C  85     -15.940   6.212  13.341  1.00 56.10           O  
ATOM   1843  OE2 GLU C  85     -15.524   8.100  14.390  1.00 56.10           O  
ATOM   1844  N   PRO C  86     -10.330   7.098  17.180  1.00 58.38           N  
ATOM   1845  CA  PRO C  86      -9.483   8.238  17.536  1.00 58.38           C  
ATOM   1846  C   PRO C  86     -10.156   9.581  17.263  1.00 58.38           C  
ATOM   1847  CB  PRO C  86      -8.252   8.054  16.646  1.00 58.38           C  
ATOM   1848  O   PRO C  86     -11.112   9.650  16.486  1.00 58.38           O  
ATOM   1849  CG  PRO C  86      -8.652   7.014  15.650  1.00 58.38           C  
ATOM   1850  CD  PRO C  86      -9.919   6.362  16.124  1.00 58.38           C  
ATOM   1851  N   LYS C  87      -9.881  10.590  18.215  1.00 74.55           N  
ATOM   1852  CA  LYS C  87     -10.369  11.935  17.925  1.00 74.55           C  
ATOM   1853  C   LYS C  87      -9.956  12.379  16.524  1.00 74.55           C  
ATOM   1854  CB  LYS C  87      -9.851  12.930  18.964  1.00 74.55           C  
ATOM   1855  O   LYS C  87      -8.779  12.304  16.166  1.00 74.55           O  
ATOM   1856  CG  LYS C  87     -10.499  12.789  20.333  1.00 74.55           C  
ATOM   1857  CD  LYS C  87     -10.046  13.891  21.283  1.00 74.55           C  
ATOM   1858  CE  LYS C  87     -10.640  13.711  22.673  1.00 74.55           C  
ATOM   1859  NZ  LYS C  87     -10.224  14.807  23.599  1.00 74.55           N  
ATOM   1860  N   VAL C  88     -10.898  12.524  15.709  1.00 82.44           N  
ATOM   1861  CA  VAL C  88     -10.652  12.885  14.317  1.00 82.44           C  
ATOM   1862  C   VAL C  88     -10.990  14.358  14.098  1.00 82.44           C  
ATOM   1863  CB  VAL C  88     -11.468  12.001  13.348  1.00 82.44           C  
ATOM   1864  O   VAL C  88     -11.867  14.907  14.769  1.00 82.44           O  
ATOM   1865  CG1 VAL C  88     -10.945  10.565  13.357  1.00 82.44           C  
ATOM   1866  CG2 VAL C  88     -12.950  12.036  13.715  1.00 82.44           C  
ATOM   1867  N   CYS C  89     -10.162  14.947  13.327  1.00 86.80           N  
ATOM   1868  CA  CYS C  89     -10.427  16.325  12.927  1.00 86.80           C  
ATOM   1869  C   CYS C  89     -11.834  16.466  12.358  1.00 86.80           C  
ATOM   1870  CB  CYS C  89      -9.401  16.790  11.894  1.00 86.80           C  
ATOM   1871  O   CYS C  89     -12.236  15.694  11.485  1.00 86.80           O  
ATOM   1872  SG  CYS C  89      -9.710  18.453  11.259  1.00 86.80           S  
ATOM   1873  N   VAL C  90     -12.622  17.418  12.830  1.00 82.76           N  
ATOM   1874  CA  VAL C  90     -14.010  17.605  12.422  1.00 82.76           C  
ATOM   1875  C   VAL C  90     -14.063  18.069  10.968  1.00 82.76           C  
ATOM   1876  CB  VAL C  90     -14.738  18.619  13.332  1.00 82.76           C  
ATOM   1877  O   VAL C  90     -15.039  17.806  10.261  1.00 82.76           O  
ATOM   1878  CG1 VAL C  90     -14.851  18.080  14.757  1.00 82.76           C  
ATOM   1879  CG2 VAL C  90     -14.010  19.962  13.322  1.00 82.76           C  
ATOM   1880  N   HIS C  91     -12.992  18.744  10.529  1.00 81.97           N  
ATOM   1881  CA  HIS C  91     -12.977  19.309   9.185  1.00 81.97           C  
ATOM   1882  C   HIS C  91     -12.490  18.288   8.163  1.00 81.97           C  
ATOM   1883  CB  HIS C  91     -12.096  20.559   9.139  1.00 81.97           C  
ATOM   1884  O   HIS C  91     -13.008  18.226   7.045  1.00 81.97           O  
ATOM   1885  CG  HIS C  91     -12.542  21.643  10.068  1.00 81.97           C  
ATOM   1886  CD2 HIS C  91     -11.965  22.152  11.182  1.00 81.97           C  
ATOM   1887  ND1 HIS C  91     -13.723  22.332   9.894  1.00 81.97           N  
ATOM   1888  CE1 HIS C  91     -13.852  23.222  10.864  1.00 81.97           C  
ATOM   1889  NE2 HIS C  91     -12.799  23.134  11.658  1.00 81.97           N  
ATOM   1890  N   HIS C  92     -11.472  17.443   8.547  1.00 82.06           N  
ATOM   1891  CA  HIS C  92     -10.811  16.602   7.555  1.00 82.06           C  
ATOM   1892  C   HIS C  92     -11.007  15.123   7.868  1.00 82.06           C  
ATOM   1893  CB  HIS C  92      -9.319  16.931   7.483  1.00 82.06           C  
ATOM   1894  O   HIS C  92     -10.627  14.260   7.073  1.00 82.06           O  
ATOM   1895  CG  HIS C  92      -9.035  18.369   7.186  1.00 82.06           C  
ATOM   1896  CD2 HIS C  92      -9.197  19.092   6.053  1.00 82.06           C  
ATOM   1897  ND1 HIS C  92      -8.515  19.234   8.125  1.00 82.06           N  
ATOM   1898  CE1 HIS C  92      -8.370  20.430   7.579  1.00 82.06           C  
ATOM   1899  NE2 HIS C  92      -8.776  20.371   6.323  1.00 82.06           N  
ATOM   1900  N   ARG C  93     -11.431  14.764   9.089  1.00 78.88           N  
ATOM   1901  CA  ARG C  93     -11.738  13.411   9.540  1.00 78.88           C  
ATOM   1902  C   ARG C  93     -10.472  12.565   9.636  1.00 78.88           C  
ATOM   1903  CB  ARG C  93     -12.743  12.744   8.598  1.00 78.88           C  
ATOM   1904  O   ARG C  93     -10.520  11.345   9.466  1.00 78.88           O  
ATOM   1905  CG  ARG C  93     -14.140  13.340   8.667  1.00 78.88           C  
ATOM   1906  CD  ARG C  93     -15.145  12.515   7.875  1.00 78.88           C  
ATOM   1907  NE  ARG C  93     -16.493  13.065   7.977  1.00 78.88           N  
ATOM   1908  NH1 ARG C  93     -17.025  12.720   5.755  1.00 78.88           N  
ATOM   1909  NH2 ARG C  93     -18.558  13.669   7.171  1.00 78.88           N  
ATOM   1910  CZ  ARG C  93     -17.355  13.150   6.968  1.00 78.88           C  
ATOM   1911  N   ASN C  94      -9.349  13.246   9.695  1.00 82.31           N  
ATOM   1912  CA  ASN C  94      -8.071  12.585   9.939  1.00 82.31           C  
ATOM   1913  C   ASN C  94      -7.693  12.624  11.417  1.00 82.31           C  
ATOM   1914  CB  ASN C  94      -6.968  13.221   9.091  1.00 82.31           C  
ATOM   1915  O   ASN C  94      -8.178  13.475  12.164  1.00 82.31           O  
ATOM   1916  CG  ASN C  94      -7.216  13.074   7.603  1.00 82.31           C  
ATOM   1917  ND2 ASN C  94      -6.397  13.739   6.797  1.00 82.31           N  
ATOM   1918  OD1 ASN C  94      -8.137  12.369   7.182  1.00 82.31           O  
ATOM   1919  N   PRO C  95      -6.878  11.773  11.786  1.00 81.47           N  
ATOM   1920  CA  PRO C  95      -6.449  11.783  13.186  1.00 81.47           C  
ATOM   1921  C   PRO C  95      -5.792  13.100  13.593  1.00 81.47           C  
ATOM   1922  CB  PRO C  95      -5.446  10.628  13.255  1.00 81.47           C  
ATOM   1923  O   PRO C  95      -5.082  13.713  12.792  1.00 81.47           O  
ATOM   1924  CG  PRO C  95      -5.830   9.720  12.132  1.00 81.47           C  
ATOM   1925  CD  PRO C  95      -6.376  10.555  11.009  1.00 81.47           C  
ATOM   1926  N   LEU C  96      -6.161  13.544  14.802  1.00 87.19           N  
ATOM   1927  CA  LEU C  96      -5.474  14.692  15.381  1.00 87.19           C  
ATOM   1928  C   LEU C  96      -4.074  14.309  15.849  1.00 87.19           C  
ATOM   1929  CB  LEU C  96      -6.277  15.264  16.552  1.00 87.19           C  
ATOM   1930  O   LEU C  96      -3.919  13.638  16.872  1.00 87.19           O  
ATOM   1931  CG  LEU C  96      -7.673  15.794  16.222  1.00 87.19           C  
ATOM   1932  CD1 LEU C  96      -8.435  16.117  17.503  1.00 87.19           C  
ATOM   1933  CD2 LEU C  96      -7.579  17.024  15.325  1.00 87.19           C  
ATOM   1934  N   SER C  97      -3.106  14.725  15.114  1.00 85.32           N  
ATOM   1935  CA  SER C  97      -1.759  14.230  15.375  1.00 85.32           C  
ATOM   1936  C   SER C  97      -0.779  15.379  15.585  1.00 85.32           C  
ATOM   1937  CB  SER C  97      -1.280  13.345  14.223  1.00 85.32           C  
ATOM   1938  O   SER C  97       0.403  15.153  15.854  1.00 85.32           O  
ATOM   1939  OG  SER C  97      -1.268  14.068  13.004  1.00 85.32           O  
ATOM   1940  N   LEU C  98      -1.296  16.597  15.446  1.00 90.46           N  
ATOM   1941  CA  LEU C  98      -0.432  17.763  15.594  1.00 90.46           C  
ATOM   1942  C   LEU C  98      -0.981  18.717  16.650  1.00 90.46           C  
ATOM   1943  CB  LEU C  98      -0.285  18.494  14.257  1.00 90.46           C  
ATOM   1944  O   LEU C  98      -2.166  18.664  16.984  1.00 90.46           O  
ATOM   1945  CG  LEU C  98       0.202  17.654  13.075  1.00 90.46           C  
ATOM   1946  CD1 LEU C  98       0.198  18.485  11.796  1.00 90.46           C  
ATOM   1947  CD2 LEU C  98       1.594  17.096  13.352  1.00 90.46           C  
ATOM   1948  N   PHE C  99      -0.094  19.505  17.202  1.00 90.51           N  
ATOM   1949  CA  PHE C  99      -0.468  20.558  18.139  1.00 90.51           C  
ATOM   1950  C   PHE C  99      -0.100  21.930  17.587  1.00 90.51           C  
ATOM   1951  CB  PHE C  99       0.212  20.339  19.495  1.00 90.51           C  
ATOM   1952  O   PHE C  99       1.053  22.171  17.225  1.00 90.51           O  
ATOM   1953  CG  PHE C  99      -0.178  21.350  20.539  1.00 90.51           C  
ATOM   1954  CD1 PHE C  99       0.681  22.389  20.876  1.00 90.51           C  
ATOM   1955  CD2 PHE C  99      -1.405  21.261  21.185  1.00 90.51           C  
ATOM   1956  CE1 PHE C  99       0.322  23.326  21.843  1.00 90.51           C  
ATOM   1957  CE2 PHE C  99      -1.770  22.193  22.152  1.00 90.51           C  
ATOM   1958  CZ  PHE C  99      -0.905  23.224  22.480  1.00 90.51           C  
ATOM   1959  N   CYS C 100      -1.084  22.792  17.449  1.00 92.37           N  
ATOM   1960  CA  CYS C 100      -0.840  24.173  17.047  1.00 92.37           C  
ATOM   1961  C   CYS C 100      -0.471  25.034  18.249  1.00 92.37           C  
ATOM   1962  CB  CYS C 100      -2.070  24.754  16.350  1.00 92.37           C  
ATOM   1963  O   CYS C 100      -1.305  25.276  19.124  1.00 92.37           O  
ATOM   1964  SG  CYS C 100      -1.880  26.481  15.858  1.00 92.37           S  
ATOM   1965  N   GLU C 101       0.727  25.575  18.244  1.00 90.82           N  
ATOM   1966  CA  GLU C 101       1.231  26.345  19.377  1.00 90.82           C  
ATOM   1967  C   GLU C 101       0.509  27.684  19.501  1.00 90.82           C  
ATOM   1968  CB  GLU C 101       2.739  26.571  19.245  1.00 90.82           C  
ATOM   1969  O   GLU C 101       0.196  28.126  20.608  1.00 90.82           O  
ATOM   1970  CG  GLU C 101       3.558  25.289  19.271  1.00 90.82           C  
ATOM   1971  CD  GLU C 101       5.058  25.534  19.237  1.00 90.82           C  
ATOM   1972  OE1 GLU C 101       5.829  24.562  19.069  1.00 90.82           O  
ATOM   1973  OE2 GLU C 101       5.467  26.708  19.381  1.00 90.82           O  
ATOM   1974  N   LYS C 102       0.159  28.313  18.380  1.00 92.42           N  
ATOM   1975  CA  LYS C 102      -0.513  29.609  18.355  1.00 92.42           C  
ATOM   1976  C   LYS C 102      -1.927  29.507  18.918  1.00 92.42           C  
ATOM   1977  CB  LYS C 102      -0.555  30.165  16.930  1.00 92.42           C  
ATOM   1978  O   LYS C 102      -2.327  30.316  19.758  1.00 92.42           O  
ATOM   1979  CG  LYS C 102      -1.230  31.523  16.815  1.00 92.42           C  
ATOM   1980  CD  LYS C 102      -1.285  31.999  15.369  1.00 92.42           C  
ATOM   1981  CE  LYS C 102      -2.058  33.305  15.239  1.00 92.42           C  
ATOM   1982  NZ  LYS C 102      -2.028  33.829  13.841  1.00 92.42           N  
ATOM   1983  N   ASP C 103      -2.618  28.450  18.513  1.00 91.81           N  
ATOM   1984  CA  ASP C 103      -4.019  28.319  18.901  1.00 91.81           C  
ATOM   1985  C   ASP C 103      -4.175  27.363  20.082  1.00 91.81           C  
ATOM   1986  CB  ASP C 103      -4.861  27.835  17.718  1.00 91.81           C  
ATOM   1987  O   ASP C 103      -5.268  27.225  20.635  1.00 91.81           O  
ATOM   1988  CG  ASP C 103      -4.878  28.818  16.561  1.00 91.81           C  
ATOM   1989  OD1 ASP C 103      -4.885  30.044  16.802  1.00 91.81           O  
ATOM   1990  OD2 ASP C 103      -4.888  28.362  15.397  1.00 91.81           O  
ATOM   1991  N   GLN C 104      -3.144  26.699  20.451  1.00 88.83           N  
ATOM   1992  CA  GLN C 104      -3.121  25.779  21.584  1.00 88.83           C  
ATOM   1993  C   GLN C 104      -4.216  24.724  21.459  1.00 88.83           C  
ATOM   1994  CB  GLN C 104      -3.275  26.544  22.900  1.00 88.83           C  
ATOM   1995  O   GLN C 104      -4.981  24.502  22.400  1.00 88.83           O  
ATOM   1996  CG  GLN C 104      -2.096  27.449  23.227  1.00 88.83           C  
ATOM   1997  CD  GLN C 104      -2.207  28.084  24.601  1.00 88.83           C  
ATOM   1998  NE2 GLN C 104      -1.091  28.595  25.110  1.00 88.83           N  
ATOM   1999  OE1 GLN C 104      -3.287  28.116  25.199  1.00 88.83           O  
ATOM   2000  N   GLU C 105      -4.212  24.043  20.325  1.00 89.16           N  
ATOM   2001  CA  GLU C 105      -5.203  23.000  20.080  1.00 89.16           C  
ATOM   2002  C   GLU C 105      -4.617  21.868  19.242  1.00 89.16           C  
ATOM   2003  CB  GLU C 105      -6.438  23.583  19.387  1.00 89.16           C  
ATOM   2004  O   GLU C 105      -3.645  22.069  18.510  1.00 89.16           O  
ATOM   2005  CG  GLU C 105      -6.163  24.122  17.991  1.00 89.16           C  
ATOM   2006  CD  GLU C 105      -7.393  24.717  17.325  1.00 89.16           C  
ATOM   2007  OE1 GLU C 105      -7.287  25.198  16.174  1.00 89.16           O  
ATOM   2008  OE2 GLU C 105      -8.471  24.703  17.959  1.00 89.16           O  
ATOM   2009  N   LEU C 106      -5.292  20.717  19.372  1.00 90.64           N  
ATOM   2010  CA  LEU C 106      -4.925  19.580  18.536  1.00 90.64           C  
ATOM   2011  C   LEU C 106      -5.542  19.706  17.147  1.00 90.64           C  
ATOM   2012  CB  LEU C 106      -5.370  18.268  19.188  1.00 90.64           C  
ATOM   2013  O   LEU C 106      -6.713  20.069  17.013  1.00 90.64           O  
ATOM   2014  CG  LEU C 106      -4.664  17.885  20.489  1.00 90.64           C  
ATOM   2015  CD1 LEU C 106      -5.345  16.677  21.125  1.00 90.64           C  
ATOM   2016  CD2 LEU C 106      -3.188  17.600  20.234  1.00 90.64           C  
ATOM   2017  N   ILE C 107      -4.691  19.473  16.155  1.00 90.80           N  
ATOM   2018  CA  ILE C 107      -5.174  19.573  14.782  1.00 90.80           C  
ATOM   2019  C   ILE C 107      -4.685  18.374  13.974  1.00 90.80           C  
ATOM   2020  CB  ILE C 107      -4.716  20.890  14.117  1.00 90.80           C  
ATOM   2021  O   ILE C 107      -3.839  17.607  14.440  1.00 90.80           O  
ATOM   2022  CG1 ILE C 107      -3.188  20.933  14.012  1.00 90.80           C  
ATOM   2023  CG2 ILE C 107      -5.246  22.100  14.892  1.00 90.80           C  
ATOM   2024  CD1 ILE C 107      -2.656  22.086  13.172  1.00 90.80           C  
ATOM   2025  N   CYS C 108      -5.199  18.226  12.771  1.00 88.40           N  
ATOM   2026  CA  CYS C 108      -4.725  17.187  11.864  1.00 88.40           C  
ATOM   2027  C   CYS C 108      -3.686  17.739  10.896  1.00 88.40           C  
ATOM   2028  CB  CYS C 108      -5.892  16.583  11.084  1.00 88.40           C  
ATOM   2029  O   CYS C 108      -3.434  18.945  10.872  1.00 88.40           O  
ATOM   2030  SG  CYS C 108      -6.549  17.670   9.800  1.00 88.40           S  
ATOM   2031  N   GLY C 109      -3.029  16.951  10.203  1.00 88.36           N  
ATOM   2032  CA  GLY C 109      -1.990  17.362   9.273  1.00 88.36           C  
ATOM   2033  C   GLY C 109      -2.486  18.324   8.211  1.00 88.36           C  
ATOM   2034  O   GLY C 109      -1.785  19.269   7.844  1.00 88.36           O  
ATOM   2035  N   LEU C 110      -3.743  18.145   7.790  1.00 88.39           N  
ATOM   2036  CA  LEU C 110      -4.275  18.986   6.724  1.00 88.39           C  
ATOM   2037  C   LEU C 110      -4.584  20.387   7.240  1.00 88.39           C  
ATOM   2038  CB  LEU C 110      -5.538  18.359   6.127  1.00 88.39           C  
ATOM   2039  O   LEU C 110      -4.418  21.371   6.514  1.00 88.39           O  
ATOM   2040  CG  LEU C 110      -5.326  17.175   5.183  1.00 88.39           C  
ATOM   2041  CD1 LEU C 110      -6.664  16.532   4.831  1.00 88.39           C  
ATOM   2042  CD2 LEU C 110      -4.593  17.620   3.922  1.00 88.39           C  
ATOM   2043  N   CYS C 111      -4.997  20.509   8.451  1.00 90.93           N  
ATOM   2044  CA  CYS C 111      -5.180  21.823   9.056  1.00 90.93           C  
ATOM   2045  C   CYS C 111      -3.875  22.609   9.059  1.00 90.93           C  
ATOM   2046  CB  CYS C 111      -5.707  21.687  10.484  1.00 90.93           C  
ATOM   2047  O   CYS C 111      -3.874  23.821   8.839  1.00 90.93           O  
ATOM   2048  SG  CYS C 111      -7.450  21.219  10.576  1.00 90.93           S  
ATOM   2049  N   GLY C 112      -2.802  21.894   9.312  1.00 88.54           N  
ATOM   2050  CA  GLY C 112      -1.489  22.518   9.347  1.00 88.54           C  
ATOM   2051  C   GLY C 112      -0.949  22.849   7.969  1.00 88.54           C  
ATOM   2052  O   GLY C 112      -0.252  23.851   7.794  1.00 88.54           O  
ATOM   2053  N   LEU C 113      -1.306  22.053   6.967  1.00 86.86           N  
ATOM   2054  CA  LEU C 113      -0.731  22.198   5.634  1.00 86.86           C  
ATOM   2055  C   LEU C 113      -1.552  23.169   4.792  1.00 86.86           C  
ATOM   2056  CB  LEU C 113      -0.650  20.840   4.934  1.00 86.86           C  
ATOM   2057  O   LEU C 113      -0.993  23.977   4.047  1.00 86.86           O  
ATOM   2058  CG  LEU C 113       0.540  19.955   5.307  1.00 86.86           C  
ATOM   2059  CD1 LEU C 113       0.252  18.500   4.950  1.00 86.86           C  
ATOM   2060  CD2 LEU C 113       1.807  20.440   4.612  1.00 86.86           C  
ATOM   2061  N   LEU C 114      -2.854  23.094   4.750  1.00 82.05           N  
ATOM   2062  CA  LEU C 114      -3.675  23.872   3.829  1.00 82.05           C  
ATOM   2063  C   LEU C 114      -4.829  24.544   4.565  1.00 82.05           C  
ATOM   2064  CB  LEU C 114      -4.220  22.978   2.711  1.00 82.05           C  
ATOM   2065  O   LEU C 114      -5.592  25.307   3.967  1.00 82.05           O  
ATOM   2066  CG  LEU C 114      -3.191  22.135   1.956  1.00 82.05           C  
ATOM   2067  CD1 LEU C 114      -3.782  20.776   1.595  1.00 82.05           C  
ATOM   2068  CD2 LEU C 114      -2.714  22.866   0.705  1.00 82.05           C  
ATOM   2069  N   GLY C 115      -4.956  24.341   5.863  1.00 80.20           N  
ATOM   2070  CA  GLY C 115      -6.112  24.841   6.591  1.00 80.20           C  
ATOM   2071  C   GLY C 115      -5.837  26.139   7.328  1.00 80.20           C  
ATOM   2072  O   GLY C 115      -5.037  26.959   6.873  1.00 80.20           O  
ATOM   2073  N   SER C 116      -6.544  26.333   8.321  1.00 82.41           N  
ATOM   2074  CA  SER C 116      -6.532  27.591   9.061  1.00 82.41           C  
ATOM   2075  C   SER C 116      -5.242  27.751   9.857  1.00 82.41           C  
ATOM   2076  CB  SER C 116      -7.735  27.670  10.002  1.00 82.41           C  
ATOM   2077  O   SER C 116      -4.932  28.845  10.334  1.00 82.41           O  
ATOM   2078  OG  SER C 116      -7.846  26.489  10.777  1.00 82.41           O  
ATOM   2079  N   HIS C 117      -4.429  26.623   9.773  1.00 90.38           N  
ATOM   2080  CA  HIS C 117      -3.233  26.679  10.606  1.00 90.38           C  
ATOM   2081  C   HIS C 117      -1.967  26.640   9.757  1.00 90.38           C  
ATOM   2082  CB  HIS C 117      -3.226  25.526  11.611  1.00 90.38           C  
ATOM   2083  O   HIS C 117      -0.884  26.338  10.262  1.00 90.38           O  
ATOM   2084  CG  HIS C 117      -4.400  25.529  12.537  1.00 90.38           C  
ATOM   2085  CD2 HIS C 117      -5.642  25.008  12.400  1.00 90.38           C  
ATOM   2086  ND1 HIS C 117      -4.368  26.129  13.778  1.00 90.38           N  
ATOM   2087  CE1 HIS C 117      -5.543  25.975  14.365  1.00 90.38           C  
ATOM   2088  NE2 HIS C 117      -6.334  25.298  13.551  1.00 90.38           N  
ATOM   2089  N   GLN C 118      -1.993  26.729   8.446  1.00 82.73           N  
ATOM   2090  CA  GLN C 118      -0.931  26.561   7.460  1.00 82.73           C  
ATOM   2091  C   GLN C 118       0.310  27.361   7.847  1.00 82.73           C  
ATOM   2092  CB  GLN C 118      -1.415  26.982   6.072  1.00 82.73           C  
ATOM   2093  O   GLN C 118       1.437  26.893   7.671  1.00 82.73           O  
ATOM   2094  CG  GLN C 118      -0.378  26.788   4.974  1.00 82.73           C  
ATOM   2095  CD  GLN C 118      -0.857  27.278   3.620  1.00 82.73           C  
ATOM   2096  NE2 GLN C 118      -0.038  27.077   2.593  1.00 82.73           N  
ATOM   2097  OE1 GLN C 118      -1.954  27.831   3.499  1.00 82.73           O  
ATOM   2098  N   HIS C 119       0.183  28.491   8.561  1.00 86.46           N  
ATOM   2099  CA  HIS C 119       1.350  29.311   8.868  1.00 86.46           C  
ATOM   2100  C   HIS C 119       1.554  29.435  10.374  1.00 86.46           C  
ATOM   2101  CB  HIS C 119       1.210  30.699   8.241  1.00 86.46           C  
ATOM   2102  O   HIS C 119       2.340  30.268  10.832  1.00 86.46           O  
ATOM   2103  CG  HIS C 119       1.100  30.675   6.750  1.00 86.46           C  
ATOM   2104  CD2 HIS C 119       2.008  30.363   5.796  1.00 86.46           C  
ATOM   2105  ND1 HIS C 119      -0.061  31.006   6.084  1.00 86.46           N  
ATOM   2106  CE1 HIS C 119       0.140  30.896   4.781  1.00 86.46           C  
ATOM   2107  NE2 HIS C 119       1.387  30.508   4.580  1.00 86.46           N  
ATOM   2108  N   HIS C 120       0.887  28.540  11.065  1.00 93.72           N  
ATOM   2109  CA  HIS C 120       1.097  28.474  12.507  1.00 93.72           C  
ATOM   2110  C   HIS C 120       2.192  27.473  12.859  1.00 93.72           C  
ATOM   2111  CB  HIS C 120      -0.204  28.101  13.221  1.00 93.72           C  
ATOM   2112  O   HIS C 120       2.396  26.491  12.142  1.00 93.72           O  
ATOM   2113  CG  HIS C 120      -1.276  29.136  13.093  1.00 93.72           C  
ATOM   2114  CD2 HIS C 120      -1.284  30.335  12.464  1.00 93.72           C  
ATOM   2115  ND1 HIS C 120      -2.524  28.988  13.660  1.00 93.72           N  
ATOM   2116  CE1 HIS C 120      -3.255  30.055  13.383  1.00 93.72           C  
ATOM   2117  NE2 HIS C 120      -2.526  30.887  12.659  1.00 93.72           N  
ATOM   2118  N   PRO C 121       2.940  27.738  13.875  1.00 91.50           N  
ATOM   2119  CA  PRO C 121       3.861  26.714  14.372  1.00 91.50           C  
ATOM   2120  C   PRO C 121       3.139  25.476  14.899  1.00 91.50           C  
ATOM   2121  CB  PRO C 121       4.610  27.430  15.499  1.00 91.50           C  
ATOM   2122  O   PRO C 121       2.317  25.579  15.813  1.00 91.50           O  
ATOM   2123  CG  PRO C 121       4.256  28.873  15.335  1.00 91.50           C  
ATOM   2124  CD  PRO C 121       2.959  28.964  14.584  1.00 91.50           C  
ATOM   2125  N   VAL C 122       3.454  24.311  14.293  1.00 91.06           N  
ATOM   2126  CA  VAL C 122       2.785  23.079  14.698  1.00 91.06           C  
ATOM   2127  C   VAL C 122       3.825  22.026  15.077  1.00 91.06           C  
ATOM   2128  CB  VAL C 122       1.863  22.540  13.582  1.00 91.06           C  
ATOM   2129  O   VAL C 122       4.923  22.000  14.516  1.00 91.06           O  
ATOM   2130  CG1 VAL C 122       0.712  23.509  13.318  1.00 91.06           C  
ATOM   2131  CG2 VAL C 122       2.662  22.293  12.303  1.00 91.06           C  
ATOM   2132  N   THR C 123       3.525  21.261  16.011  1.00 86.39           N  
ATOM   2133  CA  THR C 123       4.412  20.205  16.484  1.00 86.39           C  
ATOM   2134  C   THR C 123       3.666  18.878  16.589  1.00 86.39           C  
ATOM   2135  CB  THR C 123       5.026  20.561  17.851  1.00 86.39           C  
ATOM   2136  O   THR C 123       2.506  18.843  17.003  1.00 86.39           O  
ATOM   2137  CG2 THR C 123       6.162  19.609  18.210  1.00 86.39           C  
ATOM   2138  OG1 THR C 123       5.536  21.900  17.805  1.00 86.39           O  
ATOM   2139  N   PRO C 124       4.313  17.771  16.230  1.00 85.95           N  
ATOM   2140  CA  PRO C 124       3.674  16.468  16.432  1.00 85.95           C  
ATOM   2141  C   PRO C 124       3.332  16.200  17.896  1.00 85.95           C  
ATOM   2142  CB  PRO C 124       4.725  15.478  15.927  1.00 85.95           C  
ATOM   2143  O   PRO C 124       4.124  16.519  18.787  1.00 85.95           O  
ATOM   2144  CG  PRO C 124       5.576  16.270  14.987  1.00 85.95           C  
ATOM   2145  CD  PRO C 124       5.633  17.688  15.476  1.00 85.95           C  
ATOM   2146  N   VAL C 125       2.129  15.622  18.060  1.00 81.80           N  
ATOM   2147  CA  VAL C 125       1.639  15.360  19.409  1.00 81.80           C  
ATOM   2148  C   VAL C 125       2.613  14.442  20.144  1.00 81.80           C  
ATOM   2149  CB  VAL C 125       0.227  14.732  19.388  1.00 81.80           C  
ATOM   2150  O   VAL C 125       2.818  14.583  21.352  1.00 81.80           O  
ATOM   2151  CG1 VAL C 125      -0.181  14.274  20.787  1.00 81.80           C  
ATOM   2152  CG2 VAL C 125      -0.790  15.725  18.830  1.00 81.80           C  
ATOM   2153  N   SER C 126       3.213  13.535  19.334  1.00 74.69           N  
ATOM   2154  CA  SER C 126       4.155  12.613  19.959  1.00 74.69           C  
ATOM   2155  C   SER C 126       5.332  13.359  20.578  1.00 74.69           C  
ATOM   2156  CB  SER C 126       4.667  11.596  18.938  1.00 74.69           C  
ATOM   2157  O   SER C 126       5.851  12.955  21.620  1.00 74.69           O  
ATOM   2158  OG  SER C 126       5.274  12.250  17.837  1.00 74.69           O  
ATOM   2159  N   THR C 127       5.712  14.414  20.027  1.00 71.24           N  
ATOM   2160  CA  THR C 127       6.807  15.238  20.528  1.00 71.24           C  
ATOM   2161  C   THR C 127       6.370  16.028  21.758  1.00 71.24           C  
ATOM   2162  CB  THR C 127       7.317  16.208  19.446  1.00 71.24           C  
ATOM   2163  O   THR C 127       7.132  16.164  22.718  1.00 71.24           O  
ATOM   2164  CG2 THR C 127       8.730  15.844  19.003  1.00 71.24           C  
ATOM   2165  OG1 THR C 127       6.443  16.152  18.312  1.00 71.24           O  
ATOM   2166  N   VAL C 128       5.134  16.536  21.754  1.00 66.66           N  
ATOM   2167  CA  VAL C 128       4.586  17.340  22.841  1.00 66.66           C  
ATOM   2168  C   VAL C 128       4.408  16.474  24.086  1.00 66.66           C  
ATOM   2169  CB  VAL C 128       3.239  17.987  22.445  1.00 66.66           C  
ATOM   2170  O   VAL C 128       4.740  16.896  25.196  1.00 66.66           O  
ATOM   2171  CG1 VAL C 128       2.632  18.738  23.628  1.00 66.66           C  
ATOM   2172  CG2 VAL C 128       3.428  18.923  21.253  1.00 66.66           C  
ATOM   2173  N   CYS C 129       3.857  15.269  23.828  1.00 65.29           N  
ATOM   2174  CA  CYS C 129       3.637  14.356  24.944  1.00 65.29           C  
ATOM   2175  C   CYS C 129       4.957  13.960  25.593  1.00 65.29           C  
ATOM   2176  CB  CYS C 129       2.893  13.106  24.476  1.00 65.29           C  
ATOM   2177  O   CYS C 129       5.052  13.882  26.820  1.00 65.29           O  
ATOM   2178  SG  CYS C 129       1.132  13.113  24.876  1.00 65.29           S  
ATOM   2179  N   SER C 130       5.942  13.721  24.789  1.00 64.79           N  
ATOM   2180  CA  SER C 130       7.257  13.371  25.318  1.00 64.79           C  
ATOM   2181  C   SER C 130       7.844  14.513  26.140  1.00 64.79           C  
ATOM   2182  CB  SER C 130       8.212  13.006  24.182  1.00 64.79           C  
ATOM   2183  O   SER C 130       8.419  14.286  27.207  1.00 64.79           O  
ATOM   2184  OG  SER C 130       7.707  11.915  23.431  1.00 64.79           O  
ATOM   2185  N   ARG C 131       7.622  15.745  25.649  1.00 62.75           N  
ATOM   2186  CA  ARG C 131       8.126  16.914  26.361  1.00 62.75           C  
ATOM   2187  C   ARG C 131       7.406  17.097  27.693  1.00 62.75           C  
ATOM   2188  CB  ARG C 131       7.973  18.173  25.505  1.00 62.75           C  
ATOM   2189  O   ARG C 131       8.037  17.386  28.712  1.00 62.75           O  
ATOM   2190  CG  ARG C 131       8.748  19.372  26.028  1.00 62.75           C  
ATOM   2191  CD  ARG C 131       8.734  20.528  25.038  1.00 62.75           C  
ATOM   2192  NE  ARG C 131       7.457  21.236  25.055  1.00 62.75           N  
ATOM   2193  NH1 ARG C 131       8.355  23.295  24.513  1.00 62.75           N  
ATOM   2194  NH2 ARG C 131       6.098  23.077  24.848  1.00 62.75           N  
ATOM   2195  CZ  ARG C 131       7.306  22.534  24.806  1.00 62.75           C  
ATOM   2196  N   MET C 132       6.106  16.867  27.653  1.00 60.04           N  
ATOM   2197  CA  MET C 132       5.310  17.021  28.867  1.00 60.04           C  
ATOM   2198  C   MET C 132       5.690  15.971  29.905  1.00 60.04           C  
ATOM   2199  CB  MET C 132       3.817  16.925  28.548  1.00 60.04           C  
ATOM   2200  O   MET C 132       5.788  16.274  31.095  1.00 60.04           O  
ATOM   2201  CG  MET C 132       3.268  18.134  27.808  1.00 60.04           C  
ATOM   2202  SD  MET C 132       1.444  18.075  27.620  1.00 60.04           S  
ATOM   2203  CE  MET C 132       0.938  18.935  29.135  1.00 60.04           C  
ATOM   2204  N   LYS C 133       5.912  14.770  29.435  1.00 64.20           N  
ATOM   2205  CA  LYS C 133       6.334  13.695  30.328  1.00 64.20           C  
ATOM   2206  C   LYS C 133       7.684  14.009  30.968  1.00 64.20           C  
ATOM   2207  CB  LYS C 133       6.409  12.368  29.572  1.00 64.20           C  
ATOM   2208  O   LYS C 133       7.877  13.784  32.164  1.00 64.20           O  
ATOM   2209  CG  LYS C 133       5.069  11.660  29.429  1.00 64.20           C  
ATOM   2210  CD  LYS C 133       5.221  10.310  28.741  1.00 64.20           C  
ATOM   2211  CE  LYS C 133       3.868   9.671  28.457  1.00 64.20           C  
ATOM   2212  NZ  LYS C 133       4.010   8.370  27.738  1.00 64.20           N  
ATOM   2213  N   GLU C 134       8.536  14.513  30.221  1.00 66.10           N  
ATOM   2214  CA  GLU C 134       9.858  14.876  30.721  1.00 66.10           C  
ATOM   2215  C   GLU C 134       9.772  16.013  31.735  1.00 66.10           C  
ATOM   2216  CB  GLU C 134      10.781  15.270  29.565  1.00 66.10           C  
ATOM   2217  O   GLU C 134      10.454  15.988  32.762  1.00 66.10           O  
ATOM   2218  CG  GLU C 134      11.396  14.085  28.836  1.00 66.10           C  
ATOM   2219  CD  GLU C 134      12.187  14.484  27.601  1.00 66.10           C  
ATOM   2220  OE1 GLU C 134      12.639  13.587  26.853  1.00 66.10           O  
ATOM   2221  OE2 GLU C 134      12.356  15.704  27.378  1.00 66.10           O  
ATOM   2222  N   GLU C 135       8.940  16.979  31.441  1.00 64.11           N  
ATOM   2223  CA  GLU C 135       8.764  18.108  32.349  1.00 64.11           C  
ATOM   2224  C   GLU C 135       8.144  17.663  33.670  1.00 64.11           C  
ATOM   2225  CB  GLU C 135       7.898  19.191  31.699  1.00 64.11           C  
ATOM   2226  O   GLU C 135       8.558  18.116  34.739  1.00 64.11           O  
ATOM   2227  CG  GLU C 135       8.649  20.068  30.708  1.00 64.11           C  
ATOM   2228  CD  GLU C 135       7.764  21.105  30.034  1.00 64.11           C  
ATOM   2229  OE1 GLU C 135       8.262  21.852  29.162  1.00 64.11           O  
ATOM   2230  OE2 GLU C 135       6.564  21.171  30.382  1.00 64.11           O  
ATOM   2231  N   LEU C 136       7.183  16.783  33.530  1.00 61.98           N  
ATOM   2232  CA  LEU C 136       6.536  16.254  34.725  1.00 61.98           C  
ATOM   2233  C   LEU C 136       7.513  15.425  35.551  1.00 61.98           C  
ATOM   2234  CB  LEU C 136       5.321  15.403  34.345  1.00 61.98           C  
ATOM   2235  O   LEU C 136       7.532  15.522  36.781  1.00 61.98           O  
ATOM   2236  CG  LEU C 136       4.001  16.151  34.156  1.00 61.98           C  
ATOM   2237  CD1 LEU C 136       2.977  15.255  33.468  1.00 61.98           C  
ATOM   2238  CD2 LEU C 136       3.470  16.646  35.497  1.00 61.98           C  
ATOM   2239  N   ALA C 137       8.338  14.657  34.913  1.00 67.18           N  
ATOM   2240  CA  ALA C 137       9.358  13.855  35.583  1.00 67.18           C  
ATOM   2241  C   ALA C 137      10.374  14.743  36.296  1.00 67.18           C  
ATOM   2242  CB  ALA C 137      10.063  12.945  34.580  1.00 67.18           C  
ATOM   2243  O   ALA C 137      10.796  14.440  37.414  1.00 67.18           O  
ATOM   2244  N   ALA C 138      10.755  15.854  35.710  1.00 69.32           N  
ATOM   2245  CA  ALA C 138      11.697  16.798  36.306  1.00 69.32           C  
ATOM   2246  C   ALA C 138      11.098  17.466  37.540  1.00 69.32           C  
ATOM   2247  CB  ALA C 138      12.113  17.852  35.283  1.00 69.32           C  
ATOM   2248  O   ALA C 138      11.783  17.652  38.548  1.00 69.32           O  
ATOM   2249  N   LEU C 139       9.829  17.810  37.466  1.00 63.62           N  
ATOM   2250  CA  LEU C 139       9.145  18.430  38.595  1.00 63.62           C  
ATOM   2251  C   LEU C 139       9.043  17.460  39.767  1.00 63.62           C  
ATOM   2252  CB  LEU C 139       7.747  18.899  38.183  1.00 63.62           C  
ATOM   2253  O   LEU C 139       9.254  17.847  40.919  1.00 63.62           O  
ATOM   2254  CG  LEU C 139       7.671  20.239  37.450  1.00 63.62           C  
ATOM   2255  CD1 LEU C 139       6.255  20.485  36.940  1.00 63.62           C  
ATOM   2256  CD2 LEU C 139       8.121  21.375  38.363  1.00 63.62           C  
ATOM   2257  N   PHE C 140       8.802  16.198  39.438  1.00 62.39           N  
ATOM   2258  CA  PHE C 140       8.696  15.172  40.469  1.00 62.39           C  
ATOM   2259  C   PHE C 140      10.043  14.942  41.145  1.00 62.39           C  
ATOM   2260  CB  PHE C 140       8.177  13.860  39.873  1.00 62.39           C  
ATOM   2261  O   PHE C 140      10.111  14.775  42.364  1.00 62.39           O  
ATOM   2262  CG  PHE C 140       6.853  13.419  40.436  1.00 62.39           C  
ATOM   2263  CD1 PHE C 140       6.797  12.594  41.552  1.00 62.39           C  
ATOM   2264  CD2 PHE C 140       5.663  13.831  39.849  1.00 62.39           C  
ATOM   2265  CE1 PHE C 140       5.573  12.184  42.075  1.00 62.39           C  
ATOM   2266  CE2 PHE C 140       4.436  13.426  40.366  1.00 62.39           C  
ATOM   2267  CZ  PHE C 140       4.393  12.601  41.479  1.00 62.39           C  
ATOM   2268  N   SER C 141      11.100  14.945  40.398  1.00 69.18           N  
ATOM   2269  CA  SER C 141      12.446  14.783  40.939  1.00 69.18           C  
ATOM   2270  C   SER C 141      12.820  15.948  41.850  1.00 69.18           C  
ATOM   2271  CB  SER C 141      13.468  14.662  39.808  1.00 69.18           C  
ATOM   2272  O   SER C 141      13.437  15.750  42.898  1.00 69.18           O  
ATOM   2273  OG  SER C 141      14.715  14.208  40.303  1.00 69.18           O  
ATOM   2274  N   GLU C 142      12.417  17.173  41.547  1.00 67.88           N  
ATOM   2275  CA  GLU C 142      12.677  18.357  42.361  1.00 67.88           C  
ATOM   2276  C   GLU C 142      11.904  18.302  43.676  1.00 67.88           C  
ATOM   2277  CB  GLU C 142      12.315  19.629  41.591  1.00 67.88           C  
ATOM   2278  O   GLU C 142      12.429  18.675  44.727  1.00 67.88           O  
ATOM   2279  CG  GLU C 142      13.468  20.208  40.784  1.00 67.88           C  
ATOM   2280  CD  GLU C 142      13.066  21.402  39.933  1.00 67.88           C  
ATOM   2281  OE1 GLU C 142      13.881  21.856  39.099  1.00 67.88           O  
ATOM   2282  OE2 GLU C 142      11.926  21.889  40.104  1.00 67.88           O  
ATOM   2283  N   LEU C 143      10.667  17.803  43.579  1.00 62.67           N  
ATOM   2284  CA  LEU C 143       9.817  17.684  44.758  1.00 62.67           C  
ATOM   2285  C   LEU C 143      10.360  16.629  45.716  1.00 62.67           C  
ATOM   2286  CB  LEU C 143       8.383  17.332  44.352  1.00 62.67           C  
ATOM   2287  O   LEU C 143      10.355  16.828  46.933  1.00 62.67           O  
ATOM   2288  CG  LEU C 143       7.267  18.055  45.108  1.00 62.67           C  
ATOM   2289  CD1 LEU C 143       6.521  19.001  44.173  1.00 62.67           C  
ATOM   2290  CD2 LEU C 143       6.309  17.050  45.738  1.00 62.67           C  
ATOM   2291  N   LYS C 144      10.955  15.596  45.172  1.00 63.72           N  
ATOM   2292  CA  LYS C 144      11.552  14.536  45.978  1.00 63.72           C  
ATOM   2293  C   LYS C 144      12.817  15.024  46.678  1.00 63.72           C  
ATOM   2294  CB  LYS C 144      11.869  13.316  45.112  1.00 63.72           C  
ATOM   2295  O   LYS C 144      13.076  14.660  47.828  1.00 63.72           O  
ATOM   2296  CG  LYS C 144      10.743  12.295  45.045  1.00 63.72           C  
ATOM   2297  CD  LYS C 144      11.243  10.944  44.547  1.00 63.72           C  
ATOM   2298  CE  LYS C 144      10.114   9.925  44.468  1.00 63.72           C  
ATOM   2299  NZ  LYS C 144      10.592   8.609  43.947  1.00 63.72           N  
ATOM   2300  N   GLN C 145      13.548  15.865  46.071  1.00 68.35           N  
ATOM   2301  CA  GLN C 145      14.764  16.427  46.648  1.00 68.35           C  
ATOM   2302  C   GLN C 145      14.437  17.423  47.758  1.00 68.35           C  
ATOM   2303  CB  GLN C 145      15.609  17.104  45.567  1.00 68.35           C  
ATOM   2304  O   GLN C 145      15.143  17.489  48.767  1.00 68.35           O  
ATOM   2305  CG  GLN C 145      16.860  16.325  45.187  1.00 68.35           C  
ATOM   2306  CD  GLN C 145      17.873  17.171  44.437  1.00 68.35           C  
ATOM   2307  NE2 GLN C 145      19.059  17.326  45.014  1.00 68.35           N  
ATOM   2308  OE1 GLN C 145      17.591  17.679  43.347  1.00 68.35           O  
ATOM   2309  N   GLU C 146      13.370  18.119  47.598  1.00 67.15           N  
ATOM   2310  CA  GLU C 146      12.936  19.090  48.598  1.00 67.15           C  
ATOM   2311  C   GLU C 146      12.379  18.394  49.837  1.00 67.15           C  
ATOM   2312  CB  GLU C 146      11.887  20.037  48.010  1.00 67.15           C  
ATOM   2313  O   GLU C 146      12.540  18.884  50.956  1.00 67.15           O  
ATOM   2314  CG  GLU C 146      12.478  21.178  47.194  1.00 67.15           C  
ATOM   2315  CD  GLU C 146      12.735  22.432  48.015  1.00 67.15           C  
ATOM   2316  OE1 GLU C 146      13.513  23.303  47.566  1.00 67.15           O  
ATOM   2317  OE2 GLU C 146      12.153  22.544  49.118  1.00 67.15           O  
ATOM   2318  N   GLN C 147      11.833  17.195  49.622  1.00 64.52           N  
ATOM   2319  CA  GLN C 147      11.302  16.406  50.728  1.00 64.52           C  
ATOM   2320  C   GLN C 147      12.428  15.783  51.549  1.00 64.52           C  
ATOM   2321  CB  GLN C 147      10.365  15.315  50.208  1.00 64.52           C  
ATOM   2322  O   GLN C 147      12.302  15.625  52.765  1.00 64.52           O  
ATOM   2323  CG  GLN C 147       8.930  15.782  50.005  1.00 64.52           C  
ATOM   2324  CD  GLN C 147       7.946  14.631  49.909  1.00 64.52           C  
ATOM   2325  NE2 GLN C 147       6.657  14.948  49.945  1.00 64.52           N  
ATOM   2326  OE1 GLN C 147       8.342  13.466  49.802  1.00 64.52           O  
ATOM   2327  N   LYS C 148      13.571  15.577  50.979  1.00 68.90           N  
ATOM   2328  CA  LYS C 148      14.714  15.001  51.682  1.00 68.90           C  
ATOM   2329  C   LYS C 148      15.442  16.059  52.506  1.00 68.90           C  
ATOM   2330  CB  LYS C 148      15.681  14.350  50.692  1.00 68.90           C  
ATOM   2331  O   LYS C 148      16.053  15.744  53.530  1.00 68.90           O  
ATOM   2332  CG  LYS C 148      15.293  12.936  50.285  1.00 68.90           C  
ATOM   2333  CD  LYS C 148      16.339  12.310  49.373  1.00 68.90           C  
ATOM   2334  CE  LYS C 148      15.913  10.927  48.898  1.00 68.90           C  
ATOM   2335  NZ  LYS C 148      16.915  10.327  47.968  1.00 68.90           N  
ATOM   2336  N   LYS C 149      15.253  17.236  52.124  1.00 67.71           N  
ATOM   2337  CA  LYS C 149      15.909  18.316  52.856  1.00 67.71           C  
ATOM   2338  C   LYS C 149      15.082  18.741  54.066  1.00 67.71           C  
ATOM   2339  CB  LYS C 149      16.152  19.515  51.940  1.00 67.71           C  
ATOM   2340  O   LYS C 149      15.607  19.348  55.001  1.00 67.71           O  
ATOM   2341  CG  LYS C 149      17.392  19.386  51.067  1.00 67.71           C  
ATOM   2342  CD  LYS C 149      17.639  20.652  50.256  1.00 67.71           C  
ATOM   2343  CE  LYS C 149      18.830  20.494  49.321  1.00 67.71           C  
ATOM   2344  NZ  LYS C 149      19.057  21.721  48.500  1.00 67.71           N  
ATOM   2345  N   VAL C 150      13.822  18.249  54.165  1.00 51.43           N  
ATOM   2346  CA  VAL C 150      13.038  18.526  55.364  1.00 51.43           C  
ATOM   2347  C   VAL C 150      13.013  17.291  56.261  1.00 51.43           C  
ATOM   2348  CB  VAL C 150      11.597  18.958  55.012  1.00 51.43           C  
ATOM   2349  O   VAL C 150      13.111  17.403  57.485  1.00 51.43           O  
ATOM   2350  CG1 VAL C 150      10.798  19.257  56.279  1.00 51.43           C  
ATOM   2351  CG2 VAL C 150      11.616  20.175  54.088  1.00 51.43           C  
TER    2352      VAL C 150                                                      
ENDMDL                                                                          
END                                                                             
