# Supplementary material for: Structure and activation of the RING E3 ubiquitin ligase TRIM72 on the membrane
Source: Nat Struct Mol Biol. 2023 Sep 28;30(11):1695–706. doi: 10.1038/s41594-023-01111-7 (PMC10643145; doi:10.1038/s41594-023-01111-7)
Supplement: Supplementary file 5 — Predicted structures of the RING domain of 60 TRIM proteins. [file 41594_2023_1111_MOESM5_ESM.zip › R75_09c1f_unrelaxed_rank_1_model_5.pdb]

MODEL     1                                                                     
ATOM      1  N   MET B   1       1.952  -8.447 -13.819  1.00 50.66           N  
ATOM      2  CA  MET B   1       2.768  -7.296 -14.194  1.00 50.66           C  
ATOM      3  C   MET B   1       2.190  -6.008 -13.618  1.00 50.66           C  
ATOM      4  CB  MET B   1       2.877  -7.187 -15.716  1.00 50.66           C  
ATOM      5  O   MET B   1       2.932  -5.152 -13.134  1.00 50.66           O  
ATOM      6  CG  MET B   1       3.990  -8.032 -16.314  1.00 50.66           C  
ATOM      7  SD  MET B   1       4.215  -7.731 -18.110  1.00 50.66           S  
ATOM      8  CE  MET B   1       5.638  -6.607 -18.070  1.00 50.66           C  
ATOM      9  N   ALA B   2       0.843  -5.983 -13.481  1.00 59.29           N  
ATOM     10  CA  ALA B   2       0.182  -4.787 -12.964  1.00 59.29           C  
ATOM     11  C   ALA B   2       0.311  -4.703 -11.445  1.00 59.29           C  
ATOM     12  CB  ALA B   2      -1.289  -4.774 -13.372  1.00 59.29           C  
ATOM     13  O   ALA B   2       0.574  -3.630 -10.897  1.00 59.29           O  
ATOM     14  N   VAL B   3       0.426  -5.938 -10.894  1.00 66.21           N  
ATOM     15  CA  VAL B   3       0.493  -5.976  -9.437  1.00 66.21           C  
ATOM     16  C   VAL B   3       1.914  -5.661  -8.976  1.00 66.21           C  
ATOM     17  CB  VAL B   3       0.045  -7.348  -8.884  1.00 66.21           C  
ATOM     18  O   VAL B   3       2.112  -4.877  -8.045  1.00 66.21           O  
ATOM     19  CG1 VAL B   3       0.256  -7.416  -7.372  1.00 66.21           C  
ATOM     20  CG2 VAL B   3      -1.418  -7.613  -9.235  1.00 66.21           C  
ATOM     21  N   ALA B   4       2.805  -6.304  -9.720  1.00 70.20           N  
ATOM     22  CA  ALA B   4       4.200  -6.066  -9.358  1.00 70.20           C  
ATOM     23  C   ALA B   4       4.562  -4.591  -9.508  1.00 70.20           C  
ATOM     24  CB  ALA B   4       5.125  -6.927 -10.214  1.00 70.20           C  
ATOM     25  O   ALA B   4       5.226  -4.018  -8.641  1.00 70.20           O  
ATOM     26  N   ALA B   5       4.141  -3.961 -10.575  1.00 76.77           N  
ATOM     27  CA  ALA B   5       4.394  -2.542 -10.811  1.00 76.77           C  
ATOM     28  C   ALA B   5       3.708  -1.680  -9.754  1.00 76.77           C  
ATOM     29  CB  ALA B   5       3.922  -2.143 -12.207  1.00 76.77           C  
ATOM     30  O   ALA B   5       4.278  -0.692  -9.285  1.00 76.77           O  
ATOM     31  N   ALA B   6       2.558  -2.114  -9.400  1.00 79.39           N  
ATOM     32  CA  ALA B   6       1.819  -1.386  -8.371  1.00 79.39           C  
ATOM     33  C   ALA B   6       2.534  -1.461  -7.025  1.00 79.39           C  
ATOM     34  CB  ALA B   6       0.400  -1.933  -8.247  1.00 79.39           C  
ATOM     35  O   ALA B   6       2.636  -0.460  -6.312  1.00 79.39           O  
ATOM     36  N   LEU B   7       3.023  -2.596  -6.765  1.00 80.86           N  
ATOM     37  CA  LEU B   7       3.740  -2.781  -5.509  1.00 80.86           C  
ATOM     38  C   LEU B   7       5.012  -1.939  -5.479  1.00 80.86           C  
ATOM     39  CB  LEU B   7       4.086  -4.257  -5.301  1.00 80.86           C  
ATOM     40  O   LEU B   7       5.330  -1.323  -4.460  1.00 80.86           O  
ATOM     41  CG  LEU B   7       2.961  -5.150  -4.774  1.00 80.86           C  
ATOM     42  CD1 LEU B   7       3.327  -6.621  -4.945  1.00 80.86           C  
ATOM     43  CD2 LEU B   7       2.667  -4.833  -3.312  1.00 80.86           C  
ATOM     44  N   THR B   8       5.643  -1.906  -6.635  1.00 82.85           N  
ATOM     45  CA  THR B   8       6.829  -1.065  -6.750  1.00 82.85           C  
ATOM     46  C   THR B   8       6.467   0.408  -6.578  1.00 82.85           C  
ATOM     47  CB  THR B   8       7.530  -1.269  -8.105  1.00 82.85           C  
ATOM     48  O   THR B   8       7.191   1.158  -5.921  1.00 82.85           O  
ATOM     49  CG2 THR B   8       8.806  -0.439  -8.195  1.00 82.85           C  
ATOM     50  OG1 THR B   8       7.862  -2.654  -8.261  1.00 82.85           O  
ATOM     51  N   GLY B   9       5.458   0.817  -7.170  1.00 85.81           N  
ATOM     52  CA  GLY B   9       4.973   2.179  -7.020  1.00 85.81           C  
ATOM     53  C   GLY B   9       4.638   2.538  -5.584  1.00 85.81           C  
ATOM     54  O   GLY B   9       4.923   3.650  -5.134  1.00 85.81           O  
ATOM     55  N   LEU B  10       4.035   1.570  -4.921  1.00 88.95           N  
ATOM     56  CA  LEU B  10       3.696   1.785  -3.519  1.00 88.95           C  
ATOM     57  C   LEU B  10       4.953   2.000  -2.683  1.00 88.95           C  
ATOM     58  CB  LEU B  10       2.902   0.596  -2.971  1.00 88.95           C  
ATOM     59  O   LEU B  10       4.998   2.901  -1.842  1.00 88.95           O  
ATOM     60  CG  LEU B  10       2.361   0.740  -1.548  1.00 88.95           C  
ATOM     61  CD1 LEU B  10       1.365   1.892  -1.474  1.00 88.95           C  
ATOM     62  CD2 LEU B  10       1.715  -0.562  -1.086  1.00 88.95           C  
ATOM     63  N   GLN B  11       5.941   1.339  -2.980  1.00 86.69           N  
ATOM     64  CA  GLN B  11       7.208   1.460  -2.268  1.00 86.69           C  
ATOM     65  C   GLN B  11       7.848   2.824  -2.512  1.00 86.69           C  
ATOM     66  CB  GLN B  11       8.170   0.347  -2.688  1.00 86.69           C  
ATOM     67  O   GLN B  11       8.361   3.450  -1.582  1.00 86.69           O  
ATOM     68  CG  GLN B  11       7.728  -1.043  -2.251  1.00 86.69           C  
ATOM     69  CD  GLN B  11       8.593  -2.144  -2.836  1.00 86.69           C  
ATOM     70  NE2 GLN B  11       8.623  -3.293  -2.169  1.00 86.69           N  
ATOM     71  OE1 GLN B  11       9.229  -1.964  -3.880  1.00 86.69           O  
ATOM     72  N   ALA B  12       7.819   3.238  -3.694  1.00 90.71           N  
ATOM     73  CA  ALA B  12       8.384   4.539  -4.044  1.00 90.71           C  
ATOM     74  C   ALA B  12       7.638   5.668  -3.339  1.00 90.71           C  
ATOM     75  CB  ALA B  12       8.349   4.745  -5.556  1.00 90.71           C  
ATOM     76  O   ALA B  12       8.254   6.620  -2.854  1.00 90.71           O  
ATOM     77  N   GLU B  13       6.348   5.510  -3.178  1.00 93.43           N  
ATOM     78  CA  GLU B  13       5.526   6.557  -2.579  1.00 93.43           C  
ATOM     79  C   GLU B  13       5.684   6.583  -1.061  1.00 93.43           C  
ATOM     80  CB  GLU B  13       4.054   6.364  -2.951  1.00 93.43           C  
ATOM     81  O   GLU B  13       5.330   7.570  -0.412  1.00 93.43           O  
ATOM     82  CG  GLU B  13       3.746   6.654  -4.413  1.00 93.43           C  
ATOM     83  CD  GLU B  13       4.058   8.086  -4.820  1.00 93.43           C  
ATOM     84  OE1 GLU B  13       4.212   8.352  -6.033  1.00 93.43           O  
ATOM     85  OE2 GLU B  13       4.150   8.947  -3.917  1.00 93.43           O  
ATOM     86  N   ALA B  14       6.208   5.546  -0.504  1.00 95.02           N  
ATOM     87  CA  ALA B  14       6.300   5.406   0.947  1.00 95.02           C  
ATOM     88  C   ALA B  14       7.596   6.015   1.476  1.00 95.02           C  
ATOM     89  CB  ALA B  14       6.204   3.936   1.347  1.00 95.02           C  
ATOM     90  O   ALA B  14       7.877   5.947   2.674  1.00 95.02           O  
ATOM     91  N   LYS B  15       8.327   6.673   0.629  1.00 95.96           N  
ATOM     92  CA  LYS B  15       9.641   7.179   1.017  1.00 95.96           C  
ATOM     93  C   LYS B  15       9.564   8.645   1.434  1.00 95.96           C  
ATOM     94  CB  LYS B  15      10.641   7.011  -0.128  1.00 95.96           C  
ATOM     95  O   LYS B  15       8.719   9.393   0.939  1.00 95.96           O  
ATOM     96  CG  LYS B  15      11.000   5.563  -0.429  1.00 95.96           C  
ATOM     97  CD  LYS B  15      12.045   5.465  -1.533  1.00 95.96           C  
ATOM     98  CE  LYS B  15      12.439   4.019  -1.804  1.00 95.96           C  
ATOM     99  NZ  LYS B  15      13.439   3.915  -2.908  1.00 95.96           N  
ATOM    100  N   CYS B  16      10.427   8.983   2.338  1.00 97.46           N  
ATOM    101  CA  CYS B  16      10.628  10.373   2.732  1.00 97.46           C  
ATOM    102  C   CYS B  16      11.433  11.127   1.680  1.00 97.46           C  
ATOM    103  CB  CYS B  16      11.339  10.450   4.083  1.00 97.46           C  
ATOM    104  O   CYS B  16      12.424  10.610   1.162  1.00 97.46           O  
ATOM    105  SG  CYS B  16      11.626  12.138   4.659  1.00 97.46           S  
ATOM    106  N   SER B  17      11.020  12.359   1.387  1.00 96.82           N  
ATOM    107  CA  SER B  17      11.686  13.137   0.347  1.00 96.82           C  
ATOM    108  C   SER B  17      13.010  13.706   0.846  1.00 96.82           C  
ATOM    109  CB  SER B  17      10.783  14.272  -0.136  1.00 96.82           C  
ATOM    110  O   SER B  17      13.793  14.248   0.063  1.00 96.82           O  
ATOM    111  OG  SER B  17      10.327  15.052   0.956  1.00 96.82           O  
ATOM    112  N   ILE B  18      13.343  13.554   2.123  1.00 96.55           N  
ATOM    113  CA  ILE B  18      14.578  14.082   2.693  1.00 96.55           C  
ATOM    114  C   ILE B  18      15.607  12.961   2.821  1.00 96.55           C  
ATOM    115  CB  ILE B  18      14.330  14.742   4.068  1.00 96.55           C  
ATOM    116  O   ILE B  18      16.664  13.005   2.188  1.00 96.55           O  
ATOM    117  CG1 ILE B  18      13.380  15.936   3.923  1.00 96.55           C  
ATOM    118  CG2 ILE B  18      15.654  15.170   4.708  1.00 96.55           C  
ATOM    119  CD1 ILE B  18      12.995  16.585   5.245  1.00 96.55           C  
ATOM    120  N   CYS B  19      15.300  11.887   3.465  1.00 97.45           N  
ATOM    121  CA  CYS B  19      16.279  10.832   3.703  1.00 97.45           C  
ATOM    122  C   CYS B  19      16.188   9.752   2.633  1.00 97.45           C  
ATOM    123  CB  CYS B  19      16.073  10.212   5.085  1.00 97.45           C  
ATOM    124  O   CYS B  19      17.084   8.914   2.512  1.00 97.45           O  
ATOM    125  SG  CYS B  19      14.536   9.278   5.243  1.00 97.45           S  
ATOM    126  N   LEU B  20      15.103   9.697   1.903  1.00 94.64           N  
ATOM    127  CA  LEU B  20      14.874   8.812   0.766  1.00 94.64           C  
ATOM    128  C   LEU B  20      14.653   7.376   1.230  1.00 94.64           C  
ATOM    129  CB  LEU B  20      16.056   8.870  -0.205  1.00 94.64           C  
ATOM    130  O   LEU B  20      14.687   6.446   0.422  1.00 94.64           O  
ATOM    131  CG  LEU B  20      16.347  10.231  -0.838  1.00 94.64           C  
ATOM    132  CD1 LEU B  20      17.556  10.138  -1.763  1.00 94.64           C  
ATOM    133  CD2 LEU B  20      15.126  10.741  -1.596  1.00 94.64           C  
ATOM    134  N   ASP B  21      14.471   7.218   2.494  1.00 95.08           N  
ATOM    135  CA  ASP B  21      14.072   5.931   3.056  1.00 95.08           C  
ATOM    136  C   ASP B  21      12.579   5.909   3.374  1.00 95.08           C  
ATOM    137  CB  ASP B  21      14.883   5.622   4.317  1.00 95.08           C  
ATOM    138  O   ASP B  21      11.891   6.921   3.220  1.00 95.08           O  
ATOM    139  CG  ASP B  21      16.292   5.144   4.013  1.00 95.08           C  
ATOM    140  OD1 ASP B  21      16.490   4.428   3.008  1.00 95.08           O  
ATOM    141  OD2 ASP B  21      17.212   5.485   4.788  1.00 95.08           O  
ATOM    142  N   TYR B  22      12.084   4.713   3.736  1.00 95.52           N  
ATOM    143  CA  TYR B  22      10.686   4.638   4.144  1.00 95.52           C  
ATOM    144  C   TYR B  22      10.392   5.626   5.267  1.00 95.52           C  
ATOM    145  CB  TYR B  22      10.332   3.217   4.593  1.00 95.52           C  
ATOM    146  O   TYR B  22      11.202   5.796   6.181  1.00 95.52           O  
ATOM    147  CG  TYR B  22      10.057   2.271   3.449  1.00 95.52           C  
ATOM    148  CD1 TYR B  22       8.829   2.280   2.791  1.00 95.52           C  
ATOM    149  CD2 TYR B  22      11.024   1.365   3.026  1.00 95.52           C  
ATOM    150  CE1 TYR B  22       8.571   1.408   1.739  1.00 95.52           C  
ATOM    151  CE2 TYR B  22      10.777   0.489   1.974  1.00 95.52           C  
ATOM    152  OH  TYR B  22       9.299  -0.347   0.296  1.00 95.52           O  
ATOM    153  CZ  TYR B  22       9.549   0.518   1.337  1.00 95.52           C  
ATOM    154  N   LEU B  23       9.284   6.335   5.148  1.00 97.23           N  
ATOM    155  CA  LEU B  23       8.881   7.267   6.195  1.00 97.23           C  
ATOM    156  C   LEU B  23       8.851   6.577   7.555  1.00 97.23           C  
ATOM    157  CB  LEU B  23       7.506   7.864   5.882  1.00 97.23           C  
ATOM    158  O   LEU B  23       8.286   5.489   7.691  1.00 97.23           O  
ATOM    159  CG  LEU B  23       7.475   8.983   4.841  1.00 97.23           C  
ATOM    160  CD1 LEU B  23       6.078   9.110   4.241  1.00 97.23           C  
ATOM    161  CD2 LEU B  23       7.918  10.304   5.461  1.00 97.23           C  
ATOM    162  N   SER B  24       9.490   7.188   8.499  1.00 94.66           N  
ATOM    163  CA  SER B  24       9.456   6.750   9.891  1.00 94.66           C  
ATOM    164  C   SER B  24       8.773   7.784  10.779  1.00 94.66           C  
ATOM    165  CB  SER B  24      10.871   6.480  10.403  1.00 94.66           C  
ATOM    166  O   SER B  24       9.145   8.960  10.771  1.00 94.66           O  
ATOM    167  OG  SER B  24      10.840   5.984  11.730  1.00 94.66           O  
ATOM    168  N   ASP B  25       7.813   7.332  11.572  1.00 95.44           N  
ATOM    169  CA  ASP B  25       7.007   8.283  12.332  1.00 95.44           C  
ATOM    170  C   ASP B  25       6.580   9.462  11.461  1.00 95.44           C  
ATOM    171  CB  ASP B  25       7.779   8.784  13.555  1.00 95.44           C  
ATOM    172  O   ASP B  25       6.939  10.608  11.739  1.00 95.44           O  
ATOM    173  CG  ASP B  25       6.908   9.555  14.531  1.00 95.44           C  
ATOM    174  OD1 ASP B  25       5.667   9.410  14.488  1.00 95.44           O  
ATOM    175  OD2 ASP B  25       7.467  10.318  15.348  1.00 95.44           O  
ATOM    176  N   PRO B  26       5.835   9.196  10.435  1.00 97.28           N  
ATOM    177  CA  PRO B  26       5.474  10.205   9.436  1.00 97.28           C  
ATOM    178  C   PRO B  26       4.657  11.353  10.025  1.00 97.28           C  
ATOM    179  CB  PRO B  26       4.648   9.413   8.418  1.00 97.28           C  
ATOM    180  O   PRO B  26       3.737  11.120  10.813  1.00 97.28           O  
ATOM    181  CG  PRO B  26       4.166   8.214   9.168  1.00 97.28           C  
ATOM    182  CD  PRO B  26       5.101   7.961  10.316  1.00 97.28           C  
ATOM    183  N   VAL B  27       5.005  12.530   9.662  1.00 94.99           N  
ATOM    184  CA  VAL B  27       4.266  13.734  10.027  1.00 94.99           C  
ATOM    185  C   VAL B  27       3.863  14.495   8.766  1.00 94.99           C  
ATOM    186  CB  VAL B  27       5.093  14.647  10.959  1.00 94.99           C  
ATOM    187  O   VAL B  27       4.598  14.501   7.775  1.00 94.99           O  
ATOM    188  CG1 VAL B  27       5.387  13.944  12.283  1.00 94.99           C  
ATOM    189  CG2 VAL B  27       6.392  15.070  10.275  1.00 94.99           C  
ATOM    190  N   THR B  28       2.708  15.051   8.741  1.00 92.97           N  
ATOM    191  CA  THR B  28       2.219  15.885   7.649  1.00 92.97           C  
ATOM    192  C   THR B  28       2.224  17.358   8.049  1.00 92.97           C  
ATOM    193  CB  THR B  28       0.799  15.471   7.222  1.00 92.97           C  
ATOM    194  O   THR B  28       1.635  17.732   9.066  1.00 92.97           O  
ATOM    195  CG2 THR B  28       0.334  16.270   6.009  1.00 92.97           C  
ATOM    196  OG1 THR B  28       0.793  14.076   6.892  1.00 92.97           O  
ATOM    197  N   ILE B  29       2.861  18.153   7.203  1.00 89.19           N  
ATOM    198  CA  ILE B  29       2.952  19.565   7.557  1.00 89.19           C  
ATOM    199  C   ILE B  29       1.836  20.344   6.865  1.00 89.19           C  
ATOM    200  CB  ILE B  29       4.330  20.155   7.181  1.00 89.19           C  
ATOM    201  O   ILE B  29       1.054  19.773   6.100  1.00 89.19           O  
ATOM    202  CG1 ILE B  29       4.550  20.073   5.666  1.00 89.19           C  
ATOM    203  CG2 ILE B  29       5.450  19.434   7.937  1.00 89.19           C  
ATOM    204  CD1 ILE B  29       5.838  20.732   5.191  1.00 89.19           C  
ATOM    205  N   GLU B  30       1.775  21.555   7.015  1.00 83.98           N  
ATOM    206  CA  GLU B  30       0.645  22.408   6.659  1.00 83.98           C  
ATOM    207  C   GLU B  30       0.337  22.323   5.167  1.00 83.98           C  
ATOM    208  CB  GLU B  30       0.921  23.860   7.057  1.00 83.98           C  
ATOM    209  O   GLU B  30      -0.826  22.374   4.764  1.00 83.98           O  
ATOM    210  CG  GLU B  30      -0.310  24.754   7.014  1.00 83.98           C  
ATOM    211  CD  GLU B  30      -0.043  26.167   7.507  1.00 83.98           C  
ATOM    212  OE1 GLU B  30      -0.951  27.025   7.413  1.00 83.98           O  
ATOM    213  OE2 GLU B  30       1.084  26.420   7.989  1.00 83.98           O  
ATOM    214  N   CYS B  31       1.354  22.143   4.385  1.00 87.67           N  
ATOM    215  CA  CYS B  31       1.159  22.140   2.939  1.00 87.67           C  
ATOM    216  C   CYS B  31       0.741  20.759   2.448  1.00 87.67           C  
ATOM    217  CB  CYS B  31       2.436  22.581   2.224  1.00 87.67           C  
ATOM    218  O   CYS B  31       0.470  20.574   1.260  1.00 87.67           O  
ATOM    219  SG  CYS B  31       3.823  21.446   2.447  1.00 87.67           S  
ATOM    220  N   GLY B  32       0.761  19.803   3.355  1.00 90.37           N  
ATOM    221  CA  GLY B  32       0.265  18.482   3.005  1.00 90.37           C  
ATOM    222  C   GLY B  32       1.371  17.492   2.695  1.00 90.37           C  
ATOM    223  O   GLY B  32       1.109  16.305   2.485  1.00 90.37           O  
ATOM    224  N   HIS B  33       2.583  17.975   2.688  1.00 93.79           N  
ATOM    225  CA  HIS B  33       3.691  17.063   2.424  1.00 93.79           C  
ATOM    226  C   HIS B  33       4.075  16.285   3.678  1.00 93.79           C  
ATOM    227  CB  HIS B  33       4.902  17.831   1.891  1.00 93.79           C  
ATOM    228  O   HIS B  33       3.896  16.775   4.796  1.00 93.79           O  
ATOM    229  CG  HIS B  33       4.722  18.343   0.498  1.00 93.79           C  
ATOM    230  CD2 HIS B  33       4.660  17.692  -0.687  1.00 93.79           C  
ATOM    231  ND1 HIS B  33       4.586  19.684   0.209  1.00 93.79           N  
ATOM    232  CE1 HIS B  33       4.446  19.835  -1.097  1.00 93.79           C  
ATOM    233  NE2 HIS B  33       4.488  18.641  -1.664  1.00 93.79           N  
ATOM    234  N   ASN B  34       4.563  15.106   3.560  1.00 96.38           N  
ATOM    235  CA  ASN B  34       4.918  14.212   4.658  1.00 96.38           C  
ATOM    236  C   ASN B  34       6.429  14.026   4.762  1.00 96.38           C  
ATOM    237  CB  ASN B  34       4.225  12.858   4.493  1.00 96.38           C  
ATOM    238  O   ASN B  34       7.123  13.963   3.746  1.00 96.38           O  
ATOM    239  CG  ASN B  34       2.716  12.979   4.413  1.00 96.38           C  
ATOM    240  ND2 ASN B  34       2.170  12.797   3.217  1.00 96.38           N  
ATOM    241  OD1 ASN B  34       2.048  13.235   5.417  1.00 96.38           O  
ATOM    242  N   PHE B  35       6.901  13.848   5.949  1.00 96.46           N  
ATOM    243  CA  PHE B  35       8.308  13.616   6.255  1.00 96.46           C  
ATOM    244  C   PHE B  35       8.456  12.765   7.510  1.00 96.46           C  
ATOM    245  CB  PHE B  35       9.048  14.945   6.431  1.00 96.46           C  
ATOM    246  O   PHE B  35       7.512  12.635   8.293  1.00 96.46           O  
ATOM    247  CG  PHE B  35       8.912  15.877   5.257  1.00 96.46           C  
ATOM    248  CD1 PHE B  35       9.770  15.776   4.170  1.00 96.46           C  
ATOM    249  CD2 PHE B  35       7.924  16.853   5.241  1.00 96.46           C  
ATOM    250  CE1 PHE B  35       9.647  16.637   3.081  1.00 96.46           C  
ATOM    251  CE2 PHE B  35       7.794  17.716   4.157  1.00 96.46           C  
ATOM    252  CZ  PHE B  35       8.657  17.607   3.079  1.00 96.46           C  
ATOM    253  N   CYS B  36       9.592  12.146   7.596  1.00 97.02           N  
ATOM    254  CA  CYS B  36       9.912  11.636   8.925  1.00 97.02           C  
ATOM    255  C   CYS B  36       9.953  12.765   9.947  1.00 97.02           C  
ATOM    256  CB  CYS B  36      11.252  10.901   8.909  1.00 97.02           C  
ATOM    257  O   CYS B  36      10.428  13.862   9.649  1.00 97.02           O  
ATOM    258  SG  CYS B  36      11.354   9.601   7.659  1.00 97.02           S  
ATOM    259  N   ARG B  37       9.452  12.470  11.120  1.00 94.86           N  
ATOM    260  CA  ARG B  37       9.518  13.487  12.164  1.00 94.86           C  
ATOM    261  C   ARG B  37      10.946  13.988  12.351  1.00 94.86           C  
ATOM    262  CB  ARG B  37       8.978  12.937  13.486  1.00 94.86           C  
ATOM    263  O   ARG B  37      11.185  15.197  12.392  1.00 94.86           O  
ATOM    264  CG  ARG B  37       8.960  13.954  14.615  1.00 94.86           C  
ATOM    265  CD  ARG B  37       8.449  13.346  15.914  1.00 94.86           C  
ATOM    266  NE  ARG B  37       7.088  12.837  15.771  1.00 94.86           N  
ATOM    267  NH1 ARG B  37       6.063  14.852  16.247  1.00 94.86           N  
ATOM    268  NH2 ARG B  37       4.797  12.999  15.779  1.00 94.86           N  
ATOM    269  CZ  ARG B  37       5.985  13.564  15.933  1.00 94.86           C  
ATOM    270  N   SER B  38      11.811  13.088  12.402  1.00 94.73           N  
ATOM    271  CA  SER B  38      13.207  13.444  12.629  1.00 94.73           C  
ATOM    272  C   SER B  38      13.768  14.253  11.464  1.00 94.73           C  
ATOM    273  CB  SER B  38      14.053  12.189  12.842  1.00 94.73           C  
ATOM    274  O   SER B  38      14.523  15.206  11.669  1.00 94.73           O  
ATOM    275  OG  SER B  38      13.964  11.325  11.722  1.00 94.73           O  
ATOM    276  N   CYS B  39      13.416  13.941  10.245  1.00 96.04           N  
ATOM    277  CA  CYS B  39      13.908  14.632   9.058  1.00 96.04           C  
ATOM    278  C   CYS B  39      13.434  16.080   9.035  1.00 96.04           C  
ATOM    279  CB  CYS B  39      13.448  13.914   7.790  1.00 96.04           C  
ATOM    280  O   CYS B  39      14.225  16.993   8.794  1.00 96.04           O  
ATOM    281  SG  CYS B  39      14.330  12.372   7.465  1.00 96.04           S  
ATOM    282  N   ILE B  40      12.235  16.317   9.325  1.00 93.53           N  
ATOM    283  CA  ILE B  40      11.704  17.674   9.258  1.00 93.53           C  
ATOM    284  C   ILE B  40      12.256  18.502  10.417  1.00 93.53           C  
ATOM    285  CB  ILE B  40      10.159  17.679   9.283  1.00 93.53           C  
ATOM    286  O   ILE B  40      12.594  19.675  10.244  1.00 93.53           O  
ATOM    287  CG1 ILE B  40       9.623  19.052   8.860  1.00 93.53           C  
ATOM    288  CG2 ILE B  40       9.640  17.292  10.671  1.00 93.53           C  
ATOM    289  CD1 ILE B  40       9.985  19.445   7.434  1.00 93.53           C  
ATOM    290  N   GLN B  41      12.297  17.889  11.597  1.00 91.82           N  
ATOM    291  CA  GLN B  41      12.867  18.585  12.745  1.00 91.82           C  
ATOM    292  C   GLN B  41      14.316  18.987  12.482  1.00 91.82           C  
ATOM    293  CB  GLN B  41      12.785  17.711  13.998  1.00 91.82           C  
ATOM    294  O   GLN B  41      14.721  20.108  12.793  1.00 91.82           O  
ATOM    295  CG  GLN B  41      11.378  17.585  14.568  1.00 91.82           C  
ATOM    296  CD  GLN B  41      11.305  16.628  15.743  1.00 91.82           C  
ATOM    297  NE2 GLN B  41      10.441  16.935  16.705  1.00 91.82           N  
ATOM    298  OE1 GLN B  41      12.017  15.620  15.785  1.00 91.82           O  
ATOM    299  N   GLN B  42      15.031  18.102  11.899  1.00 93.28           N  
ATOM    300  CA  GLN B  42      16.425  18.384  11.571  1.00 93.28           C  
ATOM    301  C   GLN B  42      16.530  19.472  10.507  1.00 93.28           C  
ATOM    302  CB  GLN B  42      17.131  17.114  11.094  1.00 93.28           C  
ATOM    303  O   GLN B  42      17.390  20.351  10.593  1.00 93.28           O  
ATOM    304  CG  GLN B  42      18.630  17.286  10.882  1.00 93.28           C  
ATOM    305  CD  GLN B  42      19.371  17.603  12.167  1.00 93.28           C  
ATOM    306  NE2 GLN B  42      20.441  18.384  12.057  1.00 93.28           N  
ATOM    307  OE1 GLN B  42      18.985  17.152  13.250  1.00 93.28           O  
ATOM    308  N   SER B  43      15.691  19.481   9.536  1.00 92.09           N  
ATOM    309  CA  SER B  43      15.716  20.466   8.460  1.00 92.09           C  
ATOM    310  C   SER B  43      15.363  21.857   8.975  1.00 92.09           C  
ATOM    311  CB  SER B  43      14.750  20.066   7.344  1.00 92.09           C  
ATOM    312  O   SER B  43      15.777  22.863   8.395  1.00 92.09           O  
ATOM    313  OG  SER B  43      13.405  20.250   7.753  1.00 92.09           O  
ATOM    314  N   TRP B  44      14.642  21.901  10.010  1.00 90.72           N  
ATOM    315  CA  TRP B  44      14.188  23.167  10.574  1.00 90.72           C  
ATOM    316  C   TRP B  44      15.044  23.568  11.771  1.00 90.72           C  
ATOM    317  CB  TRP B  44      12.717  23.074  10.991  1.00 90.72           C  
ATOM    318  O   TRP B  44      14.755  24.561  12.444  1.00 90.72           O  
ATOM    319  CG  TRP B  44      11.757  23.081   9.840  1.00 90.72           C  
ATOM    320  CD1 TRP B  44      12.044  23.338   8.528  1.00 90.72           C  
ATOM    321  CD2 TRP B  44      10.350  22.824   9.900  1.00 90.72           C  
ATOM    322  CE2 TRP B  44       9.848  22.941   8.585  1.00 90.72           C  
ATOM    323  CE3 TRP B  44       9.466  22.504  10.938  1.00 90.72           C  
ATOM    324  NE1 TRP B  44      10.900  23.256   7.768  1.00 90.72           N  
ATOM    325  CH2 TRP B  44       7.654  22.437   9.316  1.00 90.72           C  
ATOM    326  CZ2 TRP B  44       8.498  22.749   8.282  1.00 90.72           C  
ATOM    327  CZ3 TRP B  44       8.123  22.313  10.634  1.00 90.72           C  
ATOM    328  N   LEU B  45      16.052  22.794  11.934  1.00 88.66           N  
ATOM    329  CA  LEU B  45      16.896  23.041  13.098  1.00 88.66           C  
ATOM    330  C   LEU B  45      17.493  24.444  13.048  1.00 88.66           C  
ATOM    331  CB  LEU B  45      18.015  22.000  13.180  1.00 88.66           C  
ATOM    332  O   LEU B  45      17.990  24.875  12.005  1.00 88.66           O  
ATOM    333  CG  LEU B  45      18.678  21.823  14.547  1.00 88.66           C  
ATOM    334  CD1 LEU B  45      17.828  20.922  15.436  1.00 88.66           C  
ATOM    335  CD2 LEU B  45      20.085  21.255  14.390  1.00 88.66           C  
ATOM    336  N   ASP B  46      17.234  25.321  13.905  1.00 85.94           N  
ATOM    337  CA  ASP B  46      17.873  26.619  14.097  1.00 85.94           C  
ATOM    338  C   ASP B  46      17.103  27.722  13.375  1.00 85.94           C  
ATOM    339  CB  ASP B  46      19.322  26.581  13.608  1.00 85.94           C  
ATOM    340  O   ASP B  46      17.620  28.825  13.186  1.00 85.94           O  
ATOM    341  CG  ASP B  46      20.195  25.633  14.412  1.00 85.94           C  
ATOM    342  OD1 ASP B  46      20.041  25.564  15.650  1.00 85.94           O  
ATOM    343  OD2 ASP B  46      21.046  24.952  13.801  1.00 85.94           O  
ATOM    344  N   LEU B  47      16.062  27.312  12.716  1.00 84.89           N  
ATOM    345  CA  LEU B  47      15.222  28.327  12.089  1.00 84.89           C  
ATOM    346  C   LEU B  47      14.302  28.980  13.115  1.00 84.89           C  
ATOM    347  CB  LEU B  47      14.392  27.713  10.959  1.00 84.89           C  
ATOM    348  O   LEU B  47      13.834  28.319  14.045  1.00 84.89           O  
ATOM    349  CG  LEU B  47      15.176  27.096   9.800  1.00 84.89           C  
ATOM    350  CD1 LEU B  47      14.223  26.460   8.794  1.00 84.89           C  
ATOM    351  CD2 LEU B  47      16.050  28.147   9.125  1.00 84.89           C  
ATOM    352  N   GLN B  48      14.124  30.182  13.109  1.00 79.18           N  
ATOM    353  CA  GLN B  48      13.368  30.841  14.169  1.00 79.18           C  
ATOM    354  C   GLN B  48      12.015  31.328  13.659  1.00 79.18           C  
ATOM    355  CB  GLN B  48      14.163  32.012  14.747  1.00 79.18           C  
ATOM    356  O   GLN B  48      11.007  31.226  14.362  1.00 79.18           O  
ATOM    357  CG  GLN B  48      15.307  31.589  15.660  1.00 79.18           C  
ATOM    358  CD  GLN B  48      16.386  32.648  15.778  1.00 79.18           C  
ATOM    359  NE2 GLN B  48      17.638  32.211  15.866  1.00 79.18           N  
ATOM    360  OE1 GLN B  48      16.098  33.849  15.790  1.00 79.18           O  
ATOM    361  N   GLU B  49      11.917  31.748  12.369  1.00 79.06           N  
ATOM    362  CA  GLU B  49      10.673  32.414  11.996  1.00 79.06           C  
ATOM    363  C   GLU B  49      10.029  31.743  10.786  1.00 79.06           C  
ATOM    364  CB  GLU B  49      10.924  33.896  11.703  1.00 79.06           C  
ATOM    365  O   GLU B  49       8.803  31.639  10.708  1.00 79.06           O  
ATOM    366  CG  GLU B  49      11.271  34.716  12.937  1.00 79.06           C  
ATOM    367  CD  GLU B  49      11.025  36.206  12.756  1.00 79.06           C  
ATOM    368  OE1 GLU B  49      11.167  36.968  13.739  1.00 79.06           O  
ATOM    369  OE2 GLU B  49      10.687  36.613  11.622  1.00 79.06           O  
ATOM    370  N   LEU B  50      10.825  31.312   9.994  1.00 84.23           N  
ATOM    371  CA  LEU B  50      10.276  30.725   8.777  1.00 84.23           C  
ATOM    372  C   LEU B  50      10.664  29.255   8.659  1.00 84.23           C  
ATOM    373  CB  LEU B  50      10.762  31.494   7.545  1.00 84.23           C  
ATOM    374  O   LEU B  50      11.825  28.896   8.867  1.00 84.23           O  
ATOM    375  CG  LEU B  50      10.357  32.966   7.462  1.00 84.23           C  
ATOM    376  CD1 LEU B  50      11.156  33.675   6.373  1.00 84.23           C  
ATOM    377  CD2 LEU B  50       8.860  33.096   7.203  1.00 84.23           C  
ATOM    378  N   PHE B  51       9.629  28.435   8.418  1.00 90.06           N  
ATOM    379  CA  PHE B  51       9.843  26.996   8.310  1.00 90.06           C  
ATOM    380  C   PHE B  51       9.348  26.475   6.966  1.00 90.06           C  
ATOM    381  CB  PHE B  51       9.135  26.259   9.451  1.00 90.06           C  
ATOM    382  O   PHE B  51       8.240  25.944   6.870  1.00 90.06           O  
ATOM    383  CG  PHE B  51       9.566  26.708  10.822  1.00 90.06           C  
ATOM    384  CD1 PHE B  51      10.697  26.167  11.422  1.00 90.06           C  
ATOM    385  CD2 PHE B  51       8.839  27.670  11.510  1.00 90.06           C  
ATOM    386  CE1 PHE B  51      11.097  26.580  12.690  1.00 90.06           C  
ATOM    387  CE2 PHE B  51       9.233  28.088  12.778  1.00 90.06           C  
ATOM    388  CZ  PHE B  51      10.362  27.541  13.367  1.00 90.06           C  
ATOM    389  N   PRO B  52      10.181  26.580   5.986  1.00 92.52           N  
ATOM    390  CA  PRO B  52       9.756  26.209   4.634  1.00 92.52           C  
ATOM    391  C   PRO B  52       9.701  24.697   4.426  1.00 92.52           C  
ATOM    392  CB  PRO B  52      10.825  26.845   3.741  1.00 92.52           C  
ATOM    393  O   PRO B  52      10.557  23.969   4.936  1.00 92.52           O  
ATOM    394  CG  PRO B  52      12.054  26.889   4.590  1.00 92.52           C  
ATOM    395  CD  PRO B  52      11.640  27.093   6.019  1.00 92.52           C  
ATOM    396  N   CYS B  53       8.740  24.313   3.682  1.00 92.52           N  
ATOM    397  CA  CYS B  53       8.664  22.916   3.268  1.00 92.52           C  
ATOM    398  C   CYS B  53       9.814  22.561   2.334  1.00 92.52           C  
ATOM    399  CB  CYS B  53       7.329  22.633   2.579  1.00 92.52           C  
ATOM    400  O   CYS B  53      10.074  23.274   1.363  1.00 92.52           O  
ATOM    401  SG  CYS B  53       7.207  20.971   1.884  1.00 92.52           S  
ATOM    402  N   PRO B  54      10.408  21.431   2.606  1.00 94.86           N  
ATOM    403  CA  PRO B  54      11.549  21.039   1.775  1.00 94.86           C  
ATOM    404  C   PRO B  54      11.140  20.661   0.353  1.00 94.86           C  
ATOM    405  CB  PRO B  54      12.127  19.831   2.516  1.00 94.86           C  
ATOM    406  O   PRO B  54      11.989  20.586  -0.539  1.00 94.86           O  
ATOM    407  CG  PRO B  54      11.710  20.020   3.939  1.00 94.86           C  
ATOM    408  CD  PRO B  54      10.343  20.641   3.957  1.00 94.86           C  
ATOM    409  N   VAL B  55       9.876  20.549   0.130  1.00 94.34           N  
ATOM    410  CA  VAL B  55       9.425  20.102  -1.184  1.00 94.34           C  
ATOM    411  C   VAL B  55       8.838  21.281  -1.957  1.00 94.34           C  
ATOM    412  CB  VAL B  55       8.383  18.967  -1.070  1.00 94.34           C  
ATOM    413  O   VAL B  55       9.336  21.638  -3.027  1.00 94.34           O  
ATOM    414  CG1 VAL B  55       7.838  18.595  -2.448  1.00 94.34           C  
ATOM    415  CG2 VAL B  55       8.997  17.746  -0.387  1.00 94.34           C  
ATOM    416  N   CYS B  56       7.971  22.075  -1.346  1.00 94.27           N  
ATOM    417  CA  CYS B  56       7.249  23.088  -2.108  1.00 94.27           C  
ATOM    418  C   CYS B  56       7.614  24.490  -1.634  1.00 94.27           C  
ATOM    419  CB  CYS B  56       5.741  22.875  -1.987  1.00 94.27           C  
ATOM    420  O   CYS B  56       7.162  25.481  -2.210  1.00 94.27           O  
ATOM    421  SG  CYS B  56       5.089  23.209  -0.336  1.00 94.27           S  
ATOM    422  N   ARG B  57       8.308  24.580  -0.551  1.00 93.47           N  
ATOM    423  CA  ARG B  57       8.855  25.820  -0.009  1.00 93.47           C  
ATOM    424  C   ARG B  57       7.764  26.660   0.645  1.00 93.47           C  
ATOM    425  CB  ARG B  57       9.549  26.627  -1.108  1.00 93.47           C  
ATOM    426  O   ARG B  57       7.967  27.844   0.924  1.00 93.47           O  
ATOM    427  CG  ARG B  57      10.789  25.955  -1.677  1.00 93.47           C  
ATOM    428  CD  ARG B  57      11.418  26.781  -2.790  1.00 93.47           C  
ATOM    429  NE  ARG B  57      11.595  25.996  -4.009  1.00 93.47           N  
ATOM    430  NH1 ARG B  57      10.638  27.569  -5.406  1.00 93.47           N  
ATOM    431  NH2 ARG B  57      11.428  25.596  -6.264  1.00 93.47           N  
ATOM    432  CZ  ARG B  57      11.220  26.389  -5.223  1.00 93.47           C  
ATOM    433  N   HIS B  58       6.564  26.138   0.760  1.00 89.72           N  
ATOM    434  CA  HIS B  58       5.522  26.825   1.515  1.00 89.72           C  
ATOM    435  C   HIS B  58       5.984  27.132   2.936  1.00 89.72           C  
ATOM    436  CB  HIS B  58       4.243  25.986   1.549  1.00 89.72           C  
ATOM    437  O   HIS B  58       6.595  26.285   3.592  1.00 89.72           O  
ATOM    438  CG  HIS B  58       3.131  26.618   2.324  1.00 89.72           C  
ATOM    439  CD2 HIS B  58       2.705  26.415   3.593  1.00 89.72           C  
ATOM    440  ND1 HIS B  58       2.310  27.587   1.791  1.00 89.72           N  
ATOM    441  CE1 HIS B  58       1.424  27.955   2.702  1.00 89.72           C  
ATOM    442  NE2 HIS B  58       1.642  27.258   3.804  1.00 89.72           N  
ATOM    443  N   GLN B  59       5.719  28.299   3.354  1.00 89.57           N  
ATOM    444  CA  GLN B  59       6.091  28.679   4.713  1.00 89.57           C  
ATOM    445  C   GLN B  59       5.103  28.119   5.732  1.00 89.57           C  
ATOM    446  CB  GLN B  59       6.173  30.201   4.842  1.00 89.57           C  
ATOM    447  O   GLN B  59       3.932  28.504   5.744  1.00 89.57           O  
ATOM    448  CG  GLN B  59       7.180  30.845   3.899  1.00 89.57           C  
ATOM    449  CD  GLN B  59       8.610  30.431   4.196  1.00 89.57           C  
ATOM    450  NE2 GLN B  59       9.431  30.347   3.155  1.00 89.57           N  
ATOM    451  OE1 GLN B  59       8.973  30.190   5.351  1.00 89.57           O  
ATOM    452  N   CYS B  60       5.580  27.348   6.474  1.00 83.86           N  
ATOM    453  CA  CYS B  60       4.736  26.704   7.475  1.00 83.86           C  
ATOM    454  C   CYS B  60       4.868  27.398   8.826  1.00 83.86           C  
ATOM    455  CB  CYS B  60       5.100  25.226   7.613  1.00 83.86           C  
ATOM    456  O   CYS B  60       5.802  28.171   9.043  1.00 83.86           O  
ATOM    457  SG  CYS B  60       4.854  24.272   6.099  1.00 83.86           S  
ATOM    458  N   GLN B  61       3.715  27.283   9.595  1.00 73.54           N  
ATOM    459  CA  GLN B  61       3.844  27.732  10.977  1.00 73.54           C  
ATOM    460  C   GLN B  61       4.563  26.690  11.829  1.00 73.54           C  
ATOM    461  CB  GLN B  61       2.470  28.040  11.573  1.00 73.54           C  
ATOM    462  O   GLN B  61       4.353  25.488  11.657  1.00 73.54           O  
ATOM    463  CG  GLN B  61       1.778  29.238  10.936  1.00 73.54           C  
ATOM    464  CD  GLN B  61       0.436  29.547  11.572  1.00 73.54           C  
ATOM    465  NE2 GLN B  61      -0.565  29.819  10.742  1.00 73.54           N  
ATOM    466  OE1 GLN B  61       0.299  29.540  12.800  1.00 73.54           O  
ATOM    467  N   GLU B  62       5.598  27.379  12.321  1.00 63.28           N  
ATOM    468  CA  GLU B  62       6.336  26.462  13.184  1.00 63.28           C  
ATOM    469  C   GLU B  62       5.410  25.788  14.193  1.00 63.28           C  
ATOM    470  CB  GLU B  62       7.461  27.199  13.914  1.00 63.28           C  
ATOM    471  O   GLU B  62       4.548  26.441  14.786  1.00 63.28           O  
ATOM    472  CG  GLU B  62       8.428  26.277  14.644  1.00 63.28           C  
ATOM    473  CD  GLU B  62       9.585  27.017  15.296  1.00 63.28           C  
ATOM    474  OE1 GLU B  62      10.574  26.362  15.698  1.00 63.28           O  
ATOM    475  OE2 GLU B  62       9.502  28.260  15.407  1.00 63.28           O  
ATOM    476  N   GLY B  63       5.225  24.543  14.132  1.00 62.15           N  
ATOM    477  CA  GLY B  63       4.423  23.993  15.213  1.00 62.15           C  
ATOM    478  C   GLY B  63       4.265  22.486  15.132  1.00 62.15           C  
ATOM    479  O   GLY B  63       4.809  21.848  14.229  1.00 62.15           O  
ATOM    480  N   HIS B  64       3.648  21.889  16.172  1.00 63.29           N  
ATOM    481  CA  HIS B  64       3.282  20.619  16.788  1.00 63.29           C  
ATOM    482  C   HIS B  64       2.640  19.679  15.773  1.00 63.29           C  
ATOM    483  CB  HIS B  64       2.332  20.848  17.965  1.00 63.29           C  
ATOM    484  O   HIS B  64       1.428  19.730  15.554  1.00 63.29           O  
ATOM    485  CG  HIS B  64       2.965  21.561  19.117  1.00 63.29           C  
ATOM    486  CD2 HIS B  64       4.247  21.583  19.553  1.00 63.29           C  
ATOM    487  ND1 HIS B  64       2.252  22.370  19.975  1.00 63.29           N  
ATOM    488  CE1 HIS B  64       3.070  22.860  20.891  1.00 63.29           C  
ATOM    489  NE2 HIS B  64       4.286  22.398  20.658  1.00 63.29           N  
ATOM    490  N   PHE B  65       3.536  19.331  14.861  1.00 72.69           N  
ATOM    491  CA  PHE B  65       2.941  18.285  14.038  1.00 72.69           C  
ATOM    492  C   PHE B  65       2.839  16.977  14.814  1.00 72.69           C  
ATOM    493  CB  PHE B  65       3.759  18.074  12.760  1.00 72.69           C  
ATOM    494  O   PHE B  65       3.659  16.705  15.693  1.00 72.69           O  
ATOM    495  CG  PHE B  65       4.132  19.354  12.060  1.00 72.69           C  
ATOM    496  CD1 PHE B  65       3.206  20.028  11.274  1.00 72.69           C  
ATOM    497  CD2 PHE B  65       5.410  19.882  12.189  1.00 72.69           C  
ATOM    498  CE1 PHE B  65       3.548  21.212  10.625  1.00 72.69           C  
ATOM    499  CE2 PHE B  65       5.759  21.065  11.543  1.00 72.69           C  
ATOM    500  CZ  PHE B  65       4.827  21.728  10.761  1.00 72.69           C  
ATOM    501  N   ARG B  66       1.671  16.417  14.442  1.00 81.28           N  
ATOM    502  CA  ARG B  66       1.408  15.113  15.043  1.00 81.28           C  
ATOM    503  C   ARG B  66       1.592  13.993  14.024  1.00 81.28           C  
ATOM    504  CB  ARG B  66      -0.006  15.064  15.626  1.00 81.28           C  
ATOM    505  O   ARG B  66       1.563  14.235  12.816  1.00 81.28           O  
ATOM    506  CG  ARG B  66      -0.255  16.088  16.722  1.00 81.28           C  
ATOM    507  CD  ARG B  66       0.303  15.628  18.062  1.00 81.28           C  
ATOM    508  NE  ARG B  66      -0.098  16.518  19.147  1.00 81.28           N  
ATOM    509  NH1 ARG B  66       0.491  15.059  20.839  1.00 81.28           N  
ATOM    510  NH2 ARG B  66      -0.394  17.112  21.346  1.00 81.28           N  
ATOM    511  CZ  ARG B  66       0.000  16.228  20.441  1.00 81.28           C  
ATOM    512  N   SER B  67       1.819  12.932  14.586  1.00 91.48           N  
ATOM    513  CA  SER B  67       2.071  11.761  13.752  1.00 91.48           C  
ATOM    514  C   SER B  67       0.840  11.390  12.932  1.00 91.48           C  
ATOM    515  CB  SER B  67       2.498  10.572  14.614  1.00 91.48           C  
ATOM    516  O   SER B  67      -0.286  11.460  13.428  1.00 91.48           O  
ATOM    517  OG  SER B  67       3.750  10.819  15.229  1.00 91.48           O  
ATOM    518  N   ASN B  68       1.026  11.239  11.609  1.00 95.68           N  
ATOM    519  CA  ASN B  68       0.009  10.658  10.740  1.00 95.68           C  
ATOM    520  C   ASN B  68      -0.010   9.135  10.838  1.00 95.68           C  
ATOM    521  CB  ASN B  68       0.231  11.093   9.289  1.00 95.68           C  
ATOM    522  O   ASN B  68       0.602   8.448  10.019  1.00 95.68           O  
ATOM    523  CG  ASN B  68      -0.955  10.780   8.398  1.00 95.68           C  
ATOM    524  ND2 ASN B  68      -1.138  11.578   7.353  1.00 95.68           N  
ATOM    525  OD1 ASN B  68      -1.701   9.830   8.648  1.00 95.68           O  
ATOM    526  N   THR B  69      -0.720   8.643  11.810  1.00 93.03           N  
ATOM    527  CA  THR B  69      -0.679   7.235  12.190  1.00 93.03           C  
ATOM    528  C   THR B  69      -1.197   6.354  11.057  1.00 93.03           C  
ATOM    529  CB  THR B  69      -1.505   6.976  13.464  1.00 93.03           C  
ATOM    530  O   THR B  69      -0.647   5.282  10.796  1.00 93.03           O  
ATOM    531  CG2 THR B  69      -0.811   7.548  14.695  1.00 93.03           C  
ATOM    532  OG1 THR B  69      -2.792   7.592  13.325  1.00 93.03           O  
ATOM    533  N   GLN B  70      -2.250   6.847  10.434  1.00 95.38           N  
ATOM    534  CA  GLN B  70      -2.803   6.081   9.322  1.00 95.38           C  
ATOM    535  C   GLN B  70      -1.778   5.916   8.204  1.00 95.38           C  
ATOM    536  CB  GLN B  70      -4.066   6.752   8.782  1.00 95.38           C  
ATOM    537  O   GLN B  70      -1.581   4.812   7.692  1.00 95.38           O  
ATOM    538  CG  GLN B  70      -4.827   5.907   7.770  1.00 95.38           C  
ATOM    539  CD  GLN B  70      -6.114   6.564   7.306  1.00 95.38           C  
ATOM    540  NE2 GLN B  70      -7.129   5.751   7.032  1.00 95.38           N  
ATOM    541  OE1 GLN B  70      -6.196   7.791   7.197  1.00 95.38           O  
ATOM    542  N   LEU B  71      -1.123   6.927   7.876  1.00 96.27           N  
ATOM    543  CA  LEU B  71      -0.047   6.863   6.892  1.00 96.27           C  
ATOM    544  C   LEU B  71       1.069   5.939   7.367  1.00 96.27           C  
ATOM    545  CB  LEU B  71       0.513   8.261   6.617  1.00 96.27           C  
ATOM    546  O   LEU B  71       1.591   5.137   6.589  1.00 96.27           O  
ATOM    547  CG  LEU B  71       1.703   8.338   5.659  1.00 96.27           C  
ATOM    548  CD1 LEU B  71       1.333   7.741   4.305  1.00 96.27           C  
ATOM    549  CD2 LEU B  71       2.171   9.781   5.503  1.00 96.27           C  
ATOM    550  N   GLY B  72       1.379   6.055   8.582  1.00 95.93           N  
ATOM    551  CA  GLY B  72       2.395   5.188   9.156  1.00 95.93           C  
ATOM    552  C   GLY B  72       2.060   3.713   9.033  1.00 95.93           C  
ATOM    553  O   GLY B  72       2.915   2.905   8.665  1.00 95.93           O  
ATOM    554  N   ARG B  73       0.872   3.398   9.312  1.00 94.06           N  
ATOM    555  CA  ARG B  73       0.430   2.011   9.208  1.00 94.06           C  
ATOM    556  C   ARG B  73       0.490   1.524   7.765  1.00 94.06           C  
ATOM    557  CB  ARG B  73      -0.991   1.857   9.755  1.00 94.06           C  
ATOM    558  O   ARG B  73       0.901   0.392   7.503  1.00 94.06           O  
ATOM    559  CG  ARG B  73      -1.090   2.004  11.265  1.00 94.06           C  
ATOM    560  CD  ARG B  73      -2.455   1.576  11.785  1.00 94.06           C  
ATOM    561  NE  ARG B  73      -3.503   2.509  11.380  1.00 94.06           N  
ATOM    562  NH1 ARG B  73      -3.413   3.771  13.313  1.00 94.06           N  
ATOM    563  NH2 ARG B  73      -4.893   4.317  11.649  1.00 94.06           N  
ATOM    564  CZ  ARG B  73      -3.934   3.530  12.115  1.00 94.06           C  
ATOM    565  N   MET B  74       0.092   2.333   6.868  1.00 94.24           N  
ATOM    566  CA  MET B  74       0.157   1.979   5.453  1.00 94.24           C  
ATOM    567  C   MET B  74       1.598   1.731   5.020  1.00 94.24           C  
ATOM    568  CB  MET B  74      -0.465   3.080   4.593  1.00 94.24           C  
ATOM    569  O   MET B  74       1.878   0.773   4.297  1.00 94.24           O  
ATOM    570  CG  MET B  74      -1.976   3.179   4.722  1.00 94.24           C  
ATOM    571  SD  MET B  74      -2.683   4.528   3.698  1.00 94.24           S  
ATOM    572  CE  MET B  74      -2.448   3.828   2.041  1.00 94.24           C  
ATOM    573  N   ILE B  75       2.498   2.542   5.513  1.00 94.63           N  
ATOM    574  CA  ILE B  75       3.912   2.415   5.180  1.00 94.63           C  
ATOM    575  C   ILE B  75       4.459   1.103   5.740  1.00 94.63           C  
ATOM    576  CB  ILE B  75       4.729   3.610   5.721  1.00 94.63           C  
ATOM    577  O   ILE B  75       5.210   0.398   5.063  1.00 94.63           O  
ATOM    578  CG1 ILE B  75       4.367   4.891   4.962  1.00 94.63           C  
ATOM    579  CG2 ILE B  75       6.231   3.324   5.627  1.00 94.63           C  
ATOM    580  CD1 ILE B  75       4.927   6.161   5.588  1.00 94.63           C  
ATOM    581  N   GLU B  76       4.050   0.760   6.908  1.00 92.44           N  
ATOM    582  CA  GLU B  76       4.494  -0.489   7.518  1.00 92.44           C  
ATOM    583  C   GLU B  76       4.046  -1.694   6.696  1.00 92.44           C  
ATOM    584  CB  GLU B  76       3.967  -0.604   8.951  1.00 92.44           C  
ATOM    585  O   GLU B  76       4.812  -2.642   6.508  1.00 92.44           O  
ATOM    586  CG  GLU B  76       4.744   0.228   9.961  1.00 92.44           C  
ATOM    587  CD  GLU B  76       6.201  -0.189  10.088  1.00 92.44           C  
ATOM    588  OE1 GLU B  76       7.076   0.696  10.225  1.00 92.44           O  
ATOM    589  OE2 GLU B  76       6.469  -1.410  10.049  1.00 92.44           O  
ATOM    590  N   ILE B  77       2.852  -1.603   6.224  1.00 88.94           N  
ATOM    591  CA  ILE B  77       2.328  -2.682   5.394  1.00 88.94           C  
ATOM    592  C   ILE B  77       3.105  -2.746   4.081  1.00 88.94           C  
ATOM    593  CB  ILE B  77       0.819  -2.500   5.116  1.00 88.94           C  
ATOM    594  O   ILE B  77       3.458  -3.832   3.614  1.00 88.94           O  
ATOM    595  CG1 ILE B  77       0.021  -2.587   6.422  1.00 88.94           C  
ATOM    596  CG2 ILE B  77       0.327  -3.538   4.104  1.00 88.94           C  
ATOM    597  CD1 ILE B  77      -1.441  -2.186   6.282  1.00 88.94           C  
ATOM    598  N   ALA B  78       3.367  -1.597   3.520  1.00 87.13           N  
ATOM    599  CA  ALA B  78       4.151  -1.543   2.289  1.00 87.13           C  
ATOM    600  C   ALA B  78       5.518  -2.195   2.480  1.00 87.13           C  
ATOM    601  CB  ALA B  78       4.314  -0.098   1.825  1.00 87.13           C  
ATOM    602  O   ALA B  78       6.005  -2.901   1.595  1.00 87.13           O  
ATOM    603  N   LYS B  79       6.111  -1.972   3.611  1.00 87.63           N  
ATOM    604  CA  LYS B  79       7.404  -2.574   3.927  1.00 87.63           C  
ATOM    605  C   LYS B  79       7.304  -4.096   3.976  1.00 87.63           C  
ATOM    606  CB  LYS B  79       7.933  -2.041   5.260  1.00 87.63           C  
ATOM    607  O   LYS B  79       8.201  -4.797   3.503  1.00 87.63           O  
ATOM    608  CG  LYS B  79       8.398  -0.593   5.206  1.00 87.63           C  
ATOM    609  CD  LYS B  79       8.902  -0.117   6.562  1.00 87.63           C  
ATOM    610  CE  LYS B  79       9.306   1.351   6.526  1.00 87.63           C  
ATOM    611  NZ  LYS B  79       9.771   1.830   7.862  1.00 87.63           N  
ATOM    612  N   LEU B  80       6.284  -4.531   4.533  1.00 83.73           N  
ATOM    613  CA  LEU B  80       6.059  -5.968   4.648  1.00 83.73           C  
ATOM    614  C   LEU B  80       5.909  -6.607   3.271  1.00 83.73           C  
ATOM    615  CB  LEU B  80       4.813  -6.250   5.492  1.00 83.73           C  
ATOM    616  O   LEU B  80       6.397  -7.715   3.040  1.00 83.73           O  
ATOM    617  CG  LEU B  80       4.948  -6.017   6.998  1.00 83.73           C  
ATOM    618  CD1 LEU B  80       3.580  -6.087   7.670  1.00 83.73           C  
ATOM    619  CD2 LEU B  80       5.904  -7.032   7.613  1.00 83.73           C  
ATOM    620  N   LEU B  81       5.246  -5.944   2.440  1.00 80.25           N  
ATOM    621  CA  LEU B  81       5.021  -6.467   1.097  1.00 80.25           C  
ATOM    622  C   LEU B  81       6.333  -6.566   0.326  1.00 80.25           C  
ATOM    623  CB  LEU B  81       4.033  -5.580   0.335  1.00 80.25           C  
ATOM    624  O   LEU B  81       6.502  -7.457  -0.509  1.00 80.25           O  
ATOM    625  CG  LEU B  81       2.577  -5.631   0.800  1.00 80.25           C  
ATOM    626  CD1 LEU B  81       1.755  -4.562   0.089  1.00 80.25           C  
ATOM    627  CD2 LEU B  81       1.987  -7.016   0.557  1.00 80.25           C  
ATOM    628  N   GLN B  82       7.264  -5.751   0.632  1.00 76.42           N  
ATOM    629  CA  GLN B  82       8.577  -5.777  -0.004  1.00 76.42           C  
ATOM    630  C   GLN B  82       9.395  -6.976   0.470  1.00 76.42           C  
ATOM    631  CB  GLN B  82       9.337  -4.480   0.276  1.00 76.42           C  
ATOM    632  O   GLN B  82      10.124  -7.586  -0.315  1.00 76.42           O  
ATOM    633  CG  GLN B  82      10.628  -4.338  -0.518  1.00 76.42           C  
ATOM    634  CD  GLN B  82      11.429  -3.112  -0.123  1.00 76.42           C  
ATOM    635  NE2 GLN B  82      12.372  -2.721  -0.973  1.00 76.42           N  
ATOM    636  OE1 GLN B  82      11.202  -2.521   0.937  1.00 76.42           O  
ATOM    637  N   SER B  83       9.372  -7.147   1.726  1.00 72.51           N  
ATOM    638  CA  SER B  83      10.145  -8.231   2.323  1.00 72.51           C  
ATOM    639  C   SER B  83       9.710  -9.586   1.777  1.00 72.51           C  
ATOM    640  CB  SER B  83      10.003  -8.216   3.846  1.00 72.51           C  
ATOM    641  O   SER B  83      10.540 -10.473   1.568  1.00 72.51           O  
ATOM    642  OG  SER B  83       8.642  -8.331   4.225  1.00 72.51           O  
ATOM    643  N   THR B  84       8.449  -9.692   1.573  1.00 64.24           N  
ATOM    644  CA  THR B  84       7.929 -10.958   1.067  1.00 64.24           C  
ATOM    645  C   THR B  84       8.397 -11.202  -0.365  1.00 64.24           C  
ATOM    646  CB  THR B  84       6.390 -10.989   1.118  1.00 64.24           C  
ATOM    647  O   THR B  84       8.671 -12.341  -0.748  1.00 64.24           O  
ATOM    648  CG2 THR B  84       5.885 -10.884   2.554  1.00 64.24           C  
ATOM    649  OG1 THR B  84       5.870  -9.890   0.360  1.00 64.24           O  
ATOM    650  N   LYS B  85       8.473 -10.165  -1.092  1.00 59.48           N  
ATOM    651  CA  LYS B  85       8.948 -10.269  -2.469  1.00 59.48           C  
ATOM    652  C   LYS B  85      10.424 -10.655  -2.514  1.00 59.48           C  
ATOM    653  CB  LYS B  85       8.728  -8.952  -3.214  1.00 59.48           C  
ATOM    654  O   LYS B  85      10.830 -11.483  -3.331  1.00 59.48           O  
ATOM    655  CG  LYS B  85       8.577  -9.110  -4.720  1.00 59.48           C  
ATOM    656  CD  LYS B  85       8.273  -7.778  -5.394  1.00 59.48           C  
ATOM    657  CE  LYS B  85       8.265  -7.908  -6.911  1.00 59.48           C  
ATOM    658  NZ  LYS B  85       7.941  -6.610  -7.576  1.00 59.48           N  
ATOM    659  N   SER B  86      11.182  -9.995  -1.637  1.00 60.72           N  
ATOM    660  CA  SER B  86      12.618 -10.254  -1.599  1.00 60.72           C  
ATOM    661  C   SER B  86      12.909 -11.687  -1.166  1.00 60.72           C  
ATOM    662  CB  SER B  86      13.315  -9.276  -0.652  1.00 60.72           C  
ATOM    663  O   SER B  86      13.815 -12.330  -1.701  1.00 60.72           O  
ATOM    664  OG  SER B  86      12.892  -9.482   0.685  1.00 60.72           O  
ATOM    665  N   ASN B  87      12.153 -12.103  -0.205  1.00 56.47           N  
ATOM    666  CA  ASN B  87      12.326 -13.470   0.276  1.00 56.47           C  
ATOM    667  C   ASN B  87      11.984 -14.491  -0.806  1.00 56.47           C  
ATOM    668  CB  ASN B  87      11.474 -13.712   1.523  1.00 56.47           C  
ATOM    669  O   ASN B  87      12.662 -15.512  -0.938  1.00 56.47           O  
ATOM    670  CG  ASN B  87      12.173 -13.286   2.799  1.00 56.47           C  
ATOM    671  ND2 ASN B  87      11.400 -12.809   3.768  1.00 56.47           N  
ATOM    672  OD1 ASN B  87      13.398 -13.384   2.913  1.00 56.47           O  
ATOM    673  N   LYS B  88      10.978 -14.232  -1.530  1.00 52.69           N  
ATOM    674  CA  LYS B  88      10.570 -15.122  -2.613  1.00 52.69           C  
ATOM    675  C   LYS B  88      11.629 -15.173  -3.711  1.00 52.69           C  
ATOM    676  CB  LYS B  88       9.230 -14.676  -3.199  1.00 52.69           C  
ATOM    677  O   LYS B  88      11.920 -16.243  -4.251  1.00 52.69           O  
ATOM    678  CG  LYS B  88       8.366 -15.820  -3.709  1.00 52.69           C  
ATOM    679  CD  LYS B  88       6.981 -15.335  -4.119  1.00 52.69           C  
ATOM    680  CE  LYS B  88       6.127 -16.473  -4.659  1.00 52.69           C  
ATOM    681  NZ  LYS B  88       4.789 -15.992  -5.118  1.00 52.69           N  
ATOM    682  N   ARG B  89      12.180 -14.046  -3.968  1.00 50.79           N  
ATOM    683  CA  ARG B  89      13.231 -13.982  -4.979  1.00 50.79           C  
ATOM    684  C   ARG B  89      14.466 -14.758  -4.535  1.00 50.79           C  
ATOM    685  CB  ARG B  89      13.604 -12.528  -5.276  1.00 50.79           C  
ATOM    686  O   ARG B  89      15.091 -15.454  -5.339  1.00 50.79           O  
ATOM    687  CG  ARG B  89      13.621 -12.187  -6.758  1.00 50.79           C  
ATOM    688  CD  ARG B  89      13.976 -10.726  -6.996  1.00 50.79           C  
ATOM    689  NE  ARG B  89      13.896 -10.376  -8.412  1.00 50.79           N  
ATOM    690  NH1 ARG B  89      14.895  -8.307  -8.169  1.00 50.79           N  
ATOM    691  NH2 ARG B  89      14.212  -9.020 -10.238  1.00 50.79           N  
ATOM    692  CZ  ARG B  89      14.335  -9.235  -8.936  1.00 50.79           C  
ATOM    693  N   LYS B  90      14.806 -14.510  -3.269  1.00 51.06           N  
ATOM    694  CA  LYS B  90      15.954 -15.233  -2.729  1.00 51.06           C  
ATOM    695  C   LYS B  90      15.724 -16.741  -2.774  1.00 51.06           C  
ATOM    696  CB  LYS B  90      16.241 -14.789  -1.294  1.00 51.06           C  
ATOM    697  O   LYS B  90      16.640 -17.504  -3.087  1.00 51.06           O  
ATOM    698  CG  LYS B  90      17.424 -13.842  -1.164  1.00 51.06           C  
ATOM    699  CD  LYS B  90      17.620 -13.387   0.277  1.00 51.06           C  
ATOM    700  CE  LYS B  90      18.721 -12.341   0.389  1.00 51.06           C  
ATOM    701  NZ  LYS B  90      18.884 -11.856   1.792  1.00 51.06           N  
ATOM    702  N   GLN B  91      14.590 -17.150  -2.407  1.00 47.01           N  
ATOM    703  CA  GLN B  91      14.256 -18.570  -2.420  1.00 47.01           C  
ATOM    704  C   GLN B  91      14.291 -19.131  -3.839  1.00 47.01           C  
ATOM    705  CB  GLN B  91      12.878 -18.803  -1.797  1.00 47.01           C  
ATOM    706  O   GLN B  91      14.739 -20.259  -4.056  1.00 47.01           O  
ATOM    707  CG  GLN B  91      12.929 -19.415  -0.404  1.00 47.01           C  
ATOM    708  CD  GLN B  91      11.652 -19.188   0.384  1.00 47.01           C  
ATOM    709  NE2 GLN B  91      11.744 -19.292   1.705  1.00 47.01           N  
ATOM    710  OE1 GLN B  91      10.592 -18.921  -0.191  1.00 47.01           O  
ATOM    711  N   GLU B  92      13.786 -18.376  -4.787  1.00 47.31           N  
ATOM    712  CA  GLU B  92      13.818 -18.794  -6.185  1.00 47.31           C  
ATOM    713  C   GLU B  92      15.253 -18.952  -6.681  1.00 47.31           C  
ATOM    714  CB  GLU B  92      13.065 -17.793  -7.063  1.00 47.31           C  
ATOM    715  O   GLU B  92      15.557 -19.881  -7.432  1.00 47.31           O  
ATOM    716  CG  GLU B  92      11.550 -17.910  -6.970  1.00 47.31           C  
ATOM    717  CD  GLU B  92      10.816 -16.829  -7.747  1.00 47.31           C  
ATOM    718  OE1 GLU B  92       9.564 -16.833  -7.756  1.00 47.31           O  
ATOM    719  OE2 GLU B  92      11.497 -15.972  -8.352  1.00 47.31           O  
ATOM    720  N   GLU B  93      16.096 -17.998  -6.311  1.00 47.97           N  
ATOM    721  CA  GLU B  93      17.485 -18.009  -6.761  1.00 47.97           C  
ATOM    722  C   GLU B  93      18.264 -19.154  -6.119  1.00 47.97           C  
ATOM    723  CB  GLU B  93      18.162 -16.672  -6.449  1.00 47.97           C  
ATOM    724  O   GLU B  93      19.185 -19.703  -6.727  1.00 47.97           O  
ATOM    725  CG  GLU B  93      18.016 -15.636  -7.554  1.00 47.97           C  
ATOM    726  CD  GLU B  93      18.636 -14.293  -7.203  1.00 47.97           C  
ATOM    727  OE1 GLU B  93      18.578 -13.361  -8.038  1.00 47.97           O  
ATOM    728  OE2 GLU B  93      19.184 -14.172  -6.085  1.00 47.97           O  
ATOM    729  N   THR B  94      17.894 -19.723  -4.949  1.00 52.07           N  
ATOM    730  CA  THR B  94      18.851 -20.509  -4.180  1.00 52.07           C  
ATOM    731  C   THR B  94      18.446 -21.980  -4.154  1.00 52.07           C  
ATOM    732  CB  THR B  94      18.976 -19.983  -2.738  1.00 52.07           C  
ATOM    733  O   THR B  94      19.058 -22.786  -3.450  1.00 52.07           O  
ATOM    734  CG2 THR B  94      19.727 -18.656  -2.699  1.00 52.07           C  
ATOM    735  OG1 THR B  94      17.666 -19.794  -2.189  1.00 52.07           O  
ATOM    736  N   THR B  95      17.383 -22.482  -4.686  1.00 58.98           N  
ATOM    737  CA  THR B  95      17.291 -23.916  -4.439  1.00 58.98           C  
ATOM    738  C   THR B  95      18.300 -24.678  -5.292  1.00 58.98           C  
ATOM    739  CB  THR B  95      15.872 -24.442  -4.725  1.00 58.98           C  
ATOM    740  O   THR B  95      18.327 -24.526  -6.516  1.00 58.98           O  
ATOM    741  CG2 THR B  95      14.934 -24.157  -3.557  1.00 58.98           C  
ATOM    742  OG1 THR B  95      15.360 -23.804  -5.902  1.00 58.98           O  
ATOM    743  N   LEU B  96      19.394 -25.053  -4.688  1.00 68.89           N  
ATOM    744  CA  LEU B  96      20.471 -25.782  -5.350  1.00 68.89           C  
ATOM    745  C   LEU B  96      20.225 -27.286  -5.291  1.00 68.89           C  
ATOM    746  CB  LEU B  96      21.819 -25.447  -4.706  1.00 68.89           C  
ATOM    747  O   LEU B  96      19.602 -27.781  -4.349  1.00 68.89           O  
ATOM    748  CG  LEU B  96      22.280 -23.993  -4.815  1.00 68.89           C  
ATOM    749  CD1 LEU B  96      23.543 -23.774  -3.987  1.00 68.89           C  
ATOM    750  CD2 LEU B  96      22.518 -23.615  -6.273  1.00 68.89           C  
ATOM    751  N   CYS B  97      20.457 -27.924  -6.398  1.00 73.44           N  
ATOM    752  CA  CYS B  97      20.444 -29.383  -6.415  1.00 73.44           C  
ATOM    753  C   CYS B  97      21.339 -29.949  -5.319  1.00 73.44           C  
ATOM    754  CB  CYS B  97      20.896 -29.907  -7.777  1.00 73.44           C  
ATOM    755  O   CYS B  97      22.520 -29.609  -5.239  1.00 73.44           O  
ATOM    756  SG  CYS B  97      21.025 -31.707  -7.858  1.00 73.44           S  
ATOM    757  N   GLU B  98      20.816 -30.722  -4.480  1.00 76.15           N  
ATOM    758  CA  GLU B  98      21.545 -31.311  -3.360  1.00 76.15           C  
ATOM    759  C   GLU B  98      22.702 -32.178  -3.850  1.00 76.15           C  
ATOM    760  CB  GLU B  98      20.604 -32.137  -2.480  1.00 76.15           C  
ATOM    761  O   GLU B  98      23.755 -32.235  -3.212  1.00 76.15           O  
ATOM    762  CG  GLU B  98      19.579 -31.303  -1.725  1.00 76.15           C  
ATOM    763  CD  GLU B  98      18.639 -32.138  -0.869  1.00 76.15           C  
ATOM    764  OE1 GLU B  98      17.769 -31.559  -0.181  1.00 76.15           O  
ATOM    765  OE2 GLU B  98      18.776 -33.382  -0.886  1.00 76.15           O  
ATOM    766  N   LYS B  99      22.563 -32.775  -4.937  1.00 80.28           N  
ATOM    767  CA  LYS B  99      23.566 -33.688  -5.477  1.00 80.28           C  
ATOM    768  C   LYS B  99      24.687 -32.923  -6.174  1.00 80.28           C  
ATOM    769  CB  LYS B  99      22.924 -34.678  -6.450  1.00 80.28           C  
ATOM    770  O   LYS B  99      25.863 -33.263  -6.027  1.00 80.28           O  
ATOM    771  CG  LYS B  99      22.172 -35.813  -5.771  1.00 80.28           C  
ATOM    772  CD  LYS B  99      21.640 -36.817  -6.785  1.00 80.28           C  
ATOM    773  CE  LYS B  99      20.817 -37.908  -6.115  1.00 80.28           C  
ATOM    774  NZ  LYS B  99      20.301 -38.901  -7.105  1.00 80.28           N  
ATOM    775  N   HIS B 100      24.377 -31.829  -6.872  1.00 83.11           N  
ATOM    776  CA  HIS B 100      25.356 -31.191  -7.746  1.00 83.11           C  
ATOM    777  C   HIS B 100      25.659 -29.769  -7.287  1.00 83.11           C  
ATOM    778  CB  HIS B 100      24.858 -31.181  -9.192  1.00 83.11           C  
ATOM    779  O   HIS B 100      26.553 -29.115  -7.828  1.00 83.11           O  
ATOM    780  CG  HIS B 100      24.558 -32.543  -9.732  1.00 83.11           C  
ATOM    781  CD2 HIS B 100      25.373 -33.586 -10.016  1.00 83.11           C  
ATOM    782  ND1 HIS B 100      23.281 -32.954 -10.047  1.00 83.11           N  
ATOM    783  CE1 HIS B 100      23.324 -34.196 -10.502  1.00 83.11           C  
ATOM    784  NE2 HIS B 100      24.582 -34.602 -10.493  1.00 83.11           N  
ATOM    785  N   ASN B 101      24.916 -29.326  -6.282  1.00 80.57           N  
ATOM    786  CA  ASN B 101      25.093 -27.972  -5.768  1.00 80.57           C  
ATOM    787  C   ASN B 101      24.985 -26.932  -6.880  1.00 80.57           C  
ATOM    788  CB  ASN B 101      26.437 -27.842  -5.049  1.00 80.57           C  
ATOM    789  O   ASN B 101      25.750 -25.965  -6.908  1.00 80.57           O  
ATOM    790  CG  ASN B 101      26.342 -27.021  -3.778  1.00 80.57           C  
ATOM    791  ND2 ASN B 101      27.288 -26.108  -3.591  1.00 80.57           N  
ATOM    792  OD1 ASN B 101      25.428 -27.206  -2.971  1.00 80.57           O  
ATOM    793  N   GLN B 102      24.139 -27.182  -7.811  1.00 73.11           N  
ATOM    794  CA  GLN B 102      23.819 -26.273  -8.907  1.00 73.11           C  
ATOM    795  C   GLN B 102      22.358 -25.835  -8.849  1.00 73.11           C  
ATOM    796  CB  GLN B 102      24.117 -26.931 -10.255  1.00 73.11           C  
ATOM    797  O   GLN B 102      21.511 -26.550  -8.312  1.00 73.11           O  
ATOM    798  CG  GLN B 102      25.603 -27.080 -10.552  1.00 73.11           C  
ATOM    799  CD  GLN B 102      26.154 -25.935 -11.380  1.00 73.11           C  
ATOM    800  NE2 GLN B 102      27.395 -25.548 -11.105  1.00 73.11           N  
ATOM    801  OE1 GLN B 102      25.471 -25.403 -12.261  1.00 73.11           O  
ATOM    802  N   PRO B 103      22.081 -24.680  -9.346  1.00 72.97           N  
ATOM    803  CA  PRO B 103      20.695 -24.206  -9.351  1.00 72.97           C  
ATOM    804  C   PRO B 103      19.754 -25.144 -10.104  1.00 72.97           C  
ATOM    805  CB  PRO B 103      20.789 -22.849 -10.053  1.00 72.97           C  
ATOM    806  O   PRO B 103      20.122 -25.686 -11.150  1.00 72.97           O  
ATOM    807  CG  PRO B 103      22.253 -22.563 -10.139  1.00 72.97           C  
ATOM    808  CD  PRO B 103      23.004 -23.834  -9.859  1.00 72.97           C  
ATOM    809  N   LEU B 104      18.624 -25.378  -9.541  1.00 75.80           N  
ATOM    810  CA  LEU B 104      17.584 -26.157 -10.203  1.00 75.80           C  
ATOM    811  C   LEU B 104      16.938 -25.357 -11.329  1.00 75.80           C  
ATOM    812  CB  LEU B 104      16.517 -26.594  -9.195  1.00 75.80           C  
ATOM    813  O   LEU B 104      16.285 -24.341 -11.079  1.00 75.80           O  
ATOM    814  CG  LEU B 104      16.966 -27.585  -8.120  1.00 75.80           C  
ATOM    815  CD1 LEU B 104      15.913 -27.688  -7.022  1.00 75.80           C  
ATOM    816  CD2 LEU B 104      17.242 -28.953  -8.734  1.00 75.80           C  
ATOM    817  N   SER B 105      17.156 -25.779 -12.590  1.00 72.08           N  
ATOM    818  CA  SER B 105      16.715 -24.927 -13.690  1.00 72.08           C  
ATOM    819  C   SER B 105      15.985 -25.737 -14.757  1.00 72.08           C  
ATOM    820  CB  SER B 105      17.905 -24.199 -14.315  1.00 72.08           C  
ATOM    821  O   SER B 105      15.545 -25.186 -15.768  1.00 72.08           O  
ATOM    822  OG  SER B 105      18.867 -25.124 -14.793  1.00 72.08           O  
ATOM    823  N   VAL B 106      15.890 -27.072 -14.579  1.00 78.27           N  
ATOM    824  CA  VAL B 106      15.263 -27.889 -15.613  1.00 78.27           C  
ATOM    825  C   VAL B 106      14.130 -28.712 -15.005  1.00 78.27           C  
ATOM    826  CB  VAL B 106      16.288 -28.820 -16.300  1.00 78.27           C  
ATOM    827  O   VAL B 106      14.169 -29.055 -13.821  1.00 78.27           O  
ATOM    828  CG1 VAL B 106      16.947 -28.116 -17.485  1.00 78.27           C  
ATOM    829  CG2 VAL B 106      17.342 -29.285 -15.297  1.00 78.27           C  
ATOM    830  N   PHE B 107      13.099 -28.940 -15.849  1.00 77.99           N  
ATOM    831  CA  PHE B 107      11.932 -29.700 -15.417  1.00 77.99           C  
ATOM    832  C   PHE B 107      11.826 -31.012 -16.184  1.00 77.99           C  
ATOM    833  CB  PHE B 107      10.653 -28.878 -15.604  1.00 77.99           C  
ATOM    834  O   PHE B 107      11.927 -31.029 -17.413  1.00 77.99           O  
ATOM    835  CG  PHE B 107       9.397 -29.612 -15.218  1.00 77.99           C  
ATOM    836  CD1 PHE B 107       8.531 -30.094 -16.192  1.00 77.99           C  
ATOM    837  CD2 PHE B 107       9.083 -29.820 -13.882  1.00 77.99           C  
ATOM    838  CE1 PHE B 107       7.368 -30.774 -15.838  1.00 77.99           C  
ATOM    839  CE2 PHE B 107       7.923 -30.499 -13.521  1.00 77.99           C  
ATOM    840  CZ  PHE B 107       7.066 -30.974 -14.500  1.00 77.99           C  
ATOM    841  N   CYS B 108      11.668 -32.084 -15.410  1.00 78.38           N  
ATOM    842  CA  CYS B 108      11.453 -33.400 -16.002  1.00 78.38           C  
ATOM    843  C   CYS B 108       9.968 -33.743 -16.044  1.00 78.38           C  
ATOM    844  CB  CYS B 108      12.211 -34.471 -15.218  1.00 78.38           C  
ATOM    845  O   CYS B 108       9.342 -33.938 -15.000  1.00 78.38           O  
ATOM    846  SG  CYS B 108      12.079 -36.125 -15.932  1.00 78.38           S  
ATOM    847  N   LYS B 109       9.427 -33.951 -17.185  1.00 71.28           N  
ATOM    848  CA  LYS B 109       8.000 -34.178 -17.396  1.00 71.28           C  
ATOM    849  C   LYS B 109       7.576 -35.543 -16.860  1.00 71.28           C  
ATOM    850  CB  LYS B 109       7.652 -34.067 -18.881  1.00 71.28           C  
ATOM    851  O   LYS B 109       6.512 -35.673 -16.252  1.00 71.28           O  
ATOM    852  CG  LYS B 109       6.159 -34.106 -19.171  1.00 71.28           C  
ATOM    853  CD  LYS B 109       5.875 -33.969 -20.661  1.00 71.28           C  
ATOM    854  CE  LYS B 109       4.387 -34.090 -20.961  1.00 71.28           C  
ATOM    855  NZ  LYS B 109       4.110 -34.017 -22.427  1.00 71.28           N  
ATOM    856  N   GLU B 110       8.363 -36.489 -17.035  1.00 69.96           N  
ATOM    857  CA  GLU B 110       8.033 -37.852 -16.629  1.00 69.96           C  
ATOM    858  C   GLU B 110       8.018 -37.988 -15.110  1.00 69.96           C  
ATOM    859  CB  GLU B 110       9.023 -38.849 -17.237  1.00 69.96           C  
ATOM    860  O   GLU B 110       7.112 -38.605 -14.545  1.00 69.96           O  
ATOM    861  CG  GLU B 110       8.859 -39.042 -18.737  1.00 69.96           C  
ATOM    862  CD  GLU B 110       9.626 -38.019 -19.561  1.00 69.96           C  
ATOM    863  OE1 GLU B 110       9.687 -38.163 -20.803  1.00 69.96           O  
ATOM    864  OE2 GLU B 110      10.170 -37.067 -18.959  1.00 69.96           O  
ATOM    865  N   ASP B 111       8.972 -37.378 -14.500  1.00 70.91           N  
ATOM    866  CA  ASP B 111       9.106 -37.492 -13.051  1.00 70.91           C  
ATOM    867  C   ASP B 111       8.413 -36.331 -12.342  1.00 70.91           C  
ATOM    868  CB  ASP B 111      10.582 -37.548 -12.651  1.00 70.91           C  
ATOM    869  O   ASP B 111       8.285 -36.332 -11.116  1.00 70.91           O  
ATOM    870  CG  ASP B 111      11.289 -38.788 -13.167  1.00 70.91           C  
ATOM    871  OD1 ASP B 111      10.644 -39.851 -13.292  1.00 70.91           O  
ATOM    872  OD2 ASP B 111      12.505 -38.703 -13.447  1.00 70.91           O  
ATOM    873  N   LEU B 112       7.977 -35.403 -13.109  1.00 67.67           N  
ATOM    874  CA  LEU B 112       7.291 -34.221 -12.599  1.00 67.67           C  
ATOM    875  C   LEU B 112       8.100 -33.557 -11.491  1.00 67.67           C  
ATOM    876  CB  LEU B 112       5.899 -34.592 -12.079  1.00 67.67           C  
ATOM    877  O   LEU B 112       7.558 -33.225 -10.434  1.00 67.67           O  
ATOM    878  CG  LEU B 112       4.913 -35.140 -13.112  1.00 67.67           C  
ATOM    879  CD1 LEU B 112       3.638 -35.618 -12.426  1.00 67.67           C  
ATOM    880  CD2 LEU B 112       4.596 -34.082 -14.163  1.00 67.67           C  
ATOM    881  N   MET B 113       9.339 -33.302 -11.775  1.00 71.89           N  
ATOM    882  CA  MET B 113      10.208 -32.676 -10.783  1.00 71.89           C  
ATOM    883  C   MET B 113      11.182 -31.707 -11.447  1.00 71.89           C  
ATOM    884  CB  MET B 113      10.980 -33.737  -9.997  1.00 71.89           C  
ATOM    885  O   MET B 113      11.512 -31.862 -12.624  1.00 71.89           O  
ATOM    886  CG  MET B 113      11.941 -34.552 -10.848  1.00 71.89           C  
ATOM    887  SD  MET B 113      12.767 -35.885  -9.895  1.00 71.89           S  
ATOM    888  CE  MET B 113      13.748 -34.890  -8.738  1.00 71.89           C  
ATOM    889  N   VAL B 114      11.621 -30.738 -10.645  1.00 74.88           N  
ATOM    890  CA  VAL B 114      12.632 -29.786 -11.097  1.00 74.88           C  
ATOM    891  C   VAL B 114      14.025 -30.315 -10.765  1.00 74.88           C  
ATOM    892  CB  VAL B 114      12.425 -28.394 -10.460  1.00 74.88           C  
ATOM    893  O   VAL B 114      14.254 -30.834  -9.669  1.00 74.88           O  
ATOM    894  CG1 VAL B 114      13.049 -27.304 -11.329  1.00 74.88           C  
ATOM    895  CG2 VAL B 114      10.937 -28.122 -10.244  1.00 74.88           C  
ATOM    896  N   LEU B 115      14.915 -30.254 -11.798  1.00 77.85           N  
ATOM    897  CA  LEU B 115      16.262 -30.802 -11.684  1.00 77.85           C  
ATOM    898  C   LEU B 115      17.307 -29.763 -12.074  1.00 77.85           C  
ATOM    899  CB  LEU B 115      16.410 -32.047 -12.563  1.00 77.85           C  
ATOM    900  O   LEU B 115      16.967 -28.702 -12.603  1.00 77.85           O  
ATOM    901  CG  LEU B 115      15.351 -33.136 -12.381  1.00 77.85           C  
ATOM    902  CD1 LEU B 115      15.445 -34.160 -13.506  1.00 77.85           C  
ATOM    903  CD2 LEU B 115      15.505 -33.810 -11.022  1.00 77.85           C  
ATOM    904  N   CYS B 116      18.541 -29.995 -11.703  1.00 77.95           N  
ATOM    905  CA  CYS B 116      19.656 -29.259 -12.290  1.00 77.95           C  
ATOM    906  C   CYS B 116      20.097 -29.895 -13.603  1.00 77.95           C  
ATOM    907  CB  CYS B 116      20.833 -29.205 -11.318  1.00 77.95           C  
ATOM    908  O   CYS B 116      19.764 -31.048 -13.883  1.00 77.95           O  
ATOM    909  SG  CYS B 116      21.772 -30.745 -11.224  1.00 77.95           S  
ATOM    910  N   PRO B 117      20.832 -29.168 -14.429  1.00 82.67           N  
ATOM    911  CA  PRO B 117      21.255 -29.688 -15.732  1.00 82.67           C  
ATOM    912  C   PRO B 117      22.073 -30.972 -15.617  1.00 82.67           C  
ATOM    913  CB  PRO B 117      22.103 -28.550 -16.307  1.00 82.67           C  
ATOM    914  O   PRO B 117      21.974 -31.850 -16.479  1.00 82.67           O  
ATOM    915  CG  PRO B 117      21.614 -27.321 -15.613  1.00 82.67           C  
ATOM    916  CD  PRO B 117      21.158 -27.701 -14.233  1.00 82.67           C  
ATOM    917  N   LEU B 118      22.759 -31.120 -14.479  1.00 86.27           N  
ATOM    918  CA  LEU B 118      23.610 -32.294 -14.316  1.00 86.27           C  
ATOM    919  C   LEU B 118      22.781 -33.518 -13.942  1.00 86.27           C  
ATOM    920  CB  LEU B 118      24.676 -32.039 -13.248  1.00 86.27           C  
ATOM    921  O   LEU B 118      23.187 -34.653 -14.206  1.00 86.27           O  
ATOM    922  CG  LEU B 118      25.777 -31.042 -13.613  1.00 86.27           C  
ATOM    923  CD1 LEU B 118      26.595 -30.679 -12.378  1.00 86.27           C  
ATOM    924  CD2 LEU B 118      26.675 -31.613 -14.706  1.00 86.27           C  
ATOM    925  N   CYS B 119      21.694 -33.380 -13.377  1.00 86.11           N  
ATOM    926  CA  CYS B 119      20.802 -34.474 -13.010  1.00 86.11           C  
ATOM    927  C   CYS B 119      20.178 -35.107 -14.248  1.00 86.11           C  
ATOM    928  CB  CYS B 119      19.703 -33.978 -12.070  1.00 86.11           C  
ATOM    929  O   CYS B 119      19.662 -36.225 -14.186  1.00 86.11           O  
ATOM    930  SG  CYS B 119      20.275 -33.657 -10.387  1.00 86.11           S  
ATOM    931  N   THR B 120      20.232 -34.392 -15.345  1.00 83.16           N  
ATOM    932  CA  THR B 120      19.608 -34.870 -16.574  1.00 83.16           C  
ATOM    933  C   THR B 120      20.533 -35.835 -17.310  1.00 83.16           C  
ATOM    934  CB  THR B 120      19.236 -33.700 -17.503  1.00 83.16           C  
ATOM    935  O   THR B 120      20.115 -36.499 -18.261  1.00 83.16           O  
ATOM    936  CG2 THR B 120      18.255 -32.749 -16.826  1.00 83.16           C  
ATOM    937  OG1 THR B 120      20.424 -32.976 -17.849  1.00 83.16           O  
ATOM    938  N   GLN B 121      21.772 -35.917 -16.860  1.00 81.98           N  
ATOM    939  CA  GLN B 121      22.739 -36.809 -17.489  1.00 81.98           C  
ATOM    940  C   GLN B 121      22.551 -38.247 -17.015  1.00 81.98           C  
ATOM    941  CB  GLN B 121      24.167 -36.343 -17.200  1.00 81.98           C  
ATOM    942  O   GLN B 121      22.059 -38.483 -15.910  1.00 81.98           O  
ATOM    943  CG  GLN B 121      24.477 -34.947 -17.724  1.00 81.98           C  
ATOM    944  CD  GLN B 121      25.463 -34.958 -18.876  1.00 81.98           C  
ATOM    945  NE2 GLN B 121      25.361 -33.965 -19.753  1.00 81.98           N  
ATOM    946  OE1 GLN B 121      26.311 -35.850 -18.976  1.00 81.98           O  
ATOM    947  N   PRO B 122      22.841 -39.216 -17.895  1.00 81.82           N  
ATOM    948  CA  PRO B 122      22.756 -40.624 -17.500  1.00 81.82           C  
ATOM    949  C   PRO B 122      23.612 -40.947 -16.277  1.00 81.82           C  
ATOM    950  CB  PRO B 122      23.268 -41.368 -18.736  1.00 81.82           C  
ATOM    951  O   PRO B 122      24.656 -40.324 -16.069  1.00 81.82           O  
ATOM    952  CG  PRO B 122      23.265 -40.346 -19.826  1.00 81.82           C  
ATOM    953  CD  PRO B 122      23.285 -38.981 -19.200  1.00 81.82           C  
ATOM    954  N   PRO B 123      23.019 -41.827 -15.220  1.00 77.44           N  
ATOM    955  CA  PRO B 123      21.915 -42.738 -15.529  1.00 77.44           C  
ATOM    956  C   PRO B 123      20.558 -42.192 -15.090  1.00 77.44           C  
ATOM    957  CB  PRO B 123      22.273 -44.004 -14.746  1.00 77.44           C  
ATOM    958  O   PRO B 123      19.518 -42.729 -15.477  1.00 77.44           O  
ATOM    959  CG  PRO B 123      23.184 -43.536 -13.658  1.00 77.44           C  
ATOM    960  CD  PRO B 123      23.828 -42.251 -14.095  1.00 77.44           C  
ATOM    961  N   ASP B 124      20.621 -41.151 -14.394  1.00 74.73           N  
ATOM    962  CA  ASP B 124      19.383 -40.603 -13.848  1.00 74.73           C  
ATOM    963  C   ASP B 124      18.580 -39.880 -14.926  1.00 74.73           C  
ATOM    964  CB  ASP B 124      19.684 -39.651 -12.688  1.00 74.73           C  
ATOM    965  O   ASP B 124      19.149 -39.184 -15.770  1.00 74.73           O  
ATOM    966  CG  ASP B 124      20.226 -40.363 -11.461  1.00 74.73           C  
ATOM    967  OD1 ASP B 124      19.876 -41.542 -11.236  1.00 74.73           O  
ATOM    968  OD2 ASP B 124      21.007 -39.739 -10.711  1.00 74.73           O  
ATOM    969  N   HIS B 125      17.295 -40.074 -15.114  1.00 76.84           N  
ATOM    970  CA  HIS B 125      16.335 -39.424 -15.998  1.00 76.84           C  
ATOM    971  C   HIS B 125      16.686 -39.662 -17.463  1.00 76.84           C  
ATOM    972  CB  HIS B 125      16.273 -37.922 -15.711  1.00 76.84           C  
ATOM    973  O   HIS B 125      16.456 -38.795 -18.310  1.00 76.84           O  
ATOM    974  CG  HIS B 125      15.874 -37.596 -14.307  1.00 76.84           C  
ATOM    975  CD2 HIS B 125      16.620 -37.294 -13.218  1.00 76.84           C  
ATOM    976  ND1 HIS B 125      14.559 -37.561 -13.896  1.00 76.84           N  
ATOM    977  CE1 HIS B 125      14.514 -37.249 -12.611  1.00 76.84           C  
ATOM    978  NE2 HIS B 125      15.752 -37.082 -12.176  1.00 76.84           N  
ATOM    979  N   GLN B 126      17.492 -40.611 -17.674  1.00 78.92           N  
ATOM    980  CA  GLN B 126      17.834 -41.000 -19.038  1.00 78.92           C  
ATOM    981  C   GLN B 126      16.580 -41.266 -19.865  1.00 78.92           C  
ATOM    982  CB  GLN B 126      18.733 -42.238 -19.034  1.00 78.92           C  
ATOM    983  O   GLN B 126      15.702 -42.024 -19.445  1.00 78.92           O  
ATOM    984  CG  GLN B 126      19.342 -42.560 -20.392  1.00 78.92           C  
ATOM    985  CD  GLN B 126      20.325 -43.714 -20.335  1.00 78.92           C  
ATOM    986  NE2 GLN B 126      21.217 -43.782 -21.317  1.00 78.92           N  
ATOM    987  OE1 GLN B 126      20.283 -44.538 -19.416  1.00 78.92           O  
ATOM    988  N   GLY B 127      16.431 -40.617 -21.005  1.00 79.85           N  
ATOM    989  CA  GLY B 127      15.290 -40.811 -21.886  1.00 79.85           C  
ATOM    990  C   GLY B 127      14.096 -39.952 -21.513  1.00 79.85           C  
ATOM    991  O   GLY B 127      13.050 -40.019 -22.162  1.00 79.85           O  
ATOM    992  N   HIS B 128      14.139 -39.211 -20.396  1.00 85.66           N  
ATOM    993  CA  HIS B 128      13.036 -38.347 -19.990  1.00 85.66           C  
ATOM    994  C   HIS B 128      13.066 -37.023 -20.745  1.00 85.66           C  
ATOM    995  CB  HIS B 128      13.083 -38.093 -18.482  1.00 85.66           C  
ATOM    996  O   HIS B 128      14.124 -36.594 -21.212  1.00 85.66           O  
ATOM    997  CG  HIS B 128      12.807 -39.312 -17.659  1.00 85.66           C  
ATOM    998  CD2 HIS B 128      12.684 -40.613 -18.012  1.00 85.66           C  
ATOM    999  ND1 HIS B 128      12.621 -39.262 -16.295  1.00 85.66           N  
ATOM   1000  CE1 HIS B 128      12.395 -40.484 -15.842  1.00 85.66           C  
ATOM   1001  NE2 HIS B 128      12.428 -41.322 -16.864  1.00 85.66           N  
ATOM   1002  N   HIS B 129      11.818 -36.461 -20.928  1.00 79.84           N  
ATOM   1003  CA  HIS B 129      11.685 -35.137 -21.526  1.00 79.84           C  
ATOM   1004  C   HIS B 129      11.919 -34.040 -20.492  1.00 79.84           C  
ATOM   1005  CB  HIS B 129      10.303 -34.972 -22.161  1.00 79.84           C  
ATOM   1006  O   HIS B 129      11.143 -33.897 -19.545  1.00 79.84           O  
ATOM   1007  CG  HIS B 129      10.294 -35.187 -23.641  1.00 79.84           C  
ATOM   1008  CD2 HIS B 129      10.327 -34.305 -24.668  1.00 79.84           C  
ATOM   1009  ND1 HIS B 129      10.241 -36.441 -24.210  1.00 79.84           N  
ATOM   1010  CE1 HIS B 129      10.244 -36.320 -25.528  1.00 79.84           C  
ATOM   1011  NE2 HIS B 129      10.295 -35.035 -25.831  1.00 79.84           N  
ATOM   1012  N   VAL B 130      13.088 -33.354 -20.645  1.00 79.39           N  
ATOM   1013  CA  VAL B 130      13.440 -32.293 -19.707  1.00 79.39           C  
ATOM   1014  C   VAL B 130      13.451 -30.948 -20.429  1.00 79.39           C  
ATOM   1015  CB  VAL B 130      14.811 -32.554 -19.043  1.00 79.39           C  
ATOM   1016  O   VAL B 130      13.797 -30.873 -21.610  1.00 79.39           O  
ATOM   1017  CG1 VAL B 130      14.744 -33.775 -18.127  1.00 79.39           C  
ATOM   1018  CG2 VAL B 130      15.891 -32.739 -20.107  1.00 79.39           C  
ATOM   1019  N   ARG B 131      12.870 -29.912 -19.807  1.00 75.21           N  
ATOM   1020  CA  ARG B 131      12.853 -28.562 -20.362  1.00 75.21           C  
ATOM   1021  C   ARG B 131      13.184 -27.526 -19.293  1.00 75.21           C  
ATOM   1022  CB  ARG B 131      11.490 -28.255 -20.986  1.00 75.21           C  
ATOM   1023  O   ARG B 131      13.052 -27.797 -18.098  1.00 75.21           O  
ATOM   1024  CG  ARG B 131      10.319 -28.454 -20.038  1.00 75.21           C  
ATOM   1025  CD  ARG B 131       8.985 -28.211 -20.729  1.00 75.21           C  
ATOM   1026  NE  ARG B 131       7.919 -29.019 -20.144  1.00 75.21           N  
ATOM   1027  NH1 ARG B 131       6.196 -27.789 -21.069  1.00 75.21           N  
ATOM   1028  NH2 ARG B 131       5.734 -29.598 -19.739  1.00 75.21           N  
ATOM   1029  CZ  ARG B 131       6.619 -28.800 -20.318  1.00 75.21           C  
ATOM   1030  N   PRO B 132      13.743 -26.431 -19.810  1.00 76.00           N  
ATOM   1031  CA  PRO B 132      13.967 -25.359 -18.837  1.00 76.00           C  
ATOM   1032  C   PRO B 132      12.710 -25.009 -18.044  1.00 76.00           C  
ATOM   1033  CB  PRO B 132      14.409 -24.180 -19.708  1.00 76.00           C  
ATOM   1034  O   PRO B 132      11.605 -25.026 -18.593  1.00 76.00           O  
ATOM   1035  CG  PRO B 132      14.918 -24.805 -20.967  1.00 76.00           C  
ATOM   1036  CD  PRO B 132      14.174 -26.089 -21.197  1.00 76.00           C  
ATOM   1037  N   ILE B 133      12.841 -24.770 -16.745  1.00 68.19           N  
ATOM   1038  CA  ILE B 133      11.744 -24.558 -15.807  1.00 68.19           C  
ATOM   1039  C   ILE B 133      10.871 -23.401 -16.288  1.00 68.19           C  
ATOM   1040  CB  ILE B 133      12.267 -24.278 -14.380  1.00 68.19           C  
ATOM   1041  O   ILE B 133       9.646 -23.440 -16.147  1.00 68.19           O  
ATOM   1042  CG1 ILE B 133      11.176 -24.572 -13.344  1.00 68.19           C  
ATOM   1043  CG2 ILE B 133      12.761 -22.833 -14.260  1.00 68.19           C  
ATOM   1044  CD1 ILE B 133      11.707 -24.818 -11.939  1.00 68.19           C  
ATOM   1045  N   GLU B 134      11.474 -22.415 -16.846  1.00 58.93           N  
ATOM   1046  CA  GLU B 134      10.716 -21.256 -17.309  1.00 58.93           C  
ATOM   1047  C   GLU B 134       9.717 -21.647 -18.393  1.00 58.93           C  
ATOM   1048  CB  GLU B 134      11.660 -20.169 -17.830  1.00 58.93           C  
ATOM   1049  O   GLU B 134       8.572 -21.191 -18.384  1.00 58.93           O  
ATOM   1050  CG  GLU B 134      12.601 -19.612 -16.771  1.00 58.93           C  
ATOM   1051  CD  GLU B 134      13.673 -18.698 -17.343  1.00 58.93           C  
ATOM   1052  OE1 GLU B 134      14.529 -18.209 -16.571  1.00 58.93           O  
ATOM   1053  OE2 GLU B 134      13.657 -18.468 -18.573  1.00 58.93           O  
ATOM   1054  N   LYS B 135      10.163 -22.424 -19.259  1.00 59.31           N  
ATOM   1055  CA  LYS B 135       9.288 -22.879 -20.336  1.00 59.31           C  
ATOM   1056  C   LYS B 135       8.219 -23.833 -19.809  1.00 59.31           C  
ATOM   1057  CB  LYS B 135      10.101 -23.561 -21.437  1.00 59.31           C  
ATOM   1058  O   LYS B 135       7.063 -23.773 -20.233  1.00 59.31           O  
ATOM   1059  CG  LYS B 135      10.672 -22.600 -22.470  1.00 59.31           C  
ATOM   1060  CD  LYS B 135      11.273 -23.345 -23.654  1.00 59.31           C  
ATOM   1061  CE  LYS B 135      11.903 -22.387 -24.657  1.00 59.31           C  
ATOM   1062  NZ  LYS B 135      12.518 -23.115 -25.807  1.00 59.31           N  
ATOM   1063  N   ALA B 136       8.614 -24.640 -18.870  1.00 63.11           N  
ATOM   1064  CA  ALA B 136       7.677 -25.581 -18.261  1.00 63.11           C  
ATOM   1065  C   ALA B 136       6.595 -24.846 -17.475  1.00 63.11           C  
ATOM   1066  CB  ALA B 136       8.419 -26.558 -17.353  1.00 63.11           C  
ATOM   1067  O   ALA B 136       5.418 -25.209 -17.539  1.00 63.11           O  
ATOM   1068  N   ALA B 137       7.030 -23.912 -16.817  1.00 56.19           N  
ATOM   1069  CA  ALA B 137       6.097 -23.111 -16.029  1.00 56.19           C  
ATOM   1070  C   ALA B 137       5.050 -22.453 -16.923  1.00 56.19           C  
ATOM   1071  CB  ALA B 137       6.849 -22.053 -15.227  1.00 56.19           C  
ATOM   1072  O   ALA B 137       3.860 -22.451 -16.598  1.00 56.19           O  
ATOM   1073  N   ILE B 138       5.601 -21.780 -17.969  1.00 49.77           N  
ATOM   1074  CA  ILE B 138       4.704 -21.125 -18.916  1.00 49.77           C  
ATOM   1075  C   ILE B 138       3.718 -22.145 -19.481  1.00 49.77           C  
ATOM   1076  CB  ILE B 138       5.489 -20.446 -20.061  1.00 49.77           C  
ATOM   1077  O   ILE B 138       2.515 -21.881 -19.553  1.00 49.77           O  
ATOM   1078  CG1 ILE B 138       6.351 -19.303 -19.513  1.00 49.77           C  
ATOM   1079  CG2 ILE B 138       4.532 -19.940 -21.145  1.00 49.77           C  
ATOM   1080  CD1 ILE B 138       7.330 -18.726 -20.526  1.00 49.77           C  
ATOM   1081  N   HIS B 139       4.290 -23.251 -19.815  1.00 54.21           N  
ATOM   1082  CA  HIS B 139       3.469 -24.307 -20.397  1.00 54.21           C  
ATOM   1083  C   HIS B 139       2.406 -24.784 -19.413  1.00 54.21           C  
ATOM   1084  CB  HIS B 139       4.343 -25.484 -20.837  1.00 54.21           C  
ATOM   1085  O   HIS B 139       1.237 -24.930 -19.778  1.00 54.21           O  
ATOM   1086  CG  HIS B 139       3.603 -26.519 -21.624  1.00 54.21           C  
ATOM   1087  CD2 HIS B 139       3.639 -27.871 -21.568  1.00 54.21           C  
ATOM   1088  ND1 HIS B 139       2.698 -26.197 -22.611  1.00 54.21           N  
ATOM   1089  CE1 HIS B 139       2.207 -27.310 -23.130  1.00 54.21           C  
ATOM   1090  NE2 HIS B 139       2.762 -28.340 -22.515  1.00 54.21           N  
ATOM   1091  N   TYR B 140       2.786 -24.939 -18.255  1.00 55.46           N  
ATOM   1092  CA  TYR B 140       1.868 -25.474 -17.257  1.00 55.46           C  
ATOM   1093  C   TYR B 140       0.919 -24.394 -16.752  1.00 55.46           C  
ATOM   1094  CB  TYR B 140       2.643 -26.078 -16.082  1.00 55.46           C  
ATOM   1095  O   TYR B 140      -0.246 -24.670 -16.457  1.00 55.46           O  
ATOM   1096  CG  TYR B 140       3.299 -27.399 -16.402  1.00 55.46           C  
ATOM   1097  CD1 TYR B 140       2.539 -28.557 -16.558  1.00 55.46           C  
ATOM   1098  CD2 TYR B 140       4.678 -27.494 -16.548  1.00 55.46           C  
ATOM   1099  CE1 TYR B 140       3.139 -29.777 -16.851  1.00 55.46           C  
ATOM   1100  CE2 TYR B 140       5.289 -28.709 -16.841  1.00 55.46           C  
ATOM   1101  OH  TYR B 140       5.111 -31.048 -17.281  1.00 55.46           O  
ATOM   1102  CZ  TYR B 140       4.512 -29.843 -16.991  1.00 55.46           C  
ATOM   1103  N   ARG B 141       1.529 -23.185 -16.625  1.00 47.80           N  
ATOM   1104  CA  ARG B 141       0.672 -22.062 -16.259  1.00 47.80           C  
ATOM   1105  C   ARG B 141      -0.424 -21.848 -17.297  1.00 47.80           C  
ATOM   1106  CB  ARG B 141       1.499 -20.784 -16.099  1.00 47.80           C  
ATOM   1107  O   ARG B 141      -1.581 -21.609 -16.945  1.00 47.80           O  
ATOM   1108  CG  ARG B 141       1.960 -20.523 -14.674  1.00 47.80           C  
ATOM   1109  CD  ARG B 141       2.683 -19.189 -14.551  1.00 47.80           C  
ATOM   1110  NE  ARG B 141       3.765 -19.251 -13.572  1.00 47.80           N  
ATOM   1111  NH1 ARG B 141       4.464 -17.073 -13.899  1.00 47.80           N  
ATOM   1112  NH2 ARG B 141       5.537 -18.410 -12.376  1.00 47.80           N  
ATOM   1113  CZ  ARG B 141       4.586 -18.245 -13.285  1.00 47.80           C  
ATOM   1114  N   LYS B 142       0.016 -21.752 -18.520  1.00 47.80           N  
ATOM   1115  CA  LYS B 142      -0.947 -21.578 -19.603  1.00 47.80           C  
ATOM   1116  C   LYS B 142      -1.987 -22.695 -19.598  1.00 47.80           C  
ATOM   1117  CB  LYS B 142      -0.233 -21.534 -20.955  1.00 47.80           C  
ATOM   1118  O   LYS B 142      -3.176 -22.444 -19.809  1.00 47.80           O  
ATOM   1119  CG  LYS B 142       0.266 -20.150 -21.346  1.00 47.80           C  
ATOM   1120  CD  LYS B 142       0.896 -20.155 -22.733  1.00 47.80           C  
ATOM   1121  CE  LYS B 142       1.444 -18.784 -23.103  1.00 47.80           C  
ATOM   1122  NZ  LYS B 142       2.103 -18.794 -24.444  1.00 47.80           N  
ATOM   1123  N   ARG B 143      -1.464 -23.902 -19.346  1.00 47.82           N  
ATOM   1124  CA  ARG B 143      -2.363 -25.052 -19.345  1.00 47.82           C  
ATOM   1125  C   ARG B 143      -3.260 -25.044 -18.112  1.00 47.82           C  
ATOM   1126  CB  ARG B 143      -1.567 -26.357 -19.406  1.00 47.82           C  
ATOM   1127  O   ARG B 143      -4.435 -25.409 -18.190  1.00 47.82           O  
ATOM   1128  CG  ARG B 143      -1.297 -26.848 -20.819  1.00 47.82           C  
ATOM   1129  CD  ARG B 143      -0.612 -28.208 -20.823  1.00 47.82           C  
ATOM   1130  NE  ARG B 143      -1.579 -29.298 -20.925  1.00 47.82           N  
ATOM   1131  NH1 ARG B 143      -0.093 -30.804 -21.853  1.00 47.82           N  
ATOM   1132  NH2 ARG B 143      -2.265 -31.423 -21.460  1.00 47.82           N  
ATOM   1133  CZ  ARG B 143      -1.310 -30.506 -21.413  1.00 47.82           C  
ATOM   1134  N   PHE B 144      -2.457 -24.543 -17.082  1.00 46.00           N  
ATOM   1135  CA  PHE B 144      -3.204 -24.426 -15.836  1.00 46.00           C  
ATOM   1136  C   PHE B 144      -4.098 -23.191 -15.855  1.00 46.00           C  
ATOM   1137  CB  PHE B 144      -2.249 -24.365 -14.639  1.00 46.00           C  
ATOM   1138  O   PHE B 144      -5.236 -23.236 -15.384  1.00 46.00           O  
ATOM   1139  CG  PHE B 144      -1.934 -25.711 -14.045  1.00 46.00           C  
ATOM   1140  CD1 PHE B 144      -2.845 -26.350 -13.213  1.00 46.00           C  
ATOM   1141  CD2 PHE B 144      -0.725 -26.338 -14.319  1.00 46.00           C  
ATOM   1142  CE1 PHE B 144      -2.555 -27.596 -12.662  1.00 46.00           C  
ATOM   1143  CE2 PHE B 144      -0.429 -27.583 -13.772  1.00 46.00           C  
ATOM   1144  CZ  PHE B 144      -1.345 -28.210 -12.943  1.00 46.00           C  
ATOM   1145  N   CYS B 145      -3.362 -22.040 -16.210  1.00 39.76           N  
ATOM   1146  CA  CYS B 145      -4.097 -20.782 -16.277  1.00 39.76           C  
ATOM   1147  C   CYS B 145      -5.138 -20.817 -17.389  1.00 39.76           C  
ATOM   1148  CB  CYS B 145      -3.139 -19.612 -16.499  1.00 39.76           C  
ATOM   1149  O   CYS B 145      -6.196 -20.195 -17.274  1.00 39.76           O  
ATOM   1150  SG  CYS B 145      -2.243 -19.113 -15.013  1.00 39.76           S  
ATOM   1151  N   SER B 146      -4.723 -21.306 -18.628  1.00 38.54           N  
ATOM   1152  CA  SER B 146      -5.750 -21.407 -19.659  1.00 38.54           C  
ATOM   1153  C   SER B 146      -6.987 -22.132 -19.139  1.00 38.54           C  
ATOM   1154  CB  SER B 146      -5.204 -22.132 -20.890  1.00 38.54           C  
ATOM   1155  O   SER B 146      -8.101 -21.883 -19.604  1.00 38.54           O  
ATOM   1156  OG  SER B 146      -4.668 -23.395 -20.534  1.00 38.54           O  
ATOM   1157  N   TYR B 147      -6.726 -23.031 -18.165  1.00 32.68           N  
ATOM   1158  CA  TYR B 147      -7.865 -23.703 -17.549  1.00 32.68           C  
ATOM   1159  C   TYR B 147      -8.341 -22.948 -16.314  1.00 32.68           C  
ATOM   1160  CB  TYR B 147      -7.502 -25.143 -17.174  1.00 32.68           C  
ATOM   1161  O   TYR B 147      -9.505 -23.056 -15.922  1.00 32.68           O  
ATOM   1162  CG  TYR B 147      -7.861 -26.155 -18.234  1.00 32.68           C  
ATOM   1163  CD1 TYR B 147      -9.139 -26.706 -18.294  1.00 32.68           C  
ATOM   1164  CD2 TYR B 147      -6.923 -26.565 -19.176  1.00 32.68           C  
ATOM   1165  CE1 TYR B 147      -9.475 -27.641 -19.268  1.00 32.68           C  
ATOM   1166  CE2 TYR B 147      -7.248 -27.499 -20.154  1.00 32.68           C  
ATOM   1167  OH  TYR B 147      -8.850 -28.956 -21.159  1.00 32.68           O  
ATOM   1168  CZ  TYR B 147      -8.524 -28.030 -20.192  1.00 32.68           C  
ATOM   1169  N   ILE B 148      -7.276 -22.338 -15.755  1.00 31.83           N  
ATOM   1170  CA  ILE B 148      -7.589 -21.504 -14.599  1.00 31.83           C  
ATOM   1171  C   ILE B 148      -7.867 -20.074 -15.056  1.00 31.83           C  
ATOM   1172  CB  ILE B 148      -6.443 -21.522 -13.563  1.00 31.83           C  
ATOM   1173  O   ILE B 148      -8.192 -19.208 -14.240  1.00 31.83           O  
ATOM   1174  CG1 ILE B 148      -6.127 -22.962 -13.141  1.00 31.83           C  
ATOM   1175  CG2 ILE B 148      -6.801 -20.661 -12.348  1.00 31.83           C  
ATOM   1176  CD1 ILE B 148      -5.172 -23.065 -11.960  1.00 31.83           C  
ATOM   1177  N   GLN B 149      -7.350 -19.712 -16.213  1.00 31.20           N  
ATOM   1178  CA  GLN B 149      -7.517 -18.279 -16.435  1.00 31.20           C  
ATOM   1179  C   GLN B 149      -8.994 -17.905 -16.525  1.00 31.20           C  
ATOM   1180  CB  GLN B 149      -6.786 -17.843 -17.705  1.00 31.20           C  
ATOM   1181  O   GLN B 149      -9.728 -18.451 -17.351  1.00 31.20           O  
ATOM   1182  CG  GLN B 149      -5.628 -16.887 -17.452  1.00 31.20           C  
ATOM   1183  CD  GLN B 149      -4.961 -16.420 -18.732  1.00 31.20           C  
ATOM   1184  NE2 GLN B 149      -4.060 -15.452 -18.612  1.00 31.20           N  
ATOM   1185  OE1 GLN B 149      -5.253 -16.927 -19.820  1.00 31.20           O  
ATOM   1186  N   PRO B 150      -9.455 -17.107 -15.529  1.00 27.66           N  
ATOM   1187  CA  PRO B 150     -10.535 -16.225 -15.977  1.00 27.66           C  
ATOM   1188  C   PRO B 150     -10.097 -15.275 -17.089  1.00 27.66           C  
ATOM   1189  CB  PRO B 150     -10.904 -15.449 -14.710  1.00 27.66           C  
ATOM   1190  O   PRO B 150      -8.916 -14.930 -17.183  1.00 27.66           O  
ATOM   1191  CG  PRO B 150      -9.985 -15.977 -13.657  1.00 27.66           C  
ATOM   1192  CD  PRO B 150      -9.086 -17.006 -14.280  1.00 27.66           C  
TER    1193      PRO B 150                                                      
ATOM   1194  N   MET C   1      -0.021 -16.083   1.970  1.00 50.69           N  
ATOM   1195  CA  MET C   1      -0.944 -15.745   3.050  1.00 50.69           C  
ATOM   1196  C   MET C   1      -0.556 -14.423   3.704  1.00 50.69           C  
ATOM   1197  CB  MET C   1      -0.976 -16.858   4.099  1.00 50.69           C  
ATOM   1198  O   MET C   1      -1.421 -13.603   4.016  1.00 50.69           O  
ATOM   1199  CG  MET C   1      -1.968 -17.966   3.787  1.00 50.69           C  
ATOM   1200  SD  MET C   1      -2.216 -19.107   5.203  1.00 50.69           S  
ATOM   1201  CE  MET C   1      -2.116 -20.704   4.349  1.00 50.69           C  
ATOM   1202  N   ALA C   2       0.775 -14.144   3.711  1.00 59.40           N  
ATOM   1203  CA  ALA C   2       1.257 -12.917   4.340  1.00 59.40           C  
ATOM   1204  C   ALA C   2       1.023 -11.709   3.437  1.00 59.40           C  
ATOM   1205  CB  ALA C   2       2.739 -13.041   4.684  1.00 59.40           C  
ATOM   1206  O   ALA C   2       0.599 -10.650   3.904  1.00 59.40           O  
ATOM   1207  N   VAL C   3       1.017 -12.064   2.127  1.00 66.07           N  
ATOM   1208  CA  VAL C   3       0.864 -10.972   1.172  1.00 66.07           C  
ATOM   1209  C   VAL C   3      -0.612 -10.600   1.044  1.00 66.07           C  
ATOM   1210  CB  VAL C   3       1.442 -11.343  -0.212  1.00 66.07           C  
ATOM   1211  O   VAL C   3      -0.963  -9.417   1.047  1.00 66.07           O  
ATOM   1212  CG1 VAL C   3       1.149 -10.244  -1.233  1.00 66.07           C  
ATOM   1213  CG2 VAL C   3       2.945 -11.596  -0.112  1.00 66.07           C  
ATOM   1214  N   ALA C   4      -1.373 -11.689   0.961  1.00 70.08           N  
ATOM   1215  CA  ALA C   4      -2.807 -11.439   0.838  1.00 70.08           C  
ATOM   1216  C   ALA C   4      -3.337 -10.678   2.050  1.00 70.08           C  
ATOM   1217  CB  ALA C   4      -3.564 -12.753   0.666  1.00 70.08           C  
ATOM   1218  O   ALA C   4      -4.119  -9.736   1.906  1.00 70.08           O  
ATOM   1219  N   ALA C   5      -2.934 -11.044   3.236  1.00 76.82           N  
ATOM   1220  CA  ALA C   5      -3.341 -10.371   4.466  1.00 76.82           C  
ATOM   1221  C   ALA C   5      -2.831  -8.933   4.500  1.00 76.82           C  
ATOM   1222  CB  ALA C   5      -2.837 -11.139   5.686  1.00 76.82           C  
ATOM   1223  O   ALA C   5      -3.544  -8.025   4.933  1.00 76.82           O  
ATOM   1224  N   ALA C   6      -1.652  -8.796   4.004  1.00 79.44           N  
ATOM   1225  CA  ALA C   6      -1.072  -7.457   3.955  1.00 79.44           C  
ATOM   1226  C   ALA C   6      -1.855  -6.554   3.005  1.00 79.44           C  
ATOM   1227  CB  ALA C   6       0.393  -7.526   3.531  1.00 79.44           C  
ATOM   1228  O   ALA C   6      -2.122  -5.393   3.321  1.00 79.44           O  
ATOM   1229  N   LEU C   7      -2.220  -7.126   1.938  1.00 80.90           N  
ATOM   1230  CA  LEU C   7      -2.986  -6.361   0.960  1.00 80.90           C  
ATOM   1231  C   LEU C   7      -4.350  -5.973   1.520  1.00 80.90           C  
ATOM   1232  CB  LEU C   7      -3.162  -7.166  -0.331  1.00 80.90           C  
ATOM   1233  O   LEU C   7      -4.804  -4.841   1.332  1.00 80.90           O  
ATOM   1234  CG  LEU C   7      -1.976  -7.165  -1.297  1.00 80.90           C  
ATOM   1235  CD1 LEU C   7      -2.138  -8.270  -2.336  1.00 80.90           C  
ATOM   1236  CD2 LEU C   7      -1.836  -5.806  -1.972  1.00 80.90           C  
ATOM   1237  N   THR C   8      -4.915  -6.911   2.245  1.00 82.66           N  
ATOM   1238  CA  THR C   8      -6.185  -6.623   2.902  1.00 82.66           C  
ATOM   1239  C   THR C   8      -6.016  -5.527   3.950  1.00 82.66           C  
ATOM   1240  CB  THR C   8      -6.770  -7.884   3.564  1.00 82.66           C  
ATOM   1241  O   THR C   8      -6.868  -4.645   4.077  1.00 82.66           O  
ATOM   1242  CG2 THR C   8      -8.123  -7.592   4.205  1.00 82.66           C  
ATOM   1243  OG1 THR C   8      -6.934  -8.905   2.572  1.00 82.66           O  
ATOM   1244  N   GLY C   9      -5.027  -5.606   4.685  1.00 85.86           N  
ATOM   1245  CA  GLY C   9      -4.723  -4.580   5.669  1.00 85.86           C  
ATOM   1246  C   GLY C   9      -4.525  -3.206   5.058  1.00 85.86           C  
ATOM   1247  O   GLY C   9      -4.973  -2.202   5.615  1.00 85.86           O  
ATOM   1248  N   LEU C  10      -3.858  -3.222   3.926  1.00 88.90           N  
ATOM   1249  CA  LEU C  10      -3.637  -1.962   3.223  1.00 88.90           C  
ATOM   1250  C   LEU C  10      -4.962  -1.342   2.791  1.00 88.90           C  
ATOM   1251  CB  LEU C  10      -2.739  -2.179   2.003  1.00 88.90           C  
ATOM   1252  O   LEU C  10      -5.170  -0.137   2.951  1.00 88.90           O  
ATOM   1253  CG  LEU C  10      -2.307  -0.921   1.247  1.00 88.90           C  
ATOM   1254  CD1 LEU C  10      -1.467  -0.023   2.150  1.00 88.90           C  
ATOM   1255  CD2 LEU C  10      -1.533  -1.293  -0.013  1.00 88.90           C  
ATOM   1256  N   GLN C  11      -5.843  -2.114   2.412  1.00 86.67           N  
ATOM   1257  CA  GLN C  11      -7.158  -1.647   1.985  1.00 86.67           C  
ATOM   1258  C   GLN C  11      -7.942  -1.064   3.157  1.00 86.67           C  
ATOM   1259  CB  GLN C  11      -7.948  -2.786   1.339  1.00 86.67           C  
ATOM   1260  O   GLN C  11      -8.585  -0.020   3.022  1.00 86.67           O  
ATOM   1261  CG  GLN C  11      -7.372  -3.259   0.011  1.00 86.67           C  
ATOM   1262  CD  GLN C  11      -8.060  -4.504  -0.517  1.00 86.67           C  
ATOM   1263  NE2 GLN C  11      -8.036  -4.681  -1.834  1.00 86.67           N  
ATOM   1264  OE1 GLN C  11      -8.608  -5.300   0.251  1.00 86.67           O  
ATOM   1265  N   ALA C  12      -7.893  -1.712   4.219  1.00 90.71           N  
ATOM   1266  CA  ALA C  12      -8.591  -1.241   5.413  1.00 90.71           C  
ATOM   1267  C   ALA C  12      -8.033   0.100   5.881  1.00 90.71           C  
ATOM   1268  CB  ALA C  12      -8.489  -2.275   6.532  1.00 90.71           C  
ATOM   1269  O   ALA C  12      -8.790   0.991   6.274  1.00 90.71           O  
ATOM   1270  N   GLU C  13      -6.743   0.287   5.729  1.00 93.47           N  
ATOM   1271  CA  GLU C  13      -6.094   1.504   6.205  1.00 93.47           C  
ATOM   1272  C   GLU C  13      -6.342   2.671   5.254  1.00 93.47           C  
ATOM   1273  CB  GLU C  13      -4.589   1.279   6.379  1.00 93.47           C  
ATOM   1274  O   GLU C  13      -6.152   3.832   5.623  1.00 93.47           O  
ATOM   1275  CG  GLU C  13      -4.235   0.371   7.548  1.00 93.47           C  
ATOM   1276  CD  GLU C  13      -4.701   0.911   8.891  1.00 93.47           C  
ATOM   1277  OE1 GLU C  13      -4.815   0.122   9.856  1.00 93.47           O  
ATOM   1278  OE2 GLU C  13      -4.956   2.133   8.977  1.00 93.47           O  
ATOM   1279  N   ALA C  14      -6.773   2.391   4.071  1.00 95.06           N  
ATOM   1280  CA  ALA C  14      -6.931   3.412   3.038  1.00 95.06           C  
ATOM   1281  C   ALA C  14      -8.320   4.040   3.095  1.00 95.06           C  
ATOM   1282  CB  ALA C  14      -6.677   2.815   1.656  1.00 95.06           C  
ATOM   1283  O   ALA C  14      -8.660   4.888   2.267  1.00 95.06           O  
ATOM   1284  N   LYS C  15      -9.077   3.704   4.090  1.00 95.97           N  
ATOM   1285  CA  LYS C  15     -10.463   4.157   4.157  1.00 95.97           C  
ATOM   1286  C   LYS C  15     -10.593   5.402   5.030  1.00 95.97           C  
ATOM   1287  CB  LYS C  15     -11.366   3.045   4.692  1.00 95.97           C  
ATOM   1288  O   LYS C  15      -9.821   5.590   5.972  1.00 95.97           O  
ATOM   1289  CG  LYS C  15     -11.526   1.866   3.743  1.00 95.97           C  
ATOM   1290  CD  LYS C  15     -12.484   0.823   4.303  1.00 95.97           C  
ATOM   1291  CE  LYS C  15     -12.680  -0.335   3.333  1.00 95.97           C  
ATOM   1292  NZ  LYS C  15     -13.596  -1.375   3.891  1.00 95.97           N  
ATOM   1293  N   CYS C  16     -11.544   6.212   4.660  1.00 97.48           N  
ATOM   1294  CA  CYS C  16     -11.936   7.359   5.471  1.00 97.48           C  
ATOM   1295  C   CYS C  16     -12.767   6.920   6.671  1.00 97.48           C  
ATOM   1296  CB  CYS C  16     -12.726   8.363   4.632  1.00 97.48           C  
ATOM   1297  O   CYS C  16     -13.653   6.074   6.542  1.00 97.48           O  
ATOM   1298  SG  CYS C  16     -13.253   9.825   5.552  1.00 97.48           S  
ATOM   1299  N   SER C  17     -12.496   7.514   7.838  1.00 96.85           N  
ATOM   1300  CA  SER C  17     -13.194   7.115   9.056  1.00 96.85           C  
ATOM   1301  C   SER C  17     -14.605   7.691   9.098  1.00 96.85           C  
ATOM   1302  CB  SER C  17     -12.414   7.563  10.292  1.00 96.85           C  
ATOM   1303  O   SER C  17     -15.405   7.327   9.963  1.00 96.85           O  
ATOM   1304  OG  SER C  17     -12.111   8.946  10.222  1.00 96.85           O  
ATOM   1305  N   ILE C  18     -14.988   8.544   8.152  1.00 96.59           N  
ATOM   1306  CA  ILE C  18     -16.310   9.161   8.123  1.00 96.59           C  
ATOM   1307  C   ILE C  18     -17.197   8.434   7.116  1.00 96.59           C  
ATOM   1308  CB  ILE C  18     -16.224  10.664   7.775  1.00 96.59           C  
ATOM   1309  O   ILE C  18     -18.215   7.846   7.487  1.00 96.59           O  
ATOM   1310  CG1 ILE C  18     -15.422  11.415   8.844  1.00 96.59           C  
ATOM   1311  CG2 ILE C  18     -17.625  11.263   7.620  1.00 96.59           C  
ATOM   1312  CD1 ILE C  18     -15.197  12.888   8.529  1.00 96.59           C  
ATOM   1313  N   CYS C  19     -16.794   8.302   5.901  1.00 97.46           N  
ATOM   1314  CA  CYS C  19     -17.648   7.708   4.878  1.00 97.46           C  
ATOM   1315  C   CYS C  19     -17.364   6.218   4.729  1.00 97.46           C  
ATOM   1316  CB  CYS C  19     -17.447   8.412   3.537  1.00 97.46           C  
ATOM   1317  O   CYS C  19     -18.146   5.491   4.113  1.00 97.46           O  
ATOM   1318  SG  CYS C  19     -15.820   8.130   2.804  1.00 97.46           S  
ATOM   1319  N   LEU C  20     -16.238   5.745   5.215  1.00 94.58           N  
ATOM   1320  CA  LEU C  20     -15.838   4.343   5.265  1.00 94.58           C  
ATOM   1321  C   LEU C  20     -15.468   3.833   3.876  1.00 94.58           C  
ATOM   1322  CB  LEU C  20     -16.961   3.486   5.855  1.00 94.58           C  
ATOM   1323  O   LEU C  20     -15.343   2.624   3.667  1.00 94.58           O  
ATOM   1324  CG  LEU C  20     -17.385   3.814   7.287  1.00 94.58           C  
ATOM   1325  CD1 LEU C  20     -18.517   2.894   7.729  1.00 94.58           C  
ATOM   1326  CD2 LEU C  20     -16.196   3.701   8.235  1.00 94.58           C  
ATOM   1327  N   ASP C  21     -15.346   4.738   2.959  1.00 95.09           N  
ATOM   1328  CA  ASP C  21     -14.825   4.418   1.633  1.00 95.09           C  
ATOM   1329  C   ASP C  21     -13.361   4.834   1.503  1.00 95.09           C  
ATOM   1330  CB  ASP C  21     -15.663   5.098   0.548  1.00 95.09           C  
ATOM   1331  O   ASP C  21     -12.796   5.429   2.422  1.00 95.09           O  
ATOM   1332  CG  ASP C  21     -16.987   4.398   0.296  1.00 95.09           C  
ATOM   1333  OD1 ASP C  21     -17.042   3.151   0.372  1.00 95.09           O  
ATOM   1334  OD2 ASP C  21     -17.983   5.099   0.015  1.00 95.09           O  
ATOM   1335  N   TYR C  22     -12.743   4.416   0.383  1.00 95.52           N  
ATOM   1336  CA  TYR C  22     -11.371   4.855   0.150  1.00 95.52           C  
ATOM   1337  C   TYR C  22     -11.266   6.374   0.219  1.00 95.52           C  
ATOM   1338  CB  TYR C  22     -10.870   4.357  -1.209  1.00 95.52           C  
ATOM   1339  O   TYR C  22     -12.141   7.086  -0.277  1.00 95.52           O  
ATOM   1340  CG  TYR C  22     -10.424   2.916  -1.201  1.00 95.52           C  
ATOM   1341  CD1 TYR C  22      -9.176   2.555  -0.697  1.00 95.52           C  
ATOM   1342  CD2 TYR C  22     -11.247   1.911  -1.697  1.00 95.52           C  
ATOM   1343  CE1 TYR C  22      -8.759   1.228  -0.689  1.00 95.52           C  
ATOM   1344  CE2 TYR C  22     -10.841   0.581  -1.694  1.00 95.52           C  
ATOM   1345  OH  TYR C  22      -9.190  -1.066  -1.184  1.00 95.52           O  
ATOM   1346  CZ  TYR C  22      -9.597   0.250  -1.189  1.00 95.52           C  
ATOM   1347  N   LEU C  23     -10.237   6.861   0.905  1.00 97.23           N  
ATOM   1348  CA  LEU C  23     -10.010   8.300   0.984  1.00 97.23           C  
ATOM   1349  C   LEU C  23      -9.972   8.921  -0.408  1.00 97.23           C  
ATOM   1350  CB  LEU C  23      -8.704   8.597   1.724  1.00 97.23           C  
ATOM   1351  O   LEU C  23      -9.284   8.418  -1.299  1.00 97.23           O  
ATOM   1352  CG  LEU C  23      -8.750   8.494   3.250  1.00 97.23           C  
ATOM   1353  CD1 LEU C  23      -7.348   8.278   3.809  1.00 97.23           C  
ATOM   1354  CD2 LEU C  23      -9.384   9.744   3.851  1.00 97.23           C  
ATOM   1355  N   SER C  24     -10.746   9.954  -0.573  1.00 94.63           N  
ATOM   1356  CA  SER C  24     -10.738  10.758  -1.791  1.00 94.63           C  
ATOM   1357  C   SER C  24     -10.240  12.173  -1.516  1.00 94.63           C  
ATOM   1358  CB  SER C  24     -12.136  10.811  -2.407  1.00 94.63           C  
ATOM   1359  O   SER C  24     -10.752  12.854  -0.626  1.00 94.63           O  
ATOM   1360  OG  SER C  24     -12.125  11.547  -3.618  1.00 94.63           O  
ATOM   1361  N   ASP C  25      -9.269  12.623  -2.313  1.00 95.41           N  
ATOM   1362  CA  ASP C  25      -8.632  13.902  -2.017  1.00 95.41           C  
ATOM   1363  C   ASP C  25      -8.302  14.021  -0.531  1.00 95.41           C  
ATOM   1364  CB  ASP C  25      -9.530  15.063  -2.451  1.00 95.41           C  
ATOM   1365  O   ASP C  25      -8.814  14.908   0.155  1.00 95.41           O  
ATOM   1366  CG  ASP C  25      -8.819  16.404  -2.427  1.00 95.41           C  
ATOM   1367  OD1 ASP C  25      -7.569  16.432  -2.438  1.00 95.41           O  
ATOM   1368  OD2 ASP C  25      -9.514  17.442  -2.394  1.00 95.41           O  
ATOM   1369  N   PRO C  26      -7.469  13.151  -0.031  1.00 97.30           N  
ATOM   1370  CA  PRO C  26      -7.177  13.054   1.402  1.00 97.30           C  
ATOM   1371  C   PRO C  26      -6.546  14.327   1.962  1.00 97.30           C  
ATOM   1372  CB  PRO C  26      -6.201  11.878   1.485  1.00 97.30           C  
ATOM   1373  O   PRO C  26      -5.651  14.903   1.338  1.00 97.30           O  
ATOM   1374  CG  PRO C  26      -5.614  11.771   0.114  1.00 97.30           C  
ATOM   1375  CD  PRO C  26      -6.577  12.377  -0.866  1.00 97.30           C  
ATOM   1376  N   VAL C  27      -7.018  14.742   3.073  1.00 95.05           N  
ATOM   1377  CA  VAL C  27      -6.458  15.867   3.814  1.00 95.05           C  
ATOM   1378  C   VAL C  27      -6.078  15.419   5.224  1.00 95.05           C  
ATOM   1379  CB  VAL C  27      -7.447  17.053   3.879  1.00 95.05           C  
ATOM   1380  O   VAL C  27      -6.752  14.572   5.815  1.00 95.05           O  
ATOM   1381  CG1 VAL C  27      -7.721  17.604   2.482  1.00 95.05           C  
ATOM   1382  CG2 VAL C  27      -8.749  16.624   4.554  1.00 95.05           C  
ATOM   1383  N   THR C  28      -5.006  15.883   5.749  1.00 92.97           N  
ATOM   1384  CA  THR C  28      -4.560  15.622   7.114  1.00 92.97           C  
ATOM   1385  C   THR C  28      -4.769  16.851   7.995  1.00 92.97           C  
ATOM   1386  CB  THR C  28      -3.078  15.209   7.148  1.00 92.97           C  
ATOM   1387  O   THR C  28      -4.291  17.941   7.672  1.00 92.97           O  
ATOM   1388  CG2 THR C  28      -2.644  14.832   8.561  1.00 92.97           C  
ATOM   1389  OG1 THR C  28      -2.882  14.083   6.283  1.00 92.97           O  
ATOM   1390  N   ILE C  29      -5.444  16.620   9.106  1.00 89.26           N  
ATOM   1391  CA  ILE C  29      -5.727  17.766   9.963  1.00 89.26           C  
ATOM   1392  C   ILE C  29      -4.678  17.854  11.070  1.00 89.26           C  
ATOM   1393  CB  ILE C  29      -7.144  17.680  10.574  1.00 89.26           C  
ATOM   1394  O   ILE C  29      -3.790  17.003  11.161  1.00 89.26           O  
ATOM   1395  CG1 ILE C  29      -7.269  16.436  11.460  1.00 89.26           C  
ATOM   1396  CG2 ILE C  29      -8.207  17.676   9.471  1.00 89.26           C  
ATOM   1397  CD1 ILE C  29      -8.599  16.329  12.193  1.00 89.26           C  
ATOM   1398  N   GLU C  30      -4.772  18.743  11.915  1.00 83.93           N  
ATOM   1399  CA  GLU C  30      -3.736  19.141  12.863  1.00 83.93           C  
ATOM   1400  C   GLU C  30      -3.335  17.976  13.763  1.00 83.93           C  
ATOM   1401  CB  GLU C  30      -4.211  20.323  13.713  1.00 83.93           C  
ATOM   1402  O   GLU C  30      -2.164  17.839  14.126  1.00 83.93           O  
ATOM   1403  CG  GLU C  30      -3.103  20.983  14.522  1.00 83.93           C  
ATOM   1404  CD  GLU C  30      -3.568  22.215  15.281  1.00 83.93           C  
ATOM   1405  OE1 GLU C  30      -2.775  22.775  16.072  1.00 83.93           O  
ATOM   1406  OE2 GLU C  30      -4.734  22.624  15.084  1.00 83.93           O  
ATOM   1407  N   CYS C  31      -4.275  17.134  14.059  1.00 87.75           N  
ATOM   1408  CA  CYS C  31      -3.998  16.043  14.986  1.00 87.75           C  
ATOM   1409  C   CYS C  31      -3.388  14.851  14.257  1.00 87.75           C  
ATOM   1410  CB  CYS C  31      -5.276  15.613  15.705  1.00 87.75           C  
ATOM   1411  O   CYS C  31      -3.035  13.850  14.883  1.00 87.75           O  
ATOM   1412  SG  CYS C  31      -6.523  14.901  14.610  1.00 87.75           S  
ATOM   1413  N   GLY C  32      -3.339  14.946  12.951  1.00 90.51           N  
ATOM   1414  CA  GLY C  32      -2.664  13.909  12.186  1.00 90.51           C  
ATOM   1415  C   GLY C  32      -3.621  12.916  11.554  1.00 90.51           C  
ATOM   1416  O   GLY C  32      -3.202  12.041  10.794  1.00 90.51           O  
ATOM   1417  N   HIS C  33      -4.889  13.068  11.852  1.00 93.85           N  
ATOM   1418  CA  HIS C  33      -5.859  12.159  11.252  1.00 93.85           C  
ATOM   1419  C   HIS C  33      -6.218  12.594   9.835  1.00 93.85           C  
ATOM   1420  CB  HIS C  33      -7.121  12.078  12.112  1.00 93.85           C  
ATOM   1421  O   HIS C  33      -6.170  13.784   9.516  1.00 93.85           O  
ATOM   1422  CG  HIS C  33      -6.924  11.342  13.400  1.00 93.85           C  
ATOM   1423  CD2 HIS C  33      -6.709  10.029  13.650  1.00 93.85           C  
ATOM   1424  ND1 HIS C  33      -6.940  11.972  14.626  1.00 93.85           N  
ATOM   1425  CE1 HIS C  33      -6.742  11.074  15.577  1.00 93.85           C  
ATOM   1426  NE2 HIS C  33      -6.599   9.888  15.011  1.00 93.85           N  
ATOM   1427  N   ASN C  34      -6.546  11.705   8.967  1.00 96.44           N  
ATOM   1428  CA  ASN C  34      -6.852  11.949   7.561  1.00 96.44           C  
ATOM   1429  C   ASN C  34      -8.332  11.728   7.263  1.00 96.44           C  
ATOM   1430  CB  ASN C  34      -5.991  11.058   6.662  1.00 96.44           C  
ATOM   1431  O   ASN C  34      -8.953  10.820   7.818  1.00 96.44           O  
ATOM   1432  CG  ASN C  34      -4.506  11.248   6.902  1.00 96.44           C  
ATOM   1433  ND2 ASN C  34      -3.886  10.286   7.575  1.00 96.44           N  
ATOM   1434  OD1 ASN C  34      -3.921  12.252   6.486  1.00 96.44           O  
ATOM   1435  N   PHE C  35      -8.853  12.471   6.341  1.00 96.48           N  
ATOM   1436  CA  PHE C  35     -10.235  12.391   5.885  1.00 96.48           C  
ATOM   1437  C   PHE C  35     -10.349  12.810   4.424  1.00 96.48           C  
ATOM   1438  CB  PHE C  35     -11.142  13.267   6.755  1.00 96.48           C  
ATOM   1439  O   PHE C  35      -9.443  13.448   3.884  1.00 96.48           O  
ATOM   1440  CG  PHE C  35     -11.059  12.956   8.224  1.00 96.48           C  
ATOM   1441  CD1 PHE C  35     -11.836  11.946   8.780  1.00 96.48           C  
ATOM   1442  CD2 PHE C  35     -10.203  13.672   9.051  1.00 96.48           C  
ATOM   1443  CE1 PHE C  35     -11.761  11.656  10.140  1.00 96.48           C  
ATOM   1444  CE2 PHE C  35     -10.123  13.387  10.411  1.00 96.48           C  
ATOM   1445  CZ  PHE C  35     -10.903  12.379  10.954  1.00 96.48           C  
ATOM   1446  N   CYS C  36     -11.402  12.347   3.820  1.00 97.03           N  
ATOM   1447  CA  CYS C  36     -11.733  13.014   2.566  1.00 97.03           C  
ATOM   1448  C   CYS C  36     -11.971  14.503   2.787  1.00 97.03           C  
ATOM   1449  CB  CYS C  36     -12.970  12.379   1.931  1.00 97.03           C  
ATOM   1450  O   CYS C  36     -12.557  14.899   3.796  1.00 97.03           O  
ATOM   1451  SG  CYS C  36     -12.842  10.590   1.719  1.00 97.03           S  
ATOM   1452  N   ARG C  37     -11.501  15.286   1.838  1.00 94.83           N  
ATOM   1453  CA  ARG C  37     -11.752  16.719   1.956  1.00 94.83           C  
ATOM   1454  C   ARG C  37     -13.239  17.002   2.140  1.00 94.83           C  
ATOM   1455  CB  ARG C  37     -11.225  17.461   0.726  1.00 94.83           C  
ATOM   1456  O   ARG C  37     -13.627  17.758   3.033  1.00 94.83           O  
ATOM   1457  CG  ARG C  37     -11.393  18.970   0.797  1.00 94.83           C  
ATOM   1458  CD  ARG C  37     -10.887  19.654  -0.465  1.00 94.83           C  
ATOM   1459  NE  ARG C  37      -9.471  19.382  -0.695  1.00 94.83           N  
ATOM   1460  NH1 ARG C  37      -8.711  21.128   0.613  1.00 94.83           N  
ATOM   1461  NH2 ARG C  37      -7.218  19.753  -0.452  1.00 94.83           N  
ATOM   1462  CZ  ARG C  37      -8.470  20.089  -0.177  1.00 94.83           C  
ATOM   1463  N   SER C  38     -13.994  16.372   1.365  1.00 94.72           N  
ATOM   1464  CA  SER C  38     -15.435  16.599   1.413  1.00 94.72           C  
ATOM   1465  C   SER C  38     -16.023  16.135   2.742  1.00 94.72           C  
ATOM   1466  CB  SER C  38     -16.131  15.877   0.258  1.00 94.72           C  
ATOM   1467  O   SER C  38     -16.902  16.794   3.301  1.00 94.72           O  
ATOM   1468  OG  SER C  38     -15.873  14.485   0.308  1.00 94.72           O  
ATOM   1469  N   CYS C  39     -15.564  15.040   3.293  1.00 96.04           N  
ATOM   1470  CA  CYS C  39     -16.068  14.496   4.549  1.00 96.04           C  
ATOM   1471  C   CYS C  39     -15.775  15.439   5.709  1.00 96.04           C  
ATOM   1472  CB  CYS C  39     -15.451  13.125   4.825  1.00 96.04           C  
ATOM   1473  O   CYS C  39     -16.658  15.727   6.519  1.00 96.04           O  
ATOM   1474  SG  CYS C  39     -16.122  11.803   3.795  1.00 96.04           S  
ATOM   1475  N   ILE C  40     -14.632  15.959   5.787  1.00 93.57           N  
ATOM   1476  CA  ILE C  40     -14.271  16.820   6.908  1.00 93.57           C  
ATOM   1477  C   ILE C  40     -14.987  18.162   6.781  1.00 93.57           C  
ATOM   1478  CB  ILE C  40     -12.743  17.033   6.987  1.00 93.57           C  
ATOM   1479  O   ILE C  40     -15.457  18.719   7.776  1.00 93.57           O  
ATOM   1480  CG1 ILE C  40     -12.356  17.633   8.344  1.00 93.57           C  
ATOM   1481  CG2 ILE C  40     -12.262  17.924   5.838  1.00 93.57           C  
ATOM   1482  CD1 ILE C  40     -12.683  16.738   9.532  1.00 93.57           C  
ATOM   1483  N   GLN C  41     -15.019  18.689   5.557  1.00 91.82           N  
ATOM   1484  CA  GLN C  41     -15.736  19.940   5.332  1.00 91.82           C  
ATOM   1485  C   GLN C  41     -17.205  19.809   5.721  1.00 91.82           C  
ATOM   1486  CB  GLN C  41     -15.617  20.372   3.870  1.00 91.82           C  
ATOM   1487  O   GLN C  41     -17.764  20.699   6.366  1.00 91.82           O  
ATOM   1488  CG  GLN C  41     -14.240  20.906   3.496  1.00 91.82           C  
ATOM   1489  CD  GLN C  41     -14.115  21.223   2.018  1.00 91.82           C  
ATOM   1490  NE2 GLN C  41     -13.334  22.248   1.695  1.00 91.82           N  
ATOM   1491  OE1 GLN C  41     -14.714  20.551   1.172  1.00 91.82           O  
ATOM   1492  N   GLN C  42     -17.774  18.721   5.362  1.00 93.27           N  
ATOM   1493  CA  GLN C  42     -19.170  18.472   5.703  1.00 93.27           C  
ATOM   1494  C   GLN C  42     -19.349  18.316   7.211  1.00 93.27           C  
ATOM   1495  CB  GLN C  42     -19.686  17.226   4.982  1.00 93.27           C  
ATOM   1496  O   GLN C  42     -20.315  18.825   7.783  1.00 93.27           O  
ATOM   1497  CG  GLN C  42     -21.179  16.986   5.160  1.00 93.27           C  
ATOM   1498  CD  GLN C  42     -22.028  18.088   4.554  1.00 93.27           C  
ATOM   1499  NE2 GLN C  42     -23.159  18.382   5.187  1.00 93.27           N  
ATOM   1500  OE1 GLN C  42     -21.669  18.672   3.526  1.00 93.27           O  
ATOM   1501  N   SER C  43     -18.461  17.668   7.885  1.00 92.12           N  
ATOM   1502  CA  SER C  43     -18.546  17.448   9.325  1.00 92.12           C  
ATOM   1503  C   SER C  43     -18.398  18.757  10.094  1.00 92.12           C  
ATOM   1504  CB  SER C  43     -17.475  16.456   9.780  1.00 92.12           C  
ATOM   1505  O   SER C  43     -18.900  18.885  11.212  1.00 92.12           O  
ATOM   1506  OG  SER C  43     -16.190  17.054   9.751  1.00 92.12           O  
ATOM   1507  N   TRP C  44     -17.751  19.684   9.507  1.00 90.78           N  
ATOM   1508  CA  TRP C  44     -17.490  20.965  10.154  1.00 90.78           C  
ATOM   1509  C   TRP C  44     -18.456  22.034   9.653  1.00 90.78           C  
ATOM   1510  CB  TRP C  44     -16.046  21.408   9.907  1.00 90.78           C  
ATOM   1511  O   TRP C  44     -18.331  23.209  10.009  1.00 90.78           O  
ATOM   1512  CG  TRP C  44     -15.030  20.646  10.704  1.00 90.78           C  
ATOM   1513  CD1 TRP C  44     -15.273  19.767  11.723  1.00 90.78           C  
ATOM   1514  CD2 TRP C  44     -13.609  20.699  10.550  1.00 90.78           C  
ATOM   1515  CE2 TRP C  44     -13.051  19.825  11.510  1.00 90.78           C  
ATOM   1516  CE3 TRP C  44     -12.751  21.401   9.693  1.00 90.78           C  
ATOM   1517  NE1 TRP C  44     -14.087  19.270  12.211  1.00 90.78           N  
ATOM   1518  CH2 TRP C  44     -10.857  20.334  10.784  1.00 90.78           C  
ATOM   1519  CZ2 TRP C  44     -11.673  19.635  11.635  1.00 90.78           C  
ATOM   1520  CZ3 TRP C  44     -11.380  21.211   9.819  1.00 90.78           C  
ATOM   1521  N   LEU C  45     -19.361  21.564   8.898  1.00 88.66           N  
ATOM   1522  CA  LEU C  45     -20.295  22.515   8.304  1.00 88.66           C  
ATOM   1523  C   LEU C  45     -21.056  23.276   9.385  1.00 88.66           C  
ATOM   1524  CB  LEU C  45     -21.280  21.793   7.381  1.00 88.66           C  
ATOM   1525  O   LEU C  45     -21.539  22.677  10.349  1.00 88.66           O  
ATOM   1526  CG  LEU C  45     -21.951  22.647   6.304  1.00 88.66           C  
ATOM   1527  CD1 LEU C  45     -21.070  22.720   5.061  1.00 88.66           C  
ATOM   1528  CD2 LEU C  45     -23.327  22.089   5.959  1.00 88.66           C  
ATOM   1529  N   ASP C  46     -20.967  24.521   9.516  1.00 85.85           N  
ATOM   1530  CA  ASP C  46     -21.769  25.403  10.358  1.00 85.85           C  
ATOM   1531  C   ASP C  46     -21.105  25.622  11.715  1.00 85.85           C  
ATOM   1532  CB  ASP C  46     -23.176  24.830  10.547  1.00 85.85           C  
ATOM   1533  O   ASP C  46     -21.744  26.096  12.656  1.00 85.85           O  
ATOM   1534  CG  ASP C  46     -23.966  24.758   9.252  1.00 85.85           C  
ATOM   1535  OD1 ASP C  46     -23.862  25.687   8.422  1.00 85.85           O  
ATOM   1536  OD2 ASP C  46     -24.701  23.765   9.062  1.00 85.85           O  
ATOM   1537  N   LEU C  47     -19.978  24.983  11.874  1.00 84.94           N  
ATOM   1538  CA  LEU C  47     -19.236  25.230  13.105  1.00 84.94           C  
ATOM   1539  C   LEU C  47     -18.459  26.540  13.018  1.00 84.94           C  
ATOM   1540  CB  LEU C  47     -18.276  24.073  13.394  1.00 84.94           C  
ATOM   1541  O   LEU C  47     -17.964  26.903  11.949  1.00 84.94           O  
ATOM   1542  CG  LEU C  47     -18.915  22.698  13.602  1.00 84.94           C  
ATOM   1543  CD1 LEU C  47     -17.838  21.637  13.799  1.00 84.94           C  
ATOM   1544  CD2 LEU C  47     -19.869  22.726  14.791  1.00 84.94           C  
ATOM   1545  N   GLN C  48     -18.430  27.320  13.960  1.00 78.90           N  
ATOM   1546  CA  GLN C  48     -17.818  28.640  13.844  1.00 78.90           C  
ATOM   1547  C   GLN C  48     -16.514  28.713  14.634  1.00 78.90           C  
ATOM   1548  CB  GLN C  48     -18.784  29.724  14.324  1.00 78.90           C  
ATOM   1549  O   GLN C  48     -15.539  29.314  14.178  1.00 78.90           O  
ATOM   1550  CG  GLN C  48     -19.910  30.022  13.343  1.00 78.90           C  
ATOM   1551  CD  GLN C  48     -21.101  30.691  14.003  1.00 78.90           C  
ATOM   1552  NE2 GLN C  48     -22.296  30.413  13.492  1.00 78.90           N  
ATOM   1553  OE1 GLN C  48     -20.949  31.452  14.964  1.00 78.90           O  
ATOM   1554  N   GLU C  49     -16.414  27.991  15.779  1.00 78.78           N  
ATOM   1555  CA  GLU C  49     -15.250  28.272  16.615  1.00 78.78           C  
ATOM   1556  C   GLU C  49     -14.457  27.001  16.902  1.00 78.78           C  
ATOM   1557  CB  GLU C  49     -15.678  28.933  17.927  1.00 78.78           C  
ATOM   1558  O   GLU C  49     -13.225  27.028  16.947  1.00 78.78           O  
ATOM   1559  CG  GLU C  49     -16.194  30.355  17.761  1.00 78.78           C  
ATOM   1560  CD  GLU C  49     -16.169  31.158  19.052  1.00 78.78           C  
ATOM   1561  OE1 GLU C  49     -16.482  32.369  19.020  1.00 78.78           O  
ATOM   1562  OE2 GLU C  49     -15.832  30.570  20.104  1.00 78.78           O  
ATOM   1563  N   LEU C  50     -15.132  26.024  17.020  1.00 84.29           N  
ATOM   1564  CA  LEU C  50     -14.445  24.787  17.372  1.00 84.29           C  
ATOM   1565  C   LEU C  50     -14.639  23.730  16.290  1.00 84.29           C  
ATOM   1566  CB  LEU C  50     -14.950  24.257  18.717  1.00 84.29           C  
ATOM   1567  O   LEU C  50     -15.756  23.523  15.812  1.00 84.29           O  
ATOM   1568  CG  LEU C  50     -14.730  25.163  19.929  1.00 84.29           C  
ATOM   1569  CD1 LEU C  50     -15.558  24.674  21.113  1.00 84.29           C  
ATOM   1570  CD2 LEU C  50     -13.250  25.220  20.292  1.00 84.29           C  
ATOM   1571  N   PHE C  51     -13.505  23.162  15.873  1.00 90.08           N  
ATOM   1572  CA  PHE C  51     -13.532  22.152  14.821  1.00 90.08           C  
ATOM   1573  C   PHE C  51     -12.898  20.852  15.302  1.00 90.08           C  
ATOM   1574  CB  PHE C  51     -12.807  22.659  13.570  1.00 90.08           C  
ATOM   1575  O   PHE C  51     -11.728  20.585  15.020  1.00 90.08           O  
ATOM   1576  CG  PHE C  51     -13.371  23.941  13.019  1.00 90.08           C  
ATOM   1577  CD1 PHE C  51     -14.460  23.923  12.156  1.00 90.08           C  
ATOM   1578  CD2 PHE C  51     -12.812  25.164  13.365  1.00 90.08           C  
ATOM   1579  CE1 PHE C  51     -14.984  25.108  11.644  1.00 90.08           C  
ATOM   1580  CE2 PHE C  51     -13.330  26.352  12.857  1.00 90.08           C  
ATOM   1581  CZ  PHE C  51     -14.415  26.322  11.996  1.00 90.08           C  
ATOM   1582  N   PRO C  52     -13.676  20.057  15.955  1.00 92.45           N  
ATOM   1583  CA  PRO C  52     -13.130  18.834  16.549  1.00 92.45           C  
ATOM   1584  C   PRO C  52     -12.876  17.738  15.516  1.00 92.45           C  
ATOM   1585  CB  PRO C  52     -14.216  18.409  17.541  1.00 92.45           C  
ATOM   1586  O   PRO C  52     -13.665  17.570  14.583  1.00 92.45           O  
ATOM   1587  CG  PRO C  52     -15.488  18.940  16.965  1.00 92.45           C  
ATOM   1588  CD  PRO C  52     -15.187  20.222  16.243  1.00 92.45           C  
ATOM   1589  N   CYS C  53     -11.839  17.044  15.744  1.00 92.52           N  
ATOM   1590  CA  CYS C  53     -11.564  15.866  14.930  1.00 92.52           C  
ATOM   1591  C   CYS C  53     -12.604  14.779  15.175  1.00 92.52           C  
ATOM   1592  CB  CYS C  53     -10.166  15.324  15.227  1.00 92.52           C  
ATOM   1593  O   CYS C  53     -12.892  14.437  16.323  1.00 92.52           O  
ATOM   1594  SG  CYS C  53      -9.796  13.768  14.388  1.00 92.52           S  
ATOM   1595  N   PRO C  54     -13.066  14.204  14.098  1.00 94.88           N  
ATOM   1596  CA  PRO C  54     -14.097  13.175  14.252  1.00 94.88           C  
ATOM   1597  C   PRO C  54     -13.560  11.892  14.883  1.00 94.88           C  
ATOM   1598  CB  PRO C  54     -14.562  12.924  12.815  1.00 94.88           C  
ATOM   1599  O   PRO C  54     -14.339  11.049  15.335  1.00 94.88           O  
ATOM   1600  CG  PRO C  54     -14.251  14.191  12.086  1.00 94.88           C  
ATOM   1601  CD  PRO C  54     -12.978  14.761  12.643  1.00 94.88           C  
ATOM   1602  N   VAL C  55     -12.283  11.808  15.012  1.00 94.35           N  
ATOM   1603  CA  VAL C  55     -11.703  10.571  15.526  1.00 94.35           C  
ATOM   1604  C   VAL C  55     -11.222  10.782  16.960  1.00 94.35           C  
ATOM   1605  CB  VAL C  55     -10.537  10.080  14.639  1.00 94.35           C  
ATOM   1606  O   VAL C  55     -11.693  10.114  17.884  1.00 94.35           O  
ATOM   1607  CG1 VAL C  55      -9.859   8.862  15.265  1.00 94.35           C  
ATOM   1608  CG2 VAL C  55     -11.037   9.754  13.233  1.00 94.35           C  
ATOM   1609  N   CYS C  56     -10.501  11.866  17.233  1.00 94.16           N  
ATOM   1610  CA  CYS C  56      -9.869  11.999  18.541  1.00 94.16           C  
ATOM   1611  C   CYS C  56     -10.433  13.194  19.300  1.00 94.16           C  
ATOM   1612  CB  CYS C  56      -8.355  12.146  18.392  1.00 94.16           C  
ATOM   1613  O   CYS C  56     -10.076  13.424  20.457  1.00 94.16           O  
ATOM   1614  SG  CYS C  56      -7.845  13.711  17.649  1.00 94.16           S  
ATOM   1615  N   ARG C  57     -11.185  14.010  18.659  1.00 93.35           N  
ATOM   1616  CA  ARG C  57     -11.913  15.134  19.239  1.00 93.35           C  
ATOM   1617  C   ARG C  57     -10.973  16.298  19.539  1.00 93.35           C  
ATOM   1618  CB  ARG C  57     -12.639  14.704  20.516  1.00 93.35           C  
ATOM   1619  O   ARG C  57     -11.337  17.225  20.266  1.00 93.35           O  
ATOM   1620  CG  ARG C  57     -13.752  13.695  20.281  1.00 93.35           C  
ATOM   1621  CD  ARG C  57     -14.422  13.282  21.584  1.00 93.35           C  
ATOM   1622  NE  ARG C  57     -14.586  11.834  21.670  1.00 93.35           N  
ATOM   1623  NH1 ARG C  57     -13.598  11.639  23.750  1.00 93.35           N  
ATOM   1624  NH2 ARG C  57     -14.389   9.777  22.672  1.00 93.35           N  
ATOM   1625  CZ  ARG C  57     -14.190  11.086  22.697  1.00 93.35           C  
ATOM   1626  N   HIS C  58      -9.726  16.196  19.128  1.00 89.66           N  
ATOM   1627  CA  HIS C  58      -8.823  17.337  19.240  1.00 89.66           C  
ATOM   1628  C   HIS C  58      -9.400  18.567  18.548  1.00 89.66           C  
ATOM   1629  CB  HIS C  58      -7.454  16.996  18.650  1.00 89.66           C  
ATOM   1630  O   HIS C  58      -9.940  18.467  17.444  1.00 89.66           O  
ATOM   1631  CG  HIS C  58      -6.475  18.126  18.714  1.00 89.66           C  
ATOM   1632  CD2 HIS C  58      -6.083  19.017  17.773  1.00 89.66           C  
ATOM   1633  ND1 HIS C  58      -5.770  18.435  19.857  1.00 89.66           N  
ATOM   1634  CE1 HIS C  58      -4.986  19.472  19.615  1.00 89.66           C  
ATOM   1635  NE2 HIS C  58      -5.157  19.844  18.358  1.00 89.66           N  
ATOM   1636  N   GLN C  59      -9.306  19.658  19.203  1.00 89.53           N  
ATOM   1637  CA  GLN C  59      -9.801  20.898  18.614  1.00 89.53           C  
ATOM   1638  C   GLN C  59      -8.814  21.454  17.592  1.00 89.53           C  
ATOM   1639  CB  GLN C  59     -10.074  21.939  19.701  1.00 89.53           C  
ATOM   1640  O   GLN C  59      -7.701  21.847  17.947  1.00 89.53           O  
ATOM   1641  CG  GLN C  59     -11.100  21.494  20.734  1.00 89.53           C  
ATOM   1642  CD  GLN C  59     -12.482  21.294  20.141  1.00 89.53           C  
ATOM   1643  NE2 GLN C  59     -13.238  20.355  20.700  1.00 89.53           N  
ATOM   1644  OE1 GLN C  59     -12.868  21.979  19.187  1.00 89.53           O  
ATOM   1645  N   CYS C  60      -9.234  21.492  16.498  1.00 83.89           N  
ATOM   1646  CA  CYS C  60      -8.380  21.965  15.415  1.00 83.89           C  
ATOM   1647  C   CYS C  60      -8.677  23.423  15.082  1.00 83.89           C  
ATOM   1648  CB  CYS C  60      -8.566  21.100  14.169  1.00 83.89           C  
ATOM   1649  O   CYS C  60      -9.708  23.959  15.491  1.00 83.89           O  
ATOM   1650  SG  CYS C  60      -8.110  19.369  14.409  1.00 83.89           S  
ATOM   1651  N   GLN C  61      -7.564  24.080  14.552  1.00 73.81           N  
ATOM   1652  CA  GLN C  61      -7.831  25.408  14.010  1.00 73.81           C  
ATOM   1653  C   GLN C  61      -8.474  25.320  12.629  1.00 73.81           C  
ATOM   1654  CB  GLN C  61      -6.542  26.228  13.938  1.00 73.81           C  
ATOM   1655  O   GLN C  61      -8.123  24.450  11.829  1.00 73.81           O  
ATOM   1656  CG  GLN C  61      -5.955  26.573  15.300  1.00 73.81           C  
ATOM   1657  CD  GLN C  61      -4.702  27.421  15.201  1.00 73.81           C  
ATOM   1658  NE2 GLN C  61      -3.683  27.067  15.977  1.00 73.81           N  
ATOM   1659  OE1 GLN C  61      -4.649  28.387  14.434  1.00 73.81           O  
ATOM   1660  N   GLU C  62      -9.615  26.004  12.768  1.00 63.62           N  
ATOM   1661  CA  GLU C  62     -10.269  26.000  11.463  1.00 63.62           C  
ATOM   1662  C   GLU C  62      -9.309  26.443  10.363  1.00 63.62           C  
ATOM   1663  CB  GLU C  62     -11.504  26.905  11.479  1.00 63.62           C  
ATOM   1664  O   GLU C  62      -8.591  27.433  10.520  1.00 63.62           O  
ATOM   1665  CG  GLU C  62     -12.380  26.772  10.241  1.00 63.62           C  
ATOM   1666  CD  GLU C  62     -13.640  27.620  10.303  1.00 63.62           C  
ATOM   1667  OE1 GLU C  62     -14.561  27.399   9.485  1.00 63.62           O  
ATOM   1668  OE2 GLU C  62     -13.705  28.514  11.176  1.00 63.62           O  
ATOM   1669  N   GLY C  63      -8.971  25.568   9.463  1.00 64.24           N  
ATOM   1670  CA  GLY C  63      -8.047  26.069   8.458  1.00 64.24           C  
ATOM   1671  C   GLY C  63      -8.047  25.244   7.185  1.00 64.24           C  
ATOM   1672  O   GLY C  63      -8.827  24.299   7.051  1.00 64.24           O  
ATOM   1673  N   HIS C  64      -7.233  25.860   6.250  1.00 63.42           N  
ATOM   1674  CA  HIS C  64      -6.905  25.527   4.868  1.00 63.42           C  
ATOM   1675  C   HIS C  64      -6.049  24.268   4.793  1.00 63.42           C  
ATOM   1676  CB  HIS C  64      -6.182  26.695   4.193  1.00 63.42           C  
ATOM   1677  O   HIS C  64      -4.831  24.327   4.979  1.00 63.42           O  
ATOM   1678  CG  HIS C  64      -7.052  27.890   3.969  1.00 63.42           C  
ATOM   1679  CD2 HIS C  64      -7.195  29.032   4.682  1.00 63.42           C  
ATOM   1680  ND1 HIS C  64      -7.912  27.994   2.897  1.00 63.42           N  
ATOM   1681  CE1 HIS C  64      -8.548  29.152   2.961  1.00 63.42           C  
ATOM   1682  NE2 HIS C  64      -8.131  29.801   4.035  1.00 63.42           N  
ATOM   1683  N   PHE C  65      -6.779  23.201   5.077  1.00 72.82           N  
ATOM   1684  CA  PHE C  65      -5.995  21.995   4.840  1.00 72.82           C  
ATOM   1685  C   PHE C  65      -5.756  21.788   3.349  1.00 72.82           C  
ATOM   1686  CB  PHE C  65      -6.697  20.770   5.435  1.00 72.82           C  
ATOM   1687  O   PHE C  65      -6.585  22.177   2.523  1.00 72.82           O  
ATOM   1688  CG  PHE C  65      -7.222  20.989   6.828  1.00 72.82           C  
ATOM   1689  CD1 PHE C  65      -6.366  20.952   7.922  1.00 72.82           C  
ATOM   1690  CD2 PHE C  65      -8.572  21.231   7.043  1.00 72.82           C  
ATOM   1691  CE1 PHE C  65      -6.850  21.153   9.213  1.00 72.82           C  
ATOM   1692  CE2 PHE C  65      -9.063  21.434   8.330  1.00 72.82           C  
ATOM   1693  CZ  PHE C  65      -8.200  21.393   9.414  1.00 72.82           C  
ATOM   1694  N   ARG C  66      -4.482  21.295   3.222  1.00 81.51           N  
ATOM   1695  CA  ARG C  66      -4.086  20.966   1.857  1.00 81.51           C  
ATOM   1696  C   ARG C  66      -4.073  19.457   1.639  1.00 81.51           C  
ATOM   1697  CB  ARG C  66      -2.710  21.554   1.539  1.00 81.51           C  
ATOM   1698  O   ARG C  66      -4.008  18.687   2.599  1.00 81.51           O  
ATOM   1699  CG  ARG C  66      -2.647  23.069   1.647  1.00 81.51           C  
ATOM   1700  CD  ARG C  66      -3.206  23.747   0.404  1.00 81.51           C  
ATOM   1701  NE  ARG C  66      -3.005  25.193   0.442  1.00 81.51           N  
ATOM   1702  NH1 ARG C  66      -3.264  25.497  -1.833  1.00 81.51           N  
ATOM   1703  NH2 ARG C  66      -2.841  27.293  -0.473  1.00 81.51           N  
ATOM   1704  CZ  ARG C  66      -3.037  25.991  -0.622  1.00 81.51           C  
ATOM   1705  N   SER C  67      -4.196  19.183   0.460  1.00 91.56           N  
ATOM   1706  CA  SER C  67      -4.259  17.776   0.078  1.00 91.56           C  
ATOM   1707  C   SER C  67      -2.946  17.061   0.382  1.00 91.56           C  
ATOM   1708  CB  SER C  67      -4.592  17.637  -1.408  1.00 91.56           C  
ATOM   1709  O   SER C  67      -1.867  17.624   0.184  1.00 91.56           O  
ATOM   1710  OG  SER C  67      -5.899  18.114  -1.677  1.00 91.56           O  
ATOM   1711  N   ASN C  68      -3.038  15.925   1.098  1.00 95.66           N  
ATOM   1712  CA  ASN C  68      -1.909  15.014   1.258  1.00 95.66           C  
ATOM   1713  C   ASN C  68      -1.713  14.142   0.022  1.00 95.66           C  
ATOM   1714  CB  ASN C  68      -2.096  14.141   2.501  1.00 95.66           C  
ATOM   1715  O   ASN C  68      -2.190  13.006  -0.024  1.00 95.66           O  
ATOM   1716  CG  ASN C  68      -0.832  13.399   2.888  1.00 95.66           C  
ATOM   1717  ND2 ASN C  68      -0.686  13.109   4.175  1.00 95.66           N  
ATOM   1718  OD1 ASN C  68       0.006  13.089   2.037  1.00 95.66           O  
ATOM   1719  N   THR C  69      -1.000  14.672  -0.935  1.00 93.11           N  
ATOM   1720  CA  THR C  69      -0.893  14.082  -2.264  1.00 93.11           C  
ATOM   1721  C   THR C  69      -0.204  12.722  -2.198  1.00 93.11           C  
ATOM   1722  CB  THR C  69      -0.122  15.005  -3.225  1.00 93.11           C  
ATOM   1723  O   THR C  69      -0.601  11.785  -2.894  1.00 93.11           O  
ATOM   1724  CG2 THR C  69      -0.944  16.240  -3.580  1.00 93.11           C  
ATOM   1725  OG1 THR C  69       1.100  15.421  -2.602  1.00 93.11           O  
ATOM   1726  N   GLN C  70       0.811  12.673  -1.366  1.00 95.37           N  
ATOM   1727  CA  GLN C  70       1.519  11.405  -1.223  1.00 95.37           C  
ATOM   1728  C   GLN C  70       0.590  10.312  -0.702  1.00 95.37           C  
ATOM   1729  CB  GLN C  70       2.720  11.562  -0.290  1.00 95.37           C  
ATOM   1730  O   GLN C  70       0.560   9.205  -1.244  1.00 95.37           O  
ATOM   1731  CG  GLN C  70       3.640  10.349  -0.261  1.00 95.37           C  
ATOM   1732  CD  GLN C  70       4.860  10.558   0.616  1.00 95.37           C  
ATOM   1733  NE2 GLN C  70       5.974   9.940   0.240  1.00 95.37           N  
ATOM   1734  OE1 GLN C  70       4.802  11.269   1.624  1.00 95.37           O  
ATOM   1735  N   LEU C  71      -0.161  10.611   0.250  1.00 96.27           N  
ATOM   1736  CA  LEU C  71      -1.161   9.679   0.760  1.00 96.27           C  
ATOM   1737  C   LEU C  71      -2.181   9.332  -0.319  1.00 96.27           C  
ATOM   1738  CB  LEU C  71      -1.871  10.269   1.980  1.00 96.27           C  
ATOM   1739  O   LEU C  71      -2.553   8.167  -0.477  1.00 96.27           O  
ATOM   1740  CG  LEU C  71      -3.005   9.432   2.575  1.00 96.27           C  
ATOM   1741  CD1 LEU C  71      -2.487   8.059   2.993  1.00 96.27           C  
ATOM   1742  CD2 LEU C  71      -3.638  10.153   3.760  1.00 96.27           C  
ATOM   1743  N   GLY C  72      -2.578  10.309  -1.012  1.00 95.98           N  
ATOM   1744  CA  GLY C  72      -3.512  10.088  -2.105  1.00 95.98           C  
ATOM   1745  C   GLY C  72      -2.992   9.114  -3.146  1.00 95.98           C  
ATOM   1746  O   GLY C  72      -3.718   8.221  -3.585  1.00 95.98           O  
ATOM   1747  N   ARG C  73      -1.793   9.273  -3.494  1.00 94.09           N  
ATOM   1748  CA  ARG C  73      -1.178   8.382  -4.473  1.00 94.09           C  
ATOM   1749  C   ARG C  73      -1.090   6.957  -3.938  1.00 94.09           C  
ATOM   1750  CB  ARG C  73       0.216   8.885  -4.857  1.00 94.09           C  
ATOM   1751  O   ARG C  73      -1.341   5.997  -4.670  1.00 94.09           O  
ATOM   1752  CG  ARG C  73       0.204  10.154  -5.693  1.00 94.09           C  
ATOM   1753  CD  ARG C  73       1.577  10.458  -6.276  1.00 94.09           C  
ATOM   1754  NE  ARG C  73       2.526  10.857  -5.240  1.00 94.09           N  
ATOM   1755  NH1 ARG C  73       2.172  13.125  -5.498  1.00 94.09           N  
ATOM   1756  NH2 ARG C  73       3.669  12.365  -3.938  1.00 94.09           N  
ATOM   1757  CZ  ARG C  73       2.787  12.115  -4.894  1.00 94.09           C  
ATOM   1758  N   MET C  74      -0.741   6.813  -2.726  1.00 94.21           N  
ATOM   1759  CA  MET C  74      -0.677   5.492  -2.108  1.00 94.21           C  
ATOM   1760  C   MET C  74      -2.047   4.823  -2.111  1.00 94.21           C  
ATOM   1761  CB  MET C  74      -0.147   5.592  -0.677  1.00 94.21           C  
ATOM   1762  O   MET C  74      -2.161   3.633  -2.409  1.00 94.21           O  
ATOM   1763  CG  MET C  74       1.329   5.943  -0.593  1.00 94.21           C  
ATOM   1764  SD  MET C  74       1.922   6.082   1.139  1.00 94.21           S  
ATOM   1765  CE  MET C  74       1.876   4.336   1.633  1.00 94.21           C  
ATOM   1766  N   ILE C  75      -3.067   5.602  -1.857  1.00 94.68           N  
ATOM   1767  CA  ILE C  75      -4.433   5.089  -1.827  1.00 94.68           C  
ATOM   1768  C   ILE C  75      -4.844   4.635  -3.226  1.00 94.68           C  
ATOM   1769  CB  ILE C  75      -5.423   6.149  -1.295  1.00 94.68           C  
ATOM   1770  O   ILE C  75      -5.459   3.579  -3.387  1.00 94.68           O  
ATOM   1771  CG1 ILE C  75      -5.178   6.408   0.196  1.00 94.68           C  
ATOM   1772  CG2 ILE C  75      -6.869   5.709  -1.543  1.00 94.68           C  
ATOM   1773  CD1 ILE C  75      -5.924   7.616   0.745  1.00 94.68           C  
ATOM   1774  N   GLU C  76      -4.463   5.384  -4.204  1.00 92.42           N  
ATOM   1775  CA  GLU C  76      -4.784   5.020  -5.581  1.00 92.42           C  
ATOM   1776  C   GLU C  76      -4.142   3.690  -5.964  1.00 92.42           C  
ATOM   1777  CB  GLU C  76      -4.333   6.120  -6.546  1.00 92.42           C  
ATOM   1778  O   GLU C  76      -4.770   2.859  -6.623  1.00 92.42           O  
ATOM   1779  CG  GLU C  76      -5.282   7.307  -6.613  1.00 92.42           C  
ATOM   1780  CD  GLU C  76      -6.659   6.945  -7.148  1.00 92.42           C  
ATOM   1781  OE1 GLU C  76      -7.667   7.503  -6.658  1.00 92.42           O  
ATOM   1782  OE2 GLU C  76      -6.730   6.096  -8.064  1.00 92.42           O  
ATOM   1783  N   ILE C  77      -2.945   3.528  -5.517  1.00 88.92           N  
ATOM   1784  CA  ILE C  77      -2.242   2.280  -5.794  1.00 88.92           C  
ATOM   1785  C   ILE C  77      -2.925   1.129  -5.058  1.00 88.92           C  
ATOM   1786  CB  ILE C  77      -0.754   2.368  -5.387  1.00 88.92           C  
ATOM   1787  O   ILE C  77      -3.111   0.048  -5.621  1.00 88.92           O  
ATOM   1788  CG1 ILE C  77      -0.030   3.421  -6.234  1.00 88.92           C  
ATOM   1789  CG2 ILE C  77      -0.077   1.000  -5.518  1.00 88.92           C  
ATOM   1790  CD1 ILE C  77       1.377   3.744  -5.751  1.00 88.92           C  
ATOM   1791  N   ALA C  78      -3.294   1.374  -3.837  1.00 87.17           N  
ATOM   1792  CA  ALA C  78      -4.004   0.359  -3.062  1.00 87.17           C  
ATOM   1793  C   ALA C  78      -5.287  -0.070  -3.767  1.00 87.17           C  
ATOM   1794  CB  ALA C  78      -4.317   0.881  -1.662  1.00 87.17           C  
ATOM   1795  O   ALA C  78      -5.630  -1.255  -3.779  1.00 87.17           O  
ATOM   1796  N   LYS C  79      -5.973   0.879  -4.344  1.00 87.66           N  
ATOM   1797  CA  LYS C  79      -7.197   0.587  -5.086  1.00 87.66           C  
ATOM   1798  C   LYS C  79      -6.911  -0.314  -6.284  1.00 87.66           C  
ATOM   1799  CB  LYS C  79      -7.865   1.881  -5.551  1.00 87.66           C  
ATOM   1800  O   LYS C  79      -7.685  -1.227  -6.579  1.00 87.66           O  
ATOM   1801  CG  LYS C  79      -8.503   2.687  -4.429  1.00 87.66           C  
ATOM   1802  CD  LYS C  79      -9.142   3.966  -4.953  1.00 87.66           C  
ATOM   1803  CE  LYS C  79      -9.720   4.807  -3.822  1.00 87.66           C  
ATOM   1804  NZ  LYS C  79     -10.319   6.079  -4.327  1.00 87.66           N  
ATOM   1805  N   LEU C  80      -5.872  -0.030  -6.909  1.00 83.77           N  
ATOM   1806  CA  LEU C  80      -5.477  -0.810  -8.077  1.00 83.77           C  
ATOM   1807  C   LEU C  80      -5.168  -2.252  -7.688  1.00 83.77           C  
ATOM   1808  CB  LEU C  80      -4.258  -0.180  -8.756  1.00 83.77           C  
ATOM   1809  O   LEU C  80      -5.498  -3.183  -8.426  1.00 83.77           O  
ATOM   1810  CG  LEU C  80      -4.511   1.106  -9.545  1.00 83.77           C  
ATOM   1811  CD1 LEU C  80      -3.189   1.755  -9.938  1.00 83.77           C  
ATOM   1812  CD2 LEU C  80      -5.360   0.818 -10.779  1.00 83.77           C  
ATOM   1813  N   LEU C  81      -4.544  -2.397  -6.606  1.00 80.32           N  
ATOM   1814  CA  LEU C  81      -4.178  -3.731  -6.144  1.00 80.32           C  
ATOM   1815  C   LEU C  81      -5.419  -4.550  -5.807  1.00 80.32           C  
ATOM   1816  CB  LEU C  81      -3.263  -3.641  -4.919  1.00 80.32           C  
ATOM   1817  O   LEU C  81      -5.427  -5.771  -5.976  1.00 80.32           O  
ATOM   1818  CG  LEU C  81      -1.842  -3.133  -5.170  1.00 80.32           C  
ATOM   1819  CD1 LEU C  81      -1.118  -2.911  -3.846  1.00 80.32           C  
ATOM   1820  CD2 LEU C  81      -1.072  -4.112  -6.049  1.00 80.32           C  
ATOM   1821  N   GLN C  82      -6.457  -3.932  -5.431  1.00 76.55           N  
ATOM   1822  CA  GLN C  82      -7.715  -4.603  -5.122  1.00 76.55           C  
ATOM   1823  C   GLN C  82      -8.407  -5.089  -6.392  1.00 76.55           C  
ATOM   1824  CB  GLN C  82      -8.644  -3.671  -4.342  1.00 76.55           C  
ATOM   1825  O   GLN C  82      -9.009  -6.165  -6.405  1.00 76.55           O  
ATOM   1826  CG  GLN C  82      -9.882  -4.361  -3.785  1.00 76.55           C  
ATOM   1827  CD  GLN C  82     -10.847  -3.393  -3.127  1.00 76.55           C  
ATOM   1828  NE2 GLN C  82     -11.841  -3.930  -2.427  1.00 76.55           N  
ATOM   1829  OE1 GLN C  82     -10.700  -2.172  -3.245  1.00 76.55           O  
ATOM   1830  N   SER C  83      -8.442  -4.218  -7.311  1.00 72.49           N  
ATOM   1831  CA  SER C  83      -9.112  -4.533  -8.569  1.00 72.49           C  
ATOM   1832  C   SER C  83      -8.484  -5.751  -9.239  1.00 72.49           C  
ATOM   1833  CB  SER C  83      -9.060  -3.336  -9.519  1.00 72.49           C  
ATOM   1834  O   SER C  83      -9.187  -6.569  -9.837  1.00 72.49           O  
ATOM   1835  OG  SER C  83      -7.726  -2.890  -9.695  1.00 72.49           O  
ATOM   1836  N   THR C  84      -7.211  -5.824  -9.112  1.00 64.37           N  
ATOM   1837  CA  THR C  84      -6.511  -6.943  -9.734  1.00 64.37           C  
ATOM   1838  C   THR C  84      -6.859  -8.254  -9.035  1.00 64.37           C  
ATOM   1839  CB  THR C  84      -4.986  -6.732  -9.706  1.00 64.37           C  
ATOM   1840  O   THR C  84      -6.974  -9.297  -9.682  1.00 64.37           O  
ATOM   1841  CG2 THR C  84      -4.585  -5.504 -10.517  1.00 64.37           C  
ATOM   1842  OG1 THR C  84      -4.558  -6.556  -8.350  1.00 64.37           O  
ATOM   1843  N   LYS C  85      -7.007  -8.175  -7.776  1.00 59.55           N  
ATOM   1844  CA  LYS C  85      -7.380  -9.356  -7.004  1.00 59.55           C  
ATOM   1845  C   LYS C  85      -8.793  -9.817  -7.350  1.00 59.55           C  
ATOM   1846  CB  LYS C  85      -7.274  -9.073  -5.505  1.00 59.55           C  
ATOM   1847  O   LYS C  85      -9.044 -11.016  -7.487  1.00 59.55           O  
ATOM   1848  CG  LYS C  85      -7.004 -10.309  -4.659  1.00 59.55           C  
ATOM   1849  CD  LYS C  85      -6.850  -9.955  -3.185  1.00 59.55           C  
ATOM   1850  CE  LYS C  85      -6.706 -11.201  -2.322  1.00 59.55           C  
ATOM   1851  NZ  LYS C  85      -6.538 -10.858  -0.878  1.00 59.55           N  
ATOM   1852  N   SER C  86      -9.682  -8.824  -7.450  1.00 60.99           N  
ATOM   1853  CA  SER C  86     -11.075  -9.137  -7.751  1.00 60.99           C  
ATOM   1854  C   SER C  86     -11.218  -9.740  -9.144  1.00 60.99           C  
ATOM   1855  CB  SER C  86     -11.943  -7.883  -7.638  1.00 60.99           C  
ATOM   1856  O   SER C  86     -12.003 -10.669  -9.346  1.00 60.99           O  
ATOM   1857  OG  SER C  86     -11.592  -6.937  -8.633  1.00 60.99           O  
ATOM   1858  N   ASN C  87     -10.479  -9.154 -10.038  1.00 56.55           N  
ATOM   1859  CA  ASN C  87     -10.515  -9.666 -11.404  1.00 56.55           C  
ATOM   1860  C   ASN C  87      -9.987 -11.095 -11.481  1.00 56.55           C  
ATOM   1861  CB  ASN C  87      -9.718  -8.754 -12.339  1.00 56.55           C  
ATOM   1862  O   ASN C  87     -10.528 -11.923 -12.216  1.00 56.55           O  
ATOM   1863  CG  ASN C  87     -10.544  -7.601 -12.874  1.00 56.55           C  
ATOM   1864  ND2 ASN C  87      -9.909  -6.448 -13.052  1.00 56.55           N  
ATOM   1865  OD1 ASN C  87     -11.744  -7.744 -13.124  1.00 56.55           O  
ATOM   1866  N   LYS C  88      -8.987 -11.365 -10.763  1.00 53.01           N  
ATOM   1867  CA  LYS C  88      -8.408 -12.705 -10.735  1.00 53.01           C  
ATOM   1868  C   LYS C  88      -9.381 -13.711 -10.127  1.00 53.01           C  
ATOM   1869  CB  LYS C  88      -7.095 -12.706  -9.951  1.00 53.01           C  
ATOM   1870  O   LYS C  88      -9.511 -14.833 -10.622  1.00 53.01           O  
ATOM   1871  CG  LYS C  88      -6.084 -13.733 -10.439  1.00 53.01           C  
ATOM   1872  CD  LYS C  88      -4.726 -13.539  -9.776  1.00 53.01           C  
ATOM   1873  CE  LYS C  88      -3.716 -14.573 -10.256  1.00 53.01           C  
ATOM   1874  NZ  LYS C  88      -2.400 -14.425  -9.565  1.00 53.01           N  
ATOM   1875  N   ARG C  89     -10.032 -13.266  -9.125  1.00 51.10           N  
ATOM   1876  CA  ARG C  89     -11.014 -14.133  -8.481  1.00 51.10           C  
ATOM   1877  C   ARG C  89     -12.177 -14.434  -9.420  1.00 51.10           C  
ATOM   1878  CB  ARG C  89     -11.534 -13.493  -7.192  1.00 51.10           C  
ATOM   1879  O   ARG C  89     -12.665 -15.565  -9.470  1.00 51.10           O  
ATOM   1880  CG  ARG C  89     -11.511 -14.423  -5.990  1.00 51.10           C  
ATOM   1881  CD  ARG C  89     -11.980 -13.720  -4.724  1.00 51.10           C  
ATOM   1882  NE  ARG C  89     -11.969 -14.618  -3.573  1.00 51.10           N  
ATOM   1883  NH1 ARG C  89     -13.143 -13.191  -2.186  1.00 51.10           N  
ATOM   1884  NH2 ARG C  89     -12.453 -15.236  -1.414  1.00 51.10           N  
ATOM   1885  CZ  ARG C  89     -12.522 -14.346  -2.394  1.00 51.10           C  
ATOM   1886  N   LYS C  90     -12.628 -13.355 -10.064  1.00 51.29           N  
ATOM   1887  CA  LYS C  90     -13.717 -13.537 -11.019  1.00 51.29           C  
ATOM   1888  C   LYS C  90     -13.311 -14.490 -12.139  1.00 51.29           C  
ATOM   1889  CB  LYS C  90     -14.147 -12.191 -11.606  1.00 51.29           C  
ATOM   1890  O   LYS C  90     -14.110 -15.324 -12.571  1.00 51.29           O  
ATOM   1891  CG  LYS C  90     -15.472 -11.675 -11.065  1.00 51.29           C  
ATOM   1892  CD  LYS C  90     -15.813 -10.305 -11.636  1.00 51.29           C  
ATOM   1893  CE  LYS C  90     -17.079  -9.736 -11.009  1.00 51.29           C  
ATOM   1894  NZ  LYS C  90     -17.382  -8.366 -11.519  1.00 51.29           N  
ATOM   1895  N   GLN C  91     -12.173 -14.318 -12.636  1.00 47.12           N  
ATOM   1896  CA  GLN C  91     -11.675 -15.181 -13.702  1.00 47.12           C  
ATOM   1897  C   GLN C  91     -11.560 -16.627 -13.229  1.00 47.12           C  
ATOM   1898  CB  GLN C  91     -10.320 -14.684 -14.207  1.00 47.12           C  
ATOM   1899  O   GLN C  91     -11.868 -17.557 -13.978  1.00 47.12           O  
ATOM   1900  CG  GLN C  91     -10.379 -14.029 -15.581  1.00 47.12           C  
ATOM   1901  CD  GLN C  91      -9.164 -13.168 -15.873  1.00 47.12           C  
ATOM   1902  NE2 GLN C  91      -9.330 -12.189 -16.755  1.00 47.12           N  
ATOM   1903  OE1 GLN C  91      -8.086 -13.381 -15.309  1.00 47.12           O  
ATOM   1904  N   GLU C  92     -11.084 -16.819 -12.021  1.00 47.65           N  
ATOM   1905  CA  GLU C  92     -10.983 -18.160 -11.452  1.00 47.65           C  
ATOM   1906  C   GLU C  92     -12.357 -18.812 -11.329  1.00 47.65           C  
ATOM   1907  CB  GLU C  92     -10.299 -18.113 -10.083  1.00 47.65           C  
ATOM   1908  O   GLU C  92     -12.506 -20.010 -11.579  1.00 47.65           O  
ATOM   1909  CG  GLU C  92      -8.790 -17.932 -10.156  1.00 47.65           C  
ATOM   1910  CD  GLU C  92      -8.140 -17.753  -8.793  1.00 47.65           C  
ATOM   1911  OE1 GLU C  92      -6.898 -17.610  -8.726  1.00 47.65           O  
ATOM   1912  OE2 GLU C  92      -8.880 -17.756  -7.783  1.00 47.65           O  
ATOM   1913  N   GLU C  93     -13.328 -18.027 -10.883  1.00 47.93           N  
ATOM   1914  CA  GLU C  93     -14.678 -18.543 -10.677  1.00 47.93           C  
ATOM   1915  C   GLU C  93     -15.358 -18.856 -12.007  1.00 47.93           C  
ATOM   1916  CB  GLU C  93     -15.519 -17.545  -9.878  1.00 47.93           C  
ATOM   1917  O   GLU C  93     -16.174 -19.776 -12.092  1.00 47.93           O  
ATOM   1918  CG  GLU C  93     -15.439 -17.740  -8.371  1.00 47.93           C  
ATOM   1919  CD  GLU C  93     -16.202 -16.685  -7.588  1.00 47.93           C  
ATOM   1920  OE1 GLU C  93     -16.194 -16.733  -6.337  1.00 47.93           O  
ATOM   1921  OE2 GLU C  93     -16.814 -15.802  -8.230  1.00 47.93           O  
ATOM   1922  N   THR C  94     -14.981 -18.278 -13.167  1.00 51.97           N  
ATOM   1923  CA  THR C  94     -15.873 -18.290 -14.321  1.00 51.97           C  
ATOM   1924  C   THR C  94     -15.301 -19.158 -15.438  1.00 51.97           C  
ATOM   1925  CB  THR C  94     -16.121 -16.865 -14.851  1.00 51.97           C  
ATOM   1926  O   THR C  94     -15.850 -19.202 -16.541  1.00 51.97           O  
ATOM   1927  CG2 THR C  94     -17.023 -16.077 -13.907  1.00 51.97           C  
ATOM   1928  OG1 THR C  94     -14.867 -16.183 -14.976  1.00 51.97           O  
ATOM   1929  N   THR C  95     -14.161 -19.758 -15.415  1.00 58.83           N  
ATOM   1930  CA  THR C  95     -13.906 -20.467 -16.665  1.00 58.83           C  
ATOM   1931  C   THR C  95     -14.773 -21.719 -16.763  1.00 58.83           C  
ATOM   1932  CB  THR C  95     -12.422 -20.855 -16.794  1.00 58.83           C  
ATOM   1933  O   THR C  95     -14.755 -22.564 -15.866  1.00 58.83           O  
ATOM   1934  CG2 THR C  95     -11.572 -19.652 -17.192  1.00 58.83           C  
ATOM   1935  OG1 THR C  95     -11.955 -21.361 -15.537  1.00 58.83           O  
ATOM   1936  N   LEU C  96     -15.857 -21.610 -17.492  1.00 68.81           N  
ATOM   1937  CA  LEU C  96     -16.803 -22.702 -17.692  1.00 68.81           C  
ATOM   1938  C   LEU C  96     -16.383 -23.577 -18.868  1.00 68.81           C  
ATOM   1939  CB  LEU C  96     -18.214 -22.154 -17.926  1.00 68.81           C  
ATOM   1940  O   LEU C  96     -15.754 -23.094 -19.813  1.00 68.81           O  
ATOM   1941  CG  LEU C  96     -18.840 -21.376 -16.768  1.00 68.81           C  
ATOM   1942  CD1 LEU C  96     -20.162 -20.752 -17.202  1.00 68.81           C  
ATOM   1943  CD2 LEU C  96     -19.042 -22.284 -15.560  1.00 68.81           C  
ATOM   1944  N   CYS C  97     -16.489 -24.853 -18.669  1.00 73.39           N  
ATOM   1945  CA  CYS C  97     -16.300 -25.784 -19.775  1.00 73.39           C  
ATOM   1946  C   CYS C  97     -17.178 -25.407 -20.963  1.00 73.39           C  
ATOM   1947  CB  CYS C  97     -16.613 -27.213 -19.332  1.00 73.39           C  
ATOM   1948  O   CYS C  97     -18.394 -25.268 -20.821  1.00 73.39           O  
ATOM   1949  SG  CYS C  97     -16.515 -28.427 -20.666  1.00 73.39           S  
ATOM   1950  N   GLU C  98     -16.612 -25.209 -22.061  1.00 76.05           N  
ATOM   1951  CA  GLU C  98     -17.324 -24.807 -23.271  1.00 76.05           C  
ATOM   1952  C   GLU C  98     -18.341 -25.864 -23.690  1.00 76.05           C  
ATOM   1953  CB  GLU C  98     -16.338 -24.543 -24.412  1.00 76.05           C  
ATOM   1954  O   GLU C  98     -19.413 -25.533 -24.201  1.00 76.05           O  
ATOM   1955  CG  GLU C  98     -15.460 -23.319 -24.196  1.00 76.05           C  
ATOM   1956  CD  GLU C  98     -14.473 -23.081 -25.329  1.00 76.05           C  
ATOM   1957  OE1 GLU C  98     -13.719 -22.084 -25.276  1.00 76.05           O  
ATOM   1958  OE2 GLU C  98     -14.455 -23.899 -26.276  1.00 76.05           O  
ATOM   1959  N   LYS C  99     -18.067 -27.050 -23.447  1.00 80.33           N  
ATOM   1960  CA  LYS C  99     -18.925 -28.157 -23.861  1.00 80.33           C  
ATOM   1961  C   LYS C  99     -20.090 -28.341 -22.893  1.00 80.33           C  
ATOM   1962  CB  LYS C  99     -18.118 -29.452 -23.962  1.00 80.33           C  
ATOM   1963  O   LYS C  99     -21.224 -28.578 -23.316  1.00 80.33           O  
ATOM   1964  CG  LYS C  99     -17.267 -29.555 -25.219  1.00 80.33           C  
ATOM   1965  CD  LYS C  99     -16.566 -30.904 -25.311  1.00 80.33           C  
ATOM   1966  CE  LYS C  99     -15.648 -30.977 -26.523  1.00 80.33           C  
ATOM   1967  NZ  LYS C  99     -14.966 -32.302 -26.623  1.00 80.33           N  
ATOM   1968  N   HIS C 100     -19.876 -28.155 -21.592  1.00 83.15           N  
ATOM   1969  CA  HIS C 100     -20.876 -28.537 -20.601  1.00 83.15           C  
ATOM   1970  C   HIS C 100     -21.372 -27.322 -19.823  1.00 83.15           C  
ATOM   1971  CB  HIS C 100     -20.307 -29.580 -19.639  1.00 83.15           C  
ATOM   1972  O   HIS C 100     -22.309 -27.429 -19.028  1.00 83.15           O  
ATOM   1973  CG  HIS C 100     -19.823 -30.822 -20.318  1.00 83.15           C  
ATOM   1974  CD2 HIS C 100     -20.496 -31.798 -20.971  1.00 83.15           C  
ATOM   1975  ND1 HIS C 100     -18.491 -31.171 -20.368  1.00 83.15           N  
ATOM   1976  CE1 HIS C 100     -18.366 -32.312 -21.027  1.00 83.15           C  
ATOM   1977  NE2 HIS C 100     -19.568 -32.713 -21.403  1.00 83.15           N  
ATOM   1978  N   ASN C 101     -20.738 -26.191 -20.078  1.00 80.55           N  
ATOM   1979  CA  ASN C 101     -21.104 -24.963 -19.381  1.00 80.55           C  
ATOM   1980  C   ASN C 101     -21.063 -25.145 -17.866  1.00 80.55           C  
ATOM   1981  CB  ASN C 101     -22.490 -24.488 -19.822  1.00 80.55           C  
ATOM   1982  O   ASN C 101     -21.937 -24.649 -17.154  1.00 80.55           O  
ATOM   1983  CG  ASN C 101     -22.555 -22.987 -20.028  1.00 80.55           C  
ATOM   1984  ND2 ASN C 101     -23.607 -22.363 -19.513  1.00 80.55           N  
ATOM   1985  OD1 ASN C 101     -21.666 -22.394 -20.645  1.00 80.55           O  
ATOM   1986  N   GLN C 102     -20.148 -25.914 -17.413  1.00 73.22           N  
ATOM   1987  CA  GLN C 102     -19.884 -26.141 -15.996  1.00 73.22           C  
ATOM   1988  C   GLN C 102     -18.494 -25.645 -15.608  1.00 73.22           C  
ATOM   1989  CB  GLN C 102     -20.027 -27.625 -15.653  1.00 73.22           C  
ATOM   1990  O   GLN C 102     -17.593 -25.590 -16.448  1.00 73.22           O  
ATOM   1991  CG  GLN C 102     -21.467 -28.122 -15.659  1.00 73.22           C  
ATOM   1992  CD  GLN C 102     -22.113 -28.066 -14.288  1.00 73.22           C  
ATOM   1993  NE2 GLN C 102     -23.387 -27.692 -14.247  1.00 73.22           N  
ATOM   1994  OE1 GLN C 102     -21.472 -28.358 -13.273  1.00 73.22           O  
ATOM   1995  N   PRO C 103     -18.335 -25.264 -14.393  1.00 72.93           N  
ATOM   1996  CA  PRO C 103     -17.019 -24.805 -13.942  1.00 72.93           C  
ATOM   1997  C   PRO C 103     -15.933 -25.863 -14.119  1.00 72.93           C  
ATOM   1998  CB  PRO C 103     -17.242 -24.493 -12.461  1.00 72.93           C  
ATOM   1999  O   PRO C 103     -16.179 -27.050 -13.887  1.00 72.93           O  
ATOM   2000  CG  PRO C 103     -18.724 -24.555 -12.276  1.00 72.93           C  
ATOM   2001  CD  PRO C 103     -19.327 -25.229 -13.475  1.00 72.93           C  
ATOM   2002  N   LEU C 104     -14.814 -25.443 -14.588  1.00 75.43           N  
ATOM   2003  CA  LEU C 104     -13.654 -26.321 -14.697  1.00 75.43           C  
ATOM   2004  C   LEU C 104     -13.052 -26.601 -13.324  1.00 75.43           C  
ATOM   2005  CB  LEU C 104     -12.596 -25.700 -15.613  1.00 75.43           C  
ATOM   2006  O   LEU C 104     -12.542 -25.691 -12.668  1.00 75.43           O  
ATOM   2007  CG  LEU C 104     -12.977 -25.552 -17.087  1.00 75.43           C  
ATOM   2008  CD1 LEU C 104     -11.970 -24.664 -17.809  1.00 75.43           C  
ATOM   2009  CD2 LEU C 104     -13.068 -26.920 -17.756  1.00 75.43           C  
ATOM   2010  N   SER C 105     -13.148 -27.861 -12.850  1.00 71.93           N  
ATOM   2011  CA  SER C 105     -12.755 -28.113 -11.468  1.00 71.93           C  
ATOM   2012  C   SER C 105     -11.878 -29.356 -11.360  1.00 71.93           C  
ATOM   2013  CB  SER C 105     -13.990 -28.273 -10.580  1.00 71.93           C  
ATOM   2014  O   SER C 105     -11.455 -29.731 -10.264  1.00 71.93           O  
ATOM   2015  OG  SER C 105     -14.806 -29.336 -11.040  1.00 71.93           O  
ATOM   2016  N   VAL C 106     -11.636 -30.048 -12.494  1.00 78.03           N  
ATOM   2017  CA  VAL C 106     -10.859 -31.281 -12.418  1.00 78.03           C  
ATOM   2018  C   VAL C 106      -9.670 -31.202 -13.372  1.00 78.03           C  
ATOM   2019  CB  VAL C 106     -11.725 -32.518 -12.748  1.00 78.03           C  
ATOM   2020  O   VAL C 106      -9.731 -30.517 -14.396  1.00 78.03           O  
ATOM   2021  CG1 VAL C 106     -12.445 -33.022 -11.498  1.00 78.03           C  
ATOM   2022  CG2 VAL C 106     -12.730 -32.187 -13.850  1.00 78.03           C  
ATOM   2023  N   PHE C 107      -8.579 -31.877 -12.951  1.00 77.95           N  
ATOM   2024  CA  PHE C 107      -7.353 -31.888 -13.741  1.00 77.95           C  
ATOM   2025  C   PHE C 107      -7.046 -33.294 -14.244  1.00 77.95           C  
ATOM   2026  CB  PHE C 107      -6.176 -31.356 -12.918  1.00 77.95           C  
ATOM   2027  O   PHE C 107      -7.074 -34.255 -13.472  1.00 77.95           O  
ATOM   2028  CG  PHE C 107      -4.863 -31.376 -13.653  1.00 77.95           C  
ATOM   2029  CD1 PHE C 107      -3.891 -32.319 -13.342  1.00 77.95           C  
ATOM   2030  CD2 PHE C 107      -4.601 -30.451 -14.655  1.00 77.95           C  
ATOM   2031  CE1 PHE C 107      -2.675 -32.340 -14.021  1.00 77.95           C  
ATOM   2032  CE2 PHE C 107      -3.388 -30.466 -15.337  1.00 77.95           C  
ATOM   2033  CZ  PHE C 107      -2.426 -31.410 -15.018  1.00 77.95           C  
ATOM   2034  N   CYS C 108      -6.795 -33.358 -15.552  1.00 78.30           N  
ATOM   2035  CA  CYS C 108      -6.392 -34.619 -16.163  1.00 78.30           C  
ATOM   2036  C   CYS C 108      -4.877 -34.695 -16.308  1.00 78.30           C  
ATOM   2037  CB  CYS C 108      -7.053 -34.788 -17.531  1.00 78.30           C  
ATOM   2038  O   CYS C 108      -4.285 -33.947 -17.089  1.00 78.30           O  
ATOM   2039  SG  CYS C 108      -6.687 -36.368 -18.326  1.00 78.30           S  
ATOM   2040  N   LYS C 109      -4.255 -35.644 -15.697  1.00 71.24           N  
ATOM   2041  CA  LYS C 109      -2.803 -35.782 -15.650  1.00 71.24           C  
ATOM   2042  C   LYS C 109      -2.244 -36.188 -17.011  1.00 71.24           C  
ATOM   2043  CB  LYS C 109      -2.394 -36.805 -14.589  1.00 71.24           C  
ATOM   2044  O   LYS C 109      -1.204 -35.683 -17.437  1.00 71.24           O  
ATOM   2045  CG  LYS C 109      -0.893 -36.881 -14.348  1.00 71.24           C  
ATOM   2046  CD  LYS C 109      -0.552 -37.899 -13.268  1.00 71.24           C  
ATOM   2047  CE  LYS C 109       0.953 -38.035 -13.083  1.00 71.24           C  
ATOM   2048  NZ  LYS C 109       1.295 -39.071 -12.062  1.00 71.24           N  
ATOM   2049  N   GLU C 110      -2.901 -37.006 -17.664  1.00 69.80           N  
ATOM   2050  CA  GLU C 110      -2.430 -37.520 -18.947  1.00 69.80           C  
ATOM   2051  C   GLU C 110      -2.476 -36.441 -20.025  1.00 69.80           C  
ATOM   2052  CB  GLU C 110      -3.260 -38.731 -19.379  1.00 69.80           C  
ATOM   2053  O   GLU C 110      -1.531 -36.291 -20.802  1.00 69.80           O  
ATOM   2054  CG  GLU C 110      -3.002 -39.981 -18.551  1.00 69.80           C  
ATOM   2055  CD  GLU C 110      -3.847 -40.051 -17.289  1.00 69.80           C  
ATOM   2056  OE1 GLU C 110      -3.833 -41.100 -16.606  1.00 69.80           O  
ATOM   2057  OE2 GLU C 110      -4.530 -39.049 -16.981  1.00 69.80           O  
ATOM   2058  N   ASP C 111      -3.527 -35.710 -20.009  1.00 70.91           N  
ATOM   2059  CA  ASP C 111      -3.719 -34.690 -21.035  1.00 70.91           C  
ATOM   2060  C   ASP C 111      -3.213 -33.330 -20.559  1.00 70.91           C  
ATOM   2061  CB  ASP C 111      -5.195 -34.594 -21.428  1.00 70.91           C  
ATOM   2062  O   ASP C 111      -3.149 -32.377 -21.339  1.00 70.91           O  
ATOM   2063  CG  ASP C 111      -5.715 -35.858 -22.090  1.00 70.91           C  
ATOM   2064  OD1 ASP C 111      -4.937 -36.547 -22.784  1.00 70.91           O  
ATOM   2065  OD2 ASP C 111      -6.915 -36.165 -21.919  1.00 70.91           O  
ATOM   2066  N   LEU C 112      -2.868 -33.276 -19.329  1.00 67.68           N  
ATOM   2067  CA  LEU C 112      -2.362 -32.056 -18.710  1.00 67.68           C  
ATOM   2068  C   LEU C 112      -3.304 -30.885 -18.965  1.00 67.68           C  
ATOM   2069  CB  LEU C 112      -0.964 -31.726 -19.240  1.00 67.68           C  
ATOM   2070  O   LEU C 112      -2.864 -29.802 -19.357  1.00 67.68           O  
ATOM   2071  CG  LEU C 112       0.135 -32.744 -18.933  1.00 67.68           C  
ATOM   2072  CD1 LEU C 112       1.426 -32.363 -19.651  1.00 67.68           C  
ATOM   2073  CD2 LEU C 112       0.365 -32.848 -17.429  1.00 67.68           C  
ATOM   2074  N   MET C 113      -4.544 -31.087 -18.669  1.00 71.74           N  
ATOM   2075  CA  MET C 113      -5.536 -30.037 -18.883  1.00 71.74           C  
ATOM   2076  C   MET C 113      -6.581 -30.042 -17.773  1.00 71.74           C  
ATOM   2077  CB  MET C 113      -6.216 -30.208 -20.242  1.00 71.74           C  
ATOM   2078  O   MET C 113      -6.827 -31.077 -17.150  1.00 71.74           O  
ATOM   2079  CG  MET C 113      -7.016 -31.495 -20.370  1.00 71.74           C  
ATOM   2080  SD  MET C 113      -7.728 -31.716 -22.047  1.00 71.74           S  
ATOM   2081  CE  MET C 113      -8.863 -30.302 -22.102  1.00 71.74           C  
ATOM   2082  N   VAL C 114      -7.174 -28.862 -17.580  1.00 74.85           N  
ATOM   2083  CA  VAL C 114      -8.265 -28.720 -16.621  1.00 74.85           C  
ATOM   2084  C   VAL C 114      -9.601 -28.966 -17.318  1.00 74.85           C  
ATOM   2085  CB  VAL C 114      -8.259 -27.325 -15.958  1.00 74.85           C  
ATOM   2086  O   VAL C 114      -9.825 -28.486 -18.432  1.00 74.85           O  
ATOM   2087  CG1 VAL C 114      -8.949 -27.372 -14.596  1.00 74.85           C  
ATOM   2088  CG2 VAL C 114      -6.828 -26.807 -15.817  1.00 74.85           C  
ATOM   2089  N   LEU C 115     -10.433 -29.818 -16.654  1.00 77.68           N  
ATOM   2090  CA  LEU C 115     -11.709 -30.237 -17.225  1.00 77.68           C  
ATOM   2091  C   LEU C 115     -12.849 -29.997 -16.241  1.00 77.68           C  
ATOM   2092  CB  LEU C 115     -11.660 -31.716 -17.617  1.00 77.68           C  
ATOM   2093  O   LEU C 115     -12.611 -29.688 -15.071  1.00 77.68           O  
ATOM   2094  CG  LEU C 115     -10.488 -32.145 -18.501  1.00 77.68           C  
ATOM   2095  CD1 LEU C 115     -10.398 -33.666 -18.560  1.00 77.68           C  
ATOM   2096  CD2 LEU C 115     -10.630 -31.558 -19.901  1.00 77.68           C  
ATOM   2097  N   CYS C 116     -14.067 -30.016 -16.740  1.00 77.87           N  
ATOM   2098  CA  CYS C 116     -15.229 -30.130 -15.866  1.00 77.87           C  
ATOM   2099  C   CYS C 116     -15.521 -31.588 -15.534  1.00 77.87           C  
ATOM   2100  CB  CYS C 116     -16.455 -29.491 -16.519  1.00 77.87           C  
ATOM   2101  O   CYS C 116     -15.029 -32.494 -16.210  1.00 77.87           O  
ATOM   2102  SG  CYS C 116     -17.204 -30.507 -17.810  1.00 77.87           S  
ATOM   2103  N   PRO C 117     -16.301 -31.840 -14.495  1.00 82.56           N  
ATOM   2104  CA  PRO C 117     -16.588 -33.215 -14.079  1.00 82.56           C  
ATOM   2105  C   PRO C 117     -17.248 -34.039 -15.182  1.00 82.56           C  
ATOM   2106  CB  PRO C 117     -17.537 -33.033 -12.892  1.00 82.56           C  
ATOM   2107  O   PRO C 117     -16.999 -35.243 -15.291  1.00 82.56           O  
ATOM   2108  CG  PRO C 117     -17.247 -31.660 -12.378  1.00 82.56           C  
ATOM   2109  CD  PRO C 117     -16.820 -30.799 -13.532  1.00 82.56           C  
ATOM   2110  N   LEU C 118     -17.966 -33.352 -16.069  1.00 86.35           N  
ATOM   2111  CA  LEU C 118     -18.675 -34.073 -17.120  1.00 86.35           C  
ATOM   2112  C   LEU C 118     -17.725 -34.463 -18.248  1.00 86.35           C  
ATOM   2113  CB  LEU C 118     -19.821 -33.223 -17.674  1.00 86.35           C  
ATOM   2114  O   LEU C 118     -17.977 -35.430 -18.970  1.00 86.35           O  
ATOM   2115  CG  LEU C 118     -21.014 -33.002 -16.742  1.00 86.35           C  
ATOM   2116  CD1 LEU C 118     -21.945 -31.939 -17.314  1.00 86.35           C  
ATOM   2117  CD2 LEU C 118     -21.764 -34.311 -16.514  1.00 86.35           C  
ATOM   2118  N   CYS C 119     -16.702 -33.806 -18.432  1.00 86.11           N  
ATOM   2119  CA  CYS C 119     -15.706 -34.114 -19.452  1.00 86.11           C  
ATOM   2120  C   CYS C 119     -14.946 -35.388 -19.105  1.00 86.11           C  
ATOM   2121  CB  CYS C 119     -14.726 -32.952 -19.612  1.00 86.11           C  
ATOM   2122  O   CYS C 119     -14.301 -35.986 -19.968  1.00 86.11           O  
ATOM   2123  SG  CYS C 119     -15.420 -31.528 -20.480  1.00 86.11           S  
ATOM   2124  N   THR C 120     -15.038 -35.781 -17.860  1.00 83.15           N  
ATOM   2125  CA  THR C 120     -14.299 -36.951 -17.400  1.00 83.15           C  
ATOM   2126  C   THR C 120     -15.061 -38.233 -17.722  1.00 83.15           C  
ATOM   2127  CB  THR C 120     -14.024 -36.880 -15.887  1.00 83.15           C  
ATOM   2128  O   THR C 120     -14.518 -39.333 -17.596  1.00 83.15           O  
ATOM   2129  CG2 THR C 120     -13.203 -35.644 -15.534  1.00 83.15           C  
ATOM   2130  OG1 THR C 120     -15.271 -36.828 -15.183  1.00 83.15           O  
ATOM   2131  N   GLN C 121     -16.299 -38.082 -18.162  1.00 82.04           N  
ATOM   2132  CA  GLN C 121     -17.118 -39.241 -18.498  1.00 82.04           C  
ATOM   2133  C   GLN C 121     -16.784 -39.765 -19.892  1.00 82.04           C  
ATOM   2134  CB  GLN C 121     -18.604 -38.892 -18.411  1.00 82.04           C  
ATOM   2135  O   GLN C 121     -16.330 -39.008 -20.753  1.00 82.04           O  
ATOM   2136  CG  GLN C 121     -19.051 -38.447 -17.025  1.00 82.04           C  
ATOM   2137  CD  GLN C 121     -19.875 -39.500 -16.307  1.00 82.04           C  
ATOM   2138  NE2 GLN C 121     -19.802 -39.506 -14.980  1.00 82.04           N  
ATOM   2139  OE1 GLN C 121     -20.571 -40.300 -16.940  1.00 82.04           O  
ATOM   2140  N   PRO C 122     -16.901 -41.075 -20.077  1.00 81.79           N  
ATOM   2141  CA  PRO C 122     -16.669 -41.653 -21.403  1.00 81.79           C  
ATOM   2142  C   PRO C 122     -17.547 -41.024 -22.483  1.00 81.79           C  
ATOM   2143  CB  PRO C 122     -17.016 -43.131 -21.209  1.00 81.79           C  
ATOM   2144  O   PRO C 122     -18.666 -40.588 -22.198  1.00 81.79           O  
ATOM   2145  CG  PRO C 122     -17.080 -43.317 -19.727  1.00 81.79           C  
ATOM   2146  CD  PRO C 122     -17.302 -41.977 -19.087  1.00 81.79           C  
ATOM   2147  N   PRO C 123     -16.909 -40.715 -23.803  1.00 77.46           N  
ATOM   2148  CA  PRO C 123     -15.686 -41.394 -24.237  1.00 77.46           C  
ATOM   2149  C   PRO C 123     -14.433 -40.549 -24.017  1.00 77.46           C  
ATOM   2150  CB  PRO C 123     -15.927 -41.635 -25.729  1.00 77.46           C  
ATOM   2151  O   PRO C 123     -13.314 -41.058 -24.120  1.00 77.46           O  
ATOM   2152  CG  PRO C 123     -16.948 -40.616 -26.121  1.00 77.46           C  
ATOM   2153  CD  PRO C 123     -17.720 -40.219 -24.895  1.00 77.46           C  
ATOM   2154  N   ASP C 124     -14.648 -39.370 -23.653  1.00 74.86           N  
ATOM   2155  CA  ASP C 124     -13.518 -38.458 -23.509  1.00 74.86           C  
ATOM   2156  C   ASP C 124     -12.749 -38.736 -22.219  1.00 74.86           C  
ATOM   2157  CB  ASP C 124     -13.995 -37.004 -23.533  1.00 74.86           C  
ATOM   2158  O   ASP C 124     -13.350 -39.012 -21.179  1.00 74.86           O  
ATOM   2159  CG  ASP C 124     -14.509 -36.572 -24.895  1.00 74.86           C  
ATOM   2160  OD1 ASP C 124     -14.013 -37.080 -25.924  1.00 74.86           O  
ATOM   2161  OD2 ASP C 124     -15.415 -35.713 -24.941  1.00 74.86           O  
ATOM   2162  N   HIS C 125     -11.448 -38.843 -22.176  1.00 76.80           N  
ATOM   2163  CA  HIS C 125     -10.527 -39.001 -21.057  1.00 76.80           C  
ATOM   2164  C   HIS C 125     -10.768 -40.317 -20.326  1.00 76.80           C  
ATOM   2165  CB  HIS C 125     -10.659 -37.828 -20.084  1.00 76.80           C  
ATOM   2166  O   HIS C 125     -10.606 -40.394 -19.106  1.00 76.80           O  
ATOM   2167  CG  HIS C 125     -10.374 -36.498 -20.705  1.00 76.80           C  
ATOM   2168  CD2 HIS C 125     -11.204 -35.555 -21.209  1.00 76.80           C  
ATOM   2169  ND1 HIS C 125      -9.095 -36.010 -20.863  1.00 76.80           N  
ATOM   2170  CE1 HIS C 125      -9.152 -34.821 -21.439  1.00 76.80           C  
ATOM   2171  NE2 HIS C 125     -10.420 -34.522 -21.660  1.00 76.80           N  
ATOM   2172  N   GLN C 126     -11.430 -41.167 -20.972  1.00 78.98           N  
ATOM   2173  CA  GLN C 126     -11.652 -42.500 -20.419  1.00 78.98           C  
ATOM   2174  C   GLN C 126     -10.335 -43.153 -20.014  1.00 78.98           C  
ATOM   2175  CB  GLN C 126     -12.388 -43.383 -21.427  1.00 78.98           C  
ATOM   2176  O   GLN C 126      -9.393 -43.209 -20.807  1.00 78.98           O  
ATOM   2177  CG  GLN C 126     -12.901 -44.691 -20.840  1.00 78.98           C  
ATOM   2178  CD  GLN C 126     -13.730 -45.493 -21.825  1.00 78.98           C  
ATOM   2179  NE2 GLN C 126     -14.579 -46.374 -21.307  1.00 78.98           N  
ATOM   2180  OE1 GLN C 126     -13.609 -45.321 -23.043  1.00 78.98           O  
ATOM   2181  N   GLY C 127     -10.213 -43.597 -18.770  1.00 80.00           N  
ATOM   2182  CA  GLY C 127      -9.015 -44.261 -18.283  1.00 80.00           C  
ATOM   2183  C   GLY C 127      -7.953 -43.295 -17.795  1.00 80.00           C  
ATOM   2184  O   GLY C 127      -6.874 -43.713 -17.370  1.00 80.00           O  
ATOM   2185  N   HIS C 128      -8.140 -41.985 -17.938  1.00 85.72           N  
ATOM   2186  CA  HIS C 128      -7.170 -41.000 -17.473  1.00 85.72           C  
ATOM   2187  C   HIS C 128      -7.319 -40.744 -15.977  1.00 85.72           C  
ATOM   2188  CB  HIS C 128      -7.324 -39.690 -18.247  1.00 85.72           C  
ATOM   2189  O   HIS C 128      -8.393 -40.958 -15.410  1.00 85.72           O  
ATOM   2190  CG  HIS C 128      -6.950 -39.800 -19.691  1.00 85.72           C  
ATOM   2191  CD2 HIS C 128      -6.662 -40.879 -20.456  1.00 85.72           C  
ATOM   2192  ND1 HIS C 128      -6.835 -38.701 -20.515  1.00 85.72           N  
ATOM   2193  CE1 HIS C 128      -6.493 -39.102 -21.728  1.00 85.72           C  
ATOM   2194  NE2 HIS C 128      -6.381 -40.419 -21.719  1.00 85.72           N  
ATOM   2195  N   HIS C 129      -6.139 -40.382 -15.360  1.00 79.95           N  
ATOM   2196  CA  HIS C 129      -6.135 -39.985 -13.957  1.00 79.95           C  
ATOM   2197  C   HIS C 129      -6.552 -38.527 -13.795  1.00 79.95           C  
ATOM   2198  CB  HIS C 129      -4.752 -40.206 -13.341  1.00 79.95           C  
ATOM   2199  O   HIS C 129      -5.848 -37.621 -14.247  1.00 79.95           O  
ATOM   2200  CG  HIS C 129      -4.631 -41.489 -12.582  1.00 79.95           C  
ATOM   2201  CD2 HIS C 129      -4.728 -41.750 -11.257  1.00 79.95           C  
ATOM   2202  ND1 HIS C 129      -4.376 -42.696 -13.197  1.00 79.95           N  
ATOM   2203  CE1 HIS C 129      -4.322 -43.647 -12.279  1.00 79.95           C  
ATOM   2204  NE2 HIS C 129      -4.532 -43.100 -11.094  1.00 79.95           N  
ATOM   2205  N   VAL C 130      -7.785 -38.348 -13.243  1.00 79.45           N  
ATOM   2206  CA  VAL C 130      -8.310 -37.000 -13.055  1.00 79.45           C  
ATOM   2207  C   VAL C 130      -8.446 -36.700 -11.564  1.00 79.45           C  
ATOM   2208  CB  VAL C 130      -9.672 -36.817 -13.762  1.00 79.45           C  
ATOM   2209  O   VAL C 130      -8.743 -37.596 -10.769  1.00 79.45           O  
ATOM   2210  CG1 VAL C 130      -9.498 -36.828 -15.280  1.00 79.45           C  
ATOM   2211  CG2 VAL C 130     -10.649 -37.906 -13.325  1.00 79.45           C  
ATOM   2212  N   ARG C 131      -8.025 -35.500 -11.131  1.00 75.37           N  
ATOM   2213  CA  ARG C 131      -8.140 -35.068  -9.742  1.00 75.37           C  
ATOM   2214  C   ARG C 131      -8.649 -33.633  -9.656  1.00 75.37           C  
ATOM   2215  CB  ARG C 131      -6.792 -35.190  -9.028  1.00 75.37           C  
ATOM   2216  O   ARG C 131      -8.551 -32.875 -10.623  1.00 75.37           O  
ATOM   2217  CG  ARG C 131      -5.655 -34.463  -9.729  1.00 75.37           C  
ATOM   2218  CD  ARG C 131      -4.326 -34.678  -9.020  1.00 75.37           C  
ATOM   2219  NE  ARG C 131      -3.220 -34.783  -9.967  1.00 75.37           N  
ATOM   2220  NH1 ARG C 131      -1.568 -34.400  -8.398  1.00 75.37           N  
ATOM   2221  NH2 ARG C 131      -1.010 -34.763 -10.592  1.00 75.37           N  
ATOM   2222  CZ  ARG C 131      -1.935 -34.648  -9.650  1.00 75.37           C  
ATOM   2223  N   PRO C 132      -9.306 -33.396  -8.519  1.00 75.97           N  
ATOM   2224  CA  PRO C 132      -9.707 -31.999  -8.337  1.00 75.97           C  
ATOM   2225  C   PRO C 132      -8.543 -31.025  -8.504  1.00 75.97           C  
ATOM   2226  CB  PRO C 132     -10.241 -31.970  -6.902  1.00 75.97           C  
ATOM   2227  O   PRO C 132      -7.416 -31.330  -8.106  1.00 75.97           O  
ATOM   2228  CG  PRO C 132     -10.598 -33.390  -6.599  1.00 75.97           C  
ATOM   2229  CD  PRO C 132      -9.697 -34.289  -7.395  1.00 75.97           C  
ATOM   2230  N   ILE C 133      -8.766 -29.896  -9.163  1.00 68.16           N  
ATOM   2231  CA  ILE C 133      -7.753 -28.914  -9.536  1.00 68.16           C  
ATOM   2232  C   ILE C 133      -7.000 -28.450  -8.291  1.00 68.16           C  
ATOM   2233  CB  ILE C 133      -8.380 -27.705 -10.265  1.00 68.16           C  
ATOM   2234  O   ILE C 133      -5.788 -28.231  -8.337  1.00 68.16           O  
ATOM   2235  CG1 ILE C 133      -7.315 -26.959 -11.077  1.00 68.16           C  
ATOM   2236  CG2 ILE C 133      -9.064 -26.767  -9.266  1.00 68.16           C  
ATOM   2237  CD1 ILE C 133      -7.880 -26.097 -12.197  1.00 68.16           C  
ATOM   2238  N   GLU C 134      -7.684 -28.323  -7.213  1.00 59.08           N  
ATOM   2239  CA  GLU C 134      -7.047 -27.856  -5.985  1.00 59.08           C  
ATOM   2240  C   GLU C 134      -5.950 -28.816  -5.532  1.00 59.08           C  
ATOM   2241  CB  GLU C 134      -8.084 -27.681  -4.873  1.00 59.08           C  
ATOM   2242  O   GLU C 134      -4.870 -28.385  -5.123  1.00 59.08           O  
ATOM   2243  CG  GLU C 134      -9.136 -26.624  -5.174  1.00 59.08           C  
ATOM   2244  CD  GLU C 134     -10.262 -26.589  -4.153  1.00 59.08           C  
ATOM   2245  OE1 GLU C 134     -11.207 -25.784  -4.318  1.00 59.08           O  
ATOM   2246  OE2 GLU C 134     -10.198 -27.372  -3.179  1.00 59.08           O  
ATOM   2247  N   LYS C 135      -6.246 -30.017  -5.597  1.00 59.23           N  
ATOM   2248  CA  LYS C 135      -5.266 -31.025  -5.204  1.00 59.23           C  
ATOM   2249  C   LYS C 135      -4.120 -31.098  -6.209  1.00 59.23           C  
ATOM   2250  CB  LYS C 135      -5.930 -32.396  -5.067  1.00 59.23           C  
ATOM   2251  O   LYS C 135      -2.958 -31.250  -5.825  1.00 59.23           O  
ATOM   2252  CG  LYS C 135      -6.568 -32.641  -3.707  1.00 59.23           C  
ATOM   2253  CD  LYS C 135      -7.012 -34.090  -3.551  1.00 59.23           C  
ATOM   2254  CE  LYS C 135      -7.714 -34.320  -2.220  1.00 59.23           C  
ATOM   2255  NZ  LYS C 135      -8.179 -35.732  -2.076  1.00 59.23           N  
ATOM   2256  N   ALA C 136      -4.460 -30.938  -7.457  1.00 62.90           N  
ATOM   2257  CA  ALA C 136      -3.450 -30.956  -8.512  1.00 62.90           C  
ATOM   2258  C   ALA C 136      -2.508 -29.762  -8.389  1.00 62.90           C  
ATOM   2259  CB  ALA C 136      -4.116 -30.965  -9.886  1.00 62.90           C  
ATOM   2260  O   ALA C 136      -1.294 -29.901  -8.557  1.00 62.90           O  
ATOM   2261  N   ALA C 137      -3.083 -28.716  -8.127  1.00 56.08           N  
ATOM   2262  CA  ALA C 137      -2.295 -27.497  -7.965  1.00 56.08           C  
ATOM   2263  C   ALA C 137      -1.288 -27.642  -6.827  1.00 56.08           C  
ATOM   2264  CB  ALA C 137      -3.211 -26.302  -7.711  1.00 56.08           C  
ATOM   2265  O   ALA C 137      -0.126 -27.253  -6.964  1.00 56.08           O  
ATOM   2266  N   ILE C 138      -1.855 -28.088  -5.674  1.00 49.92           N  
ATOM   2267  CA  ILE C 138      -0.993 -28.294  -4.515  1.00 49.92           C  
ATOM   2268  C   ILE C 138       0.139 -29.253  -4.877  1.00 49.92           C  
ATOM   2269  CB  ILE C 138      -1.790 -28.838  -3.308  1.00 49.92           C  
ATOM   2270  O   ILE C 138       1.302 -28.997  -4.559  1.00 49.92           O  
ATOM   2271  CG1 ILE C 138      -2.821 -27.804  -2.839  1.00 49.92           C  
ATOM   2272  CG2 ILE C 138      -0.845 -29.225  -2.167  1.00 49.92           C  
ATOM   2273  CD1 ILE C 138      -3.802 -28.334  -1.802  1.00 49.92           C  
ATOM   2274  N   HIS C 139      -0.268 -30.267  -5.544  1.00 54.25           N  
ATOM   2275  CA  HIS C 139       0.704 -31.283  -5.933  1.00 54.25           C  
ATOM   2276  C   HIS C 139       1.761 -30.704  -6.867  1.00 54.25           C  
ATOM   2277  CB  HIS C 139       0.004 -32.467  -6.602  1.00 54.25           C  
ATOM   2278  O   HIS C 139       2.958 -30.935  -6.677  1.00 54.25           O  
ATOM   2279  CG  HIS C 139       0.904 -33.635  -6.848  1.00 54.25           C  
ATOM   2280  CD2 HIS C 139       1.071 -34.414  -7.943  1.00 54.25           C  
ATOM   2281  ND1 HIS C 139       1.767 -34.124  -5.891  1.00 54.25           N  
ATOM   2282  CE1 HIS C 139       2.429 -35.155  -6.390  1.00 54.25           C  
ATOM   2283  NE2 HIS C 139       2.025 -35.351  -7.633  1.00 54.25           N  
ATOM   2284  N   TYR C 140       1.347 -29.966  -7.750  1.00 55.38           N  
ATOM   2285  CA  TYR C 140       2.268 -29.432  -8.747  1.00 55.38           C  
ATOM   2286  C   TYR C 140       3.046 -28.246  -8.190  1.00 55.38           C  
ATOM   2287  CB  TYR C 140       1.510 -29.013 -10.010  1.00 55.38           C  
ATOM   2288  O   TYR C 140       4.217 -28.051  -8.526  1.00 55.38           O  
ATOM   2289  CG  TYR C 140       1.036 -30.176 -10.847  1.00 55.38           C  
ATOM   2290  CD1 TYR C 140       1.935 -30.936 -11.592  1.00 55.38           C  
ATOM   2291  CD2 TYR C 140      -0.312 -30.517 -10.896  1.00 55.38           C  
ATOM   2292  CE1 TYR C 140       1.502 -32.008 -12.366  1.00 55.38           C  
ATOM   2293  CE2 TYR C 140      -0.756 -31.586 -11.666  1.00 55.38           C  
ATOM   2294  OH  TYR C 140      -0.277 -33.385 -13.162  1.00 55.38           O  
ATOM   2295  CZ  TYR C 140       0.157 -32.325 -12.397  1.00 55.38           C  
ATOM   2296  N   ARG C 141       2.286 -27.449  -7.392  1.00 47.69           N  
ATOM   2297  CA  ARG C 141       2.978 -26.352  -6.724  1.00 47.69           C  
ATOM   2298  C   ARG C 141       4.100 -26.875  -5.833  1.00 47.69           C  
ATOM   2299  CB  ARG C 141       1.996 -25.521  -5.896  1.00 47.69           C  
ATOM   2300  O   ARG C 141       5.199 -26.317  -5.817  1.00 47.69           O  
ATOM   2301  CG  ARG C 141       1.439 -24.312  -6.631  1.00 47.69           C  
ATOM   2302  CD  ARG C 141       0.536 -23.474  -5.736  1.00 47.69           C  
ATOM   2303  NE  ARG C 141      -0.402 -22.673  -6.516  1.00 47.69           N  
ATOM   2304  NH1 ARG C 141      -1.514 -21.814  -4.683  1.00 47.69           N  
ATOM   2305  NH2 ARG C 141      -2.154 -21.216  -6.801  1.00 47.69           N  
ATOM   2306  CZ  ARG C 141      -1.355 -21.903  -5.998  1.00 47.69           C  
ATOM   2307  N   LYS C 142       3.730 -27.797  -4.998  1.00 47.81           N  
ATOM   2308  CA  LYS C 142       4.729 -28.393  -4.116  1.00 47.81           C  
ATOM   2309  C   LYS C 142       5.894 -28.970  -4.916  1.00 47.81           C  
ATOM   2310  CB  LYS C 142       4.098 -29.484  -3.250  1.00 47.81           C  
ATOM   2311  O   LYS C 142       7.054 -28.829  -4.523  1.00 47.81           O  
ATOM   2312  CG  LYS C 142       3.468 -28.967  -1.965  1.00 47.81           C  
ATOM   2313  CD  LYS C 142       2.929 -30.106  -1.108  1.00 47.81           C  
ATOM   2314  CE  LYS C 142       2.245 -29.586   0.149  1.00 47.81           C  
ATOM   2315  NZ  LYS C 142       1.683 -30.697   0.973  1.00 47.81           N  
ATOM   2316  N   ARG C 143       5.500 -29.597  -6.039  1.00 47.80           N  
ATOM   2317  CA  ARG C 143       6.528 -30.216  -6.870  1.00 47.80           C  
ATOM   2318  C   ARG C 143       7.336 -29.161  -7.618  1.00 47.80           C  
ATOM   2319  CB  ARG C 143       5.900 -31.197  -7.862  1.00 47.80           C  
ATOM   2320  O   ARG C 143       8.547 -29.309  -7.796  1.00 47.80           O  
ATOM   2321  CG  ARG C 143       5.774 -32.615  -7.330  1.00 47.80           C  
ATOM   2322  CD  ARG C 143       5.272 -33.576  -8.399  1.00 47.80           C  
ATOM   2323  NE  ARG C 143       6.376 -34.222  -9.103  1.00 47.80           N  
ATOM   2324  NH1 ARG C 143       5.169 -36.101  -9.695  1.00 47.80           N  
ATOM   2325  NH2 ARG C 143       7.367 -35.902 -10.316  1.00 47.80           N  
ATOM   2326  CZ  ARG C 143       6.302 -35.407  -9.703  1.00 47.80           C  
ATOM   2327  N   PHE C 144       6.415 -28.161  -7.962  1.00 45.67           N  
ATOM   2328  CA  PHE C 144       7.060 -27.044  -8.643  1.00 45.67           C  
ATOM   2329  C   PHE C 144       7.786 -26.150  -7.646  1.00 45.67           C  
ATOM   2330  CB  PHE C 144       6.031 -26.226  -9.430  1.00 45.67           C  
ATOM   2331  O   PHE C 144       8.888 -25.670  -7.922  1.00 45.67           O  
ATOM   2332  CG  PHE C 144       5.850 -26.685 -10.851  1.00 45.67           C  
ATOM   2333  CD1 PHE C 144       6.781 -26.352 -11.828  1.00 45.67           C  
ATOM   2334  CD2 PHE C 144       4.748 -27.450 -11.211  1.00 45.67           C  
ATOM   2335  CE1 PHE C 144       6.615 -26.776 -13.145  1.00 45.67           C  
ATOM   2336  CE2 PHE C 144       4.576 -27.877 -12.525  1.00 45.67           C  
ATOM   2337  CZ  PHE C 144       5.510 -27.538 -13.490  1.00 45.67           C  
ATOM   2338  N   CYS C 145       6.938 -25.753  -6.601  1.00 39.39           N  
ATOM   2339  CA  CYS C 145       7.506 -24.895  -5.568  1.00 39.39           C  
ATOM   2340  C   CYS C 145       8.621 -25.613  -4.816  1.00 39.39           C  
ATOM   2341  CB  CYS C 145       6.423 -24.448  -4.586  1.00 39.39           C  
ATOM   2342  O   CYS C 145       9.585 -24.983  -4.378  1.00 39.39           O  
ATOM   2343  SG  CYS C 145       5.417 -23.075  -5.189  1.00 39.39           S  
ATOM   2344  N   SER C 146       8.379 -26.923  -4.426  1.00 38.32           N  
ATOM   2345  CA  SER C 146       9.502 -27.608  -3.795  1.00 38.32           C  
ATOM   2346  C   SER C 146      10.771 -27.474  -4.630  1.00 38.32           C  
ATOM   2347  CB  SER C 146       9.177 -29.087  -3.582  1.00 38.32           C  
ATOM   2348  O   SER C 146      11.880 -27.497  -4.091  1.00 38.32           O  
ATOM   2349  OG  SER C 146       8.755 -29.690  -4.793  1.00 38.32           O  
ATOM   2350  N   TYR C 147      10.543 -27.350  -5.968  1.00 32.59           N  
ATOM   2351  CA  TYR C 147      11.698 -27.137  -6.833  1.00 32.59           C  
ATOM   2352  C   TYR C 147      11.926 -25.651  -7.083  1.00 32.59           C  
ATOM   2353  CB  TYR C 147      11.513 -27.868  -8.166  1.00 32.59           C  
ATOM   2354  O   TYR C 147      13.052 -25.225  -7.347  1.00 32.59           O  
ATOM   2355  CG  TYR C 147      12.146 -29.238  -8.200  1.00 32.59           C  
ATOM   2356  CD1 TYR C 147      13.482 -29.401  -8.556  1.00 32.59           C  
ATOM   2357  CD2 TYR C 147      11.408 -30.372  -7.876  1.00 32.59           C  
ATOM   2358  CE1 TYR C 147      14.069 -30.662  -8.590  1.00 32.59           C  
ATOM   2359  CE2 TYR C 147      11.984 -31.638  -7.906  1.00 32.59           C  
ATOM   2360  OH  TYR C 147      13.888 -33.023  -8.296  1.00 32.59           O  
ATOM   2361  CZ  TYR C 147      13.313 -31.772  -8.264  1.00 32.59           C  
ATOM   2362  N   ILE C 148      10.742 -25.020  -7.113  1.00 31.72           N  
ATOM   2363  CA  ILE C 148      10.805 -23.572  -7.284  1.00 31.72           C  
ATOM   2364  C   ILE C 148      10.864 -22.893  -5.917  1.00 31.72           C  
ATOM   2365  CB  ILE C 148       9.598 -23.045  -8.092  1.00 31.72           C  
ATOM   2366  O   ILE C 148      10.901 -21.664  -5.829  1.00 31.72           O  
ATOM   2367  CG1 ILE C 148       9.508 -23.761  -9.445  1.00 31.72           C  
ATOM   2368  CG2 ILE C 148       9.695 -21.529  -8.280  1.00 31.72           C  
ATOM   2369  CD1 ILE C 148       8.477 -23.165 -10.393  1.00 31.72           C  
ATOM   2370  N   GLN C 149      10.448 -23.562  -4.872  1.00 30.78           N  
ATOM   2371  CA  GLN C 149      10.363 -22.694  -3.703  1.00 30.78           C  
ATOM   2372  C   GLN C 149      11.712 -22.050  -3.397  1.00 30.78           C  
ATOM   2373  CB  GLN C 149       9.868 -23.478  -2.486  1.00 30.78           C  
ATOM   2374  O   GLN C 149      12.715 -22.746  -3.232  1.00 30.78           O  
ATOM   2375  CG  GLN C 149       8.464 -23.094  -2.037  1.00 30.78           C  
ATOM   2376  CD  GLN C 149       8.126 -23.618  -0.654  1.00 30.78           C  
ATOM   2377  NE2 GLN C 149       7.010 -23.156  -0.101  1.00 30.78           N  
ATOM   2378  OE1 GLN C 149       8.862 -24.432  -0.088  1.00 30.78           O  
ATOM   2379  N   PRO C 150      11.742 -20.698  -3.530  1.00 27.36           N  
ATOM   2380  CA  PRO C 150      12.725 -20.092  -2.628  1.00 27.36           C  
ATOM   2381  C   PRO C 150      12.447 -20.401  -1.159  1.00 27.36           C  
ATOM   2382  CB  PRO C 150      12.583 -18.593  -2.907  1.00 27.36           C  
ATOM   2383  O   PRO C 150      11.296 -20.632  -0.780  1.00 27.36           O  
ATOM   2384  CG  PRO C 150      11.524 -18.499  -3.958  1.00 27.36           C  
ATOM   2385  CD  PRO C 150      11.035 -19.885  -4.268  1.00 27.36           C  
TER    2386      PRO C 150                                                      
ENDMDL                                                                          
END                                                                             
