# Supplementary material for: Structure and activation of the RING E3 ubiquitin ligase TRIM72 on the membrane
Source: Nat Struct Mol Biol. 2023 Sep 28;30(11):1695–706. doi: 10.1038/s41594-023-01111-7 (PMC10643145; doi:10.1038/s41594-023-01111-7)
Supplement: Supplementary file 5 — Predicted structures of the RING domain of 60 TRIM proteins. [file 41594_2023_1111_MOESM5_ESM.zip › R77_90_0914c_unrelaxed_rank_2_model_3.pdb]

MODEL     1                                                                     
ATOM      1  N   MET B   1      -8.558  -9.865 -40.752  1.00 40.77           N  
ATOM      2  CA  MET B   1      -8.707  -9.200 -39.460  1.00 40.77           C  
ATOM      3  C   MET B   1      -7.611  -9.638 -38.494  1.00 40.77           C  
ATOM      4  CB  MET B   1     -10.082  -9.494 -38.859  1.00 40.77           C  
ATOM      5  O   MET B   1      -7.474 -10.828 -38.202  1.00 40.77           O  
ATOM      6  CG  MET B   1     -10.709  -8.302 -38.152  1.00 40.77           C  
ATOM      7  SD  MET B   1     -12.464  -8.595 -37.704  1.00 40.77           S  
ATOM      8  CE  MET B   1     -12.713  -7.262 -36.498  1.00 40.77           C  
ATOM      9  N   ALA B   2      -6.414  -9.096 -38.558  1.00 47.19           N  
ATOM     10  CA  ALA B   2      -5.216  -9.347 -37.760  1.00 47.19           C  
ATOM     11  C   ALA B   2      -5.525  -9.273 -36.268  1.00 47.19           C  
ATOM     12  CB  ALA B   2      -4.117  -8.351 -38.123  1.00 47.19           C  
ATOM     13  O   ALA B   2      -6.272  -8.397 -35.825  1.00 47.19           O  
ATOM     14  N   SER B   3      -5.908 -10.383 -35.728  1.00 40.01           N  
ATOM     15  CA  SER B   3      -6.110 -10.471 -34.286  1.00 40.01           C  
ATOM     16  C   SER B   3      -5.041  -9.691 -33.529  1.00 40.01           C  
ATOM     17  CB  SER B   3      -6.104 -11.932 -33.832  1.00 40.01           C  
ATOM     18  O   SER B   3      -3.852  -9.804 -33.831  1.00 40.01           O  
ATOM     19  OG  SER B   3      -7.416 -12.368 -33.522  1.00 40.01           O  
ATOM     20  N   ALA B   4      -5.306  -8.478 -33.300  1.00 47.20           N  
ATOM     21  CA  ALA B   4      -4.547  -7.643 -32.371  1.00 47.20           C  
ATOM     22  C   ALA B   4      -4.135  -8.435 -31.134  1.00 47.20           C  
ATOM     23  CB  ALA B   4      -5.364  -6.418 -31.968  1.00 47.20           C  
ATOM     24  O   ALA B   4      -4.914  -8.569 -30.187  1.00 47.20           O  
ATOM     25  N   ILE B   5      -3.911  -9.710 -31.261  1.00 41.37           N  
ATOM     26  CA  ILE B   5      -3.302 -10.291 -30.069  1.00 41.37           C  
ATOM     27  C   ILE B   5      -2.179  -9.384 -29.570  1.00 41.37           C  
ATOM     28  CB  ILE B   5      -2.761 -11.711 -30.346  1.00 41.37           C  
ATOM     29  O   ILE B   5      -1.191  -9.163 -30.275  1.00 41.37           O  
ATOM     30  CG1 ILE B   5      -3.861 -12.594 -30.946  1.00 41.37           C  
ATOM     31  CG2 ILE B   5      -2.197 -12.334 -29.065  1.00 41.37           C  
ATOM     32  CD1 ILE B   5      -3.728 -14.071 -30.600  1.00 41.37           C  
ATOM     33  N   THR B   6      -2.522  -8.238 -29.111  1.00 44.12           N  
ATOM     34  CA  THR B   6      -1.541  -7.420 -28.405  1.00 44.12           C  
ATOM     35  C   THR B   6      -0.602  -8.294 -27.579  1.00 44.12           C  
ATOM     36  CB  THR B   6      -2.228  -6.391 -27.488  1.00 44.12           C  
ATOM     37  O   THR B   6      -1.052  -9.179 -26.847  1.00 44.12           O  
ATOM     38  CG2 THR B   6      -1.275  -5.258 -27.123  1.00 44.12           C  
ATOM     39  OG1 THR B   6      -3.367  -5.843 -28.164  1.00 44.12           O  
ATOM     40  N   GLN B   7       0.550  -8.677 -28.028  1.00 41.54           N  
ATOM     41  CA  GLN B   7       1.642  -9.330 -27.314  1.00 41.54           C  
ATOM     42  C   GLN B   7       1.707  -8.863 -25.862  1.00 41.54           C  
ATOM     43  CB  GLN B   7       2.976  -9.062 -28.012  1.00 41.54           C  
ATOM     44  O   GLN B   7       1.831  -7.666 -25.595  1.00 41.54           O  
ATOM     45  CG  GLN B   7       3.165  -9.851 -29.301  1.00 41.54           C  
ATOM     46  CD  GLN B   7       4.514  -9.602 -29.949  1.00 41.54           C  
ATOM     47  NE2 GLN B   7       4.736 -10.212 -31.108  1.00 41.54           N  
ATOM     48  OE1 GLN B   7       5.349  -8.866 -29.413  1.00 41.54           O  
ATOM     49  N   CYS B   8       0.686  -9.154 -25.008  1.00 44.84           N  
ATOM     50  CA  CYS B   8       0.972  -8.902 -23.600  1.00 44.84           C  
ATOM     51  C   CYS B   8       2.471  -8.958 -23.329  1.00 44.84           C  
ATOM     52  CB  CYS B   8       0.247  -9.916 -22.716  1.00 44.84           C  
ATOM     53  O   CYS B   8       3.123  -9.960 -23.626  1.00 44.84           O  
ATOM     54  SG  CYS B   8      -1.510  -9.562 -22.492  1.00 44.84           S  
ATOM     55  N   SER B   9       3.126  -7.789 -23.542  1.00 50.41           N  
ATOM     56  CA  SER B   9       4.558  -7.709 -23.273  1.00 50.41           C  
ATOM     57  C   SER B   9       4.934  -8.516 -22.035  1.00 50.41           C  
ATOM     58  CB  SER B   9       4.989  -6.253 -23.092  1.00 50.41           C  
ATOM     59  O   SER B   9       4.156  -8.601 -21.083  1.00 50.41           O  
ATOM     60  OG  SER B   9       4.682  -5.490 -24.247  1.00 50.41           O  
ATOM     61  N   THR B  10       5.560  -9.650 -22.120  1.00 54.18           N  
ATOM     62  CA  THR B  10       6.164 -10.468 -21.074  1.00 54.18           C  
ATOM     63  C   THR B  10       6.434  -9.635 -19.825  1.00 54.18           C  
ATOM     64  CB  THR B  10       7.476 -11.114 -21.558  1.00 54.18           C  
ATOM     65  O   THR B  10       6.376 -10.149 -18.705  1.00 54.18           O  
ATOM     66  CG2 THR B  10       7.220 -12.091 -22.701  1.00 54.18           C  
ATOM     67  OG1 THR B  10       8.368 -10.088 -22.011  1.00 54.18           O  
ATOM     68  N   SER B  11       6.579  -8.353 -20.081  1.00 59.24           N  
ATOM     69  CA  SER B  11       6.923  -7.487 -18.958  1.00 59.24           C  
ATOM     70  C   SER B  11       5.728  -7.282 -18.032  1.00 59.24           C  
ATOM     71  CB  SER B  11       7.428  -6.133 -19.459  1.00 59.24           C  
ATOM     72  O   SER B  11       5.895  -7.116 -16.822  1.00 59.24           O  
ATOM     73  OG  SER B  11       6.504  -5.556 -20.366  1.00 59.24           O  
ATOM     74  N   GLU B  12       4.583  -7.584 -18.627  1.00 74.45           N  
ATOM     75  CA  GLU B  12       3.376  -7.384 -17.831  1.00 74.45           C  
ATOM     76  C   GLU B  12       3.049  -8.625 -17.004  1.00 74.45           C  
ATOM     77  CB  GLU B  12       2.192  -7.025 -18.731  1.00 74.45           C  
ATOM     78  O   GLU B  12       2.335  -8.539 -16.003  1.00 74.45           O  
ATOM     79  CG  GLU B  12       2.302  -5.649 -19.372  1.00 74.45           C  
ATOM     80  CD  GLU B  12       0.992  -4.876 -19.364  1.00 74.45           C  
ATOM     81  OE1 GLU B  12       1.014  -3.647 -19.126  1.00 74.45           O  
ATOM     82  OE2 GLU B  12      -0.064  -5.505 -19.597  1.00 74.45           O  
ATOM     83  N   LEU B  13       3.759  -9.649 -17.165  1.00 85.26           N  
ATOM     84  CA  LEU B  13       3.405 -10.878 -16.464  1.00 85.26           C  
ATOM     85  C   LEU B  13       4.553 -11.349 -15.577  1.00 85.26           C  
ATOM     86  CB  LEU B  13       3.032 -11.977 -17.463  1.00 85.26           C  
ATOM     87  O   LEU B  13       4.462 -12.404 -14.945  1.00 85.26           O  
ATOM     88  CG  LEU B  13       1.760 -11.747 -18.280  1.00 85.26           C  
ATOM     89  CD1 LEU B  13       1.609 -12.831 -19.342  1.00 85.26           C  
ATOM     90  CD2 LEU B  13       0.538 -11.710 -17.369  1.00 85.26           C  
ATOM     91  N   THR B  14       5.488 -10.564 -15.539  1.00 88.98           N  
ATOM     92  CA  THR B  14       6.646 -11.003 -14.768  1.00 88.98           C  
ATOM     93  C   THR B  14       6.882 -10.081 -13.575  1.00 88.98           C  
ATOM     94  CB  THR B  14       7.913 -11.052 -15.641  1.00 88.98           C  
ATOM     95  O   THR B  14       6.514  -8.905 -13.610  1.00 88.98           O  
ATOM     96  CG2 THR B  14       7.805 -12.138 -16.707  1.00 88.98           C  
ATOM     97  OG1 THR B  14       8.094  -9.784 -16.283  1.00 88.98           O  
ATOM     98  N   CYS B  15       7.457 -10.703 -12.549  1.00 89.77           N  
ATOM     99  CA  CYS B  15       7.886  -9.951 -11.375  1.00 89.77           C  
ATOM    100  C   CYS B  15       9.142  -9.142 -11.675  1.00 89.77           C  
ATOM    101  CB  CYS B  15       8.144 -10.893 -10.200  1.00 89.77           C  
ATOM    102  O   CYS B  15      10.101  -9.664 -12.247  1.00 89.77           O  
ATOM    103  SG  CYS B  15       8.693 -10.052  -8.699  1.00 89.77           S  
ATOM    104  N   SER B  16       9.108  -7.859 -11.301  1.00 91.15           N  
ATOM    105  CA  SER B  16      10.234  -6.974 -11.581  1.00 91.15           C  
ATOM    106  C   SER B  16      11.408  -7.263 -10.652  1.00 91.15           C  
ATOM    107  CB  SER B  16       9.813  -5.510 -11.444  1.00 91.15           C  
ATOM    108  O   SER B  16      12.513  -6.759 -10.864  1.00 91.15           O  
ATOM    109  OG  SER B  16       8.855  -5.168 -12.431  1.00 91.15           O  
ATOM    110  N   ILE B  17      11.176  -8.083  -9.664  1.00 88.25           N  
ATOM    111  CA  ILE B  17      12.246  -8.404  -8.726  1.00 88.25           C  
ATOM    112  C   ILE B  17      12.908  -9.720  -9.128  1.00 88.25           C  
ATOM    113  CB  ILE B  17      11.719  -8.491  -7.276  1.00 88.25           C  
ATOM    114  O   ILE B  17      14.106  -9.756  -9.419  1.00 88.25           O  
ATOM    115  CG1 ILE B  17      11.209  -7.122  -6.810  1.00 88.25           C  
ATOM    116  CG2 ILE B  17      12.807  -9.019  -6.337  1.00 88.25           C  
ATOM    117  CD1 ILE B  17      10.494  -7.153  -5.466  1.00 88.25           C  
ATOM    118  N   CYS B  18      12.148 -10.756  -9.284  1.00 91.34           N  
ATOM    119  CA  CYS B  18      12.726 -12.069  -9.544  1.00 91.34           C  
ATOM    120  C   CYS B  18      12.747 -12.370 -11.037  1.00 91.34           C  
ATOM    121  CB  CYS B  18      11.944 -13.155  -8.806  1.00 91.34           C  
ATOM    122  O   CYS B  18      13.433 -13.293 -11.480  1.00 91.34           O  
ATOM    123  SG  CYS B  18      10.274 -13.410  -9.444  1.00 91.34           S  
ATOM    124  N   THR B  19      12.007 -11.657 -11.904  1.00 91.59           N  
ATOM    125  CA  THR B  19      11.960 -11.728 -13.360  1.00 91.59           C  
ATOM    126  C   THR B  19      11.277 -13.014 -13.817  1.00 91.59           C  
ATOM    127  CB  THR B  19      13.372 -11.649 -13.970  1.00 91.59           C  
ATOM    128  O   THR B  19      11.392 -13.405 -14.980  1.00 91.59           O  
ATOM    129  CG2 THR B  19      14.037 -10.315 -13.646  1.00 91.59           C  
ATOM    130  OG1 THR B  19      14.174 -12.712 -13.441  1.00 91.59           O  
ATOM    131  N   ASP B  20      10.669 -13.689 -12.971  1.00 91.99           N  
ATOM    132  CA  ASP B  20       9.844 -14.850 -13.292  1.00 91.99           C  
ATOM    133  C   ASP B  20       8.371 -14.464 -13.399  1.00 91.99           C  
ATOM    134  CB  ASP B  20      10.026 -15.944 -12.238  1.00 91.99           C  
ATOM    135  O   ASP B  20       8.012 -13.301 -13.205  1.00 91.99           O  
ATOM    136  CG  ASP B  20      11.389 -16.611 -12.304  1.00 91.99           C  
ATOM    137  OD1 ASP B  20      11.931 -16.782 -13.417  1.00 91.99           O  
ATOM    138  OD2 ASP B  20      11.924 -16.971 -11.233  1.00 91.99           O  
ATOM    139  N   TYR B  21       7.593 -15.422 -13.846  1.00 90.20           N  
ATOM    140  CA  TYR B  21       6.153 -15.193 -13.864  1.00 90.20           C  
ATOM    141  C   TYR B  21       5.634 -14.875 -12.466  1.00 90.20           C  
ATOM    142  CB  TYR B  21       5.421 -16.415 -14.427  1.00 90.20           C  
ATOM    143  O   TYR B  21       6.089 -15.460 -11.481  1.00 90.20           O  
ATOM    144  CG  TYR B  21       5.552 -16.564 -15.923  1.00 90.20           C  
ATOM    145  CD1 TYR B  21       4.796 -15.778 -16.790  1.00 90.20           C  
ATOM    146  CD2 TYR B  21       6.430 -17.492 -16.473  1.00 90.20           C  
ATOM    147  CE1 TYR B  21       4.912 -15.913 -18.170  1.00 90.20           C  
ATOM    148  CE2 TYR B  21       6.554 -17.636 -17.851  1.00 90.20           C  
ATOM    149  OH  TYR B  21       5.911 -16.981 -20.055  1.00 90.20           O  
ATOM    150  CZ  TYR B  21       5.792 -16.843 -18.690  1.00 90.20           C  
ATOM    151  N   LEU B  22       4.705 -13.878 -12.393  1.00 86.44           N  
ATOM    152  CA  LEU B  22       4.177 -13.399 -11.120  1.00 86.44           C  
ATOM    153  C   LEU B  22       3.503 -14.531 -10.351  1.00 86.44           C  
ATOM    154  CB  LEU B  22       3.183 -12.258 -11.347  1.00 86.44           C  
ATOM    155  O   LEU B  22       2.725 -15.298 -10.923  1.00 86.44           O  
ATOM    156  CG  LEU B  22       3.783 -10.897 -11.706  1.00 86.44           C  
ATOM    157  CD1 LEU B  22       2.741 -10.024 -12.397  1.00 86.44           C  
ATOM    158  CD2 LEU B  22       4.326 -10.207 -10.459  1.00 86.44           C  
ATOM    159  N   THR B  23       3.923 -14.726  -9.172  1.00 81.39           N  
ATOM    160  CA  THR B  23       3.264 -15.586  -8.195  1.00 81.39           C  
ATOM    161  C   THR B  23       2.642 -14.756  -7.076  1.00 81.39           C  
ATOM    162  CB  THR B  23       4.249 -16.606  -7.595  1.00 81.39           C  
ATOM    163  O   THR B  23       3.337 -13.993  -6.402  1.00 81.39           O  
ATOM    164  CG2 THR B  23       3.533 -17.581  -6.666  1.00 81.39           C  
ATOM    165  OG1 THR B  23       4.871 -17.342  -8.655  1.00 81.39           O  
ATOM    166  N   ASP B  24       1.309 -14.877  -6.865  1.00 73.59           N  
ATOM    167  CA  ASP B  24       0.635 -14.011  -5.902  1.00 73.59           C  
ATOM    168  C   ASP B  24       0.974 -12.544  -6.152  1.00 73.59           C  
ATOM    169  CB  ASP B  24       1.014 -14.402  -4.472  1.00 73.59           C  
ATOM    170  O   ASP B  24       1.558 -11.881  -5.293  1.00 73.59           O  
ATOM    171  CG  ASP B  24       0.055 -13.849  -3.433  1.00 73.59           C  
ATOM    172  OD1 ASP B  24      -1.115 -13.565  -3.771  1.00 73.59           O  
ATOM    173  OD2 ASP B  24       0.474 -13.692  -2.265  1.00 73.59           O  
ATOM    174  N   PRO B  25       0.613 -12.056  -7.281  1.00 77.61           N  
ATOM    175  CA  PRO B  25       1.018 -10.739  -7.780  1.00 77.61           C  
ATOM    176  C   PRO B  25       0.532  -9.596  -6.892  1.00 77.61           C  
ATOM    177  CB  PRO B  25       0.366 -10.672  -9.163  1.00 77.61           C  
ATOM    178  O   PRO B  25      -0.583  -9.649  -6.367  1.00 77.61           O  
ATOM    179  CG  PRO B  25      -0.755 -11.658  -9.106  1.00 77.61           C  
ATOM    180  CD  PRO B  25      -0.431 -12.689  -8.063  1.00 77.61           C  
ATOM    181  N   VAL B  26       1.443  -8.676  -6.641  1.00 74.14           N  
ATOM    182  CA  VAL B  26       1.123  -7.432  -5.949  1.00 74.14           C  
ATOM    183  C   VAL B  26       1.453  -6.241  -6.845  1.00 74.14           C  
ATOM    184  CB  VAL B  26       1.882  -7.316  -4.608  1.00 74.14           C  
ATOM    185  O   VAL B  26       2.521  -6.197  -7.461  1.00 74.14           O  
ATOM    186  CG1 VAL B  26       1.571  -5.987  -3.924  1.00 74.14           C  
ATOM    187  CG2 VAL B  26       1.528  -8.487  -3.693  1.00 74.14           C  
ATOM    188  N   THR B  27       0.491  -5.313  -6.851  1.00 75.76           N  
ATOM    189  CA  THR B  27       0.706  -4.078  -7.596  1.00 75.76           C  
ATOM    190  C   THR B  27       0.787  -2.883  -6.650  1.00 75.76           C  
ATOM    191  CB  THR B  27      -0.414  -3.845  -8.627  1.00 75.76           C  
ATOM    192  O   THR B  27      -0.104  -2.677  -5.824  1.00 75.76           O  
ATOM    193  CG2 THR B  27      -0.138  -2.603  -9.468  1.00 75.76           C  
ATOM    194  OG1 THR B  27      -0.504  -4.984  -9.491  1.00 75.76           O  
ATOM    195  N   ILE B  28       1.839  -2.094  -6.891  1.00 74.31           N  
ATOM    196  CA  ILE B  28       1.983  -0.937  -6.015  1.00 74.31           C  
ATOM    197  C   ILE B  28       1.539   0.326  -6.751  1.00 74.31           C  
ATOM    198  CB  ILE B  28       3.437  -0.783  -5.516  1.00 74.31           C  
ATOM    199  O   ILE B  28       1.189   0.273  -7.933  1.00 74.31           O  
ATOM    200  CG1 ILE B  28       4.405  -0.723  -6.703  1.00 74.31           C  
ATOM    201  CG2 ILE B  28       3.805  -1.926  -4.566  1.00 74.31           C  
ATOM    202  CD1 ILE B  28       5.859  -0.509  -6.306  1.00 74.31           C  
ATOM    203  N   CYS B  29       1.413   1.458  -5.972  1.00 71.85           N  
ATOM    204  CA  CYS B  29       0.755   2.680  -6.418  1.00 71.85           C  
ATOM    205  C   CYS B  29       1.378   3.194  -7.711  1.00 71.85           C  
ATOM    206  CB  CYS B  29       0.836   3.758  -5.338  1.00 71.85           C  
ATOM    207  O   CYS B  29       0.708   3.850  -8.510  1.00 71.85           O  
ATOM    208  SG  CYS B  29      -0.155   3.396  -3.872  1.00 71.85           S  
ATOM    209  N   CYS B  30       2.599   2.839  -7.868  1.00 73.49           N  
ATOM    210  CA  CYS B  30       3.287   3.328  -9.058  1.00 73.49           C  
ATOM    211  C   CYS B  30       2.929   2.489 -10.279  1.00 73.49           C  
ATOM    212  CB  CYS B  30       4.800   3.316  -8.846  1.00 73.49           C  
ATOM    213  O   CYS B  30       3.239   2.866 -11.410  1.00 73.49           O  
ATOM    214  SG  CYS B  30       5.497   1.660  -8.663  1.00 73.49           S  
ATOM    215  N   GLY B  31       2.241   1.364  -9.998  1.00 76.39           N  
ATOM    216  CA  GLY B  31       1.791   0.543 -11.110  1.00 76.39           C  
ATOM    217  C   GLY B  31       2.677  -0.663 -11.358  1.00 76.39           C  
ATOM    218  O   GLY B  31       2.309  -1.566 -12.112  1.00 76.39           O  
ATOM    219  N   HIS B  32       3.725  -0.739 -10.695  1.00 83.25           N  
ATOM    220  CA  HIS B  32       4.622  -1.879 -10.849  1.00 83.25           C  
ATOM    221  C   HIS B  32       4.139  -3.075 -10.035  1.00 83.25           C  
ATOM    222  CB  HIS B  32       6.045  -1.501 -10.432  1.00 83.25           C  
ATOM    223  O   HIS B  32       3.548  -2.905  -8.966  1.00 83.25           O  
ATOM    224  CG  HIS B  32       6.723  -0.571 -11.387  1.00 83.25           C  
ATOM    225  CD2 HIS B  32       7.122  -0.747 -12.668  1.00 83.25           C  
ATOM    226  ND1 HIS B  32       7.067   0.720 -11.049  1.00 83.25           N  
ATOM    227  CE1 HIS B  32       7.650   1.299 -12.086  1.00 83.25           C  
ATOM    228  NE2 HIS B  32       7.696   0.430 -13.081  1.00 83.25           N  
ATOM    229  N   ARG B  33       4.520  -4.237 -10.589  1.00 82.07           N  
ATOM    230  CA  ARG B  33       3.997  -5.470 -10.008  1.00 82.07           C  
ATOM    231  C   ARG B  33       5.129  -6.373  -9.529  1.00 82.07           C  
ATOM    232  CB  ARG B  33       3.126  -6.214 -11.022  1.00 82.07           C  
ATOM    233  O   ARG B  33       6.194  -6.423 -10.148  1.00 82.07           O  
ATOM    234  CG  ARG B  33       1.969  -5.389 -11.564  1.00 82.07           C  
ATOM    235  CD  ARG B  33       1.223  -6.122 -12.670  1.00 82.07           C  
ATOM    236  NE  ARG B  33       0.422  -7.223 -12.142  1.00 82.07           N  
ATOM    237  NH1 ARG B  33      -0.363  -7.913 -14.202  1.00 82.07           N  
ATOM    238  NH2 ARG B  33      -1.003  -9.017 -12.298  1.00 82.07           N  
ATOM    239  CZ  ARG B  33      -0.313  -8.049 -12.882  1.00 82.07           C  
ATOM    240  N   PHE B  34       4.898  -7.050  -8.471  1.00 83.48           N  
ATOM    241  CA  PHE B  34       5.882  -7.935  -7.859  1.00 83.48           C  
ATOM    242  C   PHE B  34       5.208  -9.168  -7.269  1.00 83.48           C  
ATOM    243  CB  PHE B  34       6.668  -7.196  -6.771  1.00 83.48           C  
ATOM    244  O   PHE B  34       4.006  -9.153  -6.994  1.00 83.48           O  
ATOM    245  CG  PHE B  34       7.210  -5.864  -7.213  1.00 83.48           C  
ATOM    246  CD1 PHE B  34       8.436  -5.775  -7.859  1.00 83.48           C  
ATOM    247  CD2 PHE B  34       6.491  -4.698  -6.981  1.00 83.48           C  
ATOM    248  CE1 PHE B  34       8.940  -4.543  -8.269  1.00 83.48           C  
ATOM    249  CE2 PHE B  34       6.988  -3.463  -7.387  1.00 83.48           C  
ATOM    250  CZ  PHE B  34       8.213  -3.387  -8.030  1.00 83.48           C  
ATOM    251  N   CYS B  35       5.960 -10.259  -7.197  1.00 79.90           N  
ATOM    252  CA  CYS B  35       5.508 -11.329  -6.316  1.00 79.90           C  
ATOM    253  C   CYS B  35       5.437 -10.852  -4.870  1.00 79.90           C  
ATOM    254  CB  CYS B  35       6.439 -12.537  -6.418  1.00 79.90           C  
ATOM    255  O   CYS B  35       6.299 -10.096  -4.418  1.00 79.90           O  
ATOM    256  SG  CYS B  35       6.609 -13.185  -8.095  1.00 79.90           S  
ATOM    257  N   SER B  36       4.406 -11.250  -4.173  1.00 75.86           N  
ATOM    258  CA  SER B  36       4.264 -10.870  -2.772  1.00 75.86           C  
ATOM    259  C   SER B  36       5.498 -11.260  -1.965  1.00 75.86           C  
ATOM    260  CB  SER B  36       3.021 -11.521  -2.163  1.00 75.86           C  
ATOM    261  O   SER B  36       6.064 -10.432  -1.247  1.00 75.86           O  
ATOM    262  OG  SER B  36       2.877 -11.155  -0.801  1.00 75.86           O  
ATOM    263  N   PRO B  37       5.959 -12.416  -2.087  1.00 74.11           N  
ATOM    264  CA  PRO B  37       7.147 -12.807  -1.325  1.00 74.11           C  
ATOM    265  C   PRO B  37       8.384 -11.995  -1.703  1.00 74.11           C  
ATOM    266  CB  PRO B  37       7.331 -14.282  -1.691  1.00 74.11           C  
ATOM    267  O   PRO B  37       9.222 -11.705  -0.845  1.00 74.11           O  
ATOM    268  CG  PRO B  37       6.513 -14.474  -2.927  1.00 74.11           C  
ATOM    269  CD  PRO B  37       5.440 -13.424  -2.957  1.00 74.11           C  
ATOM    270  N   CYS B  38       8.502 -11.703  -2.984  1.00 80.68           N  
ATOM    271  CA  CYS B  38       9.632 -10.896  -3.429  1.00 80.68           C  
ATOM    272  C   CYS B  38       9.594  -9.509  -2.797  1.00 80.68           C  
ATOM    273  CB  CYS B  38       9.637 -10.772  -4.952  1.00 80.68           C  
ATOM    274  O   CYS B  38      10.610  -9.019  -2.302  1.00 80.68           O  
ATOM    275  SG  CYS B  38       9.972 -12.327  -5.808  1.00 80.68           S  
ATOM    276  N   LEU B  39       8.463  -8.917  -2.842  1.00 76.65           N  
ATOM    277  CA  LEU B  39       8.304  -7.592  -2.252  1.00 76.65           C  
ATOM    278  C   LEU B  39       8.548  -7.634  -0.747  1.00 76.65           C  
ATOM    279  CB  LEU B  39       6.905  -7.042  -2.539  1.00 76.65           C  
ATOM    280  O   LEU B  39       9.236  -6.769  -0.201  1.00 76.65           O  
ATOM    281  CG  LEU B  39       6.693  -5.552  -2.267  1.00 76.65           C  
ATOM    282  CD1 LEU B  39       7.656  -4.718  -3.106  1.00 76.65           C  
ATOM    283  CD2 LEU B  39       5.248  -5.156  -2.551  1.00 76.65           C  
ATOM    284  N   CYS B  40       7.945  -8.563  -0.029  1.00 71.10           N  
ATOM    285  CA  CYS B  40       8.090  -8.731   1.412  1.00 71.10           C  
ATOM    286  C   CYS B  40       9.557  -8.876   1.800  1.00 71.10           C  
ATOM    287  CB  CYS B  40       7.303  -9.951   1.891  1.00 71.10           C  
ATOM    288  O   CYS B  40      10.014  -8.253   2.760  1.00 71.10           O  
ATOM    289  SG  CYS B  40       5.516  -9.693   1.939  1.00 71.10           S  
ATOM    290  N   LEU B  41      10.266  -9.711   1.112  1.00 71.54           N  
ATOM    291  CA  LEU B  41      11.681  -9.944   1.378  1.00 71.54           C  
ATOM    292  C   LEU B  41      12.487  -8.663   1.192  1.00 71.54           C  
ATOM    293  CB  LEU B  41      12.226 -11.041   0.459  1.00 71.54           C  
ATOM    294  O   LEU B  41      13.382  -8.366   1.987  1.00 71.54           O  
ATOM    295  CG  LEU B  41      12.003 -12.483   0.919  1.00 71.54           C  
ATOM    296  CD1 LEU B  41      12.116 -13.440  -0.263  1.00 71.54           C  
ATOM    297  CD2 LEU B  41      12.999 -12.856   2.012  1.00 71.54           C  
ATOM    298  N   LEU B  42      12.203  -8.008   0.154  1.00 74.14           N  
ATOM    299  CA  LEU B  42      12.921  -6.771  -0.135  1.00 74.14           C  
ATOM    300  C   LEU B  42      12.658  -5.726   0.943  1.00 74.14           C  
ATOM    301  CB  LEU B  42      12.515  -6.222  -1.505  1.00 74.14           C  
ATOM    302  O   LEU B  42      13.572  -5.005   1.352  1.00 74.14           O  
ATOM    303  CG  LEU B  42      13.339  -5.049  -2.037  1.00 74.14           C  
ATOM    304  CD1 LEU B  42      14.792  -5.470  -2.236  1.00 74.14           C  
ATOM    305  CD2 LEU B  42      12.746  -4.526  -3.341  1.00 74.14           C  
ATOM    306  N   TRP B  43      11.384  -5.652   1.432  1.00 69.01           N  
ATOM    307  CA  TRP B  43      10.974  -4.591   2.347  1.00 69.01           C  
ATOM    308  C   TRP B  43      11.225  -4.994   3.796  1.00 69.01           C  
ATOM    309  CB  TRP B  43       9.494  -4.252   2.147  1.00 69.01           C  
ATOM    310  O   TRP B  43      11.265  -4.142   4.686  1.00 69.01           O  
ATOM    311  CG  TRP B  43       9.227  -3.358   0.974  1.00 69.01           C  
ATOM    312  CD1 TRP B  43      10.154  -2.779   0.151  1.00 69.01           C  
ATOM    313  CD2 TRP B  43       7.947  -2.937   0.495  1.00 69.01           C  
ATOM    314  CE2 TRP B  43       8.172  -2.103  -0.623  1.00 69.01           C  
ATOM    315  CE3 TRP B  43       6.629  -3.184   0.902  1.00 69.01           C  
ATOM    316  NE1 TRP B  43       9.525  -2.023  -0.811  1.00 69.01           N  
ATOM    317  CH2 TRP B  43       5.847  -1.774  -0.920  1.00 69.01           C  
ATOM    318  CZ2 TRP B  43       7.126  -1.516  -1.339  1.00 69.01           C  
ATOM    319  CZ3 TRP B  43       5.590  -2.598   0.188  1.00 69.01           C  
ATOM    320  N   GLU B  44      11.244  -6.247   4.188  1.00 63.66           N  
ATOM    321  CA  GLU B  44      11.496  -6.713   5.548  1.00 63.66           C  
ATOM    322  C   GLU B  44      12.785  -6.117   6.106  1.00 63.66           C  
ATOM    323  CB  GLU B  44      11.562  -8.242   5.589  1.00 63.66           C  
ATOM    324  O   GLU B  44      12.850  -5.759   7.284  1.00 63.66           O  
ATOM    325  CG  GLU B  44      10.202  -8.914   5.709  1.00 63.66           C  
ATOM    326  CD  GLU B  44      10.258 -10.421   5.515  1.00 63.66           C  
ATOM    327  OE1 GLU B  44       9.190 -11.050   5.337  1.00 63.66           O  
ATOM    328  OE2 GLU B  44      11.378 -10.977   5.541  1.00 63.66           O  
ATOM    329  N   ASP B  45      13.766  -5.996   5.312  1.00 54.23           N  
ATOM    330  CA  ASP B  45      15.104  -5.639   5.773  1.00 54.23           C  
ATOM    331  C   ASP B  45      15.323  -4.129   5.707  1.00 54.23           C  
ATOM    332  CB  ASP B  45      16.168  -6.361   4.944  1.00 54.23           C  
ATOM    333  O   ASP B  45      16.400  -3.637   6.049  1.00 54.23           O  
ATOM    334  CG  ASP B  45      16.263  -7.843   5.262  1.00 54.23           C  
ATOM    335  OD1 ASP B  45      16.078  -8.227   6.436  1.00 54.23           O  
ATOM    336  OD2 ASP B  45      16.529  -8.632   4.330  1.00 54.23           O  
ATOM    337  N   THR B  46      14.237  -3.379   5.317  1.00 52.74           N  
ATOM    338  CA  THR B  46      14.523  -1.973   5.054  1.00 52.74           C  
ATOM    339  C   THR B  46      13.845  -1.080   6.088  1.00 52.74           C  
ATOM    340  CB  THR B  46      14.066  -1.565   3.641  1.00 52.74           C  
ATOM    341  O   THR B  46      12.725  -1.359   6.519  1.00 52.74           O  
ATOM    342  CG2 THR B  46      14.857  -2.310   2.570  1.00 52.74           C  
ATOM    343  OG1 THR B  46      12.674  -1.870   3.489  1.00 52.74           O  
ATOM    344  N   LEU B  47      14.602  -0.392   6.962  1.00 47.53           N  
ATOM    345  CA  LEU B  47      14.090   0.610   7.890  1.00 47.53           C  
ATOM    346  C   LEU B  47      13.558   1.826   7.140  1.00 47.53           C  
ATOM    347  CB  LEU B  47      15.185   1.040   8.871  1.00 47.53           C  
ATOM    348  O   LEU B  47      12.840   2.649   7.712  1.00 47.53           O  
ATOM    349  CG  LEU B  47      14.932   0.731  10.347  1.00 47.53           C  
ATOM    350  CD1 LEU B  47      15.037  -0.769  10.600  1.00 47.53           C  
ATOM    351  CD2 LEU B  47      15.912   1.497  11.230  1.00 47.53           C  
ATOM    352  N   THR B  48      13.846   1.990   5.932  1.00 49.98           N  
ATOM    353  CA  THR B  48      13.542   3.156   5.110  1.00 49.98           C  
ATOM    354  C   THR B  48      12.213   2.973   4.382  1.00 49.98           C  
ATOM    355  CB  THR B  48      14.660   3.423   4.085  1.00 49.98           C  
ATOM    356  O   THR B  48      11.707   1.854   4.274  1.00 49.98           O  
ATOM    357  CG2 THR B  48      15.977   3.750   4.781  1.00 49.98           C  
ATOM    358  OG1 THR B  48      14.839   2.260   3.268  1.00 49.98           O  
ATOM    359  N   PRO B  49      11.538   4.191   4.190  1.00 53.91           N  
ATOM    360  CA  PRO B  49      10.296   4.093   3.419  1.00 53.91           C  
ATOM    361  C   PRO B  49      10.433   3.196   2.192  1.00 53.91           C  
ATOM    362  CB  PRO B  49      10.021   5.542   3.008  1.00 53.91           C  
ATOM    363  O   PRO B  49      11.463   3.225   1.513  1.00 53.91           O  
ATOM    364  CG  PRO B  49      11.207   6.310   3.497  1.00 53.91           C  
ATOM    365  CD  PRO B  49      12.104   5.372   4.253  1.00 53.91           C  
ATOM    366  N   ASN B  50       9.579   2.041   2.233  1.00 63.78           N  
ATOM    367  CA  ASN B  50       9.587   1.089   1.127  1.00 63.78           C  
ATOM    368  C   ASN B  50       9.233   1.764  -0.196  1.00 63.78           C  
ATOM    369  CB  ASN B  50       8.625  -0.067   1.407  1.00 63.78           C  
ATOM    370  O   ASN B  50       8.181   2.394  -0.314  1.00 63.78           O  
ATOM    371  CG  ASN B  50       9.148  -1.019   2.465  1.00 63.78           C  
ATOM    372  ND2 ASN B  50       8.555  -2.205   2.541  1.00 63.78           N  
ATOM    373  OD1 ASN B  50      10.077  -0.691   3.207  1.00 63.78           O  
ATOM    374  N   CYS B  51      10.196   1.931  -1.034  1.00 71.30           N  
ATOM    375  CA  CYS B  51      10.021   2.496  -2.367  1.00 71.30           C  
ATOM    376  C   CYS B  51       9.887   1.395  -3.413  1.00 71.30           C  
ATOM    377  CB  CYS B  51      11.195   3.408  -2.721  1.00 71.30           C  
ATOM    378  O   CYS B  51      10.192   0.233  -3.139  1.00 71.30           O  
ATOM    379  SG  CYS B  51      11.477   4.730  -1.523  1.00 71.30           S  
ATOM    380  N   CYS B  52       9.205   1.787  -4.422  1.00 78.89           N  
ATOM    381  CA  CYS B  52       9.122   0.845  -5.534  1.00 78.89           C  
ATOM    382  C   CYS B  52      10.512   0.431  -6.002  1.00 78.89           C  
ATOM    383  CB  CYS B  52       8.342   1.457  -6.697  1.00 78.89           C  
ATOM    384  O   CYS B  52      11.350   1.283  -6.303  1.00 78.89           O  
ATOM    385  SG  CYS B  52       8.293   0.412  -8.170  1.00 78.89           S  
ATOM    386  N   PRO B  53      10.757  -0.853  -6.062  1.00 80.53           N  
ATOM    387  CA  PRO B  53      12.065  -1.339  -6.508  1.00 80.53           C  
ATOM    388  C   PRO B  53      12.371  -0.966  -7.957  1.00 80.53           C  
ATOM    389  CB  PRO B  53      11.950  -2.857  -6.348  1.00 80.53           C  
ATOM    390  O   PRO B  53      13.531  -1.000  -8.375  1.00 80.53           O  
ATOM    391  CG  PRO B  53      10.768  -3.058  -5.456  1.00 80.53           C  
ATOM    392  CD  PRO B  53       9.904  -1.832  -5.525  1.00 80.53           C  
ATOM    393  N   VAL B  54      11.436  -0.566  -8.622  1.00 84.48           N  
ATOM    394  CA  VAL B  54      11.626  -0.283 -10.041  1.00 84.48           C  
ATOM    395  C   VAL B  54      11.772   1.222 -10.253  1.00 84.48           C  
ATOM    396  CB  VAL B  54      10.457  -0.830 -10.891  1.00 84.48           C  
ATOM    397  O   VAL B  54      12.807   1.690 -10.735  1.00 84.48           O  
ATOM    398  CG1 VAL B  54      10.627  -0.440 -12.358  1.00 84.48           C  
ATOM    399  CG2 VAL B  54      10.357  -2.347 -10.746  1.00 84.48           C  
ATOM    400  N   CYS B  55      10.839   2.059  -9.779  1.00 83.82           N  
ATOM    401  CA  CYS B  55      10.821   3.485 -10.082  1.00 83.82           C  
ATOM    402  C   CYS B  55      11.260   4.305  -8.874  1.00 83.82           C  
ATOM    403  CB  CYS B  55       9.426   3.922 -10.526  1.00 83.82           C  
ATOM    404  O   CYS B  55      11.460   5.516  -8.980  1.00 83.82           O  
ATOM    405  SG  CYS B  55       8.176   3.796  -9.227  1.00 83.82           S  
ATOM    406  N   ARG B  56      11.336   3.676  -7.680  1.00 79.88           N  
ATOM    407  CA  ARG B  56      11.816   4.287  -6.445  1.00 79.88           C  
ATOM    408  C   ARG B  56      10.792   5.271  -5.888  1.00 79.88           C  
ATOM    409  CB  ARG B  56      13.151   4.997  -6.679  1.00 79.88           C  
ATOM    410  O   ARG B  56      11.134   6.143  -5.086  1.00 79.88           O  
ATOM    411  CG  ARG B  56      14.300   4.056  -7.002  1.00 79.88           C  
ATOM    412  CD  ARG B  56      15.643   4.772  -6.966  1.00 79.88           C  
ATOM    413  NE  ARG B  56      16.684   4.001  -7.640  1.00 79.88           N  
ATOM    414  NH1 ARG B  56      18.103   5.797  -7.951  1.00 79.88           N  
ATOM    415  NH2 ARG B  56      18.706   3.713  -8.691  1.00 79.88           N  
ATOM    416  CZ  ARG B  56      17.828   4.505  -8.092  1.00 79.88           C  
ATOM    417  N   GLU B  57       9.592   5.220  -6.437  1.00 76.17           N  
ATOM    418  CA  GLU B  57       8.525   6.027  -5.853  1.00 76.17           C  
ATOM    419  C   GLU B  57       8.169   5.540  -4.451  1.00 76.17           C  
ATOM    420  CB  GLU B  57       7.283   6.007  -6.748  1.00 76.17           C  
ATOM    421  O   GLU B  57       8.148   4.335  -4.194  1.00 76.17           O  
ATOM    422  CG  GLU B  57       6.206   6.996  -6.327  1.00 76.17           C  
ATOM    423  CD  GLU B  57       5.095   7.146  -7.355  1.00 76.17           C  
ATOM    424  OE1 GLU B  57       4.089   7.833  -7.065  1.00 76.17           O  
ATOM    425  OE2 GLU B  57       5.232   6.572  -8.458  1.00 76.17           O  
ATOM    426  N   ILE B  58       8.071   6.464  -3.580  1.00 67.58           N  
ATOM    427  CA  ILE B  58       7.735   6.102  -2.207  1.00 67.58           C  
ATOM    428  C   ILE B  58       6.378   5.403  -2.175  1.00 67.58           C  
ATOM    429  CB  ILE B  58       7.722   7.340  -1.283  1.00 67.58           C  
ATOM    430  O   ILE B  58       5.406   5.895  -2.754  1.00 67.58           O  
ATOM    431  CG1 ILE B  58       9.101   8.011  -1.269  1.00 67.58           C  
ATOM    432  CG2 ILE B  58       7.287   6.953   0.133  1.00 67.58           C  
ATOM    433  CD1 ILE B  58       9.137   9.337  -0.522  1.00 67.58           C  
ATOM    434  N   SER B  59       6.472   4.184  -1.807  1.00 57.74           N  
ATOM    435  CA  SER B  59       5.213   3.457  -1.678  1.00 57.74           C  
ATOM    436  C   SER B  59       4.463   3.872  -0.417  1.00 57.74           C  
ATOM    437  CB  SER B  59       5.464   1.949  -1.659  1.00 57.74           C  
ATOM    438  O   SER B  59       5.010   3.811   0.686  1.00 57.74           O  
ATOM    439  OG  SER B  59       4.748   1.333  -0.603  1.00 57.74           O  
ATOM    440  N   GLN B  60       3.546   4.867  -0.464  1.00 50.15           N  
ATOM    441  CA  GLN B  60       2.777   5.327   0.688  1.00 50.15           C  
ATOM    442  C   GLN B  60       2.146   4.154   1.432  1.00 50.15           C  
ATOM    443  CB  GLN B  60       1.695   6.316   0.252  1.00 50.15           C  
ATOM    444  O   GLN B  60       1.673   4.309   2.560  1.00 50.15           O  
ATOM    445  CG  GLN B  60       2.237   7.673  -0.175  1.00 50.15           C  
ATOM    446  CD  GLN B  60       1.229   8.792   0.006  1.00 50.15           C  
ATOM    447  NE2 GLN B  60       1.698   9.941   0.482  1.00 50.15           N  
ATOM    448  OE1 GLN B  60       0.039   8.625  -0.279  1.00 50.15           O  
ATOM    449  N   GLN B  61       1.928   3.134   0.756  1.00 45.77           N  
ATOM    450  CA  GLN B  61       1.253   1.925   1.215  1.00 45.77           C  
ATOM    451  C   GLN B  61       1.807   1.463   2.560  1.00 45.77           C  
ATOM    452  CB  GLN B  61       1.390   0.807   0.180  1.00 45.77           C  
ATOM    453  O   GLN B  61       1.044   1.149   3.477  1.00 45.77           O  
ATOM    454  CG  GLN B  61       0.640  -0.467   0.548  1.00 45.77           C  
ATOM    455  CD  GLN B  61      -0.866  -0.308   0.459  1.00 45.77           C  
ATOM    456  NE2 GLN B  61      -1.564  -0.661   1.534  1.00 45.77           N  
ATOM    457  OE1 GLN B  61      -1.398   0.129  -0.566  1.00 45.77           O  
ATOM    458  N   MET B  62       3.135   1.214   2.686  1.00 45.38           N  
ATOM    459  CA  MET B  62       3.748   0.547   3.831  1.00 45.38           C  
ATOM    460  C   MET B  62       3.998   1.534   4.967  1.00 45.38           C  
ATOM    461  CB  MET B  62       5.061  -0.125   3.423  1.00 45.38           C  
ATOM    462  O   MET B  62       4.435   1.142   6.050  1.00 45.38           O  
ATOM    463  CG  MET B  62       5.649  -1.024   4.499  1.00 45.38           C  
ATOM    464  SD  MET B  62       7.176  -1.877   3.943  1.00 45.38           S  
ATOM    465  CE  MET B  62       6.456  -3.363   3.191  1.00 45.38           C  
ATOM    466  N   TYR B  63       3.979   2.868   4.670  1.00 43.73           N  
ATOM    467  CA  TYR B  63       4.083   3.787   5.798  1.00 43.73           C  
ATOM    468  C   TYR B  63       3.206   3.329   6.958  1.00 43.73           C  
ATOM    469  CB  TYR B  63       3.690   5.206   5.375  1.00 43.73           C  
ATOM    470  O   TYR B  63       3.601   3.433   8.121  1.00 43.73           O  
ATOM    471  CG  TYR B  63       4.231   6.283   6.283  1.00 43.73           C  
ATOM    472  CD1 TYR B  63       3.412   6.904   7.224  1.00 43.73           C  
ATOM    473  CD2 TYR B  63       5.561   6.682   6.203  1.00 43.73           C  
ATOM    474  CE1 TYR B  63       3.906   7.898   8.062  1.00 43.73           C  
ATOM    475  CE2 TYR B  63       6.065   7.675   7.036  1.00 43.73           C  
ATOM    476  OH  TYR B  63       5.726   9.260   8.788  1.00 43.73           O  
ATOM    477  CZ  TYR B  63       5.232   8.276   7.961  1.00 43.73           C  
ATOM    478  N   PHE B  64       2.147   2.728   6.564  1.00 44.14           N  
ATOM    479  CA  PHE B  64       1.184   2.392   7.606  1.00 44.14           C  
ATOM    480  C   PHE B  64       1.692   1.236   8.459  1.00 44.14           C  
ATOM    481  CB  PHE B  64      -0.172   2.034   6.991  1.00 44.14           C  
ATOM    482  O   PHE B  64       1.345   1.128   9.637  1.00 44.14           O  
ATOM    483  CG  PHE B  64      -1.172   3.159   7.030  1.00 44.14           C  
ATOM    484  CD1 PHE B  64      -1.977   3.353   8.146  1.00 44.14           C  
ATOM    485  CD2 PHE B  64      -1.306   4.022   5.951  1.00 44.14           C  
ATOM    486  CE1 PHE B  64      -2.903   4.393   8.185  1.00 44.14           C  
ATOM    487  CE2 PHE B  64      -2.229   5.063   5.982  1.00 44.14           C  
ATOM    488  CZ  PHE B  64      -3.027   5.246   7.100  1.00 44.14           C  
ATOM    489  N   LYS B  65       2.505   0.451   7.900  1.00 42.85           N  
ATOM    490  CA  LYS B  65       3.093  -0.635   8.679  1.00 42.85           C  
ATOM    491  C   LYS B  65       3.813  -0.099   9.914  1.00 42.85           C  
ATOM    492  CB  LYS B  65       4.062  -1.449   7.820  1.00 42.85           C  
ATOM    493  O   LYS B  65       3.690  -0.661  11.004  1.00 42.85           O  
ATOM    494  CG  LYS B  65       3.405  -2.591   7.059  1.00 42.85           C  
ATOM    495  CD  LYS B  65       4.438  -3.453   6.344  1.00 42.85           C  
ATOM    496  CE  LYS B  65       3.776  -4.511   5.471  1.00 42.85           C  
ATOM    497  NZ  LYS B  65       4.782  -5.312   4.712  1.00 42.85           N  
ATOM    498  N   ARG B  66       4.682   0.823   9.555  1.00 40.16           N  
ATOM    499  CA  ARG B  66       5.501   1.363  10.635  1.00 40.16           C  
ATOM    500  C   ARG B  66       4.630   1.888  11.772  1.00 40.16           C  
ATOM    501  CB  ARG B  66       6.411   2.478  10.115  1.00 40.16           C  
ATOM    502  O   ARG B  66       4.934   1.667  12.946  1.00 40.16           O  
ATOM    503  CG  ARG B  66       7.742   1.982   9.571  1.00 40.16           C  
ATOM    504  CD  ARG B  66       8.815   3.060   9.637  1.00 40.16           C  
ATOM    505  NE  ARG B  66      10.075   2.602   9.060  1.00 40.16           N  
ATOM    506  NH1 ARG B  66      11.037   2.041  11.085  1.00 40.16           N  
ATOM    507  NH2 ARG B  66      12.203   1.739   9.134  1.00 40.16           N  
ATOM    508  CZ  ARG B  66      11.102   2.129   9.761  1.00 40.16           C  
ATOM    509  N   ILE B  67       3.651   2.591  11.289  1.00 41.71           N  
ATOM    510  CA  ILE B  67       2.807   3.252  12.278  1.00 41.71           C  
ATOM    511  C   ILE B  67       2.034   2.206  13.079  1.00 41.71           C  
ATOM    512  CB  ILE B  67       1.829   4.247  11.613  1.00 41.71           C  
ATOM    513  O   ILE B  67       1.854   2.351  14.290  1.00 41.71           O  
ATOM    514  CG1 ILE B  67       1.109   3.581  10.435  1.00 41.71           C  
ATOM    515  CG2 ILE B  67       2.569   5.509  11.159  1.00 41.71           C  
ATOM    516  CD1 ILE B  67       0.043   4.454   9.787  1.00 41.71           C  
ATOM    517  N   ILE B  68       1.482   1.260  12.373  1.00 42.32           N  
ATOM    518  CA  ILE B  68       0.709   0.230  13.058  1.00 42.32           C  
ATOM    519  C   ILE B  68       1.640  -0.637  13.903  1.00 42.32           C  
ATOM    520  CB  ILE B  68      -0.077  -0.646  12.058  1.00 42.32           C  
ATOM    521  O   ILE B  68       1.288  -1.035  15.016  1.00 42.32           O  
ATOM    522  CG1 ILE B  68       0.834  -1.096  10.910  1.00 42.32           C  
ATOM    523  CG2 ILE B  68      -1.298   0.109  11.524  1.00 42.32           C  
ATOM    524  CD1 ILE B  68       0.171  -2.057   9.934  1.00 42.32           C  
ATOM    525  N   PHE B  69       2.771  -1.001  13.264  1.00 40.41           N  
ATOM    526  CA  PHE B  69       3.754  -1.837  13.944  1.00 40.41           C  
ATOM    527  C   PHE B  69       4.392  -1.085  15.106  1.00 40.41           C  
ATOM    528  CB  PHE B  69       4.835  -2.304  12.964  1.00 40.41           C  
ATOM    529  O   PHE B  69       4.624  -1.661  16.172  1.00 40.41           O  
ATOM    530  CG  PHE B  69       5.152  -3.771  13.064  1.00 40.41           C  
ATOM    531  CD1 PHE B  69       6.198  -4.218  13.863  1.00 40.41           C  
ATOM    532  CD2 PHE B  69       4.404  -4.705  12.359  1.00 40.41           C  
ATOM    533  CE1 PHE B  69       6.494  -5.576  13.957  1.00 40.41           C  
ATOM    534  CE2 PHE B  69       4.694  -6.064  12.449  1.00 40.41           C  
ATOM    535  CZ  PHE B  69       5.740  -6.497  13.247  1.00 40.41           C  
ATOM    536  N   ALA B  70       4.766   0.115  14.866  1.00 37.60           N  
ATOM    537  CA  ALA B  70       5.314   0.954  15.929  1.00 37.60           C  
ATOM    538  C   ALA B  70       4.344   1.058  17.102  1.00 37.60           C  
ATOM    539  CB  ALA B  70       5.647   2.344  15.392  1.00 37.60           C  
ATOM    540  O   ALA B  70       4.758   1.036  18.263  1.00 37.60           O  
ATOM    541  N   GLU B  71       3.106   1.222  16.794  1.00 39.86           N  
ATOM    542  CA  GLU B  71       2.086   1.330  17.833  1.00 39.86           C  
ATOM    543  C   GLU B  71       1.923   0.012  18.586  1.00 39.86           C  
ATOM    544  CB  GLU B  71       0.746   1.760  17.230  1.00 39.86           C  
ATOM    545  O   GLU B  71       1.725   0.007  19.803  1.00 39.86           O  
ATOM    546  CG  GLU B  71      -0.024   2.753  18.087  1.00 39.86           C  
ATOM    547  CD  GLU B  71      -1.264   3.303  17.400  1.00 39.86           C  
ATOM    548  OE1 GLU B  71      -2.028   4.060  18.042  1.00 39.86           O  
ATOM    549  OE2 GLU B  71      -1.474   2.973  16.212  1.00 39.86           O  
ATOM    550  N   LYS B  72       1.932  -1.064  17.878  1.00 39.97           N  
ATOM    551  CA  LYS B  72       1.819  -2.388  18.483  1.00 39.97           C  
ATOM    552  C   LYS B  72       3.053  -2.717  19.318  1.00 39.97           C  
ATOM    553  CB  LYS B  72       1.615  -3.455  17.407  1.00 39.97           C  
ATOM    554  O   LYS B  72       2.996  -3.563  20.214  1.00 39.97           O  
ATOM    555  CG  LYS B  72       0.252  -3.400  16.732  1.00 39.97           C  
ATOM    556  CD  LYS B  72      -0.172  -4.770  16.217  1.00 39.97           C  
ATOM    557  CE  LYS B  72      -1.546  -4.721  15.561  1.00 39.97           C  
ATOM    558  NZ  LYS B  72      -2.137  -6.084  15.411  1.00 39.97           N  
ATOM    559  N   GLN B  73       4.172  -2.294  18.883  1.00 38.16           N  
ATOM    560  CA  GLN B  73       5.416  -2.549  19.603  1.00 38.16           C  
ATOM    561  C   GLN B  73       5.501  -1.703  20.870  1.00 38.16           C  
ATOM    562  CB  GLN B  73       6.623  -2.272  18.705  1.00 38.16           C  
ATOM    563  O   GLN B  73       6.316  -1.978  21.753  1.00 38.16           O  
ATOM    564  CG  GLN B  73       6.748  -3.232  17.530  1.00 38.16           C  
ATOM    565  CD  GLN B  73       7.587  -4.453  17.856  1.00 38.16           C  
ATOM    566  NE2 GLN B  73       7.259  -5.581  17.235  1.00 38.16           N  
ATOM    567  OE1 GLN B  73       8.523  -4.383  18.659  1.00 38.16           O  
ATOM    568  N   VAL B  74       4.856  -0.586  20.907  1.00 33.01           N  
ATOM    569  CA  VAL B  74       4.903   0.294  22.071  1.00 33.01           C  
ATOM    570  C   VAL B  74       3.976  -0.240  23.161  1.00 33.01           C  
ATOM    571  CB  VAL B  74       4.514   1.743  21.703  1.00 33.01           C  
ATOM    572  O   VAL B  74       4.031   0.211  24.307  1.00 33.01           O  
ATOM    573  CG1 VAL B  74       4.418   2.611  22.957  1.00 33.01           C  
ATOM    574  CG2 VAL B  74       5.521   2.332  20.717  1.00 33.01           C  
ATOM    575  N   ILE B  75       2.907  -1.013  22.836  1.00 29.25           N  
ATOM    576  CA  ILE B  75       2.030  -1.416  23.929  1.00 29.25           C  
ATOM    577  C   ILE B  75       2.749  -2.424  24.823  1.00 29.25           C  
ATOM    578  CB  ILE B  75       0.707  -2.016  23.401  1.00 29.25           C  
ATOM    579  O   ILE B  75       3.088  -3.524  24.380  1.00 29.25           O  
ATOM    580  CG1 ILE B  75       0.026  -1.039  22.436  1.00 29.25           C  
ATOM    581  CG2 ILE B  75      -0.224  -2.376  24.562  1.00 29.25           C  
ATOM    582  CD1 ILE B  75      -1.033  -1.681  21.550  1.00 29.25           C  
ATOM    583  N   PRO B  76       3.708  -2.024  25.619  1.00 26.37           N  
ATOM    584  CA  PRO B  76       4.230  -3.044  26.532  1.00 26.37           C  
ATOM    585  C   PRO B  76       3.124  -3.828  27.235  1.00 26.37           C  
ATOM    586  CB  PRO B  76       5.047  -2.231  27.539  1.00 26.37           C  
ATOM    587  O   PRO B  76       1.995  -3.343  27.349  1.00 26.37           O  
ATOM    588  CG  PRO B  76       4.726  -0.804  27.229  1.00 26.37           C  
ATOM    589  CD  PRO B  76       3.869  -0.766  25.996  1.00 26.37           C  
ATOM    590  N   THR B  77       3.137  -5.136  27.271  1.00 24.70           N  
ATOM    591  CA  THR B  77       2.232  -6.039  27.974  1.00 24.70           C  
ATOM    592  C   THR B  77       2.100  -5.639  29.440  1.00 24.70           C  
ATOM    593  CB  THR B  77       2.713  -7.498  27.878  1.00 24.70           C  
ATOM    594  O   THR B  77       3.092  -5.605  30.172  1.00 24.70           O  
ATOM    595  CG2 THR B  77       1.649  -8.463  28.390  1.00 24.70           C  
ATOM    596  OG1 THR B  77       3.006  -7.810  26.510  1.00 24.70           O  
ATOM    597  N   ARG B  78       1.403  -4.630  29.890  1.00 27.18           N  
ATOM    598  CA  ARG B  78       1.109  -4.367  31.295  1.00 27.18           C  
ATOM    599  C   ARG B  78       0.547  -5.610  31.978  1.00 27.18           C  
ATOM    600  CB  ARG B  78       0.124  -3.204  31.431  1.00 27.18           C  
ATOM    601  O   ARG B  78      -0.594  -6.001  31.726  1.00 27.18           O  
ATOM    602  CG  ARG B  78       0.781  -1.833  31.391  1.00 27.18           C  
ATOM    603  CD  ARG B  78      -0.234  -0.716  31.592  1.00 27.18           C  
ATOM    604  NE  ARG B  78      -0.218  -0.214  32.964  1.00 27.18           N  
ATOM    605  NH1 ARG B  78      -1.647   1.553  32.553  1.00 27.18           N  
ATOM    606  NH2 ARG B  78      -0.803   1.221  34.658  1.00 27.18           N  
ATOM    607  CZ  ARG B  78      -0.889   0.852  33.388  1.00 27.18           C  
ATOM    608  N   GLU B  79       1.108  -6.800  31.974  1.00 24.04           N  
ATOM    609  CA  GLU B  79       0.393  -7.877  32.652  1.00 24.04           C  
ATOM    610  C   GLU B  79       0.076  -7.505  34.098  1.00 24.04           C  
ATOM    611  CB  GLU B  79       1.207  -9.173  32.609  1.00 24.04           C  
ATOM    612  O   GLU B  79       0.615  -6.530  34.626  1.00 24.04           O  
ATOM    613  CG  GLU B  79       0.634 -10.229  31.676  1.00 24.04           C  
ATOM    614  CD  GLU B  79       1.462 -11.504  31.631  1.00 24.04           C  
ATOM    615  OE1 GLU B  79       0.874 -12.607  31.562  1.00 24.04           O  
ATOM    616  OE2 GLU B  79       2.708 -11.398  31.666  1.00 24.04           O  
ATOM    617  N   SER B  80      -0.085  -8.617  35.177  1.00 24.90           N  
ATOM    618  CA  SER B  80      -0.856  -8.997  36.356  1.00 24.90           C  
ATOM    619  C   SER B  80      -0.248  -8.412  37.627  1.00 24.90           C  
ATOM    620  CB  SER B  80      -0.939 -10.520  36.475  1.00 24.90           C  
ATOM    621  O   SER B  80       0.878  -8.751  37.995  1.00 24.90           O  
ATOM    622  OG  SER B  80       0.218 -11.130  35.929  1.00 24.90           O  
ATOM    623  N   VAL B  81      -0.095  -7.170  37.845  1.00 23.99           N  
ATOM    624  CA  VAL B  81       0.334  -6.892  39.212  1.00 23.99           C  
ATOM    625  C   VAL B  81      -0.629  -7.547  40.199  1.00 23.99           C  
ATOM    626  CB  VAL B  81       0.421  -5.373  39.480  1.00 23.99           C  
ATOM    627  O   VAL B  81      -1.849  -7.452  40.043  1.00 23.99           O  
ATOM    628  CG1 VAL B  81       0.870  -5.103  40.915  1.00 23.99           C  
ATOM    629  CG2 VAL B  81       1.371  -4.709  38.486  1.00 23.99           C  
ATOM    630  N   PRO B  82      -0.219  -8.703  40.910  1.00 21.76           N  
ATOM    631  CA  PRO B  82      -1.049  -9.355  41.926  1.00 21.76           C  
ATOM    632  C   PRO B  82      -1.564  -8.380  42.981  1.00 21.76           C  
ATOM    633  CB  PRO B  82      -0.101 -10.383  42.548  1.00 21.76           C  
ATOM    634  O   PRO B  82      -0.840  -7.470  43.393  1.00 21.76           O  
ATOM    635  CG  PRO B  82       1.197 -10.188  41.833  1.00 21.76           C  
ATOM    636  CD  PRO B  82       1.057  -9.020  40.901  1.00 21.76           C  
ATOM    637  N   CYS B  83      -2.767  -7.889  42.903  1.00 22.67           N  
ATOM    638  CA  CYS B  83      -3.391  -7.041  43.913  1.00 22.67           C  
ATOM    639  C   CYS B  83      -3.456  -7.753  45.259  1.00 22.67           C  
ATOM    640  CB  CYS B  83      -4.796  -6.631  43.474  1.00 22.67           C  
ATOM    641  O   CYS B  83      -4.045  -8.831  45.368  1.00 22.67           O  
ATOM    642  SG  CYS B  83      -4.825  -5.615  41.981  1.00 22.67           S  
ATOM    643  N   GLN B  84      -2.343  -8.078  45.956  1.00 24.22           N  
ATOM    644  CA  GLN B  84      -2.464  -8.597  47.314  1.00 24.22           C  
ATOM    645  C   GLN B  84      -3.370  -7.710  48.164  1.00 24.22           C  
ATOM    646  CB  GLN B  84      -1.086  -8.718  47.967  1.00 24.22           C  
ATOM    647  O   GLN B  84      -3.127  -6.508  48.292  1.00 24.22           O  
ATOM    648  CG  GLN B  84      -0.231  -9.840  47.395  1.00 24.22           C  
ATOM    649  CD  GLN B  84       0.586 -10.554  48.456  1.00 24.22           C  
ATOM    650  NE2 GLN B  84       0.844 -11.840  48.239  1.00 24.22           N  
ATOM    651  OE1 GLN B  84       0.983  -9.956  49.461  1.00 24.22           O  
ATOM    652  N   LEU B  85      -4.728  -7.789  47.922  1.00 21.55           N  
ATOM    653  CA  LEU B  85      -5.685  -7.102  48.782  1.00 21.55           C  
ATOM    654  C   LEU B  85      -5.468  -7.477  50.245  1.00 21.55           C  
ATOM    655  CB  LEU B  85      -7.119  -7.438  48.364  1.00 21.55           C  
ATOM    656  O   LEU B  85      -5.454  -8.660  50.591  1.00 21.55           O  
ATOM    657  CG  LEU B  85      -7.723  -6.574  47.256  1.00 21.55           C  
ATOM    658  CD1 LEU B  85      -8.573  -7.428  46.322  1.00 21.55           C  
ATOM    659  CD2 LEU B  85      -8.549  -5.440  47.853  1.00 21.55           C  
ATOM    660  N   SER B  86      -4.517  -6.937  50.922  1.00 28.17           N  
ATOM    661  CA  SER B  86      -4.437  -7.090  52.371  1.00 28.17           C  
ATOM    662  C   SER B  86      -5.784  -6.817  53.031  1.00 28.17           C  
ATOM    663  CB  SER B  86      -3.376  -6.153  52.952  1.00 28.17           C  
ATOM    664  O   SER B  86      -6.480  -5.867  52.665  1.00 28.17           O  
ATOM    665  OG  SER B  86      -3.529  -6.030  54.356  1.00 28.17           O  
ATOM    666  N   SER B  87      -6.547  -7.907  53.414  1.00 27.91           N  
ATOM    667  CA  SER B  87      -7.779  -7.979  54.192  1.00 27.91           C  
ATOM    668  C   SER B  87      -7.654  -7.203  55.499  1.00 27.91           C  
ATOM    669  CB  SER B  87      -8.144  -9.434  54.487  1.00 27.91           C  
ATOM    670  O   SER B  87      -6.916  -7.609  56.400  1.00 27.91           O  
ATOM    671  OG  SER B  87      -9.377  -9.513  55.182  1.00 27.91           O  
ATOM    672  N   SER B  88      -7.436  -5.979  55.571  1.00 27.87           N  
ATOM    673  CA  SER B  88      -7.430  -5.361  56.892  1.00 27.87           C  
ATOM    674  C   SER B  88      -8.829  -5.340  57.499  1.00 27.87           C  
ATOM    675  CB  SER B  88      -6.877  -3.937  56.816  1.00 27.87           C  
ATOM    676  O   SER B  88      -9.067  -4.660  58.499  1.00 27.87           O  
ATOM    677  OG  SER B  88      -5.505  -3.949  56.460  1.00 27.87           O  
ATOM    678  N   ALA B  89      -9.948  -5.977  56.993  1.00 30.48           N  
ATOM    679  CA  ALA B  89     -11.156  -5.456  57.627  1.00 30.48           C  
ATOM    680  C   ALA B  89     -11.198  -5.818  59.109  1.00 30.48           C  
ATOM    681  CB  ALA B  89     -12.400  -5.986  56.918  1.00 30.48           C  
ATOM    682  O   ALA B  89     -10.693  -6.868  59.513  1.00 30.48           O  
ATOM    683  N   MET B  90     -11.721  -4.906  60.183  1.00 24.58           N  
ATOM    684  CA  MET B  90     -12.802  -5.304  61.080  1.00 24.58           C  
ATOM    685  C   MET B  90     -14.017  -5.778  60.291  1.00 24.58           C  
ATOM    686  CB  MET B  90     -13.194  -4.144  61.998  1.00 24.58           C  
ATOM    687  O   MET B  90     -14.556  -5.037  59.467  1.00 24.58           O  
ATOM    688  CG  MET B  90     -13.547  -4.575  63.412  1.00 24.58           C  
ATOM    689  SD  MET B  90     -13.522  -3.176  64.600  1.00 24.58           S  
ATOM    690  CE  MET B  90     -15.242  -2.613  64.468  1.00 24.58           C  
TER     691      MET B  90                                                      
ATOM    692  N   MET C   1      -4.599  39.471 -16.801  1.00 41.13           N  
ATOM    693  CA  MET C   1      -4.151  38.088 -16.663  1.00 41.13           C  
ATOM    694  C   MET C   1      -4.740  37.448 -15.411  1.00 41.13           C  
ATOM    695  CB  MET C   1      -2.624  38.019 -16.617  1.00 41.13           C  
ATOM    696  O   MET C   1      -4.516  37.928 -14.298  1.00 41.13           O  
ATOM    697  CG  MET C   1      -2.035  36.898 -17.458  1.00 41.13           C  
ATOM    698  SD  MET C   1      -0.206  36.993 -17.575  1.00 41.13           S  
ATOM    699  CE  MET C   1       0.165  35.311 -18.146  1.00 41.13           C  
ATOM    700  N   ALA C   2      -5.990  37.057 -15.387  1.00 47.98           N  
ATOM    701  CA  ALA C   2      -6.751  36.410 -14.321  1.00 47.98           C  
ATOM    702  C   ALA C   2      -5.997  35.208 -13.760  1.00 47.98           C  
ATOM    703  CB  ALA C   2      -8.124  35.981 -14.834  1.00 47.98           C  
ATOM    704  O   ALA C   2      -5.363  34.461 -14.508  1.00 47.98           O  
ATOM    705  N   SER C   3      -5.242  35.475 -12.741  1.00 39.77           N  
ATOM    706  CA  SER C   3      -4.561  34.393 -12.038  1.00 39.77           C  
ATOM    707  C   SER C   3      -5.458  33.166 -11.910  1.00 39.77           C  
ATOM    708  CB  SER C   3      -4.113  34.854 -10.650  1.00 39.77           C  
ATOM    709  O   SER C   3      -6.632  33.284 -11.554  1.00 39.77           O  
ATOM    710  OG  SER C   3      -2.701  34.945 -10.581  1.00 39.77           O  
ATOM    711  N   ALA C   4      -5.402  32.320 -12.854  1.00 47.11           N  
ATOM    712  CA  ALA C   4      -5.963  30.974 -12.770  1.00 47.11           C  
ATOM    713  C   ALA C   4      -5.768  30.384 -11.376  1.00 47.11           C  
ATOM    714  CB  ALA C   4      -5.328  30.067 -13.822  1.00 47.11           C  
ATOM    715  O   ALA C   4      -4.707  29.834 -11.071  1.00 47.11           O  
ATOM    716  N   ILE C   5      -5.792  31.204 -10.342  1.00 40.83           N  
ATOM    717  CA  ILE C   5      -5.837  30.499  -9.066  1.00 40.83           C  
ATOM    718  C   ILE C   5      -6.860  29.368  -9.137  1.00 40.83           C  
ATOM    719  CB  ILE C   5      -6.177  31.457  -7.903  1.00 40.83           C  
ATOM    720  O   ILE C   5      -8.053  29.612  -9.332  1.00 40.83           O  
ATOM    721  CG1 ILE C   5      -5.206  32.643  -7.886  1.00 40.83           C  
ATOM    722  CG2 ILE C   5      -6.155  30.712  -6.565  1.00 40.83           C  
ATOM    723  CD1 ILE C   5      -5.214  33.431  -6.583  1.00 40.83           C  
ATOM    724  N   THR C   6      -6.595  28.386  -9.938  1.00 44.32           N  
ATOM    725  CA  THR C   6      -7.407  27.175  -9.885  1.00 44.32           C  
ATOM    726  C   THR C   6      -7.841  26.877  -8.453  1.00 44.32           C  
ATOM    727  CB  THR C   6      -6.643  25.966 -10.456  1.00 44.32           C  
ATOM    728  O   THR C   6      -7.026  26.921  -7.530  1.00 44.32           O  
ATOM    729  CG2 THR C   6      -7.599  24.837 -10.827  1.00 44.32           C  
ATOM    730  OG1 THR C   6      -5.922  26.372 -11.626  1.00 44.32           O  
ATOM    731  N   GLN C   7      -8.990  27.238  -7.991  1.00 42.43           N  
ATOM    732  CA  GLN C   7      -9.637  26.871  -6.736  1.00 42.43           C  
ATOM    733  C   GLN C   7      -9.258  25.455  -6.314  1.00 42.43           C  
ATOM    734  CB  GLN C   7     -11.157  26.993  -6.860  1.00 42.43           C  
ATOM    735  O   GLN C   7      -9.462  24.501  -7.069  1.00 42.43           O  
ATOM    736  CG  GLN C   7     -11.657  28.430  -6.906  1.00 42.43           C  
ATOM    737  CD  GLN C   7     -13.169  28.523  -6.993  1.00 42.43           C  
ATOM    738  NE2 GLN C   7     -13.681  29.741  -7.134  1.00 42.43           N  
ATOM    739  OE1 GLN C   7     -13.871  27.509  -6.934  1.00 42.43           O  
ATOM    740  N   CYS C   8      -7.972  25.158  -6.017  1.00 44.48           N  
ATOM    741  CA  CYS C   8      -7.745  23.861  -5.390  1.00 44.48           C  
ATOM    742  C   CYS C   8      -8.988  23.391  -4.644  1.00 44.48           C  
ATOM    743  CB  CYS C   8      -6.558  23.929  -4.430  1.00 44.48           C  
ATOM    744  O   CYS C   8      -9.513  24.108  -3.790  1.00 44.48           O  
ATOM    745  SG  CYS C   8      -4.962  23.640  -5.224  1.00 44.48           S  
ATOM    746  N   SER C   9      -9.891  22.677  -5.406  1.00 50.36           N  
ATOM    747  CA  SER C   9     -11.096  22.145  -4.777  1.00 50.36           C  
ATOM    748  C   SER C   9     -10.806  21.632  -3.371  1.00 50.36           C  
ATOM    749  CB  SER C   9     -11.694  21.022  -5.626  1.00 50.36           C  
ATOM    750  O   SER C   9      -9.724  21.100  -3.110  1.00 50.36           O  
ATOM    751  OG  SER C   9     -11.983  21.481  -6.936  1.00 50.36           O  
ATOM    752  N   THR C  10     -11.188  22.292  -2.314  1.00 53.75           N  
ATOM    753  CA  THR C  10     -11.167  21.900  -0.909  1.00 53.75           C  
ATOM    754  C   THR C  10     -11.103  20.382  -0.772  1.00 53.75           C  
ATOM    755  CB  THR C  10     -12.404  22.434  -0.163  1.00 53.75           C  
ATOM    756  O   THR C  10     -10.528  19.864   0.188  1.00 53.75           O  
ATOM    757  CG2 THR C  10     -12.418  23.959  -0.142  1.00 53.75           C  
ATOM    758  OG1 THR C  10     -13.589  21.965  -0.817  1.00 53.75           O  
ATOM    759  N   SER C  11     -11.579  19.746  -1.835  1.00 59.36           N  
ATOM    760  CA  SER C  11     -11.639  18.290  -1.755  1.00 59.36           C  
ATOM    761  C   SER C  11     -10.250  17.672  -1.875  1.00 59.36           C  
ATOM    762  CB  SER C  11     -12.551  17.729  -2.847  1.00 59.36           C  
ATOM    763  O   SER C  11      -9.977  16.625  -1.283  1.00 59.36           O  
ATOM    764  OG  SER C  11     -12.151  18.194  -4.124  1.00 59.36           O  
ATOM    765  N   GLU C  12      -9.380  18.521  -2.400  1.00 74.66           N  
ATOM    766  CA  GLU C  12      -8.028  18.005  -2.591  1.00 74.66           C  
ATOM    767  C   GLU C  12      -7.177  18.211  -1.341  1.00 74.66           C  
ATOM    768  CB  GLU C  12      -7.362  18.673  -3.796  1.00 74.66           C  
ATOM    769  O   GLU C  12      -6.176  17.519  -1.144  1.00 74.66           O  
ATOM    770  CG  GLU C  12      -7.974  18.280  -5.133  1.00 74.66           C  
ATOM    771  CD  GLU C  12      -6.937  17.981  -6.203  1.00 74.66           C  
ATOM    772  OE1 GLU C  12      -7.077  16.961  -6.916  1.00 74.66           O  
ATOM    773  OE2 GLU C  12      -5.975  18.771  -6.329  1.00 74.66           O  
ATOM    774  N   LEU C  13      -7.689  18.839  -0.379  1.00 85.39           N  
ATOM    775  CA  LEU C  13      -6.863  19.142   0.784  1.00 85.39           C  
ATOM    776  C   LEU C  13      -7.479  18.564   2.054  1.00 85.39           C  
ATOM    777  CB  LEU C  13      -6.682  20.655   0.934  1.00 85.39           C  
ATOM    778  O   LEU C  13      -6.973  18.793   3.155  1.00 85.39           O  
ATOM    779  CG  LEU C  13      -5.906  21.359  -0.180  1.00 85.39           C  
ATOM    780  CD1 LEU C  13      -5.955  22.871   0.014  1.00 85.39           C  
ATOM    781  CD2 LEU C  13      -4.464  20.866  -0.221  1.00 85.39           C  
ATOM    782  N   THR C  14      -8.464  17.871   1.842  1.00 89.20           N  
ATOM    783  CA  THR C  14      -9.138  17.355   3.029  1.00 89.20           C  
ATOM    784  C   THR C  14      -9.081  15.830   3.064  1.00 89.20           C  
ATOM    785  CB  THR C  14     -10.605  17.818   3.084  1.00 89.20           C  
ATOM    786  O   THR C  14      -8.987  15.184   2.019  1.00 89.20           O  
ATOM    787  CG2 THR C  14     -10.699  19.328   3.279  1.00 89.20           C  
ATOM    788  OG1 THR C  14     -11.258  17.464   1.858  1.00 89.20           O  
ATOM    789  N   CYS C  15      -9.103  15.346   4.304  1.00 89.94           N  
ATOM    790  CA  CYS C  15      -9.195  13.908   4.529  1.00 89.94           C  
ATOM    791  C   CYS C  15     -10.601  13.399   4.233  1.00 89.94           C  
ATOM    792  CB  CYS C  15      -8.812  13.565   5.968  1.00 89.94           C  
ATOM    793  O   CYS C  15     -11.586  13.989   4.679  1.00 89.94           O  
ATOM    794  SG  CYS C  15      -8.911  11.802   6.347  1.00 89.94           S  
ATOM    795  N   SER C  16     -10.672  12.307   3.456  1.00 91.11           N  
ATOM    796  CA  SER C  16     -11.966  11.757   3.067  1.00 91.11           C  
ATOM    797  C   SER C  16     -12.628  11.024   4.229  1.00 91.11           C  
ATOM    798  CB  SER C  16     -11.810  10.809   1.877  1.00 91.11           C  
ATOM    799  O   SER C  16     -13.805  10.665   4.154  1.00 91.11           O  
ATOM    800  OG  SER C  16     -11.377  11.512   0.726  1.00 91.11           O  
ATOM    801  N   ILE C  17     -11.890  10.846   5.300  1.00 88.38           N  
ATOM    802  CA  ILE C  17     -12.447  10.147   6.452  1.00 88.38           C  
ATOM    803  C   ILE C  17     -12.947  11.160   7.479  1.00 88.38           C  
ATOM    804  CB  ILE C  17     -11.410   9.199   7.094  1.00 88.38           C  
ATOM    805  O   ILE C  17     -14.135  11.186   7.808  1.00 88.38           O  
ATOM    806  CG1 ILE C  17     -11.036   8.077   6.119  1.00 88.38           C  
ATOM    807  CG2 ILE C  17     -11.944   8.626   8.410  1.00 88.38           C  
ATOM    808  CD1 ILE C  17      -9.881   7.205   6.593  1.00 88.38           C  
ATOM    809  N   CYS C  18     -12.112  12.073   7.884  1.00 91.72           N  
ATOM    810  CA  CYS C  18     -12.484  12.994   8.952  1.00 91.72           C  
ATOM    811  C   CYS C  18     -13.011  14.306   8.383  1.00 91.72           C  
ATOM    812  CB  CYS C  18     -11.288  13.268   9.864  1.00 91.72           C  
ATOM    813  O   CYS C  18     -13.627  15.096   9.100  1.00 91.72           O  
ATOM    814  SG  CYS C  18      -9.967  14.210   9.069  1.00 91.72           S  
ATOM    815  N   THR C  19     -12.806  14.632   7.095  1.00 91.71           N  
ATOM    816  CA  THR C  19     -13.299  15.785   6.349  1.00 91.71           C  
ATOM    817  C   THR C  19     -12.608  17.064   6.814  1.00 91.71           C  
ATOM    818  CB  THR C  19     -14.824  15.938   6.500  1.00 91.71           C  
ATOM    819  O   THR C  19     -13.082  18.168   6.536  1.00 91.71           O  
ATOM    820  CG2 THR C  19     -15.557  14.732   5.921  1.00 91.71           C  
ATOM    821  OG1 THR C  19     -15.151  16.060   7.890  1.00 91.71           O  
ATOM    822  N   ASP C  20     -11.608  16.959   7.542  1.00 92.02           N  
ATOM    823  CA  ASP C  20     -10.760  18.082   7.929  1.00 92.02           C  
ATOM    824  C   ASP C  20      -9.539  18.188   7.018  1.00 92.02           C  
ATOM    825  CB  ASP C  20     -10.319  17.945   9.387  1.00 92.02           C  
ATOM    826  O   ASP C  20      -9.361  17.370   6.113  1.00 92.02           O  
ATOM    827  CG  ASP C  20     -11.453  18.165  10.373  1.00 92.02           C  
ATOM    828  OD1 ASP C  20     -12.330  19.017  10.114  1.00 92.02           O  
ATOM    829  OD2 ASP C  20     -11.467  17.483  11.420  1.00 92.02           O  
ATOM    830  N   TYR C  21      -8.816  19.272   7.204  1.00 90.38           N  
ATOM    831  CA  TYR C  21      -7.560  19.400   6.474  1.00 90.38           C  
ATOM    832  C   TYR C  21      -6.625  18.238   6.788  1.00 90.38           C  
ATOM    833  CB  TYR C  21      -6.875  20.728   6.811  1.00 90.38           C  
ATOM    834  O   TYR C  21      -6.557  17.780   7.931  1.00 90.38           O  
ATOM    835  CG  TYR C  21      -7.525  21.927   6.165  1.00 90.38           C  
ATOM    836  CD1 TYR C  21      -7.320  22.214   4.817  1.00 90.38           C  
ATOM    837  CD2 TYR C  21      -8.344  22.777   6.901  1.00 90.38           C  
ATOM    838  CE1 TYR C  21      -7.915  23.319   4.218  1.00 90.38           C  
ATOM    839  CE2 TYR C  21      -8.945  23.885   6.312  1.00 90.38           C  
ATOM    840  OH  TYR C  21      -9.317  25.243   4.385  1.00 90.38           O  
ATOM    841  CZ  TYR C  21      -8.725  24.147   4.972  1.00 90.38           C  
ATOM    842  N   LEU C  22      -5.948  17.713   5.726  1.00 86.53           N  
ATOM    843  CA  LEU C  22      -5.083  16.545   5.850  1.00 86.53           C  
ATOM    844  C   LEU C  22      -3.968  16.799   6.859  1.00 86.53           C  
ATOM    845  CB  LEU C  22      -4.483  16.176   4.491  1.00 86.53           C  
ATOM    846  O   LEU C  22      -3.335  17.857   6.838  1.00 86.53           O  
ATOM    847  CG  LEU C  22      -5.420  15.481   3.502  1.00 86.53           C  
ATOM    848  CD1 LEU C  22      -4.900  15.640   2.077  1.00 86.53           C  
ATOM    849  CD2 LEU C  22      -5.574  14.006   3.859  1.00 86.53           C  
ATOM    850  N   THR C  23      -3.871  15.962   7.799  1.00 81.53           N  
ATOM    851  CA  THR C  23      -2.740  15.886   8.718  1.00 81.53           C  
ATOM    852  C   THR C  23      -1.912  14.632   8.454  1.00 81.53           C  
ATOM    853  CB  THR C  23      -3.210  15.895  10.184  1.00 81.53           C  
ATOM    854  O   THR C  23      -2.432  13.516   8.504  1.00 81.53           O  
ATOM    855  CG2 THR C  23      -2.024  15.951  11.142  1.00 81.53           C  
ATOM    856  OG1 THR C  23      -4.044  17.039  10.406  1.00 81.53           O  
ATOM    857  N   ASP C  24      -0.609  14.789   8.145  1.00 73.85           N  
ATOM    858  CA  ASP C  24       0.203  13.641   7.752  1.00 73.85           C  
ATOM    859  C   ASP C  24      -0.475  12.844   6.640  1.00 73.85           C  
ATOM    860  CB  ASP C  24       0.474  12.738   8.956  1.00 73.85           C  
ATOM    861  O   ASP C  24      -0.804  11.670   6.822  1.00 73.85           O  
ATOM    862  CG  ASP C  24       1.623  11.772   8.726  1.00 73.85           C  
ATOM    863  OD1 ASP C  24       2.515  12.070   7.903  1.00 73.85           O  
ATOM    864  OD2 ASP C  24       1.635  10.701   9.372  1.00 73.85           O  
ATOM    865  N   PRO C  25      -0.662  13.438   5.525  1.00 77.97           N  
ATOM    866  CA  PRO C  25      -1.467  12.917   4.418  1.00 77.97           C  
ATOM    867  C   PRO C  25      -0.912  11.614   3.848  1.00 77.97           C  
ATOM    868  CB  PRO C  25      -1.406  14.038   3.378  1.00 77.97           C  
ATOM    869  O   PRO C  25       0.306  11.448   3.749  1.00 77.97           O  
ATOM    870  CG  PRO C  25      -0.181  14.818   3.730  1.00 77.97           C  
ATOM    871  CD  PRO C  25       0.112  14.615   5.189  1.00 77.97           C  
ATOM    872  N   VAL C  26      -1.833  10.688   3.631  1.00 74.19           N  
ATOM    873  CA  VAL C  26      -1.521   9.440   2.942  1.00 74.19           C  
ATOM    874  C   VAL C  26      -2.387   9.309   1.691  1.00 74.19           C  
ATOM    875  CB  VAL C  26      -1.726   8.217   3.863  1.00 74.19           C  
ATOM    876  O   VAL C  26      -3.595   9.556   1.736  1.00 74.19           O  
ATOM    877  CG1 VAL C  26      -1.441   6.919   3.109  1.00 74.19           C  
ATOM    878  CG2 VAL C  26      -0.836   8.326   5.100  1.00 74.19           C  
ATOM    879  N   THR C  27      -1.683   8.899   0.625  1.00 75.85           N  
ATOM    880  CA  THR C  27      -2.396   8.644  -0.622  1.00 75.85           C  
ATOM    881  C   THR C  27      -2.344   7.161  -0.981  1.00 75.85           C  
ATOM    882  CB  THR C  27      -1.813   9.476  -1.779  1.00 75.85           C  
ATOM    883  O   THR C  27      -1.265   6.567  -1.034  1.00 75.85           O  
ATOM    884  CG2 THR C  27      -2.618   9.277  -3.059  1.00 75.85           C  
ATOM    885  OG1 THR C  27      -1.838  10.863  -1.422  1.00 75.85           O  
ATOM    886  N   ILE C  28      -3.545   6.667  -1.303  1.00 74.30           N  
ATOM    887  CA  ILE C  28      -3.568   5.250  -1.648  1.00 74.30           C  
ATOM    888  C   ILE C  28      -3.685   5.089  -3.161  1.00 74.30           C  
ATOM    889  CB  ILE C  28      -4.728   4.514  -0.939  1.00 74.30           C  
ATOM    890  O   ILE C  28      -3.810   6.076  -3.889  1.00 74.30           O  
ATOM    891  CG1 ILE C  28      -6.065   5.193  -1.259  1.00 74.30           C  
ATOM    892  CG2 ILE C  28      -4.489   4.460   0.573  1.00 74.30           C  
ATOM    893  CD1 ILE C  28      -7.274   4.496  -0.649  1.00 74.30           C  
ATOM    894  N   CYS C  29      -3.487   3.794  -3.642  1.00 71.67           N  
ATOM    895  CA  CYS C  29      -3.294   3.480  -5.054  1.00 71.67           C  
ATOM    896  C   CYS C  29      -4.448   4.016  -5.894  1.00 71.67           C  
ATOM    897  CB  CYS C  29      -3.163   1.971  -5.254  1.00 71.67           C  
ATOM    898  O   CYS C  29      -4.268   4.335  -7.070  1.00 71.67           O  
ATOM    899  SG  CYS C  29      -1.633   1.279  -4.589  1.00 71.67           S  
ATOM    900  N   CYS C  30      -5.544   4.150  -5.241  1.00 73.63           N  
ATOM    901  CA  CYS C  30      -6.712   4.613  -5.982  1.00 73.63           C  
ATOM    902  C   CYS C  30      -6.689   6.128  -6.144  1.00 73.63           C  
ATOM    903  CB  CYS C  30      -7.999   4.186  -5.276  1.00 73.63           C  
ATOM    904  O   CYS C  30      -7.469   6.686  -6.918  1.00 73.63           O  
ATOM    905  SG  CYS C  30      -8.244   4.975  -3.670  1.00 73.63           S  
ATOM    906  N   GLY C  31      -5.749   6.754  -5.409  1.00 76.49           N  
ATOM    907  CA  GLY C  31      -5.605   8.193  -5.562  1.00 76.49           C  
ATOM    908  C   GLY C  31      -6.269   8.981  -4.448  1.00 76.49           C  
ATOM    909  O   GLY C  31      -6.042  10.185  -4.312  1.00 76.49           O  
ATOM    910  N   HIS C  32      -6.959   8.335  -3.634  1.00 83.22           N  
ATOM    911  CA  HIS C  32      -7.610   9.008  -2.515  1.00 83.22           C  
ATOM    912  C   HIS C  32      -6.634   9.237  -1.366  1.00 83.22           C  
ATOM    913  CB  HIS C  32      -8.812   8.197  -2.029  1.00 83.22           C  
ATOM    914  O   HIS C  32      -5.725   8.432  -1.148  1.00 83.22           O  
ATOM    915  CG  HIS C  32      -9.966   8.204  -2.981  1.00 83.22           C  
ATOM    916  CD2 HIS C  32     -10.766   9.212  -3.401  1.00 83.22           C  
ATOM    917  ND1 HIS C  32     -10.412   7.067  -3.618  1.00 83.22           N  
ATOM    918  CE1 HIS C  32     -11.439   7.376  -4.392  1.00 83.22           C  
ATOM    919  NE2 HIS C  32     -11.674   8.672  -4.278  1.00 83.22           N  
ATOM    920  N   ARG C  33      -6.966  10.311  -0.626  1.00 82.38           N  
ATOM    921  CA  ARG C  33      -6.034  10.746   0.410  1.00 82.38           C  
ATOM    922  C   ARG C  33      -6.701  10.746   1.781  1.00 82.38           C  
ATOM    923  CB  ARG C  33      -5.489  12.140   0.092  1.00 82.38           C  
ATOM    924  O   ARG C  33      -7.891  11.049   1.899  1.00 82.38           O  
ATOM    925  CG  ARG C  33      -4.801  12.240  -1.260  1.00 82.38           C  
ATOM    926  CD  ARG C  33      -4.416  13.674  -1.592  1.00 82.38           C  
ATOM    927  NE  ARG C  33      -3.289  14.131  -0.783  1.00 82.38           N  
ATOM    928  NH1 ARG C  33      -3.278  16.277  -1.639  1.00 82.38           N  
ATOM    929  NH2 ARG C  33      -1.749  15.666  -0.044  1.00 82.38           N  
ATOM    930  CZ  ARG C  33      -2.775  15.357  -0.824  1.00 82.38           C  
ATOM    931  N   PHE C  34      -5.963  10.412   2.765  1.00 83.57           N  
ATOM    932  CA  PHE C  34      -6.450  10.328   4.137  1.00 83.57           C  
ATOM    933  C   PHE C  34      -5.378  10.780   5.121  1.00 83.57           C  
ATOM    934  CB  PHE C  34      -6.895   8.899   4.464  1.00 83.57           C  
ATOM    935  O   PHE C  34      -4.189  10.776   4.797  1.00 83.57           O  
ATOM    936  CG  PHE C  34      -7.813   8.298   3.434  1.00 83.57           C  
ATOM    937  CD1 PHE C  34      -9.184   8.515   3.493  1.00 83.57           C  
ATOM    938  CD2 PHE C  34      -7.304   7.515   2.406  1.00 83.57           C  
ATOM    939  CE1 PHE C  34     -10.036   7.960   2.541  1.00 83.57           C  
ATOM    940  CE2 PHE C  34      -8.149   6.957   1.451  1.00 83.57           C  
ATOM    941  CZ  PHE C  34      -9.515   7.180   1.521  1.00 83.57           C  
ATOM    942  N   CYS C  35      -5.826  11.285   6.265  1.00 80.03           N  
ATOM    943  CA  CYS C  35      -4.877  11.377   7.369  1.00 80.03           C  
ATOM    944  C   CYS C  35      -4.355   9.998   7.756  1.00 80.03           C  
ATOM    945  CB  CYS C  35      -5.528  12.044   8.581  1.00 80.03           C  
ATOM    946  O   CYS C  35      -5.108   9.023   7.756  1.00 80.03           O  
ATOM    947  SG  CYS C  35      -6.198  13.685   8.236  1.00 80.03           S  
ATOM    948  N   SER C  36      -3.086   9.914   8.029  1.00 75.76           N  
ATOM    949  CA  SER C  36      -2.501   8.642   8.441  1.00 75.76           C  
ATOM    950  C   SER C  36      -3.240   8.056   9.639  1.00 75.76           C  
ATOM    951  CB  SER C  36      -1.020   8.817   8.780  1.00 75.76           C  
ATOM    952  O   SER C  36      -3.633   6.888   9.622  1.00 75.76           O  
ATOM    953  OG  SER C  36      -0.448   7.586   9.188  1.00 75.76           O  
ATOM    954  N   PRO C  37      -3.481   8.797  10.621  1.00 74.27           N  
ATOM    955  CA  PRO C  37      -4.195   8.256  11.780  1.00 74.27           C  
ATOM    956  C   PRO C  37      -5.613   7.805  11.440  1.00 74.27           C  
ATOM    957  CB  PRO C  37      -4.216   9.432  12.760  1.00 74.27           C  
ATOM    958  O   PRO C  37      -6.104   6.823  12.004  1.00 74.27           O  
ATOM    959  CG  PRO C  37      -3.916  10.633  11.923  1.00 74.27           C  
ATOM    960  CD  PRO C  37      -3.147  10.191  10.712  1.00 74.27           C  
ATOM    961  N   CYS C  38      -6.253   8.560  10.575  1.00 80.77           N  
ATOM    962  CA  CYS C  38      -7.599   8.181  10.162  1.00 80.77           C  
ATOM    963  C   CYS C  38      -7.592   6.837   9.445  1.00 80.77           C  
ATOM    964  CB  CYS C  38      -8.202   9.252   9.253  1.00 80.77           C  
ATOM    965  O   CYS C  38      -8.419   5.970   9.733  1.00 80.77           O  
ATOM    966  SG  CYS C  38      -8.530  10.818  10.090  1.00 80.77           S  
ATOM    967  N   LEU C  39      -6.698   6.708   8.545  1.00 76.66           N  
ATOM    968  CA  LEU C  39      -6.586   5.458   7.802  1.00 76.66           C  
ATOM    969  C   LEU C  39      -6.229   4.303   8.732  1.00 76.66           C  
ATOM    970  CB  LEU C  39      -5.534   5.583   6.697  1.00 76.66           C  
ATOM    971  O   LEU C  39      -6.811   3.221   8.637  1.00 76.66           O  
ATOM    972  CG  LEU C  39      -5.530   4.481   5.636  1.00 76.66           C  
ATOM    973  CD1 LEU C  39      -6.880   4.423   4.928  1.00 76.66           C  
ATOM    974  CD2 LEU C  39      -4.404   4.707   4.634  1.00 76.66           C  
ATOM    975  N   CYS C  40      -5.243   4.461   9.585  1.00 71.11           N  
ATOM    976  CA  CYS C  40      -4.797   3.452  10.539  1.00 71.11           C  
ATOM    977  C   CYS C  40      -5.951   2.983  11.416  1.00 71.11           C  
ATOM    978  CB  CYS C  40      -3.670   4.003  11.413  1.00 71.11           C  
ATOM    979  O   CYS C  40      -6.121   1.782  11.636  1.00 71.11           O  
ATOM    980  SG  CYS C  40      -2.079   4.112  10.567  1.00 71.11           S  
ATOM    981  N   LEU C  41      -6.695   3.893  11.948  1.00 71.75           N  
ATOM    982  CA  LEU C  41      -7.832   3.581  12.807  1.00 71.75           C  
ATOM    983  C   LEU C  41      -8.878   2.767  12.052  1.00 71.75           C  
ATOM    984  CB  LEU C  41      -8.463   4.866  13.349  1.00 71.75           C  
ATOM    985  O   LEU C  41      -9.445   1.818  12.597  1.00 71.75           O  
ATOM    986  CG  LEU C  41      -7.748   5.527  14.528  1.00 71.75           C  
ATOM    987  CD1 LEU C  41      -8.297   6.931  14.762  1.00 71.75           C  
ATOM    988  CD2 LEU C  41      -7.889   4.676  15.785  1.00 71.75           C  
ATOM    989  N   LEU C  42      -9.137   3.191  10.892  1.00 74.20           N  
ATOM    990  CA  LEU C  42     -10.133   2.499  10.081  1.00 74.20           C  
ATOM    991  C   LEU C  42      -9.687   1.074   9.771  1.00 74.20           C  
ATOM    992  CB  LEU C  42     -10.387   3.262   8.778  1.00 74.20           C  
ATOM    993  O   LEU C  42     -10.499   0.146   9.794  1.00 74.20           O  
ATOM    994  CG  LEU C  42     -11.582   2.798   7.943  1.00 74.20           C  
ATOM    995  CD1 LEU C  42     -12.879   2.987   8.722  1.00 74.20           C  
ATOM    996  CD2 LEU C  42     -11.633   3.551   6.618  1.00 74.20           C  
ATOM    997  N   TRP C  43      -8.371   0.885   9.488  1.00 69.06           N  
ATOM    998  CA  TRP C  43      -7.857  -0.399   9.022  1.00 69.06           C  
ATOM    999  C   TRP C  43      -7.459  -1.286  10.197  1.00 69.06           C  
ATOM   1000  CB  TRP C  43      -6.657  -0.192   8.093  1.00 69.06           C  
ATOM   1001  O   TRP C  43      -7.316  -2.501  10.045  1.00 69.06           O  
ATOM   1002  CG  TRP C  43      -7.031   0.177   6.689  1.00 69.06           C  
ATOM   1003  CD1 TRP C  43      -8.291   0.263   6.167  1.00 69.06           C  
ATOM   1004  CD2 TRP C  43      -6.133   0.505   5.624  1.00 69.06           C  
ATOM   1005  CE2 TRP C  43      -6.919   0.781   4.484  1.00 69.06           C  
ATOM   1006  CE3 TRP C  43      -4.738   0.594   5.524  1.00 69.06           C  
ATOM   1007  NE1 TRP C  43      -8.231   0.626   4.841  1.00 69.06           N  
ATOM   1008  CH2 TRP C  43      -4.988   1.219   3.187  1.00 69.06           C  
ATOM   1009  CZ2 TRP C  43      -6.355   1.140   3.257  1.00 69.06           C  
ATOM   1010  CZ3 TRP C  43      -4.179   0.952   4.303  1.00 69.06           C  
ATOM   1011  N   GLU C  44      -7.092  -0.798  11.358  1.00 63.45           N  
ATOM   1012  CA  GLU C  44      -6.719  -1.579  12.534  1.00 63.45           C  
ATOM   1013  C   GLU C  44      -7.793  -2.608  12.876  1.00 63.45           C  
ATOM   1014  CB  GLU C  44      -6.470  -0.661  13.733  1.00 63.45           C  
ATOM   1015  O   GLU C  44      -7.479  -3.736  13.260  1.00 63.45           O  
ATOM   1016  CG  GLU C  44      -5.040  -0.148  13.828  1.00 63.45           C  
ATOM   1017  CD  GLU C  44      -4.861   0.941  14.873  1.00 63.45           C  
ATOM   1018  OE1 GLU C  44      -3.812   1.624  14.865  1.00 63.45           O  
ATOM   1019  OE2 GLU C  44      -5.777   1.111  15.709  1.00 63.45           O  
ATOM   1020  N   ASP C  45      -9.003  -2.266  12.739  1.00 54.14           N  
ATOM   1021  CA  ASP C  45     -10.112  -3.077  13.233  1.00 54.14           C  
ATOM   1022  C   ASP C  45     -10.640  -4.008  12.144  1.00 54.14           C  
ATOM   1023  CB  ASP C  45     -11.240  -2.183  13.753  1.00 54.14           C  
ATOM   1024  O   ASP C  45     -11.587  -4.764  12.372  1.00 54.14           O  
ATOM   1025  CG  ASP C  45     -10.898  -1.498  15.064  1.00 54.14           C  
ATOM   1026  OD1 ASP C  45     -10.189  -2.099  15.899  1.00 54.14           O  
ATOM   1027  OD2 ASP C  45     -11.345  -0.348  15.266  1.00 54.14           O  
ATOM   1028  N   THR C  46      -9.955  -3.989  10.960  1.00 52.80           N  
ATOM   1029  CA  THR C  46     -10.595  -4.719   9.872  1.00 52.80           C  
ATOM   1030  C   THR C  46      -9.780  -5.953   9.495  1.00 52.80           C  
ATOM   1031  CB  THR C  46     -10.780  -3.825   8.632  1.00 52.80           C  
ATOM   1032  O   THR C  46      -8.547  -5.916   9.506  1.00 52.80           O  
ATOM   1033  CG2 THR C  46     -11.738  -2.674   8.923  1.00 52.80           C  
ATOM   1034  OG1 THR C  46      -9.510  -3.288   8.244  1.00 52.80           O  
ATOM   1035  N   LEU C  47     -10.293  -7.180   9.715  1.00 47.49           N  
ATOM   1036  CA  LEU C  47      -9.689  -8.428   9.264  1.00 47.49           C  
ATOM   1037  C   LEU C  47      -9.717  -8.527   7.742  1.00 47.49           C  
ATOM   1038  CB  LEU C  47     -10.414  -9.628   9.878  1.00 47.49           C  
ATOM   1039  O   LEU C  47      -9.031  -9.368   7.157  1.00 47.49           O  
ATOM   1040  CG  LEU C  47      -9.622 -10.452  10.894  1.00 47.49           C  
ATOM   1041  CD1 LEU C  47      -9.483  -9.686  12.205  1.00 47.49           C  
ATOM   1042  CD2 LEU C  47     -10.291 -11.803  11.126  1.00 47.49           C  
ATOM   1043  N   THR C  48     -10.452  -7.767   7.076  1.00 49.84           N  
ATOM   1044  CA  THR C  48     -10.708  -7.821   5.641  1.00 49.84           C  
ATOM   1045  C   THR C  48      -9.734  -6.922   4.884  1.00 49.84           C  
ATOM   1046  CB  THR C  48     -12.155  -7.403   5.316  1.00 49.84           C  
ATOM   1047  O   THR C  48      -9.097  -6.050   5.477  1.00 49.84           O  
ATOM   1048  CG2 THR C  48     -13.153  -8.442   5.816  1.00 49.84           C  
ATOM   1049  OG1 THR C  48     -12.436  -6.146   5.943  1.00 49.84           O  
ATOM   1050  N   PRO C  49      -9.426  -7.417   3.596  1.00 54.03           N  
ATOM   1051  CA  PRO C  49      -8.563  -6.555   2.785  1.00 54.03           C  
ATOM   1052  C   PRO C  49      -8.962  -5.083   2.861  1.00 54.03           C  
ATOM   1053  CB  PRO C  49      -8.752  -7.100   1.367  1.00 54.03           C  
ATOM   1054  O   PRO C  49     -10.153  -4.762   2.879  1.00 54.03           O  
ATOM   1055  CG  PRO C  49      -9.805  -8.152   1.500  1.00 54.03           C  
ATOM   1056  CD  PRO C  49     -10.152  -8.300   2.954  1.00 54.03           C  
ATOM   1057  N   ASN C  50      -7.938  -4.241   3.430  1.00 63.93           N  
ATOM   1058  CA  ASN C  50      -8.162  -2.805   3.558  1.00 63.93           C  
ATOM   1059  C   ASN C  50      -8.467  -2.162   2.208  1.00 63.93           C  
ATOM   1060  CB  ASN C  50      -6.953  -2.129   4.208  1.00 63.93           C  
ATOM   1061  O   ASN C  50      -7.670  -2.262   1.274  1.00 63.93           O  
ATOM   1062  CG  ASN C  50      -6.841  -2.430   5.689  1.00 63.93           C  
ATOM   1063  ND2 ASN C  50      -6.196  -1.535   6.429  1.00 63.93           N  
ATOM   1064  OD1 ASN C  50      -7.330  -3.458   6.165  1.00 63.93           O  
ATOM   1065  N   CYS C  51      -9.687  -1.821   1.992  1.00 71.36           N  
ATOM   1066  CA  CYS C  51     -10.138  -1.135   0.786  1.00 71.36           C  
ATOM   1067  C   CYS C  51     -10.203   0.372   1.008  1.00 71.36           C  
ATOM   1068  CB  CYS C  51     -11.508  -1.656   0.354  1.00 71.36           C  
ATOM   1069  O   CYS C  51     -10.154   0.838   2.148  1.00 71.36           O  
ATOM   1070  SG  CYS C  51     -11.564  -3.445   0.113  1.00 71.36           S  
ATOM   1071  N   CYS C  52     -10.033   1.017  -0.082  1.00 78.98           N  
ATOM   1072  CA  CYS C  52     -10.199   2.464   0.002  1.00 78.98           C  
ATOM   1073  C   CYS C  52     -11.555   2.825   0.595  1.00 78.98           C  
ATOM   1074  CB  CYS C  52     -10.050   3.102  -1.379  1.00 78.98           C  
ATOM   1075  O   CYS C  52     -12.591   2.362   0.113  1.00 78.98           O  
ATOM   1076  SG  CYS C  52     -10.356   4.881  -1.397  1.00 78.98           S  
ATOM   1077  N   PRO C  53     -11.555   3.648   1.625  1.00 80.61           N  
ATOM   1078  CA  PRO C  53     -12.814   4.052   2.255  1.00 80.61           C  
ATOM   1079  C   PRO C  53     -13.712   4.856   1.317  1.00 80.61           C  
ATOM   1080  CB  PRO C  53     -12.357   4.908   3.439  1.00 80.61           C  
ATOM   1081  O   PRO C  53     -14.913   4.984   1.567  1.00 80.61           O  
ATOM   1082  CG  PRO C  53     -10.913   4.566   3.623  1.00 80.61           C  
ATOM   1083  CD  PRO C  53     -10.386   4.013   2.330  1.00 80.61           C  
ATOM   1084  N   VAL C  54     -13.194   5.274   0.297  1.00 84.40           N  
ATOM   1085  CA  VAL C  54     -13.959   6.132  -0.602  1.00 84.40           C  
ATOM   1086  C   VAL C  54     -14.459   5.318  -1.793  1.00 84.40           C  
ATOM   1087  CB  VAL C  54     -13.120   7.333  -1.091  1.00 84.40           C  
ATOM   1088  O   VAL C  54     -15.668   5.192  -2.003  1.00 84.40           O  
ATOM   1089  CG1 VAL C  54     -13.906   8.164  -2.104  1.00 84.40           C  
ATOM   1090  CG2 VAL C  54     -12.684   8.196   0.091  1.00 84.40           C  
ATOM   1091  N   CYS C  55     -13.590   4.594  -2.533  1.00 83.89           N  
ATOM   1092  CA  CYS C  55     -13.962   3.930  -3.777  1.00 83.89           C  
ATOM   1093  C   CYS C  55     -14.056   2.422  -3.583  1.00 83.89           C  
ATOM   1094  CB  CYS C  55     -12.953   4.250  -4.879  1.00 83.89           C  
ATOM   1095  O   CYS C  55     -14.506   1.703  -4.478  1.00 83.89           O  
ATOM   1096  SG  CYS C  55     -11.301   3.590  -4.567  1.00 83.89           S  
ATOM   1097  N   ARG C  56     -13.559   1.902  -2.440  1.00 79.47           N  
ATOM   1098  CA  ARG C  56     -13.641   0.496  -2.058  1.00 79.47           C  
ATOM   1099  C   ARG C  56     -12.691  -0.355  -2.895  1.00 79.47           C  
ATOM   1100  CB  ARG C  56     -15.074  -0.020  -2.206  1.00 79.47           C  
ATOM   1101  O   ARG C  56     -12.863  -1.571  -2.995  1.00 79.47           O  
ATOM   1102  CG  ARG C  56     -16.058   0.608  -1.232  1.00 79.47           C  
ATOM   1103  CD  ARG C  56     -17.404  -0.102  -1.253  1.00 79.47           C  
ATOM   1104  NE  ARG C  56     -18.444   0.693  -0.606  1.00 79.47           N  
ATOM   1105  NH1 ARG C  56     -20.195  -0.290  -1.749  1.00 79.47           N  
ATOM   1106  NH2 ARG C  56     -20.606   1.360  -0.210  1.00 79.47           N  
ATOM   1107  CZ  ARG C  56     -19.746   0.586  -0.857  1.00 79.47           C  
ATOM   1108  N   GLU C  57     -11.800   0.303  -3.614  1.00 75.94           N  
ATOM   1109  CA  GLU C  57     -10.766  -0.448  -4.318  1.00 75.94           C  
ATOM   1110  C   GLU C  57      -9.819  -1.136  -3.339  1.00 75.94           C  
ATOM   1111  CB  GLU C  57      -9.978   0.470  -5.256  1.00 75.94           C  
ATOM   1112  O   GLU C  57      -9.470  -0.567  -2.302  1.00 75.94           O  
ATOM   1113  CG  GLU C  57      -9.043  -0.271  -6.200  1.00 75.94           C  
ATOM   1114  CD  GLU C  57      -8.437   0.624  -7.270  1.00 75.94           C  
ATOM   1115  OE1 GLU C  57      -7.527   0.168  -7.999  1.00 75.94           O  
ATOM   1116  OE2 GLU C  57      -8.876   1.791  -7.379  1.00 75.94           O  
ATOM   1117  N   ILE C  58      -9.588  -2.367  -3.607  1.00 67.25           N  
ATOM   1118  CA  ILE C  58      -8.696  -3.115  -2.729  1.00 67.25           C  
ATOM   1119  C   ILE C  58      -7.322  -2.450  -2.701  1.00 67.25           C  
ATOM   1120  CB  ILE C  58      -8.568  -4.589  -3.176  1.00 67.25           C  
ATOM   1121  O   ILE C  58      -6.753  -2.140  -3.751  1.00 67.25           O  
ATOM   1122  CG1 ILE C  58      -9.941  -5.272  -3.161  1.00 67.25           C  
ATOM   1123  CG2 ILE C  58      -7.574  -5.339  -2.285  1.00 67.25           C  
ATOM   1124  CD1 ILE C  58      -9.945  -6.667  -3.770  1.00 67.25           C  
ATOM   1125  N   SER C  59      -7.037  -1.977  -1.546  1.00 57.60           N  
ATOM   1126  CA  SER C  59      -5.707  -1.393  -1.407  1.00 57.60           C  
ATOM   1127  C   SER C  59      -4.633  -2.473  -1.329  1.00 57.60           C  
ATOM   1128  CB  SER C  59      -5.639  -0.503  -0.165  1.00 57.60           C  
ATOM   1129  O   SER C  59      -4.711  -3.373  -0.490  1.00 57.60           O  
ATOM   1130  OG  SER C  59      -4.452  -0.753   0.568  1.00 57.60           O  
ATOM   1131  N   GLN C  60      -4.017  -2.916  -2.452  1.00 49.88           N  
ATOM   1132  CA  GLN C  60      -2.984  -3.946  -2.480  1.00 49.88           C  
ATOM   1133  C   GLN C  60      -1.913  -3.679  -1.426  1.00 49.88           C  
ATOM   1134  CB  GLN C  60      -2.346  -4.029  -3.867  1.00 49.88           C  
ATOM   1135  O   GLN C  60      -1.088  -4.549  -1.137  1.00 49.88           O  
ATOM   1136  CG  GLN C  60      -3.251  -4.648  -4.924  1.00 49.88           C  
ATOM   1137  CD  GLN C  60      -2.479  -5.198  -6.109  1.00 49.88           C  
ATOM   1138  NE2 GLN C  60      -2.911  -6.347  -6.616  1.00 49.88           N  
ATOM   1139  OE1 GLN C  60      -1.502  -4.594  -6.565  1.00 49.88           O  
ATOM   1140  N   GLN C  61      -1.786  -2.506  -1.059  1.00 45.83           N  
ATOM   1141  CA  GLN C  61      -0.782  -1.988  -0.136  1.00 45.83           C  
ATOM   1142  C   GLN C  61      -0.699  -2.846   1.124  1.00 45.83           C  
ATOM   1143  CB  GLN C  61      -1.090  -0.537   0.236  1.00 45.83           C  
ATOM   1144  O   GLN C  61       0.395  -3.199   1.570  1.00 45.83           O  
ATOM   1145  CG  GLN C  61      -0.037   0.107   1.127  1.00 45.83           C  
ATOM   1146  CD  GLN C  61       1.259   0.392   0.391  1.00 45.83           C  
ATOM   1147  NE2 GLN C  61       2.381   0.026   1.002  1.00 45.83           N  
ATOM   1148  OE1 GLN C  61       1.252   0.937  -0.718  1.00 45.83           O  
ATOM   1149  N   MET C  62      -1.810  -3.074   1.839  1.00 45.61           N  
ATOM   1150  CA  MET C  62      -1.833  -3.678   3.168  1.00 45.61           C  
ATOM   1151  C   MET C  62      -1.769  -5.199   3.075  1.00 45.61           C  
ATOM   1152  CB  MET C  62      -3.089  -3.253   3.931  1.00 45.61           C  
ATOM   1153  O   MET C  62      -1.694  -5.884   4.096  1.00 45.61           O  
ATOM   1154  CG  MET C  62      -3.072  -3.635   5.402  1.00 45.61           C  
ATOM   1155  SD  MET C  62      -4.559  -3.044   6.300  1.00 45.61           S  
ATOM   1156  CE  MET C  62      -4.017  -1.373   6.751  1.00 45.61           C  
ATOM   1157  N   TYR C  63      -2.088  -5.777   1.896  1.00 43.41           N  
ATOM   1158  CA  TYR C  63      -1.891  -7.220   1.820  1.00 43.41           C  
ATOM   1159  C   TYR C  63      -0.571  -7.624   2.467  1.00 43.41           C  
ATOM   1160  CB  TYR C  63      -1.924  -7.691   0.364  1.00 43.41           C  
ATOM   1161  O   TYR C  63      -0.495  -8.650   3.147  1.00 43.41           O  
ATOM   1162  CG  TYR C  63      -2.197  -9.168   0.209  1.00 43.41           C  
ATOM   1163  CD1 TYR C  63      -1.166 -10.060  -0.075  1.00 43.41           C  
ATOM   1164  CD2 TYR C  63      -3.486  -9.673   0.347  1.00 43.41           C  
ATOM   1165  CE1 TYR C  63      -1.413 -11.422  -0.220  1.00 43.41           C  
ATOM   1166  CE2 TYR C  63      -3.744 -11.032   0.204  1.00 43.41           C  
ATOM   1167  OH  TYR C  63      -2.954 -13.244  -0.220  1.00 43.41           O  
ATOM   1168  CZ  TYR C  63      -2.703 -11.897  -0.078  1.00 43.41           C  
ATOM   1169  N   PHE C  64       0.334  -6.720   2.337  1.00 44.31           N  
ATOM   1170  CA  PHE C  64       1.665  -7.091   2.804  1.00 44.31           C  
ATOM   1171  C   PHE C  64       1.714  -7.124   4.327  1.00 44.31           C  
ATOM   1172  CB  PHE C  64       2.716  -6.116   2.266  1.00 44.31           C  
ATOM   1173  O   PHE C  64       2.523  -7.848   4.912  1.00 44.31           O  
ATOM   1174  CG  PHE C  64       3.443  -6.618   1.048  1.00 44.31           C  
ATOM   1175  CD1 PHE C  64       4.572  -7.419   1.176  1.00 44.31           C  
ATOM   1176  CD2 PHE C  64       2.998  -6.290  -0.226  1.00 44.31           C  
ATOM   1177  CE1 PHE C  64       5.246  -7.886   0.050  1.00 44.31           C  
ATOM   1178  CE2 PHE C  64       3.667  -6.752  -1.356  1.00 44.31           C  
ATOM   1179  CZ  PHE C  64       4.792  -7.549  -1.215  1.00 44.31           C  
ATOM   1180  N   LYS C  65       0.855  -6.402   4.895  1.00 43.06           N  
ATOM   1181  CA  LYS C  65       0.782  -6.456   6.352  1.00 43.06           C  
ATOM   1182  C   LYS C  65       0.518  -7.878   6.837  1.00 43.06           C  
ATOM   1183  CB  LYS C  65      -0.307  -5.515   6.870  1.00 43.06           C  
ATOM   1184  O   LYS C  65       1.142  -8.339   7.796  1.00 43.06           O  
ATOM   1185  CG  LYS C  65       0.148  -4.072   7.034  1.00 43.06           C  
ATOM   1186  CD  LYS C  65      -0.917  -3.224   7.717  1.00 43.06           C  
ATOM   1187  CE  LYS C  65      -0.493  -1.765   7.816  1.00 43.06           C  
ATOM   1188  NZ  LYS C  65      -1.557  -0.920   8.434  1.00 43.06           N  
ATOM   1189  N   ARG C  66      -0.533  -8.378   6.269  1.00 40.47           N  
ATOM   1190  CA  ARG C  66      -0.954  -9.705   6.707  1.00 40.47           C  
ATOM   1191  C   ARG C  66       0.192 -10.706   6.602  1.00 40.47           C  
ATOM   1192  CB  ARG C  66      -2.149 -10.189   5.883  1.00 40.47           C  
ATOM   1193  O   ARG C  66       0.393 -11.524   7.502  1.00 40.47           O  
ATOM   1194  CG  ARG C  66      -3.486  -9.641   6.356  1.00 40.47           C  
ATOM   1195  CD  ARG C  66      -4.635 -10.575   6.004  1.00 40.47           C  
ATOM   1196  NE  ARG C  66      -5.917 -10.049   6.462  1.00 40.47           N  
ATOM   1197  NH1 ARG C  66      -5.889 -11.167   8.483  1.00 40.47           N  
ATOM   1198  NH2 ARG C  66      -7.653  -9.807   7.946  1.00 40.47           N  
ATOM   1199  CZ  ARG C  66      -6.484 -10.342   7.629  1.00 40.47           C  
ATOM   1200  N   ILE C  67       0.812 -10.561   5.480  1.00 41.20           N  
ATOM   1201  CA  ILE C  67       1.857 -11.543   5.213  1.00 41.20           C  
ATOM   1202  C   ILE C  67       3.024 -11.330   6.175  1.00 41.20           C  
ATOM   1203  CB  ILE C  67       2.348 -11.462   3.750  1.00 41.20           C  
ATOM   1204  O   ILE C  67       3.614 -12.294   6.668  1.00 41.20           O  
ATOM   1205  CG1 ILE C  67       2.551 -10.000   3.335  1.00 41.20           C  
ATOM   1206  CG2 ILE C  67       1.364 -12.166   2.811  1.00 41.20           C  
ATOM   1207  CD1 ILE C  67       3.092  -9.827   1.923  1.00 41.20           C  
ATOM   1208  N   ILE C  68       3.382 -10.108   6.324  1.00 41.85           N  
ATOM   1209  CA  ILE C  68       4.508  -9.827   7.208  1.00 41.85           C  
ATOM   1210  C   ILE C  68       4.113 -10.118   8.654  1.00 41.85           C  
ATOM   1211  CB  ILE C  68       4.986  -8.365   7.067  1.00 41.85           C  
ATOM   1212  O   ILE C  68       4.918 -10.638   9.431  1.00 41.85           O  
ATOM   1213  CG1 ILE C  68       3.791  -7.406   7.100  1.00 41.85           C  
ATOM   1214  CG2 ILE C  68       5.798  -8.184   5.781  1.00 41.85           C  
ATOM   1215  CD1 ILE C  68       4.177  -5.933   7.086  1.00 41.85           C  
ATOM   1216  N   PHE C  69       2.891  -9.658   8.989  1.00 40.14           N  
ATOM   1217  CA  PHE C  69       2.388  -9.861  10.342  1.00 40.14           C  
ATOM   1218  C   PHE C  69       2.119 -11.338  10.605  1.00 40.14           C  
ATOM   1219  CB  PHE C  69       1.112  -9.046  10.571  1.00 40.14           C  
ATOM   1220  O   PHE C  69       2.405 -11.842  11.693  1.00 40.14           O  
ATOM   1221  CG  PHE C  69       0.946  -8.560  11.986  1.00 40.14           C  
ATOM   1222  CD1 PHE C  69       0.183  -9.279  12.897  1.00 40.14           C  
ATOM   1223  CD2 PHE C  69       1.555  -7.384  12.404  1.00 40.14           C  
ATOM   1224  CE1 PHE C  69       0.028  -8.832  14.207  1.00 40.14           C  
ATOM   1225  CE2 PHE C  69       1.405  -6.931  13.712  1.00 40.14           C  
ATOM   1226  CZ  PHE C  69       0.640  -7.656  14.611  1.00 40.14           C  
ATOM   1227  N   ALA C  70       1.496 -11.997   9.702  1.00 37.41           N  
ATOM   1228  CA  ALA C  70       1.274 -13.436   9.821  1.00 37.41           C  
ATOM   1229  C   ALA C  70       2.589 -14.179  10.033  1.00 37.41           C  
ATOM   1230  CB  ALA C  70       0.560 -13.968   8.581  1.00 37.41           C  
ATOM   1231  O   ALA C  70       2.653 -15.132  10.813  1.00 37.41           O  
ATOM   1232  N   GLU C  71       3.568 -13.826   9.332  1.00 39.80           N  
ATOM   1233  CA  GLU C  71       4.876 -14.462   9.462  1.00 39.80           C  
ATOM   1234  C   GLU C  71       5.497 -14.170  10.826  1.00 39.80           C  
ATOM   1235  CB  GLU C  71       5.814 -13.996   8.346  1.00 39.80           C  
ATOM   1236  O   GLU C  71       6.137 -15.040  11.420  1.00 39.80           O  
ATOM   1237  CG  GLU C  71       6.669 -15.109   7.757  1.00 39.80           C  
ATOM   1238  CD  GLU C  71       7.361 -14.712   6.462  1.00 39.80           C  
ATOM   1239  OE1 GLU C  71       8.060 -15.561   5.863  1.00 39.80           O  
ATOM   1240  OE2 GLU C  71       7.204 -13.543   6.045  1.00 39.80           O  
ATOM   1241  N   LYS C  72       5.350 -13.018  11.287  1.00 39.52           N  
ATOM   1242  CA  LYS C  72       5.868 -12.637  12.598  1.00 39.52           C  
ATOM   1243  C   LYS C  72       5.088 -13.321  13.717  1.00 39.52           C  
ATOM   1244  CB  LYS C  72       5.817 -11.119  12.775  1.00 39.52           C  
ATOM   1245  O   LYS C  72       5.592 -13.466  14.833  1.00 39.52           O  
ATOM   1246  CG  LYS C  72       6.818 -10.361  11.916  1.00 39.52           C  
ATOM   1247  CD  LYS C  72       7.202  -9.030  12.548  1.00 39.52           C  
ATOM   1248  CE  LYS C  72       8.209  -8.273  11.692  1.00 39.52           C  
ATOM   1249  NZ  LYS C  72       8.961  -7.258  12.488  1.00 39.52           N  
ATOM   1250  N   GLN C  73       3.838 -13.546  13.521  1.00 37.44           N  
ATOM   1251  CA  GLN C  73       3.001 -14.188  14.529  1.00 37.44           C  
ATOM   1252  C   GLN C  73       3.246 -15.693  14.571  1.00 37.44           C  
ATOM   1253  CB  GLN C  73       1.523 -13.904  14.260  1.00 37.44           C  
ATOM   1254  O   GLN C  73       2.820 -16.371  15.509  1.00 37.44           O  
ATOM   1255  CG  GLN C  73       1.140 -12.438  14.415  1.00 37.44           C  
ATOM   1256  CD  GLN C  73       0.503 -12.136  15.759  1.00 37.44           C  
ATOM   1257  NE2 GLN C  73       0.662 -10.903  16.227  1.00 37.44           N  
ATOM   1258  OE1 GLN C  73      -0.127 -13.004  16.371  1.00 37.44           O  
ATOM   1259  N   VAL C  74       3.675 -16.341  13.533  1.00 32.49           N  
ATOM   1260  CA  VAL C  74       3.904 -17.782  13.494  1.00 32.49           C  
ATOM   1261  C   VAL C  74       5.204 -18.119  14.222  1.00 32.49           C  
ATOM   1262  CB  VAL C  74       3.955 -18.309  12.042  1.00 32.49           C  
ATOM   1263  O   VAL C  74       5.521 -19.293  14.428  1.00 32.49           O  
ATOM   1264  CG1 VAL C  74       4.325 -19.791  12.018  1.00 32.49           C  
ATOM   1265  CG2 VAL C  74       2.616 -18.079  11.344  1.00 32.49           C  
ATOM   1266  N   ILE C  75       6.111 -17.200  14.471  1.00 29.45           N  
ATOM   1267  CA  ILE C  75       7.339 -17.641  15.124  1.00 29.45           C  
ATOM   1268  C   ILE C  75       7.037 -18.060  16.561  1.00 29.45           C  
ATOM   1269  CB  ILE C  75       8.418 -16.536  15.104  1.00 29.45           C  
ATOM   1270  O   ILE C  75       6.663 -17.229  17.392  1.00 29.45           O  
ATOM   1271  CG1 ILE C  75       8.632 -16.023  13.675  1.00 29.45           C  
ATOM   1272  CG2 ILE C  75       9.730 -17.052  15.703  1.00 29.45           C  
ATOM   1273  CD1 ILE C  75       9.298 -14.657  13.601  1.00 29.45           C  
ATOM   1274  N   PRO C  76       6.182 -19.079  16.815  1.00 25.21           N  
ATOM   1275  CA  PRO C  76       6.111 -19.383  18.246  1.00 25.21           C  
ATOM   1276  C   PRO C  76       7.489 -19.564  18.880  1.00 25.21           C  
ATOM   1277  CB  PRO C  76       5.314 -20.689  18.290  1.00 25.21           C  
ATOM   1278  O   PRO C  76       8.479 -19.751  18.169  1.00 25.21           O  
ATOM   1279  CG  PRO C  76       5.239 -21.139  16.867  1.00 25.21           C  
ATOM   1280  CD  PRO C  76       5.809 -20.058  15.994  1.00 25.21           C  
ATOM   1281  N   THR C  77       7.640 -19.498  20.245  1.00 23.65           N  
ATOM   1282  CA  THR C  77       8.740 -19.660  21.189  1.00 23.65           C  
ATOM   1283  C   THR C  77       9.334 -21.062  21.091  1.00 23.65           C  
ATOM   1284  CB  THR C  77       8.279 -19.395  22.634  1.00 23.65           C  
ATOM   1285  O   THR C  77       8.642 -22.054  21.328  1.00 23.65           O  
ATOM   1286  CG2 THR C  77       9.467 -19.338  23.589  1.00 23.65           C  
ATOM   1287  OG1 THR C  77       7.580 -18.145  22.685  1.00 23.65           O  
ATOM   1288  N   ARG C  78      10.037 -21.570  20.048  1.00 25.14           N  
ATOM   1289  CA  ARG C  78      10.775 -22.823  20.171  1.00 25.14           C  
ATOM   1290  C   ARG C  78      11.571 -22.865  21.470  1.00 25.14           C  
ATOM   1291  CB  ARG C  78      11.711 -23.016  18.976  1.00 25.14           C  
ATOM   1292  O   ARG C  78      12.427 -22.009  21.708  1.00 25.14           O  
ATOM   1293  CG  ARG C  78      11.055 -23.689  17.781  1.00 25.14           C  
ATOM   1294  CD  ARG C  78      12.037 -23.887  16.635  1.00 25.14           C  
ATOM   1295  NE  ARG C  78      12.573 -25.245  16.614  1.00 25.14           N  
ATOM   1296  NH1 ARG C  78      13.736 -24.978  14.636  1.00 25.14           N  
ATOM   1297  NH2 ARG C  78      13.799 -26.983  15.745  1.00 25.14           N  
ATOM   1298  CZ  ARG C  78      13.368 -25.732  15.665  1.00 25.14           C  
ATOM   1299  N   GLU C  79      11.035 -23.311  22.612  1.00 22.35           N  
ATOM   1300  CA  GLU C  79      11.751 -23.593  23.853  1.00 22.35           C  
ATOM   1301  C   GLU C  79      13.009 -24.415  23.590  1.00 22.35           C  
ATOM   1302  CB  GLU C  79      10.842 -24.325  24.844  1.00 22.35           C  
ATOM   1303  O   GLU C  79      13.097 -25.122  22.584  1.00 22.35           O  
ATOM   1304  CG  GLU C  79      10.500 -23.510  26.083  1.00 22.35           C  
ATOM   1305  CD  GLU C  79       9.575 -24.240  27.044  1.00 22.35           C  
ATOM   1306  OE1 GLU C  79       9.743 -24.093  28.277  1.00 22.35           O  
ATOM   1307  OE2 GLU C  79       8.677 -24.964  26.562  1.00 22.35           O  
ATOM   1308  N   SER C  80      14.153 -24.306  24.481  1.00 25.04           N  
ATOM   1309  CA  SER C  80      15.541 -24.727  24.644  1.00 25.04           C  
ATOM   1310  C   SER C  80      15.651 -26.244  24.746  1.00 25.04           C  
ATOM   1311  CB  SER C  80      16.156 -24.079  25.885  1.00 25.04           C  
ATOM   1312  O   SER C  80      15.006 -26.863  25.596  1.00 25.04           O  
ATOM   1313  OG  SER C  80      15.221 -24.045  26.950  1.00 25.04           O  
ATOM   1314  N   VAL C  81      15.455 -26.972  23.690  1.00 21.79           N  
ATOM   1315  CA  VAL C  81      15.801 -28.381  23.845  1.00 21.79           C  
ATOM   1316  C   VAL C  81      17.196 -28.507  24.453  1.00 21.79           C  
ATOM   1317  CB  VAL C  81      15.737 -29.133  22.496  1.00 21.79           C  
ATOM   1318  O   VAL C  81      18.117 -27.786  24.064  1.00 21.79           O  
ATOM   1319  CG1 VAL C  81      16.002 -30.624  22.696  1.00 21.79           C  
ATOM   1320  CG2 VAL C  81      14.382 -28.912  21.827  1.00 21.79           C  
ATOM   1321  N   PRO C  82      17.312 -29.065  25.747  1.00 20.39           N  
ATOM   1322  CA  PRO C  82      18.593 -29.325  26.407  1.00 20.39           C  
ATOM   1323  C   PRO C  82      19.561 -30.113  25.528  1.00 20.39           C  
ATOM   1324  CB  PRO C  82      18.195 -30.136  27.643  1.00 20.39           C  
ATOM   1325  O   PRO C  82      19.131 -30.858  24.644  1.00 20.39           O  
ATOM   1326  CG  PRO C  82      16.716 -30.315  27.522  1.00 20.39           C  
ATOM   1327  CD  PRO C  82      16.269 -29.719  26.218  1.00 20.39           C  
ATOM   1328  N   CYS C  83      20.700 -29.480  25.130  1.00 21.31           N  
ATOM   1329  CA  CYS C  83      21.798 -30.093  24.391  1.00 21.31           C  
ATOM   1330  C   CYS C  83      22.270 -31.370  25.075  1.00 21.31           C  
ATOM   1331  CB  CYS C  83      22.965 -29.115  24.256  1.00 21.31           C  
ATOM   1332  O   CYS C  83      22.814 -31.323  26.180  1.00 21.31           O  
ATOM   1333  SG  CYS C  83      22.566 -27.632  23.305  1.00 21.31           S  
ATOM   1334  N   GLN C  84      21.383 -32.362  25.327  1.00 22.62           N  
ATOM   1335  CA  GLN C  84      21.984 -33.522  25.977  1.00 22.62           C  
ATOM   1336  C   GLN C  84      23.122 -34.095  25.137  1.00 22.62           C  
ATOM   1337  CB  GLN C  84      20.929 -34.599  26.237  1.00 22.62           C  
ATOM   1338  O   GLN C  84      23.332 -35.310  25.113  1.00 22.62           O  
ATOM   1339  CG  GLN C  84      19.982 -34.269  27.382  1.00 22.62           C  
ATOM   1340  CD  GLN C  84      19.634 -35.482  28.225  1.00 22.62           C  
ATOM   1341  NE2 GLN C  84      19.526 -35.283  29.534  1.00 22.62           N  
ATOM   1342  OE1 GLN C  84      19.462 -36.588  27.702  1.00 22.62           O  
ATOM   1343  N   LEU C  85      23.725 -33.208  24.197  1.00 20.35           N  
ATOM   1344  CA  LEU C  85      24.751 -34.000  23.529  1.00 20.35           C  
ATOM   1345  C   LEU C  85      25.662 -34.680  24.546  1.00 20.35           C  
ATOM   1346  CB  LEU C  85      25.581 -33.120  22.591  1.00 20.35           C  
ATOM   1347  O   LEU C  85      26.247 -34.014  25.404  1.00 20.35           O  
ATOM   1348  CG  LEU C  85      25.059 -32.972  21.161  1.00 20.35           C  
ATOM   1349  CD1 LEU C  85      25.239 -31.537  20.677  1.00 20.35           C  
ATOM   1350  CD2 LEU C  85      25.767 -33.949  20.229  1.00 20.35           C  
ATOM   1351  N   SER C  86      25.327 -35.905  24.886  1.00 24.83           N  
ATOM   1352  CA  SER C  86      26.073 -36.718  25.840  1.00 24.83           C  
ATOM   1353  C   SER C  86      27.554 -36.774  25.480  1.00 24.83           C  
ATOM   1354  CB  SER C  86      25.501 -38.135  25.900  1.00 24.83           C  
ATOM   1355  O   SER C  86      27.920 -36.625  24.313  1.00 24.83           O  
ATOM   1356  OG  SER C  86      26.261 -38.948  26.778  1.00 24.83           O  
ATOM   1357  N   SER C  87      28.496 -36.555  26.513  1.00 22.58           N  
ATOM   1358  CA  SER C  87      29.950 -36.643  26.590  1.00 22.58           C  
ATOM   1359  C   SER C  87      30.446 -38.016  26.149  1.00 22.58           C  
ATOM   1360  CB  SER C  87      30.431 -36.351  28.012  1.00 22.58           C  
ATOM   1361  O   SER C  87      30.111 -39.030  26.766  1.00 22.58           O  
ATOM   1362  OG  SER C  87      31.846 -36.388  28.083  1.00 22.58           O  
ATOM   1363  N   SER C  88      30.264 -38.509  24.878  1.00 27.50           N  
ATOM   1364  CA  SER C  88      30.979 -39.781  24.892  1.00 27.50           C  
ATOM   1365  C   SER C  88      32.358 -39.633  25.527  1.00 27.50           C  
ATOM   1366  CB  SER C  88      31.118 -40.333  23.473  1.00 27.50           C  
ATOM   1367  O   SER C  88      33.147 -38.779  25.117  1.00 27.50           O  
ATOM   1368  OG  SER C  88      29.861 -40.751  22.970  1.00 27.50           O  
ATOM   1369  N   ALA C  89      32.508 -40.060  26.656  1.00 28.55           N  
ATOM   1370  CA  ALA C  89      33.465 -40.099  27.759  1.00 28.55           C  
ATOM   1371  C   ALA C  89      34.769 -40.766  27.332  1.00 28.55           C  
ATOM   1372  CB  ALA C  89      32.865 -40.830  28.958  1.00 28.55           C  
ATOM   1373  O   ALA C  89      34.793 -41.537  26.369  1.00 28.55           O  
ATOM   1374  N   MET C  90      35.942 -40.761  28.241  1.00 22.45           N  
ATOM   1375  CA  MET C  90      37.312 -41.237  28.068  1.00 22.45           C  
ATOM   1376  C   MET C  90      37.332 -42.716  27.699  1.00 22.45           C  
ATOM   1377  CB  MET C  90      38.127 -41.004  29.340  1.00 22.45           C  
ATOM   1378  O   MET C  90      38.351 -43.231  27.235  1.00 22.45           O  
ATOM   1379  CG  MET C  90      39.550 -40.535  29.080  1.00 22.45           C  
ATOM   1380  SD  MET C  90      40.157 -39.380  30.370  1.00 22.45           S  
ATOM   1381  CE  MET C  90      40.934 -40.556  31.512  1.00 22.45           C  
TER    1382      MET C  90                                                      
ENDMDL                                                                          
END                                                                             
