# Supplementary material for: Structure and activation of the RING E3 ubiquitin ligase TRIM72 on the membrane
Source: Nat Struct Mol Biol. 2023 Sep 28;30(11):1695–706. doi: 10.1038/s41594-023-01111-7 (PMC10643145; doi:10.1038/s41594-023-01111-7)
Supplement: Supplementary file 5 — Predicted structures of the RING domain of 60 TRIM proteins. [file 41594_2023_1111_MOESM5_ESM.zip › R7_85bd8_unrelaxed_rank_1_model_3.pdb]

MODEL     1                                                                     
ATOM      1  N   MET B   1     -28.025 -24.351  30.491  1.00 26.84           N  
ATOM      2  CA  MET B   1     -27.015 -24.190  29.449  1.00 26.84           C  
ATOM      3  C   MET B   1     -27.538 -23.314  28.315  1.00 26.84           C  
ATOM      4  CB  MET B   1     -26.585 -25.552  28.901  1.00 26.84           C  
ATOM      5  O   MET B   1     -28.581 -23.607  27.728  1.00 26.84           O  
ATOM      6  CG  MET B   1     -25.163 -25.940  29.272  1.00 26.84           C  
ATOM      7  SD  MET B   1     -24.614 -27.479  28.437  1.00 26.84           S  
ATOM      8  CE  MET B   1     -22.834 -27.412  28.781  1.00 26.84           C  
ATOM      9  N   ALA B   2     -27.345 -22.010  28.460  1.00 29.29           N  
ATOM     10  CA  ALA B   2     -27.870 -20.927  27.632  1.00 29.29           C  
ATOM     11  C   ALA B   2     -27.478 -21.116  26.169  1.00 29.29           C  
ATOM     12  CB  ALA B   2     -27.372 -19.577  28.143  1.00 29.29           C  
ATOM     13  O   ALA B   2     -26.372 -21.572  25.870  1.00 29.29           O  
ATOM     14  N   ALA B   3     -28.358 -21.633  25.351  1.00 28.28           N  
ATOM     15  CA  ALA B   3     -28.205 -21.913  23.925  1.00 28.28           C  
ATOM     16  C   ALA B   3     -27.571 -20.731  23.199  1.00 28.28           C  
ATOM     17  CB  ALA B   3     -29.556 -22.254  23.302  1.00 28.28           C  
ATOM     18  O   ALA B   3     -28.043 -19.597  23.314  1.00 28.28           O  
ATOM     19  N   VAL B   4     -26.277 -20.626  23.299  1.00 33.97           N  
ATOM     20  CA  VAL B   4     -25.506 -19.662  22.521  1.00 33.97           C  
ATOM     21  C   VAL B   4     -25.950 -19.703  21.061  1.00 33.97           C  
ATOM     22  CB  VAL B   4     -23.988 -19.934  22.624  1.00 33.97           C  
ATOM     23  O   VAL B   4     -25.925 -20.760  20.426  1.00 33.97           O  
ATOM     24  CG1 VAL B   4     -23.213 -19.039  21.659  1.00 33.97           C  
ATOM     25  CG2 VAL B   4     -23.505 -19.725  24.058  1.00 33.97           C  
ATOM     26  N   GLY B   5     -26.977 -19.005  20.698  1.00 28.38           N  
ATOM     27  CA  GLY B   5     -27.494 -18.851  19.347  1.00 28.38           C  
ATOM     28  C   GLY B   5     -26.403 -18.670  18.308  1.00 28.38           C  
ATOM     29  O   GLY B   5     -25.239 -18.460  18.653  1.00 28.38           O  
ATOM     30  N   PRO B   6     -26.426 -19.495  17.233  1.00 29.83           N  
ATOM     31  CA  PRO B   6     -25.409 -19.385  16.185  1.00 29.83           C  
ATOM     32  C   PRO B   6     -25.038 -17.937  15.871  1.00 29.83           C  
ATOM     33  CB  PRO B   6     -26.072 -20.053  14.978  1.00 29.83           C  
ATOM     34  O   PRO B   6     -25.873 -17.039  16.007  1.00 29.83           O  
ATOM     35  CG  PRO B   6     -27.536 -20.009  15.273  1.00 29.83           C  
ATOM     36  CD  PRO B   6     -27.720 -19.637  16.716  1.00 29.83           C  
ATOM     37  N   ARG B   7     -23.787 -17.534  16.142  1.00 30.78           N  
ATOM     38  CA  ARG B   7     -23.300 -16.242  15.670  1.00 30.78           C  
ATOM     39  C   ARG B   7     -23.652 -16.027  14.202  1.00 30.78           C  
ATOM     40  CB  ARG B   7     -21.787 -16.133  15.867  1.00 30.78           C  
ATOM     41  O   ARG B   7     -23.769 -16.989  13.439  1.00 30.78           O  
ATOM     42  CG  ARG B   7     -21.335 -16.346  17.303  1.00 30.78           C  
ATOM     43  CD  ARG B   7     -20.721 -15.084  17.895  1.00 30.78           C  
ATOM     44  NE  ARG B   7     -19.344 -15.307  18.326  1.00 30.78           N  
ATOM     45  NH1 ARG B   7     -18.994 -13.133  19.026  1.00 30.78           N  
ATOM     46  NH2 ARG B   7     -17.319 -14.686  19.213  1.00 30.78           N  
ATOM     47  CZ  ARG B   7     -18.556 -14.375  18.854  1.00 30.78           C  
ATOM     48  N   THR B   8     -24.483 -15.061  13.857  1.00 33.38           N  
ATOM     49  CA  THR B   8     -24.863 -14.586  12.531  1.00 33.38           C  
ATOM     50  C   THR B   8     -23.679 -14.656  11.572  1.00 33.38           C  
ATOM     51  CB  THR B   8     -25.397 -13.143  12.586  1.00 33.38           C  
ATOM     52  O   THR B   8     -22.603 -14.130  11.865  1.00 33.38           O  
ATOM     53  CG2 THR B   8     -26.084 -12.760  11.280  1.00 33.38           C  
ATOM     54  OG1 THR B   8     -26.340 -13.029  13.660  1.00 33.38           O  
ATOM     55  N   GLY B   9     -23.369 -15.759  10.860  1.00 35.49           N  
ATOM     56  CA  GLY B   9     -22.399 -15.987   9.801  1.00 35.49           C  
ATOM     57  C   GLY B   9     -22.049 -14.727   9.031  1.00 35.49           C  
ATOM     58  O   GLY B   9     -20.939 -14.206   9.155  1.00 35.49           O  
ATOM     59  N   PRO B  10     -22.581 -14.508   7.765  1.00 38.07           N  
ATOM     60  CA  PRO B  10     -22.141 -13.370   6.954  1.00 38.07           C  
ATOM     61  C   PRO B  10     -22.146 -12.055   7.731  1.00 38.07           C  
ATOM     62  CB  PRO B  10     -23.161 -13.333   5.814  1.00 38.07           C  
ATOM     63  O   PRO B  10     -22.945 -11.882   8.655  1.00 38.07           O  
ATOM     64  CG  PRO B  10     -24.219 -14.309   6.217  1.00 38.07           C  
ATOM     65  CD  PRO B  10     -23.818 -14.937   7.521  1.00 38.07           C  
ATOM     66  N   GLY B  11     -20.973 -11.285   7.807  1.00 48.83           N  
ATOM     67  CA  GLY B  11     -20.852  -9.988   8.454  1.00 48.83           C  
ATOM     68  C   GLY B  11     -22.096  -9.131   8.311  1.00 48.83           C  
ATOM     69  O   GLY B  11     -22.692  -9.069   7.234  1.00 48.83           O  
ATOM     70  N   THR B  12     -22.891  -8.976   9.347  1.00 56.37           N  
ATOM     71  CA  THR B  12     -24.034  -8.073   9.407  1.00 56.37           C  
ATOM     72  C   THR B  12     -23.691  -6.723   8.782  1.00 56.37           C  
ATOM     73  CB  THR B  12     -24.506  -7.864  10.858  1.00 56.37           C  
ATOM     74  O   THR B  12     -22.516  -6.396   8.604  1.00 56.37           O  
ATOM     75  CG2 THR B  12     -25.939  -7.345  10.901  1.00 56.37           C  
ATOM     76  OG1 THR B  12     -24.440  -9.112  11.560  1.00 56.37           O  
ATOM     77  N   GLY B  13     -24.448  -6.210   7.702  1.00 57.20           N  
ATOM     78  CA  GLY B  13     -24.318  -4.834   7.251  1.00 57.20           C  
ATOM     79  C   GLY B  13     -23.507  -3.969   8.198  1.00 57.20           C  
ATOM     80  O   GLY B  13     -22.651  -3.196   7.762  1.00 57.20           O  
ATOM     81  N   ALA B  14     -23.587  -4.320   9.485  1.00 64.14           N  
ATOM     82  CA  ALA B  14     -22.864  -3.540  10.485  1.00 64.14           C  
ATOM     83  C   ALA B  14     -21.378  -3.889  10.483  1.00 64.14           C  
ATOM     84  CB  ALA B  14     -23.459  -3.769  11.872  1.00 64.14           C  
ATOM     85  O   ALA B  14     -20.526  -3.005  10.604  1.00 64.14           O  
ATOM     86  N   GLU B  15     -21.028  -5.182  10.356  1.00 71.99           N  
ATOM     87  CA  GLU B  15     -19.637  -5.623  10.325  1.00 71.99           C  
ATOM     88  C   GLU B  15     -18.914  -5.085   9.093  1.00 71.99           C  
ATOM     89  CB  GLU B  15     -19.556  -7.152  10.356  1.00 71.99           C  
ATOM     90  O   GLU B  15     -17.753  -4.678   9.176  1.00 71.99           O  
ATOM     91  CG  GLU B  15     -19.923  -7.760  11.702  1.00 71.99           C  
ATOM     92  CD  GLU B  15     -19.908  -9.280  11.698  1.00 71.99           C  
ATOM     93  OE1 GLU B  15     -20.097  -9.892  12.774  1.00 71.99           O  
ATOM     94  OE2 GLU B  15     -19.706  -9.864  10.610  1.00 71.99           O  
ATOM     95  N   ALA B  16     -19.620  -5.078   8.029  1.00 69.83           N  
ATOM     96  CA  ALA B  16     -19.049  -4.555   6.790  1.00 69.83           C  
ATOM     97  C   ALA B  16     -18.755  -3.062   6.908  1.00 69.83           C  
ATOM     98  CB  ALA B  16     -19.992  -4.817   5.618  1.00 69.83           C  
ATOM     99  O   ALA B  16     -17.714  -2.590   6.447  1.00 69.83           O  
ATOM    100  N   LEU B  17     -19.668  -2.402   7.621  1.00 70.43           N  
ATOM    101  CA  LEU B  17     -19.474  -0.969   7.816  1.00 70.43           C  
ATOM    102  C   LEU B  17     -18.291  -0.702   8.742  1.00 70.43           C  
ATOM    103  CB  LEU B  17     -20.741  -0.329   8.390  1.00 70.43           C  
ATOM    104  O   LEU B  17     -17.526   0.239   8.522  1.00 70.43           O  
ATOM    105  CG  LEU B  17     -21.889  -0.099   7.406  1.00 70.43           C  
ATOM    106  CD1 LEU B  17     -23.169   0.250   8.158  1.00 70.43           C  
ATOM    107  CD2 LEU B  17     -21.530   1.002   6.413  1.00 70.43           C  
ATOM    108  N   ALA B  18     -18.176  -1.498   9.736  1.00 75.42           N  
ATOM    109  CA  ALA B  18     -17.048  -1.364  10.655  1.00 75.42           C  
ATOM    110  C   ALA B  18     -15.725  -1.623   9.940  1.00 75.42           C  
ATOM    111  CB  ALA B  18     -17.208  -2.319  11.836  1.00 75.42           C  
ATOM    112  O   ALA B  18     -14.733  -0.933  10.189  1.00 75.42           O  
ATOM    113  N   LEU B  19     -15.677  -2.617   9.059  1.00 79.97           N  
ATOM    114  CA  LEU B  19     -14.488  -2.912   8.267  1.00 79.97           C  
ATOM    115  C   LEU B  19     -14.127  -1.733   7.370  1.00 79.97           C  
ATOM    116  CB  LEU B  19     -14.706  -4.167   7.418  1.00 79.97           C  
ATOM    117  O   LEU B  19     -12.955  -1.362   7.266  1.00 79.97           O  
ATOM    118  CG  LEU B  19     -14.699  -5.501   8.166  1.00 79.97           C  
ATOM    119  CD1 LEU B  19     -15.142  -6.630   7.241  1.00 79.97           C  
ATOM    120  CD2 LEU B  19     -13.315  -5.785   8.740  1.00 79.97           C  
ATOM    121  N   ALA B  20     -15.142  -1.190   6.805  1.00 75.75           N  
ATOM    122  CA  ALA B  20     -14.918  -0.046   5.924  1.00 75.75           C  
ATOM    123  C   ALA B  20     -14.300   1.122   6.688  1.00 75.75           C  
ATOM    124  CB  ALA B  20     -16.228   0.384   5.268  1.00 75.75           C  
ATOM    125  O   ALA B  20     -13.384   1.781   6.190  1.00 75.75           O  
ATOM    126  N   ALA B  21     -14.792   1.307   7.880  1.00 77.39           N  
ATOM    127  CA  ALA B  21     -14.270   2.387   8.713  1.00 77.39           C  
ATOM    128  C   ALA B  21     -12.813   2.135   9.089  1.00 77.39           C  
ATOM    129  CB  ALA B  21     -15.121   2.546   9.971  1.00 77.39           C  
ATOM    130  O   ALA B  21     -11.991   3.054   9.066  1.00 77.39           O  
ATOM    131  N   GLU B  22     -12.522   0.918   9.452  1.00 84.59           N  
ATOM    132  CA  GLU B  22     -11.150   0.565   9.806  1.00 84.59           C  
ATOM    133  C   GLU B  22     -10.219   0.695   8.605  1.00 84.59           C  
ATOM    134  CB  GLU B  22     -11.089  -0.859  10.367  1.00 84.59           C  
ATOM    135  O   GLU B  22      -9.084   1.158   8.740  1.00 84.59           O  
ATOM    136  CG  GLU B  22     -11.762  -1.015  11.723  1.00 84.59           C  
ATOM    137  CD  GLU B  22     -11.597  -2.404  12.318  1.00 84.59           C  
ATOM    138  OE1 GLU B  22     -12.597  -3.153  12.397  1.00 84.59           O  
ATOM    139  OE2 GLU B  22     -10.459  -2.746  12.709  1.00 84.59           O  
ATOM    140  N   LEU B  23     -10.740   0.269   7.468  1.00 88.11           N  
ATOM    141  CA  LEU B  23      -9.958   0.380   6.242  1.00 88.11           C  
ATOM    142  C   LEU B  23      -9.695   1.842   5.896  1.00 88.11           C  
ATOM    143  CB  LEU B  23     -10.679  -0.310   5.081  1.00 88.11           C  
ATOM    144  O   LEU B  23      -8.603   2.190   5.439  1.00 88.11           O  
ATOM    145  CG  LEU B  23     -10.598  -1.836   5.044  1.00 88.11           C  
ATOM    146  CD1 LEU B  23     -11.644  -2.400   4.087  1.00 88.11           C  
ATOM    147  CD2 LEU B  23      -9.199  -2.288   4.641  1.00 88.11           C  
ATOM    148  N   GLN B  24     -10.673   2.688   6.203  1.00 84.68           N  
ATOM    149  CA  GLN B  24     -10.498   4.118   5.972  1.00 84.68           C  
ATOM    150  C   GLN B  24      -9.359   4.677   6.820  1.00 84.68           C  
ATOM    151  CB  GLN B  24     -11.794   4.873   6.271  1.00 84.68           C  
ATOM    152  O   GLN B  24      -8.571   5.499   6.346  1.00 84.68           O  
ATOM    153  CG  GLN B  24     -12.864   4.707   5.200  1.00 84.68           C  
ATOM    154  CD  GLN B  24     -14.095   5.553   5.464  1.00 84.68           C  
ATOM    155  NE2 GLN B  24     -15.262   4.916   5.470  1.00 84.68           N  
ATOM    156  OE1 GLN B  24     -13.999   6.768   5.662  1.00 84.68           O  
ATOM    157  N   GLY B  25      -9.283   4.250   8.021  1.00 86.21           N  
ATOM    158  CA  GLY B  25      -8.196   4.682   8.885  1.00 86.21           C  
ATOM    159  C   GLY B  25      -6.826   4.307   8.354  1.00 86.21           C  
ATOM    160  O   GLY B  25      -5.898   5.118   8.386  1.00 86.21           O  
ATOM    161  N   GLU B  26      -6.668   3.162   7.727  1.00 89.88           N  
ATOM    162  CA  GLU B  26      -5.394   2.675   7.206  1.00 89.88           C  
ATOM    163  C   GLU B  26      -5.039   3.359   5.889  1.00 89.88           C  
ATOM    164  CB  GLU B  26      -5.436   1.156   7.016  1.00 89.88           C  
ATOM    165  O   GLU B  26      -3.869   3.401   5.502  1.00 89.88           O  
ATOM    166  CG  GLU B  26      -5.555   0.376   8.317  1.00 89.88           C  
ATOM    167  CD  GLU B  26      -4.383   0.600   9.260  1.00 89.88           C  
ATOM    168  OE1 GLU B  26      -4.519   0.325  10.473  1.00 89.88           O  
ATOM    169  OE2 GLU B  26      -3.320   1.056   8.781  1.00 89.88           O  
ATOM    170  N   ALA B  27      -6.008   3.951   5.235  1.00 92.69           N  
ATOM    171  CA  ALA B  27      -5.806   4.531   3.910  1.00 92.69           C  
ATOM    172  C   ALA B  27      -5.831   6.056   3.970  1.00 92.69           C  
ATOM    173  CB  ALA B  27      -6.868   4.022   2.939  1.00 92.69           C  
ATOM    174  O   ALA B  27      -6.288   6.712   3.031  1.00 92.69           O  
ATOM    175  N   THR B  28      -5.527   6.564   5.105  1.00 90.64           N  
ATOM    176  CA  THR B  28      -5.499   8.007   5.319  1.00 90.64           C  
ATOM    177  C   THR B  28      -4.064   8.503   5.476  1.00 90.64           C  
ATOM    178  CB  THR B  28      -6.321   8.403   6.560  1.00 90.64           C  
ATOM    179  O   THR B  28      -3.239   7.841   6.109  1.00 90.64           O  
ATOM    180  CG2 THR B  28      -6.229   9.902   6.824  1.00 90.64           C  
ATOM    181  OG1 THR B  28      -7.694   8.050   6.349  1.00 90.64           O  
ATOM    182  N   CYS B  29      -3.755   9.653   4.810  1.00 94.02           N  
ATOM    183  CA  CYS B  29      -2.460  10.312   4.943  1.00 94.02           C  
ATOM    184  C   CYS B  29      -2.294  10.913   6.333  1.00 94.02           C  
ATOM    185  CB  CYS B  29      -2.303  11.403   3.884  1.00 94.02           C  
ATOM    186  O   CYS B  29      -3.186  11.608   6.824  1.00 94.02           O  
ATOM    187  SG  CYS B  29      -0.723  12.275   3.967  1.00 94.02           S  
ATOM    188  N   SER B  30      -1.207  10.699   6.965  1.00 91.53           N  
ATOM    189  CA  SER B  30      -0.981  11.158   8.332  1.00 91.53           C  
ATOM    190  C   SER B  30      -0.714  12.658   8.374  1.00 91.53           C  
ATOM    191  CB  SER B  30       0.191  10.405   8.964  1.00 91.53           C  
ATOM    192  O   SER B  30      -0.654  13.254   9.452  1.00 91.53           O  
ATOM    193  OG  SER B  30       1.389  10.647   8.247  1.00 91.53           O  
ATOM    194  N   ILE B  31      -0.529  13.268   7.199  1.00 88.70           N  
ATOM    195  CA  ILE B  31      -0.233  14.696   7.140  1.00 88.70           C  
ATOM    196  C   ILE B  31      -1.521  15.481   6.906  1.00 88.70           C  
ATOM    197  CB  ILE B  31       0.797  15.013   6.033  1.00 88.70           C  
ATOM    198  O   ILE B  31      -1.904  16.316   7.729  1.00 88.70           O  
ATOM    199  CG1 ILE B  31       2.130  14.317   6.327  1.00 88.70           C  
ATOM    200  CG2 ILE B  31       0.989  16.526   5.892  1.00 88.70           C  
ATOM    201  CD1 ILE B  31       3.168  14.472   5.224  1.00 88.70           C  
ATOM    202  N   CYS B  32      -2.283  15.187   5.929  1.00 90.43           N  
ATOM    203  CA  CYS B  32      -3.477  15.956   5.593  1.00 90.43           C  
ATOM    204  C   CYS B  32      -4.723  15.321   6.199  1.00 90.43           C  
ATOM    205  CB  CYS B  32      -3.635  16.064   4.076  1.00 90.43           C  
ATOM    206  O   CYS B  32      -5.794  15.930   6.205  1.00 90.43           O  
ATOM    207  SG  CYS B  32      -3.976  14.486   3.265  1.00 90.43           S  
ATOM    208  N   LEU B  33      -4.614  14.040   6.629  1.00 87.51           N  
ATOM    209  CA  LEU B  33      -5.651  13.295   7.336  1.00 87.51           C  
ATOM    210  C   LEU B  33      -6.816  12.970   6.407  1.00 87.51           C  
ATOM    211  CB  LEU B  33      -6.152  14.090   8.544  1.00 87.51           C  
ATOM    212  O   LEU B  33      -7.948  12.793   6.863  1.00 87.51           O  
ATOM    213  CG  LEU B  33      -5.115  14.416   9.619  1.00 87.51           C  
ATOM    214  CD1 LEU B  33      -5.759  15.200  10.758  1.00 87.51           C  
ATOM    215  CD2 LEU B  33      -4.467  13.138  10.143  1.00 87.51           C  
ATOM    216  N   GLU B  34      -6.593  12.965   5.139  1.00 89.41           N  
ATOM    217  CA  GLU B  34      -7.552  12.528   4.128  1.00 89.41           C  
ATOM    218  C   GLU B  34      -7.118  11.212   3.488  1.00 89.41           C  
ATOM    219  CB  GLU B  34      -7.727  13.604   3.053  1.00 89.41           C  
ATOM    220  O   GLU B  34      -5.980  10.774   3.667  1.00 89.41           O  
ATOM    221  CG  GLU B  34      -8.223  14.937   3.593  1.00 89.41           C  
ATOM    222  CD  GLU B  34      -8.509  15.957   2.502  1.00 89.41           C  
ATOM    223  OE1 GLU B  34      -9.418  16.799   2.681  1.00 89.41           O  
ATOM    224  OE2 GLU B  34      -7.818  15.914   1.460  1.00 89.41           O  
ATOM    225  N   LEU B  35      -8.136  10.608   2.831  1.00 92.39           N  
ATOM    226  CA  LEU B  35      -7.746   9.432   2.060  1.00 92.39           C  
ATOM    227  C   LEU B  35      -6.609   9.765   1.100  1.00 92.39           C  
ATOM    228  CB  LEU B  35      -8.943   8.880   1.281  1.00 92.39           C  
ATOM    229  O   LEU B  35      -6.587  10.847   0.508  1.00 92.39           O  
ATOM    230  CG  LEU B  35      -9.968   8.082   2.089  1.00 92.39           C  
ATOM    231  CD1 LEU B  35     -11.262   7.927   1.297  1.00 92.39           C  
ATOM    232  CD2 LEU B  35      -9.403   6.719   2.473  1.00 92.39           C  
ATOM    233  N   PHE B  36      -5.678   8.924   0.983  1.00 95.76           N  
ATOM    234  CA  PHE B  36      -4.478   9.140   0.183  1.00 95.76           C  
ATOM    235  C   PHE B  36      -4.841   9.596  -1.225  1.00 95.76           C  
ATOM    236  CB  PHE B  36      -3.636   7.862   0.120  1.00 95.76           C  
ATOM    237  O   PHE B  36      -5.799   9.096  -1.818  1.00 95.76           O  
ATOM    238  CG  PHE B  36      -2.763   7.650   1.328  1.00 95.76           C  
ATOM    239  CD1 PHE B  36      -1.634   8.433   1.533  1.00 95.76           C  
ATOM    240  CD2 PHE B  36      -3.073   6.667   2.259  1.00 95.76           C  
ATOM    241  CE1 PHE B  36      -0.825   8.239   2.651  1.00 95.76           C  
ATOM    242  CE2 PHE B  36      -2.269   6.467   3.377  1.00 95.76           C  
ATOM    243  CZ  PHE B  36      -1.145   7.253   3.571  1.00 95.76           C  
ATOM    244  N   ARG B  37      -4.133  10.595  -1.620  1.00 95.57           N  
ATOM    245  CA  ARG B  37      -4.089  11.000  -3.021  1.00 95.57           C  
ATOM    246  C   ARG B  37      -2.679  10.861  -3.587  1.00 95.57           C  
ATOM    247  CB  ARG B  37      -4.577  12.442  -3.180  1.00 95.57           C  
ATOM    248  O   ARG B  37      -1.734  11.455  -3.065  1.00 95.57           O  
ATOM    249  CG  ARG B  37      -6.014  12.658  -2.735  1.00 95.57           C  
ATOM    250  CD  ARG B  37      -6.508  14.056  -3.081  1.00 95.57           C  
ATOM    251  NE  ARG B  37      -7.838  14.308  -2.535  1.00 95.57           N  
ATOM    252  NH1 ARG B  37      -8.963  13.781  -4.484  1.00 95.57           N  
ATOM    253  NH2 ARG B  37     -10.130  14.428  -2.620  1.00 95.57           N  
ATOM    254  CZ  ARG B  37      -8.974  14.172  -3.214  1.00 95.57           C  
ATOM    255  N   GLU B  38      -2.499  10.061  -4.595  1.00 97.11           N  
ATOM    256  CA  GLU B  38      -1.194   9.779  -5.185  1.00 97.11           C  
ATOM    257  C   GLU B  38      -0.183   9.367  -4.119  1.00 97.11           C  
ATOM    258  CB  GLU B  38      -0.678  10.996  -5.957  1.00 97.11           C  
ATOM    259  O   GLU B  38       0.867   9.997  -3.976  1.00 97.11           O  
ATOM    260  CG  GLU B  38      -1.514  11.349  -7.179  1.00 97.11           C  
ATOM    261  CD  GLU B  38      -1.140  12.688  -7.795  1.00 97.11           C  
ATOM    262  OE1 GLU B  38      -1.884  13.675  -7.599  1.00 97.11           O  
ATOM    263  OE2 GLU B  38      -0.095  12.749  -8.481  1.00 97.11           O  
ATOM    264  N   PRO B  39      -0.434   8.359  -3.359  1.00 98.13           N  
ATOM    265  CA  PRO B  39       0.429   7.927  -2.258  1.00 98.13           C  
ATOM    266  C   PRO B  39       1.823   7.515  -2.727  1.00 98.13           C  
ATOM    267  CB  PRO B  39      -0.324   6.731  -1.668  1.00 98.13           C  
ATOM    268  O   PRO B  39       1.963   6.878  -3.773  1.00 98.13           O  
ATOM    269  CG  PRO B  39      -1.124   6.185  -2.806  1.00 98.13           C  
ATOM    270  CD  PRO B  39      -1.505   7.321  -3.710  1.00 98.13           C  
ATOM    271  N   VAL B  40       2.837   7.934  -1.981  1.00 97.89           N  
ATOM    272  CA  VAL B  40       4.225   7.527  -2.170  1.00 97.89           C  
ATOM    273  C   VAL B  40       4.793   6.999  -0.854  1.00 97.89           C  
ATOM    274  CB  VAL B  40       5.092   8.693  -2.695  1.00 97.89           C  
ATOM    275  O   VAL B  40       4.386   7.436   0.225  1.00 97.89           O  
ATOM    276  CG1 VAL B  40       4.614   9.143  -4.074  1.00 97.89           C  
ATOM    277  CG2 VAL B  40       5.068   9.861  -1.710  1.00 97.89           C  
ATOM    278  N   SER B  41       5.608   6.021  -0.904  1.00 97.50           N  
ATOM    279  CA  SER B  41       6.277   5.510   0.288  1.00 97.50           C  
ATOM    280  C   SER B  41       7.724   5.984   0.356  1.00 97.50           C  
ATOM    281  CB  SER B  41       6.230   3.981   0.315  1.00 97.50           C  
ATOM    282  O   SER B  41       8.371   6.169  -0.677  1.00 97.50           O  
ATOM    283  OG  SER B  41       6.941   3.437  -0.783  1.00 97.50           O  
ATOM    284  N   VAL B  42       8.140   6.243   1.574  1.00 95.62           N  
ATOM    285  CA  VAL B  42       9.543   6.571   1.805  1.00 95.62           C  
ATOM    286  C   VAL B  42      10.309   5.314   2.209  1.00 95.62           C  
ATOM    287  CB  VAL B  42       9.700   7.662   2.888  1.00 95.62           C  
ATOM    288  O   VAL B  42       9.718   4.244   2.372  1.00 95.62           O  
ATOM    289  CG1 VAL B  42       9.069   8.975   2.427  1.00 95.62           C  
ATOM    290  CG2 VAL B  42       9.078   7.200   4.204  1.00 95.62           C  
ATOM    291  N   GLU B  43      11.608   5.384   2.386  1.00 93.68           N  
ATOM    292  CA  GLU B  43      12.490   4.233   2.556  1.00 93.68           C  
ATOM    293  C   GLU B  43      12.139   3.450   3.818  1.00 93.68           C  
ATOM    294  CB  GLU B  43      13.954   4.680   2.605  1.00 93.68           C  
ATOM    295  O   GLU B  43      12.354   2.238   3.883  1.00 93.68           O  
ATOM    296  CG  GLU B  43      14.457   5.281   1.300  1.00 93.68           C  
ATOM    297  CD  GLU B  43      14.366   6.798   1.264  1.00 93.68           C  
ATOM    298  OE1 GLU B  43      15.260   7.445   0.673  1.00 93.68           O  
ATOM    299  OE2 GLU B  43      13.394   7.343   1.831  1.00 93.68           O  
ATOM    300  N   CYS B  44      11.586   4.164   4.762  1.00 93.52           N  
ATOM    301  CA  CYS B  44      11.249   3.496   6.014  1.00 93.52           C  
ATOM    302  C   CYS B  44       9.956   2.702   5.878  1.00 93.52           C  
ATOM    303  CB  CYS B  44      11.116   4.515   7.146  1.00 93.52           C  
ATOM    304  O   CYS B  44       9.622   1.897   6.750  1.00 93.52           O  
ATOM    305  SG  CYS B  44       9.716   5.639   6.953  1.00 93.52           S  
ATOM    306  N   GLY B  45       9.187   2.936   4.807  1.00 94.17           N  
ATOM    307  CA  GLY B  45       7.979   2.166   4.561  1.00 94.17           C  
ATOM    308  C   GLY B  45       6.707   2.952   4.817  1.00 94.17           C  
ATOM    309  O   GLY B  45       5.620   2.534   4.412  1.00 94.17           O  
ATOM    310  N   HIS B  46       6.842   4.159   5.347  1.00 94.19           N  
ATOM    311  CA  HIS B  46       5.662   4.987   5.569  1.00 94.19           C  
ATOM    312  C   HIS B  46       5.216   5.669   4.280  1.00 94.19           C  
ATOM    313  CB  HIS B  46       5.938   6.035   6.648  1.00 94.19           C  
ATOM    314  O   HIS B  46       6.048   6.029   3.443  1.00 94.19           O  
ATOM    315  CG  HIS B  46       5.996   5.470   8.032  1.00 94.19           C  
ATOM    316  CD2 HIS B  46       5.035   4.911   8.805  1.00 94.19           C  
ATOM    317  ND1 HIS B  46       7.154   5.446   8.778  1.00 94.19           N  
ATOM    318  CE1 HIS B  46       6.902   4.894   9.953  1.00 94.19           C  
ATOM    319  NE2 HIS B  46       5.624   4.561   9.995  1.00 94.19           N  
ATOM    320  N   SER B  47       3.886   5.866   4.147  1.00 97.13           N  
ATOM    321  CA  SER B  47       3.334   6.462   2.935  1.00 97.13           C  
ATOM    322  C   SER B  47       2.645   7.789   3.235  1.00 97.13           C  
ATOM    323  CB  SER B  47       2.346   5.504   2.269  1.00 97.13           C  
ATOM    324  O   SER B  47       2.126   7.990   4.336  1.00 97.13           O  
ATOM    325  OG  SER B  47       2.982   4.285   1.923  1.00 97.13           O  
ATOM    326  N   PHE B  48       2.687   8.703   2.339  1.00 96.93           N  
ATOM    327  CA  PHE B  48       2.066  10.022   2.366  1.00 96.93           C  
ATOM    328  C   PHE B  48       1.568  10.415   0.980  1.00 96.93           C  
ATOM    329  CB  PHE B  48       3.053  11.071   2.886  1.00 96.93           C  
ATOM    330  O   PHE B  48       1.982   9.829  -0.023  1.00 96.93           O  
ATOM    331  CG  PHE B  48       3.789  10.649   4.129  1.00 96.93           C  
ATOM    332  CD1 PHE B  48       3.253  10.895   5.388  1.00 96.93           C  
ATOM    333  CD2 PHE B  48       5.017  10.007   4.039  1.00 96.93           C  
ATOM    334  CE1 PHE B  48       3.932  10.505   6.540  1.00 96.93           C  
ATOM    335  CE2 PHE B  48       5.701   9.615   5.186  1.00 96.93           C  
ATOM    336  CZ  PHE B  48       5.157   9.866   6.436  1.00 96.93           C  
ATOM    337  N   CYS B  49       0.636  11.347   0.994  1.00 97.24           N  
ATOM    338  CA  CYS B  49       0.368  11.954  -0.305  1.00 97.24           C  
ATOM    339  C   CYS B  49       1.626  12.600  -0.874  1.00 97.24           C  
ATOM    340  CB  CYS B  49      -0.744  12.996  -0.190  1.00 97.24           C  
ATOM    341  O   CYS B  49       2.399  13.217  -0.140  1.00 97.24           O  
ATOM    342  SG  CYS B  49      -2.289  12.341   0.479  1.00 97.24           S  
ATOM    343  N   ARG B  50       1.847  12.432  -2.122  1.00 97.60           N  
ATOM    344  CA  ARG B  50       3.019  13.034  -2.750  1.00 97.60           C  
ATOM    345  C   ARG B  50       3.111  14.521  -2.425  1.00 97.60           C  
ATOM    346  CB  ARG B  50       2.980  12.831  -4.267  1.00 97.60           C  
ATOM    347  O   ARG B  50       4.180  15.017  -2.061  1.00 97.60           O  
ATOM    348  CG  ARG B  50       4.208  13.360  -4.990  1.00 97.60           C  
ATOM    349  CD  ARG B  50       4.122  13.126  -6.492  1.00 97.60           C  
ATOM    350  NE  ARG B  50       4.281  11.714  -6.828  1.00 97.60           N  
ATOM    351  NH1 ARG B  50       6.590  11.744  -6.756  1.00 97.60           N  
ATOM    352  NH2 ARG B  50       5.480   9.802  -7.255  1.00 97.60           N  
ATOM    353  CZ  ARG B  50       5.450  11.090  -6.946  1.00 97.60           C  
ATOM    354  N   ALA B  51       1.969  15.205  -2.508  1.00 95.44           N  
ATOM    355  CA  ALA B  51       1.939  16.640  -2.238  1.00 95.44           C  
ATOM    356  C   ALA B  51       2.250  16.928  -0.772  1.00 95.44           C  
ATOM    357  CB  ALA B  51       0.581  17.225  -2.616  1.00 95.44           C  
ATOM    358  O   ALA B  51       2.981  17.871  -0.459  1.00 95.44           O  
ATOM    359  N   CYS B  52       1.743  16.082   0.118  1.00 94.32           N  
ATOM    360  CA  CYS B  52       1.928  16.283   1.551  1.00 94.32           C  
ATOM    361  C   CYS B  52       3.390  16.107   1.942  1.00 94.32           C  
ATOM    362  CB  CYS B  52       1.057  15.311   2.346  1.00 94.32           C  
ATOM    363  O   CYS B  52       3.954  16.946   2.647  1.00 94.32           O  
ATOM    364  SG  CYS B  52      -0.713  15.654   2.226  1.00 94.32           S  
ATOM    365  N   ILE B  53       4.032  15.080   1.432  1.00 95.69           N  
ATOM    366  CA  ILE B  53       5.425  14.851   1.798  1.00 95.69           C  
ATOM    367  C   ILE B  53       6.309  15.922   1.163  1.00 95.69           C  
ATOM    368  CB  ILE B  53       5.898  13.443   1.370  1.00 95.69           C  
ATOM    369  O   ILE B  53       7.301  16.351   1.758  1.00 95.69           O  
ATOM    370  CG1 ILE B  53       7.255  13.119   2.007  1.00 95.69           C  
ATOM    371  CG2 ILE B  53       5.971  13.339  -0.156  1.00 95.69           C  
ATOM    372  CD1 ILE B  53       7.217  13.020   3.526  1.00 95.69           C  
ATOM    373  N   GLY B  54       6.033  16.324  -0.054  1.00 92.24           N  
ATOM    374  CA  GLY B  54       6.760  17.409  -0.692  1.00 92.24           C  
ATOM    375  C   GLY B  54       6.752  18.691   0.120  1.00 92.24           C  
ATOM    376  O   GLY B  54       7.797  19.316   0.313  1.00 92.24           O  
ATOM    377  N   ARG B  55       5.583  19.082   0.599  1.00 89.41           N  
ATOM    378  CA  ARG B  55       5.432  20.297   1.392  1.00 89.41           C  
ATOM    379  C   ARG B  55       6.182  20.184   2.715  1.00 89.41           C  
ATOM    380  CB  ARG B  55       3.953  20.591   1.652  1.00 89.41           C  
ATOM    381  O   ARG B  55       6.810  21.146   3.163  1.00 89.41           O  
ATOM    382  CG  ARG B  55       3.207  21.117   0.436  1.00 89.41           C  
ATOM    383  CD  ARG B  55       1.839  21.671   0.810  1.00 89.41           C  
ATOM    384  NE  ARG B  55       1.033  20.682   1.520  1.00 89.41           N  
ATOM    385  NH1 ARG B  55       0.105  19.765  -0.387  1.00 89.41           N  
ATOM    386  NH2 ARG B  55      -0.461  18.944   1.678  1.00 89.41           N  
ATOM    387  CZ  ARG B  55       0.228  19.799   0.935  1.00 89.41           C  
ATOM    388  N   CYS B  56       6.123  18.975   3.306  1.00 87.88           N  
ATOM    389  CA  CYS B  56       6.803  18.742   4.575  1.00 87.88           C  
ATOM    390  C   CYS B  56       8.308  18.926   4.429  1.00 87.88           C  
ATOM    391  CB  CYS B  56       6.499  17.338   5.097  1.00 87.88           C  
ATOM    392  O   CYS B  56       8.965  19.451   5.330  1.00 87.88           O  
ATOM    393  SG  CYS B  56       4.882  17.189   5.888  1.00 87.88           S  
ATOM    394  N   TRP B  57       8.900  18.540   3.329  1.00 86.86           N  
ATOM    395  CA  TRP B  57      10.342  18.556   3.111  1.00 86.86           C  
ATOM    396  C   TRP B  57      10.792  19.894   2.536  1.00 86.86           C  
ATOM    397  CB  TRP B  57      10.758  17.418   2.175  1.00 86.86           C  
ATOM    398  O   TRP B  57      11.986  20.200   2.518  1.00 86.86           O  
ATOM    399  CG  TRP B  57      10.807  16.073   2.836  1.00 86.86           C  
ATOM    400  CD1 TRP B  57      10.817  15.814   4.178  1.00 86.86           C  
ATOM    401  CD2 TRP B  57      10.858  14.801   2.181  1.00 86.86           C  
ATOM    402  CE2 TRP B  57      10.896  13.813   3.190  1.00 86.86           C  
ATOM    403  CE3 TRP B  57      10.873  14.401   0.838  1.00 86.86           C  
ATOM    404  NE1 TRP B  57      10.871  14.457   4.398  1.00 86.86           N  
ATOM    405  CH2 TRP B  57      10.963  12.084   1.575  1.00 86.86           C  
ATOM    406  CZ2 TRP B  57      10.949  12.448   2.897  1.00 86.86           C  
ATOM    407  CZ3 TRP B  57      10.926  13.042   0.549  1.00 86.86           C  
ATOM    408  N   GLU B  58      10.045  20.671   1.739  1.00 80.02           N  
ATOM    409  CA  GLU B  58      10.393  22.000   1.246  1.00 80.02           C  
ATOM    410  C   GLU B  58      10.724  22.947   2.396  1.00 80.02           C  
ATOM    411  CB  GLU B  58       9.254  22.577   0.402  1.00 80.02           C  
ATOM    412  O   GLU B  58      11.557  23.844   2.249  1.00 80.02           O  
ATOM    413  CG  GLU B  58       9.215  22.045  -1.024  1.00 80.02           C  
ATOM    414  CD  GLU B  58       7.941  22.414  -1.767  1.00 80.02           C  
ATOM    415  OE1 GLU B  58       7.711  21.885  -2.878  1.00 80.02           O  
ATOM    416  OE2 GLU B  58       7.166  23.239  -1.233  1.00 80.02           O  
ATOM    417  N   ARG B  59      10.080  22.855   3.347  1.00 60.11           N  
ATOM    418  CA  ARG B  59      10.161  23.838   4.423  1.00 60.11           C  
ATOM    419  C   ARG B  59      11.392  23.600   5.291  1.00 60.11           C  
ATOM    420  CB  ARG B  59       8.897  23.797   5.285  1.00 60.11           C  
ATOM    421  O   ARG B  59      11.275  23.156   6.435  1.00 60.11           O  
ATOM    422  CG  ARG B  59       8.720  25.015   6.178  1.00 60.11           C  
ATOM    423  CD  ARG B  59       7.385  24.989   6.909  1.00 60.11           C  
ATOM    424  NE  ARG B  59       6.268  25.237   6.002  1.00 60.11           N  
ATOM    425  NH1 ARG B  59       4.904  23.605   6.905  1.00 60.11           N  
ATOM    426  NH2 ARG B  59       4.166  24.882   5.149  1.00 60.11           N  
ATOM    427  CZ  ARG B  59       5.115  24.574   6.021  1.00 60.11           C  
ATOM    428  N   PRO B  60      12.522  22.840   4.637  1.00 50.47           N  
ATOM    429  CA  PRO B  60      13.658  22.800   5.561  1.00 50.47           C  
ATOM    430  C   PRO B  60      14.323  24.162   5.739  1.00 50.47           C  
ATOM    431  CB  PRO B  60      14.616  21.807   4.898  1.00 50.47           C  
ATOM    432  O   PRO B  60      14.490  24.903   4.766  1.00 50.47           O  
ATOM    433  CG  PRO B  60      13.867  21.285   3.715  1.00 50.47           C  
ATOM    434  CD  PRO B  60      12.593  22.069   3.573  1.00 50.47           C  
ATOM    435  N   GLY B  61      14.257  24.804   7.060  1.00 47.92           N  
ATOM    436  CA  GLY B  61      14.781  26.032   7.635  1.00 47.92           C  
ATOM    437  C   GLY B  61      14.516  27.254   6.776  1.00 47.92           C  
ATOM    438  O   GLY B  61      14.759  27.235   5.568  1.00 47.92           O  
ATOM    439  N   ALA B  62      13.367  28.034   7.009  1.00 43.45           N  
ATOM    440  CA  ALA B  62      12.876  29.297   6.465  1.00 43.45           C  
ATOM    441  C   ALA B  62      14.033  30.217   6.085  1.00 43.45           C  
ATOM    442  CB  ALA B  62      11.958  29.989   7.470  1.00 43.45           C  
ATOM    443  O   ALA B  62      13.835  31.221   5.396  1.00 43.45           O  
ATOM    444  N   GLY B  63      15.288  29.814   6.518  1.00 42.40           N  
ATOM    445  CA  GLY B  63      16.209  30.902   6.230  1.00 42.40           C  
ATOM    446  C   GLY B  63      16.819  30.816   4.843  1.00 42.40           C  
ATOM    447  O   GLY B  63      17.537  31.723   4.417  1.00 42.40           O  
ATOM    448  N   SER B  64      17.434  29.743   4.425  1.00 43.53           N  
ATOM    449  CA  SER B  64      18.242  29.919   3.222  1.00 43.53           C  
ATOM    450  C   SER B  64      17.372  29.929   1.969  1.00 43.53           C  
ATOM    451  CB  SER B  64      19.292  28.812   3.115  1.00 43.53           C  
ATOM    452  O   SER B  64      16.736  28.926   1.641  1.00 43.53           O  
ATOM    453  OG  SER B  64      18.686  27.534   3.199  1.00 43.53           O  
ATOM    454  N   VAL B  65      16.568  30.889   1.774  1.00 43.58           N  
ATOM    455  CA  VAL B  65      15.649  31.159   0.673  1.00 43.58           C  
ATOM    456  C   VAL B  65      16.363  30.949  -0.660  1.00 43.58           C  
ATOM    457  CB  VAL B  65      15.077  32.593   0.751  1.00 43.58           C  
ATOM    458  O   VAL B  65      15.720  30.702  -1.683  1.00 43.58           O  
ATOM    459  CG1 VAL B  65      14.066  32.832  -0.369  1.00 43.58           C  
ATOM    460  CG2 VAL B  65      14.436  32.838   2.115  1.00 43.58           C  
ATOM    461  N   GLY B  66      17.593  31.332  -0.748  1.00 42.72           N  
ATOM    462  CA  GLY B  66      17.980  31.697  -2.102  1.00 42.72           C  
ATOM    463  C   GLY B  66      18.165  30.498  -3.013  1.00 42.72           C  
ATOM    464  O   GLY B  66      18.477  30.653  -4.196  1.00 42.72           O  
ATOM    465  N   ALA B  67      18.872  29.443  -2.573  1.00 42.73           N  
ATOM    466  CA  ALA B  67      19.392  28.640  -3.676  1.00 42.73           C  
ATOM    467  C   ALA B  67      18.287  27.803  -4.314  1.00 42.73           C  
ATOM    468  CB  ALA B  67      20.525  27.738  -3.189  1.00 42.73           C  
ATOM    469  O   ALA B  67      17.261  27.535  -3.685  1.00 42.73           O  
ATOM    470  N   ALA B  68      18.098  27.766  -5.622  1.00 44.47           N  
ATOM    471  CA  ALA B  68      17.386  26.882  -6.541  1.00 44.47           C  
ATOM    472  C   ALA B  68      17.246  25.480  -5.956  1.00 44.47           C  
ATOM    473  CB  ALA B  68      18.104  26.825  -7.887  1.00 44.47           C  
ATOM    474  O   ALA B  68      18.168  24.975  -5.311  1.00 44.47           O  
ATOM    475  N   THR B  69      15.878  25.157  -5.567  1.00 47.63           N  
ATOM    476  CA  THR B  69      15.265  24.016  -4.897  1.00 47.63           C  
ATOM    477  C   THR B  69      15.770  22.704  -5.492  1.00 47.63           C  
ATOM    478  CB  THR B  69      13.729  24.070  -4.996  1.00 47.63           C  
ATOM    479  O   THR B  69      15.280  22.259  -6.532  1.00 47.63           O  
ATOM    480  CG2 THR B  69      13.083  23.028  -4.088  1.00 47.63           C  
ATOM    481  OG1 THR B  69      13.277  25.372  -4.607  1.00 47.63           O  
ATOM    482  N   ARG B  70      16.977  22.561  -6.004  1.00 52.23           N  
ATOM    483  CA  ARG B  70      17.308  21.163  -6.263  1.00 52.23           C  
ATOM    484  C   ARG B  70      17.051  20.302  -5.030  1.00 52.23           C  
ATOM    485  CB  ARG B  70      18.768  21.028  -6.701  1.00 52.23           C  
ATOM    486  O   ARG B  70      17.244  20.755  -3.900  1.00 52.23           O  
ATOM    487  CG  ARG B  70      19.126  19.649  -7.232  1.00 52.23           C  
ATOM    488  CD  ARG B  70      20.463  19.656  -7.961  1.00 52.23           C  
ATOM    489  NE  ARG B  70      20.626  18.470  -8.798  1.00 52.23           N  
ATOM    490  NH1 ARG B  70      22.011  19.494 -10.337  1.00 52.23           N  
ATOM    491  NH2 ARG B  70      21.436  17.290 -10.594  1.00 52.23           N  
ATOM    492  CZ  ARG B  70      21.357  18.421  -9.908  1.00 52.23           C  
ATOM    493  N   ALA B  71      16.166  19.317  -5.103  1.00 56.96           N  
ATOM    494  CA  ALA B  71      16.010  18.378  -3.994  1.00 56.96           C  
ATOM    495  C   ALA B  71      17.301  18.261  -3.189  1.00 56.96           C  
ATOM    496  CB  ALA B  71      15.585  17.007  -4.513  1.00 56.96           C  
ATOM    497  O   ALA B  71      18.391  18.171  -3.761  1.00 56.96           O  
ATOM    498  N   PRO B  72      17.246  18.664  -1.920  1.00 61.33           N  
ATOM    499  CA  PRO B  72      18.465  18.548  -1.116  1.00 61.33           C  
ATOM    500  C   PRO B  72      19.114  17.170  -1.225  1.00 61.33           C  
ATOM    501  CB  PRO B  72      17.972  18.808   0.310  1.00 61.33           C  
ATOM    502  O   PRO B  72      18.415  16.164  -1.378  1.00 61.33           O  
ATOM    503  CG  PRO B  72      16.488  18.654   0.236  1.00 61.33           C  
ATOM    504  CD  PRO B  72      16.070  18.741  -1.204  1.00 61.33           C  
ATOM    505  N   PRO B  73      20.385  17.064  -1.577  1.00 66.87           N  
ATOM    506  CA  PRO B  73      21.084  15.779  -1.645  1.00 66.87           C  
ATOM    507  C   PRO B  73      21.089  15.038  -0.309  1.00 66.87           C  
ATOM    508  CB  PRO B  73      22.505  16.171  -2.057  1.00 66.87           C  
ATOM    509  O   PRO B  73      21.452  13.861  -0.253  1.00 66.87           O  
ATOM    510  CG  PRO B  73      22.653  17.590  -1.611  1.00 66.87           C  
ATOM    511  CD  PRO B  73      21.288  18.212  -1.537  1.00 66.87           C  
ATOM    512  N   PHE B  74      20.473  15.651   0.683  1.00 84.57           N  
ATOM    513  CA  PHE B  74      20.598  15.033   1.998  1.00 84.57           C  
ATOM    514  C   PHE B  74      19.282  14.394   2.423  1.00 84.57           C  
ATOM    515  CB  PHE B  74      21.042  16.066   3.039  1.00 84.57           C  
ATOM    516  O   PHE B  74      18.208  14.847   2.022  1.00 84.57           O  
ATOM    517  CG  PHE B  74      21.260  15.489   4.411  1.00 84.57           C  
ATOM    518  CD1 PHE B  74      20.308  15.655   5.410  1.00 84.57           C  
ATOM    519  CD2 PHE B  74      22.418  14.780   4.703  1.00 84.57           C  
ATOM    520  CE1 PHE B  74      20.507  15.122   6.681  1.00 84.57           C  
ATOM    521  CE2 PHE B  74      22.624  14.244   5.971  1.00 84.57           C  
ATOM    522  CZ  PHE B  74      21.668  14.417   6.959  1.00 84.57           C  
ATOM    523  N   PRO B  75      19.361  13.357   3.154  1.00 91.82           N  
ATOM    524  CA  PRO B  75      18.154  12.712   3.676  1.00 91.82           C  
ATOM    525  C   PRO B  75      17.339  13.631   4.583  1.00 91.82           C  
ATOM    526  CB  PRO B  75      18.704  11.518   4.461  1.00 91.82           C  
ATOM    527  O   PRO B  75      17.906  14.468   5.290  1.00 91.82           O  
ATOM    528  CG  PRO B  75      20.071  11.290   3.902  1.00 91.82           C  
ATOM    529  CD  PRO B  75      20.619  12.606   3.429  1.00 91.82           C  
ATOM    530  N   LEU B  76      16.122  13.575   4.446  1.00 92.19           N  
ATOM    531  CA  LEU B  76      15.177  14.311   5.278  1.00 92.19           C  
ATOM    532  C   LEU B  76      14.350  13.359   6.135  1.00 92.19           C  
ATOM    533  CB  LEU B  76      14.253  15.169   4.410  1.00 92.19           C  
ATOM    534  O   LEU B  76      14.075  12.229   5.726  1.00 92.19           O  
ATOM    535  CG  LEU B  76      14.930  16.230   3.541  1.00 92.19           C  
ATOM    536  CD1 LEU B  76      13.918  16.864   2.593  1.00 92.19           C  
ATOM    537  CD2 LEU B  76      15.591  17.292   4.413  1.00 92.19           C  
ATOM    538  N   PRO B  77      13.961  13.742   7.240  1.00 92.15           N  
ATOM    539  CA  PRO B  77      13.291  12.842   8.182  1.00 92.15           C  
ATOM    540  C   PRO B  77      11.866  12.496   7.755  1.00 92.15           C  
ATOM    541  CB  PRO B  77      13.292  13.636   9.490  1.00 92.15           C  
ATOM    542  O   PRO B  77      11.146  13.355   7.239  1.00 92.15           O  
ATOM    543  CG  PRO B  77      13.288  15.070   9.066  1.00 92.15           C  
ATOM    544  CD  PRO B  77      14.071  15.192   7.790  1.00 92.15           C  
ATOM    545  N   CYS B  78      11.526  11.263   7.910  1.00 93.56           N  
ATOM    546  CA  CYS B  78      10.146  10.828   7.729  1.00 93.56           C  
ATOM    547  C   CYS B  78       9.214  11.558   8.688  1.00 93.56           C  
ATOM    548  CB  CYS B  78      10.028   9.319   7.940  1.00 93.56           C  
ATOM    549  O   CYS B  78       9.472  11.612   9.892  1.00 93.56           O  
ATOM    550  SG  CYS B  78       8.330   8.707   7.885  1.00 93.56           S  
ATOM    551  N   PRO B  79       8.121  12.102   8.291  1.00 91.60           N  
ATOM    552  CA  PRO B  79       7.199  12.868   9.134  1.00 91.60           C  
ATOM    553  C   PRO B  79       6.545  12.015  10.218  1.00 91.60           C  
ATOM    554  CB  PRO B  79       6.156  13.381   8.139  1.00 91.60           C  
ATOM    555  O   PRO B  79       5.995  12.552  11.183  1.00 91.60           O  
ATOM    556  CG  PRO B  79       6.873  13.439   6.829  1.00 91.60           C  
ATOM    557  CD  PRO B  79       7.836  12.289   6.761  1.00 91.60           C  
ATOM    558  N   GLN B  80       6.691  10.764  10.116  1.00 88.72           N  
ATOM    559  CA  GLN B  80       6.009   9.899  11.073  1.00 88.72           C  
ATOM    560  C   GLN B  80       6.998   9.281  12.057  1.00 88.72           C  
ATOM    561  CB  GLN B  80       5.234   8.799  10.347  1.00 88.72           C  
ATOM    562  O   GLN B  80       6.808   9.366  13.272  1.00 88.72           O  
ATOM    563  CG  GLN B  80       4.287   8.018  11.247  1.00 88.72           C  
ATOM    564  CD  GLN B  80       3.320   7.146  10.467  1.00 88.72           C  
ATOM    565  NE2 GLN B  80       2.827   6.090  11.105  1.00 88.72           N  
ATOM    566  OE1 GLN B  80       3.020   7.420   9.301  1.00 88.72           O  
ATOM    567  N   CYS B  81       8.163   8.697  11.604  1.00 90.44           N  
ATOM    568  CA  CYS B  81       9.061   7.964  12.489  1.00 90.44           C  
ATOM    569  C   CYS B  81      10.414   8.658  12.591  1.00 90.44           C  
ATOM    570  CB  CYS B  81       9.249   6.530  11.994  1.00 90.44           C  
ATOM    571  O   CYS B  81      11.270   8.247  13.375  1.00 90.44           O  
ATOM    572  SG  CYS B  81      10.200   6.408  10.463  1.00 90.44           S  
ATOM    573  N   ARG B  82      10.754   9.586  11.693  1.00 91.50           N  
ATOM    574  CA  ARG B  82      11.927  10.455  11.710  1.00 91.50           C  
ATOM    575  C   ARG B  82      13.141   9.748  11.118  1.00 91.50           C  
ATOM    576  CB  ARG B  82      12.233  10.917  13.136  1.00 91.50           C  
ATOM    577  O   ARG B  82      14.256  10.270  11.169  1.00 91.50           O  
ATOM    578  CG  ARG B  82      11.186  11.852  13.719  1.00 91.50           C  
ATOM    579  CD  ARG B  82      11.614  12.406  15.071  1.00 91.50           C  
ATOM    580  NE  ARG B  82      11.410  11.433  16.141  1.00 91.50           N  
ATOM    581  NH1 ARG B  82      12.725  12.543  17.683  1.00 91.50           N  
ATOM    582  NH2 ARG B  82      11.692  10.578  18.254  1.00 91.50           N  
ATOM    583  CZ  ARG B  82      11.943  11.520  17.357  1.00 91.50           C  
ATOM    584  N   GLU B  83      12.990   8.550  10.621  1.00 92.87           N  
ATOM    585  CA  GLU B  83      14.093   7.926   9.896  1.00 92.87           C  
ATOM    586  C   GLU B  83      14.458   8.726   8.650  1.00 92.87           C  
ATOM    587  CB  GLU B  83      13.737   6.487   9.512  1.00 92.87           C  
ATOM    588  O   GLU B  83      13.579   9.251   7.963  1.00 92.87           O  
ATOM    589  CG  GLU B  83      14.928   5.663   9.044  1.00 92.87           C  
ATOM    590  CD  GLU B  83      14.613   4.183   8.896  1.00 92.87           C  
ATOM    591  OE1 GLU B  83      15.363   3.470   8.191  1.00 92.87           O  
ATOM    592  OE2 GLU B  83      13.606   3.733   9.487  1.00 92.87           O  
ATOM    593  N   PRO B  84      15.693   8.819   8.410  1.00 94.28           N  
ATOM    594  CA  PRO B  84      16.131   9.586   7.242  1.00 94.28           C  
ATOM    595  C   PRO B  84      15.619   9.003   5.927  1.00 94.28           C  
ATOM    596  CB  PRO B  84      17.658   9.504   7.318  1.00 94.28           C  
ATOM    597  O   PRO B  84      15.625   7.783   5.745  1.00 94.28           O  
ATOM    598  CG  PRO B  84      17.946   9.041   8.710  1.00 94.28           C  
ATOM    599  CD  PRO B  84      16.742   8.308   9.228  1.00 94.28           C  
ATOM    600  N   ALA B  85      15.168   9.821   5.071  1.00 94.39           N  
ATOM    601  CA  ALA B  85      14.669   9.433   3.755  1.00 94.39           C  
ATOM    602  C   ALA B  85      15.115  10.425   2.685  1.00 94.39           C  
ATOM    603  CB  ALA B  85      13.146   9.324   3.774  1.00 94.39           C  
ATOM    604  O   ALA B  85      15.223  11.625   2.948  1.00 94.39           O  
ATOM    605  N   ARG B  86      15.334   9.889   1.495  1.00 92.54           N  
ATOM    606  CA  ARG B  86      15.763  10.739   0.389  1.00 92.54           C  
ATOM    607  C   ARG B  86      14.602  11.038  -0.554  1.00 92.54           C  
ATOM    608  CB  ARG B  86      16.908  10.081  -0.383  1.00 92.54           C  
ATOM    609  O   ARG B  86      13.938  10.120  -1.040  1.00 92.54           O  
ATOM    610  CG  ARG B  86      18.199   9.964   0.411  1.00 92.54           C  
ATOM    611  CD  ARG B  86      19.284   9.244  -0.378  1.00 92.54           C  
ATOM    612  NE  ARG B  86      20.392   8.834   0.479  1.00 92.54           N  
ATOM    613  NH1 ARG B  86      20.875   6.914  -0.712  1.00 92.54           N  
ATOM    614  NH2 ARG B  86      22.108   7.459   1.142  1.00 92.54           N  
ATOM    615  CZ  ARG B  86      21.122   7.737   0.301  1.00 92.54           C  
ATOM    616  N   PRO B  87      14.380  12.284  -0.826  1.00 93.22           N  
ATOM    617  CA  PRO B  87      13.302  12.669  -1.741  1.00 93.22           C  
ATOM    618  C   PRO B  87      13.402  11.972  -3.096  1.00 93.22           C  
ATOM    619  CB  PRO B  87      13.489  14.181  -1.889  1.00 93.22           C  
ATOM    620  O   PRO B  87      12.379  11.694  -3.727  1.00 93.22           O  
ATOM    621  CG  PRO B  87      14.115  14.617  -0.604  1.00 93.22           C  
ATOM    622  CD  PRO B  87      15.055  13.541  -0.142  1.00 93.22           C  
ATOM    623  N   SER B  88      14.624  11.617  -3.571  1.00 91.88           N  
ATOM    624  CA  SER B  88      14.856  10.980  -4.863  1.00 91.88           C  
ATOM    625  C   SER B  88      14.450   9.510  -4.836  1.00 91.88           C  
ATOM    626  CB  SER B  88      16.326  11.103  -5.265  1.00 91.88           C  
ATOM    627  O   SER B  88      14.345   8.870  -5.884  1.00 91.88           O  
ATOM    628  OG  SER B  88      17.165  10.495  -4.299  1.00 91.88           O  
ATOM    629  N   GLN B  89      14.100   9.031  -3.669  1.00 93.41           N  
ATOM    630  CA  GLN B  89      13.825   7.603  -3.549  1.00 93.41           C  
ATOM    631  C   GLN B  89      12.356   7.351  -3.222  1.00 93.41           C  
ATOM    632  CB  GLN B  89      14.716   6.973  -2.477  1.00 93.41           C  
ATOM    633  O   GLN B  89      12.005   6.299  -2.684  1.00 93.41           O  
ATOM    634  CG  GLN B  89      16.200   6.997  -2.819  1.00 93.41           C  
ATOM    635  CD  GLN B  89      16.562   6.026  -3.928  1.00 93.41           C  
ATOM    636  NE2 GLN B  89      17.335   6.498  -4.900  1.00 93.41           N  
ATOM    637  OE1 GLN B  89      16.150   4.862  -3.911  1.00 93.41           O  
ATOM    638  N   LEU B  90      11.556   8.339  -3.454  1.00 95.93           N  
ATOM    639  CA  LEU B  90      10.121   8.131  -3.291  1.00 95.93           C  
ATOM    640  C   LEU B  90       9.606   7.091  -4.280  1.00 95.93           C  
ATOM    641  CB  LEU B  90       9.364   9.449  -3.477  1.00 95.93           C  
ATOM    642  O   LEU B  90      10.029   7.067  -5.438  1.00 95.93           O  
ATOM    643  CG  LEU B  90       9.565  10.506  -2.391  1.00 95.93           C  
ATOM    644  CD1 LEU B  90       8.873  11.807  -2.783  1.00 95.93           C  
ATOM    645  CD2 LEU B  90       9.044  10.001  -1.049  1.00 95.93           C  
ATOM    646  N   ARG B  91       8.764   6.230  -3.767  1.00 96.82           N  
ATOM    647  CA  ARG B  91       8.193   5.165  -4.584  1.00 96.82           C  
ATOM    648  C   ARG B  91       6.669   5.214  -4.561  1.00 96.82           C  
ATOM    649  CB  ARG B  91       8.680   3.797  -4.102  1.00 96.82           C  
ATOM    650  O   ARG B  91       6.062   5.311  -3.492  1.00 96.82           O  
ATOM    651  CG  ARG B  91       8.218   2.637  -4.970  1.00 96.82           C  
ATOM    652  CD  ARG B  91       8.710   1.300  -4.434  1.00 96.82           C  
ATOM    653  NE  ARG B  91      10.168   1.213  -4.459  1.00 96.82           N  
ATOM    654  NH1 ARG B  91      10.289  -0.615  -3.052  1.00 96.82           N  
ATOM    655  NH2 ARG B  91      12.206   0.318  -3.895  1.00 96.82           N  
ATOM    656  CZ  ARG B  91      10.884   0.306  -3.802  1.00 96.82           C  
ATOM    657  N   PRO B  92       6.061   5.157  -5.724  1.00 96.39           N  
ATOM    658  CA  PRO B  92       4.596   5.126  -5.743  1.00 96.39           C  
ATOM    659  C   PRO B  92       4.022   3.902  -5.033  1.00 96.39           C  
ATOM    660  CB  PRO B  92       4.264   5.097  -7.237  1.00 96.39           C  
ATOM    661  O   PRO B  92       4.602   2.815  -5.103  1.00 96.39           O  
ATOM    662  CG  PRO B  92       5.477   5.654  -7.909  1.00 96.39           C  
ATOM    663  CD  PRO B  92       6.683   5.295  -7.090  1.00 96.39           C  
ATOM    664  N   ASN B  93       3.004   4.114  -4.198  1.00 96.60           N  
ATOM    665  CA  ASN B  93       2.254   3.020  -3.590  1.00 96.60           C  
ATOM    666  C   ASN B  93       0.940   2.765  -4.324  1.00 96.60           C  
ATOM    667  CB  ASN B  93       1.989   3.308  -2.111  1.00 96.60           C  
ATOM    668  O   ASN B  93      -0.117   3.230  -3.893  1.00 96.60           O  
ATOM    669  CG  ASN B  93       1.581   2.068  -1.339  1.00 96.60           C  
ATOM    670  ND2 ASN B  93       1.870   2.055  -0.043  1.00 96.60           N  
ATOM    671  OD1 ASN B  93       1.011   1.131  -1.903  1.00 96.60           O  
ATOM    672  N   ARG B  94       1.007   1.980  -5.368  1.00 92.32           N  
ATOM    673  CA  ARG B  94      -0.078   1.782  -6.324  1.00 92.32           C  
ATOM    674  C   ARG B  94      -1.271   1.099  -5.665  1.00 92.32           C  
ATOM    675  CB  ARG B  94       0.403   0.958  -7.520  1.00 92.32           C  
ATOM    676  O   ARG B  94      -2.420   1.467  -5.915  1.00 92.32           O  
ATOM    677  CG  ARG B  94       1.424   1.673  -8.391  1.00 92.32           C  
ATOM    678  CD  ARG B  94       1.693   0.915  -9.683  1.00 92.32           C  
ATOM    679  NE  ARG B  94       2.546   1.680 -10.589  1.00 92.32           N  
ATOM    680  NH1 ARG B  94       4.525   0.751  -9.843  1.00 92.32           N  
ATOM    681  NH2 ARG B  94       4.549   2.328 -11.507  1.00 92.32           N  
ATOM    682  CZ  ARG B  94       3.871   1.584 -10.644  1.00 92.32           C  
ATOM    683  N   GLN B  95      -0.962   0.158  -4.872  1.00 91.41           N  
ATOM    684  CA  GLN B  95      -2.048  -0.585  -4.240  1.00 91.41           C  
ATOM    685  C   GLN B  95      -2.794   0.283  -3.231  1.00 91.41           C  
ATOM    686  CB  GLN B  95      -1.511  -1.843  -3.556  1.00 91.41           C  
ATOM    687  O   GLN B  95      -4.024   0.249  -3.166  1.00 91.41           O  
ATOM    688  CG  GLN B  95      -1.155  -2.965  -4.522  1.00 91.41           C  
ATOM    689  CD  GLN B  95       0.274  -2.875  -5.024  1.00 91.41           C  
ATOM    690  NE2 GLN B  95       0.786  -3.980  -5.556  1.00 91.41           N  
ATOM    691  OE1 GLN B  95       0.912  -1.822  -4.936  1.00 91.41           O  
ATOM    692  N   LEU B  96      -2.033   1.022  -2.514  1.00 94.70           N  
ATOM    693  CA  LEU B  96      -2.657   1.949  -1.576  1.00 94.70           C  
ATOM    694  C   LEU B  96      -3.504   2.980  -2.313  1.00 94.70           C  
ATOM    695  CB  LEU B  96      -1.594   2.654  -0.730  1.00 94.70           C  
ATOM    696  O   LEU B  96      -4.575   3.365  -1.838  1.00 94.70           O  
ATOM    697  CG  LEU B  96      -2.109   3.549   0.398  1.00 94.70           C  
ATOM    698  CD1 LEU B  96      -3.021   2.756   1.329  1.00 94.70           C  
ATOM    699  CD2 LEU B  96      -0.944   4.157   1.173  1.00 94.70           C  
ATOM    700  N   ALA B  97      -3.054   3.406  -3.461  1.00 95.83           N  
ATOM    701  CA  ALA B  97      -3.831   4.322  -4.291  1.00 95.83           C  
ATOM    702  C   ALA B  97      -5.164   3.700  -4.696  1.00 95.83           C  
ATOM    703  CB  ALA B  97      -3.035   4.721  -5.531  1.00 95.83           C  
ATOM    704  O   ALA B  97      -6.208   4.351  -4.622  1.00 95.83           O  
ATOM    705  N   ALA B  98      -5.093   2.472  -5.073  1.00 93.62           N  
ATOM    706  CA  ALA B  98      -6.298   1.760  -5.491  1.00 93.62           C  
ATOM    707  C   ALA B  98      -7.276   1.609  -4.329  1.00 93.62           C  
ATOM    708  CB  ALA B  98      -5.937   0.391  -6.060  1.00 93.62           C  
ATOM    709  O   ALA B  98      -8.481   1.815  -4.492  1.00 93.62           O  
ATOM    710  N   VAL B  99      -6.767   1.274  -3.190  1.00 92.91           N  
ATOM    711  CA  VAL B  99      -7.593   1.124  -1.997  1.00 92.91           C  
ATOM    712  C   VAL B  99      -8.270   2.452  -1.666  1.00 92.91           C  
ATOM    713  CB  VAL B  99      -6.763   0.633  -0.789  1.00 92.91           C  
ATOM    714  O   VAL B  99      -9.478   2.497  -1.425  1.00 92.91           O  
ATOM    715  CG1 VAL B  99      -7.572   0.740   0.502  1.00 92.91           C  
ATOM    716  CG2 VAL B  99      -6.294  -0.803  -1.013  1.00 92.91           C  
ATOM    717  N   ALA B 100      -7.531   3.501  -1.669  1.00 93.80           N  
ATOM    718  CA  ALA B 100      -8.071   4.823  -1.363  1.00 93.80           C  
ATOM    719  C   ALA B 100      -9.158   5.216  -2.360  1.00 93.80           C  
ATOM    720  CB  ALA B 100      -6.956   5.866  -1.358  1.00 93.80           C  
ATOM    721  O   ALA B 100     -10.201   5.747  -1.974  1.00 93.80           O  
ATOM    722  N   THR B 101      -8.942   4.936  -3.612  1.00 93.37           N  
ATOM    723  CA  THR B 101      -9.907   5.247  -4.660  1.00 93.37           C  
ATOM    724  C   THR B 101     -11.211   4.486  -4.437  1.00 93.37           C  
ATOM    725  CB  THR B 101      -9.346   4.912  -6.054  1.00 93.37           C  
ATOM    726  O   THR B 101     -12.297   5.059  -4.547  1.00 93.37           O  
ATOM    727  CG2 THR B 101     -10.391   5.151  -7.139  1.00 93.37           C  
ATOM    728  OG1 THR B 101      -8.205   5.739  -6.315  1.00 93.37           O  
ATOM    729  N   LEU B 102     -11.106   3.251  -4.101  1.00 89.69           N  
ATOM    730  CA  LEU B 102     -12.285   2.428  -3.857  1.00 89.69           C  
ATOM    731  C   LEU B 102     -13.064   2.940  -2.649  1.00 89.69           C  
ATOM    732  CB  LEU B 102     -11.883   0.967  -3.638  1.00 89.69           C  
ATOM    733  O   LEU B 102     -14.293   3.032  -2.692  1.00 89.69           O  
ATOM    734  CG  LEU B 102     -11.428   0.196  -4.878  1.00 89.69           C  
ATOM    735  CD1 LEU B 102     -10.851  -1.158  -4.478  1.00 89.69           C  
ATOM    736  CD2 LEU B 102     -12.585   0.023  -5.855  1.00 89.69           C  
ATOM    737  N   LEU B 103     -12.386   3.301  -1.642  1.00 88.70           N  
ATOM    738  CA  LEU B 103     -13.040   3.792  -0.435  1.00 88.70           C  
ATOM    739  C   LEU B 103     -13.741   5.121  -0.698  1.00 88.70           C  
ATOM    740  CB  LEU B 103     -12.023   3.955   0.698  1.00 88.70           C  
ATOM    741  O   LEU B 103     -14.806   5.388  -0.136  1.00 88.70           O  
ATOM    742  CG  LEU B 103     -11.510   2.665   1.339  1.00 88.70           C  
ATOM    743  CD1 LEU B 103     -10.371   2.970   2.307  1.00 88.70           C  
ATOM    744  CD2 LEU B 103     -12.643   1.935   2.052  1.00 88.70           C  
ATOM    745  N   ARG B 104     -13.159   5.945  -1.448  1.00 86.78           N  
ATOM    746  CA  ARG B 104     -13.755   7.231  -1.797  1.00 86.78           C  
ATOM    747  C   ARG B 104     -15.093   7.040  -2.503  1.00 86.78           C  
ATOM    748  CB  ARG B 104     -12.806   8.042  -2.681  1.00 86.78           C  
ATOM    749  O   ARG B 104     -16.031   7.809  -2.284  1.00 86.78           O  
ATOM    750  CG  ARG B 104     -11.680   8.721  -1.917  1.00 86.78           C  
ATOM    751  CD  ARG B 104     -10.768   9.514  -2.842  1.00 86.78           C  
ATOM    752  NE  ARG B 104      -9.587  10.009  -2.141  1.00 86.78           N  
ATOM    753  NH1 ARG B 104      -8.109   9.500  -3.841  1.00 86.78           N  
ATOM    754  NH2 ARG B 104      -7.349  10.468  -1.907  1.00 86.78           N  
ATOM    755  CZ  ARG B 104      -8.351   9.991  -2.631  1.00 86.78           C  
ATOM    756  N   ARG B 105     -15.131   6.030  -3.349  1.00 81.00           N  
ATOM    757  CA  ARG B 105     -16.352   5.746  -4.096  1.00 81.00           C  
ATOM    758  C   ARG B 105     -17.470   5.288  -3.165  1.00 81.00           C  
ATOM    759  CB  ARG B 105     -16.093   4.685  -5.167  1.00 81.00           C  
ATOM    760  O   ARG B 105     -18.645   5.560  -3.417  1.00 81.00           O  
ATOM    761  CG  ARG B 105     -15.225   5.169  -6.317  1.00 81.00           C  
ATOM    762  CD  ARG B 105     -14.828   4.027  -7.243  1.00 81.00           C  
ATOM    763  NE  ARG B 105     -15.986   3.464  -7.932  1.00 81.00           N  
ATOM    764  NH1 ARG B 105     -14.900   1.548  -8.628  1.00 81.00           N  
ATOM    765  NH2 ARG B 105     -17.103   1.883  -9.166  1.00 81.00           N  
ATOM    766  CZ  ARG B 105     -15.994   2.300  -8.574  1.00 81.00           C  
ATOM    767  N   PHE B 106     -17.128   4.592  -2.132  1.00 73.93           N  
ATOM    768  CA  PHE B 106     -18.099   4.047  -1.190  1.00 73.93           C  
ATOM    769  C   PHE B 106     -18.597   5.129  -0.239  1.00 73.93           C  
ATOM    770  CB  PHE B 106     -17.488   2.890  -0.394  1.00 73.93           C  
ATOM    771  O   PHE B 106     -19.764   5.127   0.156  1.00 73.93           O  
ATOM    772  CG  PHE B 106     -18.456   2.219   0.543  1.00 73.93           C  
ATOM    773  CD1 PHE B 106     -18.411   2.472   1.908  1.00 73.93           C  
ATOM    774  CD2 PHE B 106     -19.410   1.335   0.057  1.00 73.93           C  
ATOM    775  CE1 PHE B 106     -19.306   1.853   2.778  1.00 73.93           C  
ATOM    776  CE2 PHE B 106     -20.308   0.713   0.920  1.00 73.93           C  
ATOM    777  CZ  PHE B 106     -20.253   0.972   2.280  1.00 73.93           C  
ATOM    778  N   SER B 107     -17.720   5.940   0.488  1.00 65.84           N  
ATOM    779  CA  SER B 107     -18.042   6.963   1.477  1.00 65.84           C  
ATOM    780  C   SER B 107     -18.862   8.091   0.859  1.00 65.84           C  
ATOM    781  CB  SER B 107     -16.765   7.531   2.097  1.00 65.84           C  
ATOM    782  O   SER B 107     -19.617   8.771   1.556  1.00 65.84           O  
ATOM    783  OG  SER B 107     -16.050   6.523   2.790  1.00 65.84           O  
ATOM    784  N   LEU B 108     -18.452   8.597  -0.332  1.00 52.30           N  
ATOM    785  CA  LEU B 108     -19.101   9.751  -0.944  1.00 52.30           C  
ATOM    786  C   LEU B 108     -20.520   9.406  -1.385  1.00 52.30           C  
ATOM    787  CB  LEU B 108     -18.289  10.250  -2.142  1.00 52.30           C  
ATOM    788  O   LEU B 108     -20.722   8.479  -2.172  1.00 52.30           O  
ATOM    789  CG  LEU B 108     -16.929  10.873  -1.827  1.00 52.30           C  
ATOM    790  CD1 LEU B 108     -16.171  11.173  -3.116  1.00 52.30           C  
ATOM    791  CD2 LEU B 108     -17.100  12.139  -0.994  1.00 52.30           C  
ATOM    792  N   PRO B 109     -21.427   9.310  -0.343  1.00 44.34           N  
ATOM    793  CA  PRO B 109     -22.705   9.295  -1.058  1.00 44.34           C  
ATOM    794  C   PRO B 109     -22.729  10.254  -2.246  1.00 44.34           C  
ATOM    795  CB  PRO B 109     -23.712   9.726   0.012  1.00 44.34           C  
ATOM    796  O   PRO B 109     -21.954  11.213  -2.286  1.00 44.34           O  
ATOM    797  CG  PRO B 109     -22.927   9.759   1.284  1.00 44.34           C  
ATOM    798  CD  PRO B 109     -21.468   9.656   0.946  1.00 44.34           C  
ATOM    799  N   ALA B 110     -23.179   9.940  -3.472  1.00 38.94           N  
ATOM    800  CA  ALA B 110     -23.321  10.962  -4.506  1.00 38.94           C  
ATOM    801  C   ALA B 110     -23.583  12.333  -3.890  1.00 38.94           C  
ATOM    802  CB  ALA B 110     -24.445  10.591  -5.470  1.00 38.94           C  
ATOM    803  O   ALA B 110     -24.733  12.693  -3.628  1.00 38.94           O  
ATOM    804  N   ALA B 111     -23.065  12.635  -2.711  1.00 39.37           N  
ATOM    805  CA  ALA B 111     -23.469  13.949  -2.217  1.00 39.37           C  
ATOM    806  C   ALA B 111     -23.056  15.052  -3.188  1.00 39.37           C  
ATOM    807  CB  ALA B 111     -22.869  14.206  -0.837  1.00 39.37           C  
ATOM    808  O   ALA B 111     -22.074  14.907  -3.920  1.00 39.37           O  
ATOM    809  N   ALA B 112     -23.896  15.908  -3.566  1.00 40.87           N  
ATOM    810  CA  ALA B 112     -23.653  17.179  -4.243  1.00 40.87           C  
ATOM    811  C   ALA B 112     -22.421  17.877  -3.675  1.00 40.87           C  
ATOM    812  CB  ALA B 112     -24.876  18.087  -4.126  1.00 40.87           C  
ATOM    813  O   ALA B 112     -22.088  17.703  -2.501  1.00 40.87           O  
ATOM    814  N   PRO B 113     -21.378  18.374  -4.374  1.00 39.88           N  
ATOM    815  CA  PRO B 113     -20.100  18.992  -4.014  1.00 39.88           C  
ATOM    816  C   PRO B 113     -20.148  19.706  -2.665  1.00 39.88           C  
ATOM    817  CB  PRO B 113     -19.857  19.988  -5.150  1.00 39.88           C  
ATOM    818  O   PRO B 113     -19.110  19.896  -2.025  1.00 39.88           O  
ATOM    819  CG  PRO B 113     -20.990  19.768  -6.100  1.00 39.88           C  
ATOM    820  CD  PRO B 113     -21.974  18.832  -5.459  1.00 39.88           C  
ATOM    821  N   GLY B 114     -21.209  20.466  -2.309  1.00 38.84           N  
ATOM    822  CA  GLY B 114     -21.089  21.588  -1.391  1.00 38.84           C  
ATOM    823  C   GLY B 114     -20.856  21.161   0.046  1.00 38.84           C  
ATOM    824  O   GLY B 114     -20.007  21.728   0.737  1.00 38.84           O  
ATOM    825  N   GLU B 115     -21.832  20.608   0.838  1.00 41.72           N  
ATOM    826  CA  GLU B 115     -21.966  20.677   2.290  1.00 41.72           C  
ATOM    827  C   GLU B 115     -21.147  19.584   2.972  1.00 41.72           C  
ATOM    828  CB  GLU B 115     -23.437  20.566   2.701  1.00 41.72           C  
ATOM    829  O   GLU B 115     -20.895  19.650   4.177  1.00 41.72           O  
ATOM    830  CG  GLU B 115     -24.293  21.738   2.245  1.00 41.72           C  
ATOM    831  CD  GLU B 115     -24.591  22.731   3.358  1.00 41.72           C  
ATOM    832  OE1 GLU B 115     -24.144  23.897   3.267  1.00 41.72           O  
ATOM    833  OE2 GLU B 115     -25.277  22.340   4.328  1.00 41.72           O  
ATOM    834  N   HIS B 116     -21.018  18.379   2.375  1.00 44.93           N  
ATOM    835  CA  HIS B 116     -20.681  17.169   3.117  1.00 44.93           C  
ATOM    836  C   HIS B 116     -19.171  17.019   3.271  1.00 44.93           C  
ATOM    837  CB  HIS B 116     -21.263  15.936   2.424  1.00 44.93           C  
ATOM    838  O   HIS B 116     -18.693  16.013   3.800  1.00 44.93           O  
ATOM    839  CG  HIS B 116     -22.718  15.725   2.697  1.00 44.93           C  
ATOM    840  CD2 HIS B 116     -23.807  15.933   1.920  1.00 44.93           C  
ATOM    841  ND1 HIS B 116     -23.188  15.246   3.900  1.00 44.93           N  
ATOM    842  CE1 HIS B 116     -24.507  15.167   3.851  1.00 44.93           C  
ATOM    843  NE2 HIS B 116     -24.908  15.577   2.660  1.00 44.93           N  
ATOM    844  N   GLY B 117     -18.323  17.893   2.787  1.00 43.81           N  
ATOM    845  CA  GLY B 117     -16.880  17.813   2.954  1.00 43.81           C  
ATOM    846  C   GLY B 117     -16.454  17.704   4.406  1.00 43.81           C  
ATOM    847  O   GLY B 117     -15.503  16.988   4.726  1.00 43.81           O  
ATOM    848  N   SER B 118     -17.156  18.459   5.279  1.00 45.13           N  
ATOM    849  CA  SER B 118     -16.664  18.627   6.642  1.00 45.13           C  
ATOM    850  C   SER B 118     -16.905  17.373   7.476  1.00 45.13           C  
ATOM    851  CB  SER B 118     -17.333  19.830   7.309  1.00 45.13           C  
ATOM    852  O   SER B 118     -16.027  16.940   8.224  1.00 45.13           O  
ATOM    853  OG  SER B 118     -17.062  19.848   8.700  1.00 45.13           O  
ATOM    854  N   GLN B 119     -18.142  16.736   7.359  1.00 42.74           N  
ATOM    855  CA  GLN B 119     -18.465  15.575   8.182  1.00 42.74           C  
ATOM    856  C   GLN B 119     -17.662  14.352   7.749  1.00 42.74           C  
ATOM    857  CB  GLN B 119     -19.963  15.270   8.116  1.00 42.74           C  
ATOM    858  O   GLN B 119     -17.170  13.597   8.589  1.00 42.74           O  
ATOM    859  CG  GLN B 119     -20.409  14.169   9.068  1.00 42.74           C  
ATOM    860  CD  GLN B 119     -20.951  14.710  10.378  1.00 42.74           C  
ATOM    861  NE2 GLN B 119     -20.307  14.346  11.482  1.00 42.74           N  
ATOM    862  OE1 GLN B 119     -21.941  15.449  10.397  1.00 42.74           O  
ATOM    863  N   ALA B 120     -17.575  14.165   6.505  1.00 48.20           N  
ATOM    864  CA  ALA B 120     -16.783  13.070   5.950  1.00 48.20           C  
ATOM    865  C   ALA B 120     -15.322  13.178   6.377  1.00 48.20           C  
ATOM    866  CB  ALA B 120     -16.890  13.055   4.427  1.00 48.20           C  
ATOM    867  O   ALA B 120     -14.688  12.172   6.704  1.00 48.20           O  
ATOM    868  N   ALA B 121     -14.843  14.444   6.378  1.00 49.35           N  
ATOM    869  CA  ALA B 121     -13.479  14.720   6.822  1.00 49.35           C  
ATOM    870  C   ALA B 121     -13.301  14.370   8.297  1.00 49.35           C  
ATOM    871  CB  ALA B 121     -13.127  16.186   6.580  1.00 49.35           C  
ATOM    872  O   ALA B 121     -12.272  13.815   8.690  1.00 49.35           O  
ATOM    873  N   ALA B 122     -14.385  14.734   9.094  1.00 46.21           N  
ATOM    874  CA  ALA B 122     -14.335  14.462  10.528  1.00 46.21           C  
ATOM    875  C   ALA B 122     -14.336  12.961  10.802  1.00 46.21           C  
ATOM    876  CB  ALA B 122     -15.510  15.130  11.238  1.00 46.21           C  
ATOM    877  O   ALA B 122     -13.603  12.481  11.670  1.00 46.21           O  
ATOM    878  N   ALA B 123     -15.252  12.244  10.187  1.00 48.05           N  
ATOM    879  CA  ALA B 123     -15.324  10.794  10.345  1.00 48.05           C  
ATOM    880  C   ALA B 123     -14.024  10.129   9.902  1.00 48.05           C  
ATOM    881  CB  ALA B 123     -16.502  10.230   9.555  1.00 48.05           C  
ATOM    882  O   ALA B 123     -13.562   9.173  10.531  1.00 48.05           O  
ATOM    883  N   ARG B 124     -13.429  10.760   8.897  1.00 53.15           N  
ATOM    884  CA  ARG B 124     -12.188  10.296   8.285  1.00 53.15           C  
ATOM    885  C   ARG B 124     -11.007  10.490   9.230  1.00 53.15           C  
ATOM    886  CB  ARG B 124     -11.931  11.030   6.967  1.00 53.15           C  
ATOM    887  O   ARG B 124     -10.150   9.612   9.348  1.00 53.15           O  
ATOM    888  CG  ARG B 124     -12.757  10.510   5.801  1.00 53.15           C  
ATOM    889  CD  ARG B 124     -12.450  11.261   4.513  1.00 53.15           C  
ATOM    890  NE  ARG B 124     -13.349  10.865   3.432  1.00 53.15           N  
ATOM    891  NH1 ARG B 124     -13.603  13.000   2.585  1.00 53.15           N  
ATOM    892  NH2 ARG B 124     -14.681  11.234   1.598  1.00 53.15           N  
ATOM    893  CZ  ARG B 124     -13.875  11.701   2.541  1.00 53.15           C  
ATOM    894  N   ALA B 125     -10.927  11.655   9.872  1.00 51.43           N  
ATOM    895  CA  ALA B 125      -9.929  11.958  10.894  1.00 51.43           C  
ATOM    896  C   ALA B 125     -10.031  10.986  12.066  1.00 51.43           C  
ATOM    897  CB  ALA B 125     -10.087  13.395  11.384  1.00 51.43           C  
ATOM    898  O   ALA B 125      -9.013  10.565  12.622  1.00 51.43           O  
ATOM    899  N   ALA B 126     -11.238  10.522  12.226  1.00 48.11           N  
ATOM    900  CA  ALA B 126     -11.512   9.645  13.362  1.00 48.11           C  
ATOM    901  C   ALA B 126     -10.995   8.233  13.102  1.00 48.11           C  
ATOM    902  CB  ALA B 126     -13.009   9.614  13.660  1.00 48.11           C  
ATOM    903  O   ALA B 126     -10.630   7.517  14.038  1.00 48.11           O  
ATOM    904  N   ALA B 127     -10.759   7.942  11.831  1.00 55.36           N  
ATOM    905  CA  ALA B 127     -10.376   6.570  11.506  1.00 55.36           C  
ATOM    906  C   ALA B 127      -8.861   6.395  11.563  1.00 55.36           C  
ATOM    907  CB  ALA B 127     -10.901   6.184  10.126  1.00 55.36           C  
ATOM    908  O   ALA B 127      -8.366   5.308  11.868  1.00 55.36           O  
ATOM    909  N   ALA B 128      -8.009   7.439  11.303  1.00 58.75           N  
ATOM    910  CA  ALA B 128      -6.555   7.353  11.423  1.00 58.75           C  
ATOM    911  C   ALA B 128      -6.122   7.407  12.885  1.00 58.75           C  
ATOM    912  CB  ALA B 128      -5.889   8.475  10.632  1.00 58.75           C  
ATOM    913  O   ALA B 128      -6.558   8.283  13.637  1.00 58.75           O  
ATOM    914  N   ARG B 129      -5.362   6.262  13.385  1.00 61.59           N  
ATOM    915  CA  ARG B 129      -5.058   6.192  14.811  1.00 61.59           C  
ATOM    916  C   ARG B 129      -3.554   6.258  15.054  1.00 61.59           C  
ATOM    917  CB  ARG B 129      -5.632   4.912  15.421  1.00 61.59           C  
ATOM    918  O   ARG B 129      -2.766   5.783  14.233  1.00 61.59           O  
ATOM    919  CG  ARG B 129      -7.151   4.849  15.405  1.00 61.59           C  
ATOM    920  CD  ARG B 129      -7.670   3.574  16.055  1.00 61.59           C  
ATOM    921  NE  ARG B 129      -9.129   3.525  16.056  1.00 61.59           N  
ATOM    922  NH1 ARG B 129      -9.376   4.775  17.983  1.00 61.59           N  
ATOM    923  NH2 ARG B 129     -11.223   3.988  16.876  1.00 61.59           N  
ATOM    924  CZ  ARG B 129      -9.906   4.096  16.972  1.00 61.59           C  
ATOM    925  N   CYS B 130      -3.160   7.053  16.155  1.00 62.98           N  
ATOM    926  CA  CYS B 130      -1.777   7.154  16.609  1.00 62.98           C  
ATOM    927  C   CYS B 130      -1.238   5.790  17.024  1.00 62.98           C  
ATOM    928  CB  CYS B 130      -1.666   8.133  17.777  1.00 62.98           C  
ATOM    929  O   CYS B 130      -1.881   5.071  17.791  1.00 62.98           O  
ATOM    930  SG  CYS B 130      -0.001   8.259  18.466  1.00 62.98           S  
ATOM    931  N   GLY B 131      -0.090   5.320  16.338  1.00 58.74           N  
ATOM    932  CA  GLY B 131       0.549   4.055  16.663  1.00 58.74           C  
ATOM    933  C   GLY B 131       0.843   3.898  18.143  1.00 58.74           C  
ATOM    934  O   GLY B 131       0.734   2.799  18.690  1.00 58.74           O  
ATOM    935  N   GLN B 132       1.162   5.080  18.796  1.00 59.82           N  
ATOM    936  CA  GLN B 132       1.583   5.070  20.193  1.00 59.82           C  
ATOM    937  C   GLN B 132       0.380   4.996  21.129  1.00 59.82           C  
ATOM    938  CB  GLN B 132       2.420   6.310  20.511  1.00 59.82           C  
ATOM    939  O   GLN B 132       0.379   4.221  22.087  1.00 59.82           O  
ATOM    940  CG  GLN B 132       3.905   6.140  20.223  1.00 59.82           C  
ATOM    941  CD  GLN B 132       4.706   7.397  20.504  1.00 59.82           C  
ATOM    942  NE2 GLN B 132       5.469   7.848  19.514  1.00 59.82           N  
ATOM    943  OE1 GLN B 132       4.638   7.960  21.601  1.00 59.82           O  
ATOM    944  N   HIS B 133      -0.768   5.698  20.819  1.00 62.09           N  
ATOM    945  CA  HIS B 133      -1.861   5.856  21.772  1.00 62.09           C  
ATOM    946  C   HIS B 133      -3.126   5.161  21.279  1.00 62.09           C  
ATOM    947  CB  HIS B 133      -2.142   7.338  22.025  1.00 62.09           C  
ATOM    948  O   HIS B 133      -4.072   4.968  22.046  1.00 62.09           O  
ATOM    949  CG  HIS B 133      -0.940   8.108  22.473  1.00 62.09           C  
ATOM    950  CD2 HIS B 133      -0.206   8.030  23.608  1.00 62.09           C  
ATOM    951  ND1 HIS B 133      -0.367   9.103  21.710  1.00 62.09           N  
ATOM    952  CE1 HIS B 133       0.671   9.603  22.358  1.00 62.09           C  
ATOM    953  NE2 HIS B 133       0.790   8.970  23.512  1.00 62.09           N  
ATOM    954  N   GLY B 134      -3.161   4.713  20.012  1.00 64.02           N  
ATOM    955  CA  GLY B 134      -4.330   4.077  19.425  1.00 64.02           C  
ATOM    956  C   GLY B 134      -5.493   5.030  19.228  1.00 64.02           C  
ATOM    957  O   GLY B 134      -6.634   4.598  19.051  1.00 64.02           O  
ATOM    958  N   GLU B 135      -5.210   6.314  19.463  1.00 64.20           N  
ATOM    959  CA  GLU B 135      -6.221   7.356  19.315  1.00 64.20           C  
ATOM    960  C   GLU B 135      -6.179   7.971  17.919  1.00 64.20           C  
ATOM    961  CB  GLU B 135      -6.032   8.444  20.375  1.00 64.20           C  
ATOM    962  O   GLU B 135      -5.126   8.000  17.279  1.00 64.20           O  
ATOM    963  CG  GLU B 135      -6.139   7.934  21.805  1.00 64.20           C  
ATOM    964  CD  GLU B 135      -7.566   7.615  22.223  1.00 64.20           C  
ATOM    965  OE1 GLU B 135      -7.765   6.687  23.040  1.00 64.20           O  
ATOM    966  OE2 GLU B 135      -8.491   8.296  21.728  1.00 64.20           O  
ATOM    967  N   PRO B 136      -7.312   8.429  17.430  1.00 68.05           N  
ATOM    968  CA  PRO B 136      -7.341   9.075  16.116  1.00 68.05           C  
ATOM    969  C   PRO B 136      -6.518  10.360  16.071  1.00 68.05           C  
ATOM    970  CB  PRO B 136      -8.827   9.370  15.901  1.00 68.05           C  
ATOM    971  O   PRO B 136      -6.444  11.085  17.068  1.00 68.05           O  
ATOM    972  CG  PRO B 136      -9.474   9.049  17.210  1.00 68.05           C  
ATOM    973  CD  PRO B 136      -8.450   8.410  18.103  1.00 68.05           C  
ATOM    974  N   PHE B 137      -5.682  10.485  14.992  1.00 66.46           N  
ATOM    975  CA  PHE B 137      -4.968  11.744  14.812  1.00 66.46           C  
ATOM    976  C   PHE B 137      -5.944  12.891  14.578  1.00 66.46           C  
ATOM    977  CB  PHE B 137      -3.986  11.643  13.641  1.00 66.46           C  
ATOM    978  O   PHE B 137      -6.888  12.760  13.797  1.00 66.46           O  
ATOM    979  CG  PHE B 137      -2.788  10.779  13.926  1.00 66.46           C  
ATOM    980  CD1 PHE B 137      -1.852  11.158  14.881  1.00 66.46           C  
ATOM    981  CD2 PHE B 137      -2.596   9.588  13.239  1.00 66.46           C  
ATOM    982  CE1 PHE B 137      -0.742  10.360  15.147  1.00 66.46           C  
ATOM    983  CE2 PHE B 137      -1.489   8.785  13.499  1.00 66.46           C  
ATOM    984  CZ  PHE B 137      -0.563   9.174  14.453  1.00 66.46           C  
ATOM    985  N   LYS B 138      -5.782  13.933  15.486  1.00 62.46           N  
ATOM    986  CA  LYS B 138      -6.723  15.047  15.404  1.00 62.46           C  
ATOM    987  C   LYS B 138      -6.112  16.228  14.655  1.00 62.46           C  
ATOM    988  CB  LYS B 138      -7.162  15.484  16.802  1.00 62.46           C  
ATOM    989  O   LYS B 138      -6.830  17.013  14.032  1.00 62.46           O  
ATOM    990  CG  LYS B 138      -8.026  14.462  17.527  1.00 62.46           C  
ATOM    991  CD  LYS B 138      -8.471  14.973  18.891  1.00 62.46           C  
ATOM    992  CE  LYS B 138      -9.241  13.911  19.663  1.00 62.46           C  
ATOM    993  NZ  LYS B 138      -9.571  14.363  21.048  1.00 62.46           N  
ATOM    994  N   LEU B 139      -4.667  16.360  14.635  1.00 64.56           N  
ATOM    995  CA  LEU B 139      -4.017  17.538  14.072  1.00 64.56           C  
ATOM    996  C   LEU B 139      -2.628  17.193  13.546  1.00 64.56           C  
ATOM    997  CB  LEU B 139      -3.916  18.648  15.121  1.00 64.56           C  
ATOM    998  O   LEU B 139      -2.034  16.193  13.957  1.00 64.56           O  
ATOM    999  CG  LEU B 139      -5.227  19.075  15.784  1.00 64.56           C  
ATOM   1000  CD1 LEU B 139      -4.944  19.924  17.019  1.00 64.56           C  
ATOM   1001  CD2 LEU B 139      -6.104  19.835  14.796  1.00 64.56           C  
ATOM   1002  N   TYR B 140      -2.107  17.878  12.392  1.00 57.13           N  
ATOM   1003  CA  TYR B 140      -0.721  17.836  11.939  1.00 57.13           C  
ATOM   1004  C   TYR B 140       0.040  19.075  12.395  1.00 57.13           C  
ATOM   1005  CB  TYR B 140      -0.657  17.716  10.413  1.00 57.13           C  
ATOM   1006  O   TYR B 140      -0.389  20.203  12.140  1.00 57.13           O  
ATOM   1007  CG  TYR B 140       0.743  17.544   9.876  1.00 57.13           C  
ATOM   1008  CD1 TYR B 140       1.475  18.640   9.424  1.00 57.13           C  
ATOM   1009  CD2 TYR B 140       1.335  16.287   9.818  1.00 57.13           C  
ATOM   1010  CE1 TYR B 140       2.765  18.486   8.926  1.00 57.13           C  
ATOM   1011  CE2 TYR B 140       2.624  16.122   9.322  1.00 57.13           C  
ATOM   1012  OH  TYR B 140       4.606  17.068   8.387  1.00 57.13           O  
ATOM   1013  CZ  TYR B 140       3.330  17.226   8.879  1.00 57.13           C  
ATOM   1014  N   CYS B 141       1.160  18.889  13.230  1.00 65.36           N  
ATOM   1015  CA  CYS B 141       1.993  19.988  13.706  1.00 65.36           C  
ATOM   1016  C   CYS B 141       3.105  20.299  12.712  1.00 65.36           C  
ATOM   1017  CB  CYS B 141       2.595  19.651  15.070  1.00 65.36           C  
ATOM   1018  O   CYS B 141       4.051  19.523  12.568  1.00 65.36           O  
ATOM   1019  SG  CYS B 141       3.642  20.959  15.746  1.00 65.36           S  
ATOM   1020  N   GLN B 142       2.944  21.356  12.037  1.00 59.09           N  
ATOM   1021  CA  GLN B 142       3.906  21.755  11.016  1.00 59.09           C  
ATOM   1022  C   GLN B 142       5.287  21.988  11.621  1.00 59.09           C  
ATOM   1023  CB  GLN B 142       3.429  23.017  10.293  1.00 59.09           C  
ATOM   1024  O   GLN B 142       6.303  21.644  11.014  1.00 59.09           O  
ATOM   1025  CG  GLN B 142       2.439  22.745   9.169  1.00 59.09           C  
ATOM   1026  CD  GLN B 142       1.924  24.016   8.520  1.00 59.09           C  
ATOM   1027  NE2 GLN B 142       0.767  24.487   8.975  1.00 59.09           N  
ATOM   1028  OE1 GLN B 142       2.561  24.571   7.619  1.00 59.09           O  
ATOM   1029  N   ASP B 143       5.292  22.547  12.774  1.00 58.25           N  
ATOM   1030  CA  ASP B 143       6.548  22.869  13.443  1.00 58.25           C  
ATOM   1031  C   ASP B 143       7.335  21.603  13.774  1.00 58.25           C  
ATOM   1032  CB  ASP B 143       6.287  23.674  14.718  1.00 58.25           C  
ATOM   1033  O   ASP B 143       8.551  21.553  13.581  1.00 58.25           O  
ATOM   1034  CG  ASP B 143       5.762  25.072  14.440  1.00 58.25           C  
ATOM   1035  OD1 ASP B 143       6.077  25.640  13.372  1.00 58.25           O  
ATOM   1036  OD2 ASP B 143       5.030  25.611  15.298  1.00 58.25           O  
ATOM   1037  N   ASP B 144       6.619  20.557  14.139  1.00 60.75           N  
ATOM   1038  CA  ASP B 144       7.262  19.301  14.513  1.00 60.75           C  
ATOM   1039  C   ASP B 144       7.274  18.321  13.342  1.00 60.75           C  
ATOM   1040  CB  ASP B 144       6.555  18.674  15.717  1.00 60.75           C  
ATOM   1041  O   ASP B 144       7.907  17.265  13.417  1.00 60.75           O  
ATOM   1042  CG  ASP B 144       6.709  19.493  16.987  1.00 60.75           C  
ATOM   1043  OD1 ASP B 144       7.707  20.233  17.118  1.00 60.75           O  
ATOM   1044  OD2 ASP B 144       5.825  19.394  17.865  1.00 60.75           O  
ATOM   1045  N   GLY B 145       6.603  18.620  12.346  1.00 57.56           N  
ATOM   1046  CA  GLY B 145       6.503  17.772  11.169  1.00 57.56           C  
ATOM   1047  C   GLY B 145       5.864  16.427  11.454  1.00 57.56           C  
ATOM   1048  O   GLY B 145       6.310  15.399  10.940  1.00 57.56           O  
ATOM   1049  N   ARG B 146       4.908  16.380  12.475  1.00 64.37           N  
ATOM   1050  CA  ARG B 146       4.297  15.098  12.811  1.00 64.37           C  
ATOM   1051  C   ARG B 146       2.802  15.255  13.068  1.00 64.37           C  
ATOM   1052  CB  ARG B 146       4.977  14.482  14.036  1.00 64.37           C  
ATOM   1053  O   ARG B 146       2.344  16.329  13.464  1.00 64.37           O  
ATOM   1054  CG  ARG B 146       4.846  15.318  15.299  1.00 64.37           C  
ATOM   1055  CD  ARG B 146       5.602  14.699  16.466  1.00 64.37           C  
ATOM   1056  NE  ARG B 146       5.414  15.463  17.696  1.00 64.37           N  
ATOM   1057  NH1 ARG B 146       6.456  13.917  19.060  1.00 64.37           N  
ATOM   1058  NH2 ARG B 146       5.602  15.848  19.952  1.00 64.37           N  
ATOM   1059  CZ  ARG B 146       5.824  15.074  18.900  1.00 64.37           C  
ATOM   1060  N   ALA B 147       2.065  14.121  12.776  1.00 64.94           N  
ATOM   1061  CA  ALA B 147       0.656  14.056  13.156  1.00 64.94           C  
ATOM   1062  C   ALA B 147       0.503  13.836  14.658  1.00 64.94           C  
ATOM   1063  CB  ALA B 147      -0.053  12.947  12.384  1.00 64.94           C  
ATOM   1064  O   ALA B 147       1.263  13.074  15.261  1.00 64.94           O  
ATOM   1065  N   ILE B 148      -0.384  14.654  15.350  1.00 68.65           N  
ATOM   1066  CA  ILE B 148      -0.496  14.619  16.804  1.00 68.65           C  
ATOM   1067  C   ILE B 148      -1.878  14.108  17.203  1.00 68.65           C  
ATOM   1068  CB  ILE B 148      -0.240  16.011  17.424  1.00 68.65           C  
ATOM   1069  O   ILE B 148      -2.868  14.380  16.521  1.00 68.65           O  
ATOM   1070  CG1 ILE B 148       0.084  17.033  16.328  1.00 68.65           C  
ATOM   1071  CG2 ILE B 148       0.887  15.942  18.459  1.00 68.65           C  
ATOM   1072  CD1 ILE B 148       0.137  18.473  16.820  1.00 68.65           C  
ATOM   1073  N   CYS B 149      -1.881  13.153  18.242  1.00 63.53           N  
ATOM   1074  CA  CYS B 149      -3.131  12.724  18.858  1.00 63.53           C  
ATOM   1075  C   CYS B 149      -3.366  13.449  20.178  1.00 63.53           C  
ATOM   1076  CB  CYS B 149      -3.124  11.213  19.089  1.00 63.53           C  
ATOM   1077  O   CYS B 149      -2.423  13.958  20.787  1.00 63.53           O  
ATOM   1078  SG  CYS B 149      -1.963  10.677  20.364  1.00 63.53           S  
ATOM   1079  N   VAL B 150      -4.473  14.114  20.539  1.00 64.30           N  
ATOM   1080  CA  VAL B 150      -4.711  14.793  21.808  1.00 64.30           C  
ATOM   1081  C   VAL B 150      -5.321  13.815  22.811  1.00 64.30           C  
ATOM   1082  CB  VAL B 150      -5.633  16.020  21.632  1.00 64.30           C  
ATOM   1083  O   VAL B 150      -5.994  12.858  22.423  1.00 64.30           O  
ATOM   1084  CG1 VAL B 150      -4.906  17.139  20.890  1.00 64.30           C  
ATOM   1085  CG2 VAL B 150      -6.910  15.625  20.892  1.00 64.30           C  
TER    1086      VAL B 150                                                      
ATOM   1087  N   MET C   1     -43.183  11.444 -16.229  1.00 26.77           N  
ATOM   1088  CA  MET C   1     -41.859  11.675 -15.660  1.00 26.77           C  
ATOM   1089  C   MET C   1     -41.616  10.768 -14.459  1.00 26.77           C  
ATOM   1090  CB  MET C   1     -41.698  13.140 -15.249  1.00 26.77           C  
ATOM   1091  O   MET C   1     -42.397  10.770 -13.506  1.00 26.77           O  
ATOM   1092  CG  MET C   1     -40.715  13.914 -16.112  1.00 26.77           C  
ATOM   1093  SD  MET C   1     -40.400  15.606 -15.474  1.00 26.77           S  
ATOM   1094  CE  MET C   1     -38.947  16.056 -16.463  1.00 26.77           C  
ATOM   1095  N   ALA C   2     -41.086   9.573 -14.724  1.00 29.35           N  
ATOM   1096  CA  ALA C   2     -40.898   8.453 -13.806  1.00 29.35           C  
ATOM   1097  C   ALA C   2     -40.064   8.868 -12.597  1.00 29.35           C  
ATOM   1098  CB  ALA C   2     -40.238   7.279 -14.526  1.00 29.35           C  
ATOM   1099  O   ALA C   2     -39.102   9.628 -12.731  1.00 29.35           O  
ATOM   1100  N   ALA C   3     -40.701   9.207 -11.503  1.00 28.37           N  
ATOM   1101  CA  ALA C   3     -40.120   9.649 -10.238  1.00 28.37           C  
ATOM   1102  C   ALA C   3     -38.965   8.745  -9.818  1.00 28.37           C  
ATOM   1103  CB  ALA C   3     -41.187   9.684  -9.146  1.00 28.37           C  
ATOM   1104  O   ALA C   3     -39.111   7.521  -9.772  1.00 28.37           O  
ATOM   1105  N   VAL C   4     -37.812   9.001 -10.372  1.00 33.91           N  
ATOM   1106  CA  VAL C   4     -36.571   8.353  -9.960  1.00 33.91           C  
ATOM   1107  C   VAL C   4     -36.459   8.371  -8.437  1.00 33.91           C  
ATOM   1108  CB  VAL C   4     -35.338   9.034 -10.593  1.00 33.91           C  
ATOM   1109  O   VAL C   4     -36.525   9.435  -7.816  1.00 33.91           O  
ATOM   1110  CG1 VAL C   4     -34.046   8.420 -10.055  1.00 33.91           C  
ATOM   1111  CG2 VAL C   4     -35.391   8.923 -12.116  1.00 33.91           C  
ATOM   1112  N   GLY C   5     -37.031   7.434  -7.748  1.00 28.29           N  
ATOM   1113  CA  GLY C   5     -36.970   7.245  -6.307  1.00 28.29           C  
ATOM   1114  C   GLY C   5     -35.585   7.476  -5.733  1.00 28.29           C  
ATOM   1115  O   GLY C   5     -34.611   7.600  -6.478  1.00 28.29           O  
ATOM   1116  N   PRO C   6     -35.477   8.310  -4.676  1.00 30.08           N  
ATOM   1117  CA  PRO C   6     -34.181   8.597  -4.059  1.00 30.08           C  
ATOM   1118  C   PRO C   6     -33.284   7.364  -3.968  1.00 30.08           C  
ATOM   1119  CB  PRO C   6     -34.559   9.100  -2.663  1.00 30.08           C  
ATOM   1120  O   PRO C   6     -33.781   6.243  -3.834  1.00 30.08           O  
ATOM   1121  CG  PRO C   6     -35.934   8.567  -2.424  1.00 30.08           C  
ATOM   1122  CD  PRO C   6     -36.485   8.067  -3.729  1.00 30.08           C  
ATOM   1123  N   ARG C   7     -32.153   7.347  -4.692  1.00 30.91           N  
ATOM   1124  CA  ARG C   7     -31.147   6.309  -4.493  1.00 30.91           C  
ATOM   1125  C   ARG C   7     -30.854   6.108  -3.010  1.00 30.91           C  
ATOM   1126  CB  ARG C   7     -29.858   6.659  -5.239  1.00 30.91           C  
ATOM   1127  O   ARG C   7     -30.972   7.043  -2.216  1.00 30.91           O  
ATOM   1128  CG  ARG C   7     -30.048   6.867  -6.733  1.00 30.91           C  
ATOM   1129  CD  ARG C   7     -29.386   5.762  -7.545  1.00 30.91           C  
ATOM   1130  NE  ARG C   7     -28.430   6.300  -8.509  1.00 30.91           N  
ATOM   1131  NH1 ARG C   7     -27.752   4.238  -9.300  1.00 30.91           N  
ATOM   1132  NH2 ARG C   7     -26.838   6.158 -10.158  1.00 30.91           N  
ATOM   1133  CZ  ARG C   7     -27.676   5.564  -9.320  1.00 30.91           C  
ATOM   1134  N   THR C   8     -31.140   4.958  -2.433  1.00 33.80           N  
ATOM   1135  CA  THR C   8     -30.848   4.488  -1.084  1.00 33.80           C  
ATOM   1136  C   THR C   8     -29.484   4.990  -0.620  1.00 33.80           C  
ATOM   1137  CB  THR C   8     -30.886   2.950  -1.007  1.00 33.80           C  
ATOM   1138  O   THR C   8     -28.482   4.812  -1.316  1.00 33.80           O  
ATOM   1139  CG2 THR C   8     -30.864   2.471   0.440  1.00 33.80           C  
ATOM   1140  OG1 THR C   8     -32.082   2.476  -1.638  1.00 33.80           O  
ATOM   1141  N   GLY C   9     -29.291   6.173  -0.011  1.00 35.88           N  
ATOM   1142  CA  GLY C   9     -28.125   6.759   0.630  1.00 35.88           C  
ATOM   1143  C   GLY C   9     -27.159   5.723   1.174  1.00 35.88           C  
ATOM   1144  O   GLY C   9     -26.070   5.535   0.627  1.00 35.88           O  
ATOM   1145  N   PRO C  10     -27.097   5.438   2.529  1.00 38.34           N  
ATOM   1146  CA  PRO C  10     -26.064   4.536   3.043  1.00 38.34           C  
ATOM   1147  C   PRO C  10     -25.958   3.241   2.241  1.00 38.34           C  
ATOM   1148  CB  PRO C  10     -26.523   4.255   4.476  1.00 38.34           C  
ATOM   1149  O   PRO C  10     -26.958   2.761   1.703  1.00 38.34           O  
ATOM   1150  CG  PRO C  10     -27.901   4.827   4.555  1.00 38.34           C  
ATOM   1151  CD  PRO C  10     -28.217   5.492   3.246  1.00 38.34           C  
ATOM   1152  N   GLY C  11     -24.747   2.884   1.646  1.00 48.83           N  
ATOM   1153  CA  GLY C  11     -24.487   1.669   0.890  1.00 48.83           C  
ATOM   1154  C   GLY C  11     -25.217   0.458   1.439  1.00 48.83           C  
ATOM   1155  O   GLY C  11     -25.304   0.277   2.656  1.00 48.83           O  
ATOM   1156  N   THR C  12     -26.248  -0.029   0.773  1.00 56.31           N  
ATOM   1157  CA  THR C  12     -26.954  -1.267   1.084  1.00 56.31           C  
ATOM   1158  C   THR C  12     -25.968  -2.378   1.435  1.00 56.31           C  
ATOM   1159  CB  THR C  12     -27.838  -1.716  -0.094  1.00 56.31           C  
ATOM   1160  O   THR C  12     -24.775  -2.272   1.142  1.00 56.31           O  
ATOM   1161  CG2 THR C  12     -29.251  -2.049   0.375  1.00 56.31           C  
ATOM   1162  OG1 THR C  12     -27.905  -0.663  -1.063  1.00 56.31           O  
ATOM   1163  N   GLY C  13     -26.035  -3.044   2.690  1.00 57.31           N  
ATOM   1164  CA  GLY C  13     -25.292  -4.264   2.960  1.00 57.31           C  
ATOM   1165  C   GLY C  13     -24.663  -4.867   1.718  1.00 57.31           C  
ATOM   1166  O   GLY C  13     -23.502  -5.283   1.743  1.00 57.31           O  
ATOM   1167  N   ALA C  14     -25.332  -4.650   0.586  1.00 64.67           N  
ATOM   1168  CA  ALA C  14     -24.826  -5.205  -0.667  1.00 64.67           C  
ATOM   1169  C   ALA C  14     -23.658  -4.380  -1.201  1.00 64.67           C  
ATOM   1170  CB  ALA C  14     -25.942  -5.277  -1.706  1.00 64.67           C  
ATOM   1171  O   ALA C  14     -22.675  -4.934  -1.697  1.00 64.67           O  
ATOM   1172  N   GLU C  15     -23.741  -3.036  -1.123  1.00 72.28           N  
ATOM   1173  CA  GLU C  15     -22.675  -2.154  -1.588  1.00 72.28           C  
ATOM   1174  C   GLU C  15     -21.406  -2.337  -0.761  1.00 72.28           C  
ATOM   1175  CB  GLU C  15     -23.127  -0.692  -1.541  1.00 72.28           C  
ATOM   1176  O   GLU C  15     -20.298  -2.330  -1.303  1.00 72.28           O  
ATOM   1177  CG  GLU C  15     -24.160  -0.333  -2.599  1.00 72.28           C  
ATOM   1178  CD  GLU C  15     -24.654   1.101  -2.493  1.00 72.28           C  
ATOM   1179  OE1 GLU C  15     -25.416   1.547  -3.380  1.00 72.28           O  
ATOM   1180  OE2 GLU C  15     -24.274   1.784  -1.516  1.00 72.28           O  
ATOM   1181  N   ALA C  16     -21.611  -2.514   0.486  1.00 69.99           N  
ATOM   1182  CA  ALA C  16     -20.475  -2.735   1.377  1.00 69.99           C  
ATOM   1183  C   ALA C  16     -19.769  -4.048   1.050  1.00 69.99           C  
ATOM   1184  CB  ALA C  16     -20.933  -2.729   2.834  1.00 69.99           C  
ATOM   1185  O   ALA C  16     -18.538  -4.114   1.048  1.00 69.99           O  
ATOM   1186  N   LEU C  17     -20.601  -5.023   0.696  1.00 71.00           N  
ATOM   1187  CA  LEU C  17     -20.033  -6.319   0.341  1.00 71.00           C  
ATOM   1188  C   LEU C  17     -19.275  -6.236  -0.980  1.00 71.00           C  
ATOM   1189  CB  LEU C  17     -21.133  -7.379   0.247  1.00 71.00           C  
ATOM   1190  O   LEU C  17     -18.217  -6.851  -1.133  1.00 71.00           O  
ATOM   1191  CG  LEU C  17     -21.684  -7.904   1.574  1.00 71.00           C  
ATOM   1192  CD1 LEU C  17     -22.954  -8.714   1.336  1.00 71.00           C  
ATOM   1193  CD2 LEU C  17     -20.635  -8.742   2.296  1.00 71.00           C  
ATOM   1194  N   ALA C  18     -19.822  -5.513  -1.891  1.00 75.93           N  
ATOM   1195  CA  ALA C  18     -19.154  -5.322  -3.176  1.00 75.93           C  
ATOM   1196  C   ALA C  18     -17.825  -4.592  -2.999  1.00 75.93           C  
ATOM   1197  CB  ALA C  18     -20.057  -4.552  -4.136  1.00 75.93           C  
ATOM   1198  O   ALA C  18     -16.835  -4.926  -3.654  1.00 75.93           O  
ATOM   1199  N   LEU C  19     -17.781  -3.581  -2.126  1.00 80.29           N  
ATOM   1200  CA  LEU C  19     -16.551  -2.857  -1.825  1.00 80.29           C  
ATOM   1201  C   LEU C  19     -15.506  -3.788  -1.220  1.00 80.29           C  
ATOM   1202  CB  LEU C  19     -16.832  -1.696  -0.868  1.00 80.29           C  
ATOM   1203  O   LEU C  19     -14.333  -3.740  -1.595  1.00 80.29           O  
ATOM   1204  CG  LEU C  19     -17.517  -0.469  -1.473  1.00 80.29           C  
ATOM   1205  CD1 LEU C  19     -17.945   0.496  -0.372  1.00 80.29           C  
ATOM   1206  CD2 LEU C  19     -16.591   0.224  -2.467  1.00 80.29           C  
ATOM   1207  N   ALA C  20     -15.983  -4.598  -0.359  1.00 75.93           N  
ATOM   1208  CA  ALA C  20     -15.075  -5.542   0.287  1.00 75.93           C  
ATOM   1209  C   ALA C  20     -14.443  -6.483  -0.735  1.00 75.93           C  
ATOM   1210  CB  ALA C  20     -15.813  -6.342   1.358  1.00 75.93           C  
ATOM   1211  O   ALA C  20     -13.244  -6.764  -0.671  1.00 75.93           O  
ATOM   1212  N   ALA C  21     -15.257  -6.904  -1.657  1.00 77.89           N  
ATOM   1213  CA  ALA C  21     -14.765  -7.800  -2.701  1.00 77.89           C  
ATOM   1214  C   ALA C  21     -13.734  -7.100  -3.582  1.00 77.89           C  
ATOM   1215  CB  ALA C  21     -15.924  -8.315  -3.550  1.00 77.89           C  
ATOM   1216  O   ALA C  21     -12.710  -7.689  -3.937  1.00 77.89           O  
ATOM   1217  N   GLU C  22     -14.027  -5.880  -3.945  1.00 84.85           N  
ATOM   1218  CA  GLU C  22     -13.097  -5.112  -4.767  1.00 84.85           C  
ATOM   1219  C   GLU C  22     -11.792  -4.845  -4.021  1.00 84.85           C  
ATOM   1220  CB  GLU C  22     -13.732  -3.789  -5.206  1.00 84.85           C  
ATOM   1221  O   GLU C  22     -10.711  -4.910  -4.609  1.00 84.85           O  
ATOM   1222  CG  GLU C  22     -14.882  -3.955  -6.188  1.00 84.85           C  
ATOM   1223  CD  GLU C  22     -15.430  -2.633  -6.699  1.00 84.85           C  
ATOM   1224  OE1 GLU C  22     -16.573  -2.270  -6.339  1.00 84.85           O  
ATOM   1225  OE2 GLU C  22     -14.711  -1.954  -7.467  1.00 84.85           O  
ATOM   1226  N   LEU C  23     -11.948  -4.546  -2.744  1.00 88.41           N  
ATOM   1227  CA  LEU C  23     -10.769  -4.308  -1.918  1.00 88.41           C  
ATOM   1228  C   LEU C  23      -9.924  -5.572  -1.801  1.00 88.41           C  
ATOM   1229  CB  LEU C  23     -11.179  -3.823  -0.525  1.00 88.41           C  
ATOM   1230  O   LEU C  23      -8.693  -5.504  -1.818  1.00 88.41           O  
ATOM   1231  CG  LEU C  23     -11.614  -2.360  -0.418  1.00 88.41           C  
ATOM   1232  CD1 LEU C  23     -12.337  -2.118   0.903  1.00 88.41           C  
ATOM   1233  CD2 LEU C  23     -10.411  -1.433  -0.553  1.00 88.41           C  
ATOM   1234  N   GLN C  24     -10.605  -6.712  -1.773  1.00 85.10           N  
ATOM   1235  CA  GLN C  24      -9.889  -7.982  -1.725  1.00 85.10           C  
ATOM   1236  C   GLN C  24      -9.040  -8.184  -2.976  1.00 85.10           C  
ATOM   1237  CB  GLN C  24     -10.870  -9.145  -1.563  1.00 85.10           C  
ATOM   1238  O   GLN C  24      -7.906  -8.661  -2.893  1.00 85.10           O  
ATOM   1239  CG  GLN C  24     -11.438  -9.280  -0.157  1.00 85.10           C  
ATOM   1240  CD  GLN C  24     -12.338 -10.491  -0.001  1.00 85.10           C  
ATOM   1241  NE2 GLN C  24     -13.563 -10.264   0.461  1.00 85.10           N  
ATOM   1242  OE1 GLN C  24     -11.937 -11.622  -0.294  1.00 85.10           O  
ATOM   1243  N   GLY C  25      -9.573  -7.838  -4.081  1.00 86.44           N  
ATOM   1244  CA  GLY C  25      -8.818  -7.939  -5.319  1.00 86.44           C  
ATOM   1245  C   GLY C  25      -7.559  -7.092  -5.321  1.00 86.44           C  
ATOM   1246  O   GLY C  25      -6.499  -7.546  -5.756  1.00 86.44           O  
ATOM   1247  N   GLU C  26      -7.565  -5.916  -4.724  1.00 90.03           N  
ATOM   1248  CA  GLU C  26      -6.431  -4.998  -4.692  1.00 90.03           C  
ATOM   1249  C   GLU C  26      -5.396  -5.435  -3.659  1.00 90.03           C  
ATOM   1250  CB  GLU C  26      -6.902  -3.572  -4.393  1.00 90.03           C  
ATOM   1251  O   GLU C  26      -4.225  -5.058  -3.748  1.00 90.03           O  
ATOM   1252  CG  GLU C  26      -7.758  -2.964  -5.494  1.00 90.03           C  
ATOM   1253  CD  GLU C  26      -7.031  -2.849  -6.825  1.00 90.03           C  
ATOM   1254  OE1 GLU C  26      -7.702  -2.715  -7.874  1.00 90.03           O  
ATOM   1255  OE2 GLU C  26      -5.781  -2.894  -6.819  1.00 90.03           O  
ATOM   1256  N   ALA C  27      -5.787  -6.272  -2.729  1.00 92.86           N  
ATOM   1257  CA  ALA C  27      -4.916  -6.663  -1.624  1.00 92.86           C  
ATOM   1258  C   ALA C  27      -4.450  -8.108  -1.777  1.00 92.86           C  
ATOM   1259  CB  ALA C  27      -5.634  -6.478  -0.289  1.00 92.86           C  
ATOM   1260  O   ALA C  27      -4.264  -8.816  -0.785  1.00 92.86           O  
ATOM   1261  N   THR C  28      -4.447  -8.560  -2.975  1.00 90.93           N  
ATOM   1262  CA  THR C  28      -4.023  -9.921  -3.285  1.00 90.93           C  
ATOM   1263  C   THR C  28      -2.676  -9.917  -4.003  1.00 90.93           C  
ATOM   1264  CB  THR C  28      -5.068 -10.648  -4.152  1.00 90.93           C  
ATOM   1265  O   THR C  28      -2.423  -9.063  -4.855  1.00 90.93           O  
ATOM   1266  CG2 THR C  28      -4.588 -12.043  -4.537  1.00 90.93           C  
ATOM   1267  OG1 THR C  28      -6.293 -10.762  -3.418  1.00 90.93           O  
ATOM   1268  N   CYS C  29      -1.776 -10.847  -3.582  1.00 94.23           N  
ATOM   1269  CA  CYS C  29      -0.488 -11.041  -4.237  1.00 94.23           C  
ATOM   1270  C   CYS C  29      -0.667 -11.641  -5.627  1.00 94.23           C  
ATOM   1271  CB  CYS C  29       0.412 -11.944  -3.395  1.00 94.23           C  
ATOM   1272  O   CYS C  29      -1.390 -12.625  -5.794  1.00 94.23           O  
ATOM   1273  SG  CYS C  29       2.037 -12.241  -4.127  1.00 94.23           S  
ATOM   1274  N   SER C  30      -0.041 -11.121  -6.601  1.00 91.70           N  
ATOM   1275  CA  SER C  30      -0.207 -11.566  -7.980  1.00 91.70           C  
ATOM   1276  C   SER C  30       0.508 -12.891  -8.223  1.00 91.70           C  
ATOM   1277  CB  SER C  30       0.318 -10.508  -8.952  1.00 91.70           C  
ATOM   1278  O   SER C  30       0.350 -13.503  -9.282  1.00 91.70           O  
ATOM   1279  OG  SER C  30       1.704 -10.288  -8.755  1.00 91.70           O  
ATOM   1280  N   ILE C  31       1.321 -13.327  -7.246  1.00 88.87           N  
ATOM   1281  CA  ILE C  31       2.078 -14.564  -7.403  1.00 88.87           C  
ATOM   1282  C   ILE C  31       1.317 -15.719  -6.756  1.00 88.87           C  
ATOM   1283  CB  ILE C  31       3.491 -14.444  -6.790  1.00 88.87           C  
ATOM   1284  O   ILE C  31       0.949 -16.684  -7.432  1.00 88.87           O  
ATOM   1285  CG1 ILE C  31       4.298 -13.361  -7.517  1.00 88.87           C  
ATOM   1286  CG2 ILE C  31       4.216 -15.792  -6.837  1.00 88.87           C  
ATOM   1287  CD1 ILE C  31       5.662 -13.087  -6.900  1.00 88.87           C  
ATOM   1288  N   CYS C  32       0.926 -15.630  -5.545  1.00 90.77           N  
ATOM   1289  CA  CYS C  32       0.281 -16.731  -4.839  1.00 90.77           C  
ATOM   1290  C   CYS C  32      -1.236 -16.592  -4.883  1.00 90.77           C  
ATOM   1291  CB  CYS C  32       0.755 -16.787  -3.387  1.00 90.77           C  
ATOM   1292  O   CYS C  32      -1.960 -17.523  -4.523  1.00 90.77           O  
ATOM   1293  SG  CYS C  32       0.241 -15.366  -2.398  1.00 90.77           S  
ATOM   1294  N   LEU C  33      -1.735 -15.387  -5.237  1.00 87.84           N  
ATOM   1295  CA  LEU C  33      -3.146 -15.082  -5.446  1.00 87.84           C  
ATOM   1296  C   LEU C  33      -3.909 -15.110  -4.126  1.00 87.84           C  
ATOM   1297  CB  LEU C  33      -3.769 -16.075  -6.430  1.00 87.84           C  
ATOM   1298  O   LEU C  33      -5.116 -15.363  -4.107  1.00 87.84           O  
ATOM   1299  CG  LEU C  33      -3.173 -16.098  -7.838  1.00 87.84           C  
ATOM   1300  CD1 LEU C  33      -3.898 -17.123  -8.704  1.00 87.84           C  
ATOM   1301  CD2 LEU C  33      -3.240 -14.713  -8.471  1.00 87.84           C  
ATOM   1302  N   GLU C  34      -3.241 -14.934  -3.035  1.00 89.74           N  
ATOM   1303  CA  GLU C  34      -3.832 -14.779  -1.709  1.00 89.74           C  
ATOM   1304  C   GLU C  34      -3.656 -13.355  -1.190  1.00 89.74           C  
ATOM   1305  CB  GLU C  34      -3.215 -15.777  -0.726  1.00 89.74           C  
ATOM   1306  O   GLU C  34      -2.889 -12.573  -1.755  1.00 89.74           O  
ATOM   1307  CG  GLU C  34      -3.401 -17.233  -1.129  1.00 89.74           C  
ATOM   1308  CD  GLU C  34      -2.917 -18.215  -0.074  1.00 89.74           C  
ATOM   1309  OE1 GLU C  34      -3.552 -19.279   0.101  1.00 89.74           O  
ATOM   1310  OE2 GLU C  34      -1.895 -17.916   0.584  1.00 89.74           O  
ATOM   1311  N   LEU C  35      -4.490 -13.085  -0.162  1.00 92.60           N  
ATOM   1312  CA  LEU C  35      -4.255 -11.798   0.485  1.00 92.60           C  
ATOM   1313  C   LEU C  35      -2.800 -11.667   0.921  1.00 92.60           C  
ATOM   1314  CB  LEU C  35      -5.180 -11.629   1.693  1.00 92.60           C  
ATOM   1315  O   LEU C  35      -2.196 -12.637   1.384  1.00 92.60           O  
ATOM   1316  CG  LEU C  35      -6.639 -11.289   1.388  1.00 92.60           C  
ATOM   1317  CD1 LEU C  35      -7.505 -11.510   2.624  1.00 92.60           C  
ATOM   1318  CD2 LEU C  35      -6.762  -9.852   0.894  1.00 92.60           C  
ATOM   1319  N   PHE C  36      -2.233 -10.556   0.733  1.00 95.85           N  
ATOM   1320  CA  PHE C  36      -0.823 -10.304   1.004  1.00 95.85           C  
ATOM   1321  C   PHE C  36      -0.452 -10.763   2.410  1.00 95.85           C  
ATOM   1322  CB  PHE C  36      -0.498  -8.817   0.834  1.00 95.85           C  
ATOM   1323  O   PHE C  36      -1.225 -10.578   3.353  1.00 95.85           O  
ATOM   1324  CG  PHE C  36      -0.273  -8.404  -0.595  1.00 95.85           C  
ATOM   1325  CD1 PHE C  36       0.884  -8.779  -1.268  1.00 95.85           C  
ATOM   1326  CD2 PHE C  36      -1.219  -7.641  -1.267  1.00 95.85           C  
ATOM   1327  CE1 PHE C  36       1.095  -8.398  -2.591  1.00 95.85           C  
ATOM   1328  CE2 PHE C  36      -1.015  -7.257  -2.589  1.00 95.85           C  
ATOM   1329  CZ  PHE C  36       0.143  -7.636  -3.249  1.00 95.85           C  
ATOM   1330  N   ARG C  37       0.646 -11.437   2.439  1.00 95.66           N  
ATOM   1331  CA  ARG C  37       1.347 -11.710   3.689  1.00 95.66           C  
ATOM   1332  C   ARG C  37       2.730 -11.067   3.693  1.00 95.66           C  
ATOM   1333  CB  ARG C  37       1.469 -13.218   3.919  1.00 95.66           C  
ATOM   1334  O   ARG C  37       3.549 -11.339   2.812  1.00 95.66           O  
ATOM   1335  CG  ARG C  37       0.133 -13.932   4.041  1.00 95.66           C  
ATOM   1336  CD  ARG C  37       0.308 -15.390   4.444  1.00 95.66           C  
ATOM   1337  NE  ARG C  37      -0.961 -16.113   4.416  1.00 95.66           N  
ATOM   1338  NH1 ARG C  37      -1.420 -15.810   6.660  1.00 95.66           N  
ATOM   1339  NH2 ARG C  37      -2.885 -16.969   5.332  1.00 95.66           N  
ATOM   1340  CZ  ARG C  37      -1.752 -16.296   5.469  1.00 95.66           C  
ATOM   1341  N   GLU C  38       2.997 -10.185   4.619  1.00 97.11           N  
ATOM   1342  CA  GLU C  38       4.251  -9.443   4.694  1.00 97.11           C  
ATOM   1343  C   GLU C  38       4.587  -8.788   3.356  1.00 97.11           C  
ATOM   1344  CB  GLU C  38       5.395 -10.362   5.130  1.00 97.11           C  
ATOM   1345  O   GLU C  38       5.651  -9.038   2.786  1.00 97.11           O  
ATOM   1346  CG  GLU C  38       5.250 -10.892   6.550  1.00 97.11           C  
ATOM   1347  CD  GLU C  38       6.254 -11.983   6.888  1.00 97.11           C  
ATOM   1348  OE1 GLU C  38       5.867 -13.173   6.925  1.00 97.11           O  
ATOM   1349  OE2 GLU C  38       7.436 -11.644   7.119  1.00 97.11           O  
ATOM   1350  N   PRO C  39       3.745  -7.977   2.820  1.00 98.13           N  
ATOM   1351  CA  PRO C  39       3.933  -7.354   1.507  1.00 98.13           C  
ATOM   1352  C   PRO C  39       5.176  -6.470   1.445  1.00 98.13           C  
ATOM   1353  CB  PRO C  39       2.661  -6.522   1.327  1.00 98.13           C  
ATOM   1354  O   PRO C  39       5.480  -5.759   2.406  1.00 98.13           O  
ATOM   1355  CG  PRO C  39       2.214  -6.202   2.717  1.00 98.13           C  
ATOM   1356  CD  PRO C  39       2.603  -7.340   3.617  1.00 98.13           C  
ATOM   1357  N   VAL C  40       5.912  -6.568   0.341  1.00 97.89           N  
ATOM   1358  CA  VAL C  40       7.047  -5.708   0.024  1.00 97.89           C  
ATOM   1359  C   VAL C  40       6.869  -5.107  -1.368  1.00 97.89           C  
ATOM   1360  CB  VAL C  40       8.383  -6.480   0.104  1.00 97.89           C  
ATOM   1361  O   VAL C  40       6.257  -5.724  -2.244  1.00 97.89           O  
ATOM   1362  CG1 VAL C  40       8.637  -6.975   1.527  1.00 97.89           C  
ATOM   1363  CG2 VAL C  40       8.383  -7.649  -0.880  1.00 97.89           C  
ATOM   1364  N   SER C  41       7.267  -3.918  -1.557  1.00 97.51           N  
ATOM   1365  CA  SER C  41       7.225  -3.289  -2.873  1.00 97.51           C  
ATOM   1366  C   SER C  41       8.609  -3.251  -3.513  1.00 97.51           C  
ATOM   1367  CB  SER C  41       6.662  -1.870  -2.772  1.00 97.51           C  
ATOM   1368  O   SER C  41       9.618  -3.140  -2.814  1.00 97.51           O  
ATOM   1369  OG  SER C  41       7.505  -1.050  -1.981  1.00 97.51           O  
ATOM   1370  N   VAL C  42       8.589  -3.430  -4.815  1.00 95.67           N  
ATOM   1371  CA  VAL C  42       9.824  -3.285  -5.579  1.00 95.67           C  
ATOM   1372  C   VAL C  42       9.915  -1.873  -6.152  1.00 95.67           C  
ATOM   1373  CB  VAL C  42       9.914  -4.328  -6.715  1.00 95.67           C  
ATOM   1374  O   VAL C  42       8.985  -1.076  -6.006  1.00 95.67           O  
ATOM   1375  CG1 VAL C  42       9.982  -5.744  -6.145  1.00 95.67           C  
ATOM   1376  CG2 VAL C  42       8.724  -4.188  -7.663  1.00 95.67           C  
ATOM   1377  N   GLU C  43      10.994  -1.512  -6.806  1.00 93.71           N  
ATOM   1378  CA  GLU C  43      11.306  -0.146  -7.215  1.00 93.71           C  
ATOM   1379  C   GLU C  43      10.265   0.389  -8.194  1.00 93.71           C  
ATOM   1380  CB  GLU C  43      12.702  -0.078  -7.841  1.00 93.71           C  
ATOM   1381  O   GLU C  43      10.019   1.596  -8.249  1.00 93.71           O  
ATOM   1382  CG  GLU C  43      13.830  -0.377  -6.864  1.00 93.71           C  
ATOM   1383  CD  GLU C  43      14.289  -1.826  -6.903  1.00 93.71           C  
ATOM   1384  OE1 GLU C  43      15.504  -2.082  -6.747  1.00 93.71           O  
ATOM   1385  OE2 GLU C  43      13.426  -2.712  -7.092  1.00 93.71           O  
ATOM   1386  N   CYS C  44       9.671  -0.529  -8.916  1.00 93.69           N  
ATOM   1387  CA  CYS C  44       8.684  -0.097  -9.900  1.00 93.69           C  
ATOM   1388  C   CYS C  44       7.352   0.223  -9.232  1.00 93.69           C  
ATOM   1389  CB  CYS C  44       8.484  -1.172 -10.967  1.00 93.69           C  
ATOM   1390  O   CYS C  44       6.465   0.808  -9.855  1.00 93.69           O  
ATOM   1391  SG  CYS C  44       7.727  -2.688 -10.340  1.00 93.69           S  
ATOM   1392  N   GLY C  45       7.173  -0.187  -7.965  1.00 94.36           N  
ATOM   1393  CA  GLY C  45       5.964   0.147  -7.229  1.00 94.36           C  
ATOM   1394  C   GLY C  45       5.031  -1.035  -7.045  1.00 94.36           C  
ATOM   1395  O   GLY C  45       4.103  -0.980  -6.236  1.00 94.36           O  
ATOM   1396  N   HIS C  46       5.355  -2.162  -7.669  1.00 94.32           N  
ATOM   1397  CA  HIS C  46       4.527  -3.349  -7.490  1.00 94.32           C  
ATOM   1398  C   HIS C  46       4.853  -4.055  -6.178  1.00 94.32           C  
ATOM   1399  CB  HIS C  46       4.711  -4.313  -8.664  1.00 94.32           C  
ATOM   1400  O   HIS C  46       6.007  -4.062  -5.741  1.00 94.32           O  
ATOM   1401  CG  HIS C  46       4.056  -3.852  -9.926  1.00 94.32           C  
ATOM   1402  CD2 HIS C  46       2.750  -3.686 -10.241  1.00 94.32           C  
ATOM   1403  ND1 HIS C  46       4.771  -3.503 -11.052  1.00 94.32           N  
ATOM   1404  CE1 HIS C  46       3.930  -3.141 -12.006  1.00 94.32           C  
ATOM   1405  NE2 HIS C  46       2.697  -3.243 -11.539  1.00 94.32           N  
ATOM   1406  N   SER C  47       3.819  -4.678  -5.565  1.00 97.19           N  
ATOM   1407  CA  SER C  47       3.995  -5.345  -4.279  1.00 97.19           C  
ATOM   1408  C   SER C  47       3.731  -6.843  -4.393  1.00 97.19           C  
ATOM   1409  CB  SER C  47       3.069  -4.735  -3.226  1.00 97.19           C  
ATOM   1410  O   SER C  47       2.936  -7.277  -5.230  1.00 97.19           O  
ATOM   1411  OG  SER C  47       3.345  -3.355  -3.053  1.00 97.19           O  
ATOM   1412  N   PHE C  48       4.412  -7.630  -3.641  1.00 97.04           N  
ATOM   1413  CA  PHE C  48       4.306  -9.080  -3.527  1.00 97.04           C  
ATOM   1414  C   PHE C  48       4.528  -9.527  -2.087  1.00 97.04           C  
ATOM   1415  CB  PHE C  48       5.315  -9.768  -4.451  1.00 97.04           C  
ATOM   1416  O   PHE C  48       5.067  -8.773  -1.274  1.00 97.04           O  
ATOM   1417  CG  PHE C  48       5.341  -9.206  -5.847  1.00 97.04           C  
ATOM   1418  CD1 PHE C  48       4.483  -9.694  -6.825  1.00 97.04           C  
ATOM   1419  CD2 PHE C  48       6.225  -8.189  -6.182  1.00 97.04           C  
ATOM   1420  CE1 PHE C  48       4.505  -9.176  -8.117  1.00 97.04           C  
ATOM   1421  CE2 PHE C  48       6.254  -7.665  -7.471  1.00 97.04           C  
ATOM   1422  CZ  PHE C  48       5.393  -8.161  -8.438  1.00 97.04           C  
ATOM   1423  N   CYS C  49       4.026 -10.719  -1.815  1.00 97.33           N  
ATOM   1424  CA  CYS C  49       4.487 -11.296  -0.557  1.00 97.33           C  
ATOM   1425  C   CYS C  49       6.004 -11.444  -0.549  1.00 97.33           C  
ATOM   1426  CB  CYS C  49       3.831 -12.655  -0.318  1.00 97.33           C  
ATOM   1427  O   CYS C  49       6.601 -11.810  -1.563  1.00 97.33           O  
ATOM   1428  SG  CYS C  49       2.026 -12.601  -0.310  1.00 97.33           S  
ATOM   1429  N   ARG C  50       6.616 -11.133   0.530  1.00 97.60           N  
ATOM   1430  CA  ARG C  50       8.066 -11.266   0.628  1.00 97.60           C  
ATOM   1431  C   ARG C  50       8.519 -12.654   0.188  1.00 97.60           C  
ATOM   1432  CB  ARG C  50       8.536 -10.990   2.058  1.00 97.60           C  
ATOM   1433  O   ARG C  50       9.472 -12.786  -0.584  1.00 97.60           O  
ATOM   1434  CG  ARG C  50      10.046 -11.031   2.228  1.00 97.60           C  
ATOM   1435  CD  ARG C  50      10.460 -10.734   3.663  1.00 97.60           C  
ATOM   1436  NE  ARG C  50      10.248  -9.331   4.006  1.00 97.60           N  
ATOM   1437  NH1 ARG C  50      12.225  -8.588   3.070  1.00 97.60           N  
ATOM   1438  NH2 ARG C  50      10.798  -7.102   4.076  1.00 97.60           N  
ATOM   1439  CZ  ARG C  50      11.091  -8.344   3.717  1.00 97.60           C  
ATOM   1440  N   ALA C  51       7.790 -13.675   0.644  1.00 95.60           N  
ATOM   1441  CA  ALA C  51       8.140 -15.051   0.305  1.00 95.60           C  
ATOM   1442  C   ALA C  51       7.952 -15.314  -1.186  1.00 95.60           C  
ATOM   1443  CB  ALA C  51       7.303 -16.031   1.124  1.00 95.60           C  
ATOM   1444  O   ALA C  51       8.780 -15.978  -1.816  1.00 95.60           O  
ATOM   1445  N   CYS C  52       6.900 -14.745  -1.758  1.00 94.42           N  
ATOM   1446  CA  CYS C  52       6.587 -14.967  -3.165  1.00 94.42           C  
ATOM   1447  C   CYS C  52       7.645 -14.338  -4.064  1.00 94.42           C  
ATOM   1448  CB  CYS C  52       5.211 -14.396  -3.505  1.00 94.42           C  
ATOM   1449  O   CYS C  52       8.148 -14.985  -4.984  1.00 94.42           O  
ATOM   1450  SG  CYS C  52       3.840 -15.307  -2.760  1.00 94.42           S  
ATOM   1451  N   ILE C  53       8.047 -13.125  -3.759  1.00 95.71           N  
ATOM   1452  CA  ILE C  53       9.036 -12.468  -4.606  1.00 95.71           C  
ATOM   1453  C   ILE C  53      10.397 -13.136  -4.424  1.00 95.71           C  
ATOM   1454  CB  ILE C  53       9.134 -10.958  -4.294  1.00 95.71           C  
ATOM   1455  O   ILE C  53      11.174 -13.245  -5.376  1.00 95.71           O  
ATOM   1456  CG1 ILE C  53       9.957 -10.242  -5.371  1.00 95.71           C  
ATOM   1457  CG2 ILE C  53       9.736 -10.732  -2.904  1.00 95.71           C  
ATOM   1458  CD1 ILE C  53       9.317 -10.259  -6.753  1.00 95.71           C  
ATOM   1459  N   GLY C  54      10.747 -13.525  -3.233  1.00 92.34           N  
ATOM   1460  CA  GLY C  54      11.979 -14.258  -2.991  1.00 92.34           C  
ATOM   1461  C   GLY C  54      12.097 -15.519  -3.826  1.00 92.34           C  
ATOM   1462  O   GLY C  54      13.136 -15.768  -4.440  1.00 92.34           O  
ATOM   1463  N   ARG C  55      11.038 -16.305  -3.854  1.00 89.55           N  
ATOM   1464  CA  ARG C  55      11.017 -17.551  -4.614  1.00 89.55           C  
ATOM   1465  C   ARG C  55      11.131 -17.281  -6.110  1.00 89.55           C  
ATOM   1466  CB  ARG C  55       9.739 -18.339  -4.319  1.00 89.55           C  
ATOM   1467  O   ARG C  55      11.826 -18.005  -6.826  1.00 89.55           O  
ATOM   1468  CG  ARG C  55       9.718 -18.988  -2.944  1.00 89.55           C  
ATOM   1469  CD  ARG C  55       8.583 -19.993  -2.812  1.00 89.55           C  
ATOM   1470  NE  ARG C  55       7.285 -19.379  -3.077  1.00 89.55           N  
ATOM   1471  NH1 ARG C  55       6.930 -18.699  -0.898  1.00 89.55           N  
ATOM   1472  NH2 ARG C  55       5.365 -18.253  -2.512  1.00 89.55           N  
ATOM   1473  CZ  ARG C  55       6.530 -18.778  -2.162  1.00 89.55           C  
ATOM   1474  N   CYS C  56      10.454 -16.200  -6.554  1.00 87.97           N  
ATOM   1475  CA  CYS C  56      10.488 -15.838  -7.966  1.00 87.97           C  
ATOM   1476  C   CYS C  56      11.906 -15.496  -8.408  1.00 87.97           C  
ATOM   1477  CB  CYS C  56       9.560 -14.654  -8.238  1.00 87.97           C  
ATOM   1478  O   CYS C  56      12.310 -15.829  -9.523  1.00 87.97           O  
ATOM   1479  SG  CYS C  56       7.814 -15.105  -8.341  1.00 87.97           S  
ATOM   1480  N   TRP C  57      12.704 -14.864  -7.581  1.00 86.77           N  
ATOM   1481  CA  TRP C  57      14.038 -14.382  -7.922  1.00 86.77           C  
ATOM   1482  C   TRP C  57      15.090 -15.453  -7.651  1.00 86.77           C  
ATOM   1483  CB  TRP C  57      14.370 -13.112  -7.133  1.00 86.77           C  
ATOM   1484  O   TRP C  57      16.232 -15.338  -8.101  1.00 86.77           O  
ATOM   1485  CG  TRP C  57      13.719 -11.873  -7.671  1.00 86.77           C  
ATOM   1486  CD1 TRP C  57      13.145 -11.712  -8.901  1.00 86.77           C  
ATOM   1487  CD2 TRP C  57      13.581 -10.619  -6.996  1.00 86.77           C  
ATOM   1488  CE2 TRP C  57      12.911  -9.742  -7.878  1.00 86.77           C  
ATOM   1489  CE3 TRP C  57      13.958 -10.152  -5.730  1.00 86.77           C  
ATOM   1490  NE1 TRP C  57      12.657 -10.433  -9.032  1.00 86.77           N  
ATOM   1491  CH2 TRP C  57      12.990  -7.990  -6.288  1.00 86.77           C  
ATOM   1492  CZ2 TRP C  57      12.610  -8.422  -7.532  1.00 86.77           C  
ATOM   1493  CZ3 TRP C  57      13.658  -8.838  -5.388  1.00 86.77           C  
ATOM   1494  N   GLU C  58      14.993 -16.386  -6.698  1.00 80.16           N  
ATOM   1495  CA  GLU C  58      15.923 -17.488  -6.468  1.00 80.16           C  
ATOM   1496  C   GLU C  58      16.089 -18.341  -7.722  1.00 80.16           C  
ATOM   1497  CB  GLU C  58      15.448 -18.357  -5.300  1.00 80.16           C  
ATOM   1498  O   GLU C  58      17.162 -18.899  -7.962  1.00 80.16           O  
ATOM   1499  CG  GLU C  58      15.776 -17.779  -3.931  1.00 80.16           C  
ATOM   1500  CD  GLU C  58      15.083 -18.507  -2.790  1.00 80.16           C  
ATOM   1501  OE1 GLU C  58      15.133 -18.019  -1.639  1.00 80.16           O  
ATOM   1502  OE2 GLU C  58      14.486 -19.576  -3.051  1.00 80.16           O  
ATOM   1503  N   ARG C  59      15.146 -18.524  -8.365  1.00 60.19           N  
ATOM   1504  CA  ARG C  59      15.132 -19.489  -9.460  1.00 60.19           C  
ATOM   1505  C   ARG C  59      15.793 -18.911 -10.707  1.00 60.19           C  
ATOM   1506  CB  ARG C  59      13.699 -19.920  -9.778  1.00 60.19           C  
ATOM   1507  O   ARG C  59      15.120 -18.639 -11.703  1.00 60.19           O  
ATOM   1508  CG  ARG C  59      13.609 -21.161 -10.653  1.00 60.19           C  
ATOM   1509  CD  ARG C  59      12.170 -21.622 -10.831  1.00 60.19           C  
ATOM   1510  NE  ARG C  59      11.625 -22.178  -9.595  1.00 60.19           N  
ATOM   1511  NH1 ARG C  59       9.525 -21.252  -9.861  1.00 60.19           N  
ATOM   1512  NH2 ARG C  59       9.990 -22.541  -8.024  1.00 60.19           N  
ATOM   1513  CZ  ARG C  59      10.381 -21.989  -9.163  1.00 60.19           C  
ATOM   1514  N   PRO C  60      16.739 -17.768 -10.501  1.00 50.44           N  
ATOM   1515  CA  PRO C  60      17.361 -17.405 -11.777  1.00 50.44           C  
ATOM   1516  C   PRO C  60      18.342 -18.463 -12.278  1.00 50.44           C  
ATOM   1517  CB  PRO C  60      18.087 -16.096 -11.455  1.00 50.44           C  
ATOM   1518  O   PRO C  60      19.100 -19.031 -11.487  1.00 50.44           O  
ATOM   1519  CG  PRO C  60      17.683 -15.770 -10.054  1.00 50.44           C  
ATOM   1520  CD  PRO C  60      16.907 -16.929  -9.499  1.00 50.44           C  
ATOM   1521  N   GLY C  61      17.999 -19.177 -13.560  1.00 47.96           N  
ATOM   1522  CA  GLY C  61      18.652 -20.183 -14.382  1.00 47.96           C  
ATOM   1523  C   GLY C  61      19.168 -21.364 -13.582  1.00 47.96           C  
ATOM   1524  O   GLY C  61      19.824 -21.185 -12.554  1.00 47.96           O  
ATOM   1525  N   ALA C  62      18.365 -22.516 -13.465  1.00 43.39           N  
ATOM   1526  CA  ALA C  62      18.592 -23.831 -12.871  1.00 43.39           C  
ATOM   1527  C   ALA C  62      20.058 -24.238 -12.986  1.00 43.39           C  
ATOM   1528  CB  ALA C  62      17.699 -24.876 -13.536  1.00 43.39           C  
ATOM   1529  O   ALA C  62      20.498 -25.189 -12.335  1.00 43.39           O  
ATOM   1530  N   GLY C  63      20.800 -23.485 -13.889  1.00 42.31           N  
ATOM   1531  CA  GLY C  63      22.082 -24.154 -14.040  1.00 42.31           C  
ATOM   1532  C   GLY C  63      23.098 -23.742 -12.991  1.00 42.31           C  
ATOM   1533  O   GLY C  63      24.195 -24.301 -12.929  1.00 42.31           O  
ATOM   1534  N   SER C  64      23.396 -22.487 -12.809  1.00 43.21           N  
ATOM   1535  CA  SER C  64      24.608 -22.269 -12.025  1.00 43.21           C  
ATOM   1536  C   SER C  64      24.349 -22.484 -10.538  1.00 43.21           C  
ATOM   1537  CB  SER C  64      25.151 -20.859 -12.258  1.00 43.21           C  
ATOM   1538  O   SER C  64      23.578 -21.745  -9.923  1.00 43.21           O  
ATOM   1539  OG  SER C  64      24.152 -19.886 -12.001  1.00 43.21           O  
ATOM   1540  N   VAL C  65      24.051 -23.651 -10.143  1.00 43.46           N  
ATOM   1541  CA  VAL C  65      23.792 -24.126  -8.788  1.00 43.46           C  
ATOM   1542  C   VAL C  65      24.851 -23.575  -7.836  1.00 43.46           C  
ATOM   1543  CB  VAL C  65      23.766 -25.669  -8.723  1.00 43.46           C  
ATOM   1544  O   VAL C  65      24.630 -23.506  -6.625  1.00 43.46           O  
ATOM   1545  CG1 VAL C  65      23.311 -26.143  -7.344  1.00 43.46           C  
ATOM   1546  CG2 VAL C  65      22.858 -26.234  -9.813  1.00 43.46           C  
ATOM   1547  N   GLY C  66      26.062 -23.513  -8.285  1.00 42.03           N  
ATOM   1548  CA  GLY C  66      27.048 -23.608  -7.220  1.00 42.03           C  
ATOM   1549  C   GLY C  66      27.150 -22.345  -6.387  1.00 42.03           C  
ATOM   1550  O   GLY C  66      27.965 -22.267  -5.465  1.00 42.03           O  
ATOM   1551  N   ALA C  67      27.154 -21.149  -7.030  1.00 42.10           N  
ATOM   1552  CA  ALA C  67      27.755 -20.127  -6.176  1.00 42.10           C  
ATOM   1553  C   ALA C  67      26.803 -19.717  -5.056  1.00 42.10           C  
ATOM   1554  CB  ALA C  67      28.154 -18.908  -7.005  1.00 42.10           C  
ATOM   1555  O   ALA C  67      25.592 -19.927  -5.156  1.00 42.10           O  
ATOM   1556  N   ALA C  68      27.222 -19.461  -3.818  1.00 43.84           N  
ATOM   1557  CA  ALA C  68      26.747 -18.881  -2.565  1.00 43.84           C  
ATOM   1558  C   ALA C  68      25.701 -17.801  -2.822  1.00 43.84           C  
ATOM   1559  CB  ALA C  68      27.916 -18.307  -1.768  1.00 43.84           C  
ATOM   1560  O   ALA C  68      25.659 -17.213  -3.906  1.00 43.84           O  
ATOM   1561  N   THR C  69      24.387 -18.033  -2.165  1.00 48.25           N  
ATOM   1562  CA  THR C  69      23.130 -17.312  -1.993  1.00 48.25           C  
ATOM   1563  C   THR C  69      23.381 -15.812  -1.867  1.00 48.25           C  
ATOM   1564  CB  THR C  69      22.363 -17.813  -0.755  1.00 48.25           C  
ATOM   1565  O   THR C  69      23.365 -15.265  -0.762  1.00 48.25           O  
ATOM   1566  CG2 THR C  69      20.949 -17.242  -0.717  1.00 48.25           C  
ATOM   1567  OG1 THR C  69      22.289 -19.243  -0.793  1.00 48.25           O  
ATOM   1568  N   ARG C  70      24.548 -15.238  -2.117  1.00 52.87           N  
ATOM   1569  CA  ARG C  70      24.504 -13.785  -1.984  1.00 52.87           C  
ATOM   1570  C   ARG C  70      23.520 -13.174  -2.975  1.00 52.87           C  
ATOM   1571  CB  ARG C  70      25.896 -13.185  -2.190  1.00 52.87           C  
ATOM   1572  O   ARG C  70      23.394 -13.648  -4.106  1.00 52.87           O  
ATOM   1573  CG  ARG C  70      26.004 -11.725  -1.781  1.00 52.87           C  
ATOM   1574  CD  ARG C  70      27.454 -11.276  -1.669  1.00 52.87           C  
ATOM   1575  NE  ARG C  70      27.565  -9.962  -1.041  1.00 52.87           N  
ATOM   1576  NH1 ARG C  70      29.416 -10.498   0.234  1.00 52.87           N  
ATOM   1577  NH2 ARG C  70      28.502  -8.399   0.356  1.00 52.87           N  
ATOM   1578  CZ  ARG C  70      28.494  -9.623  -0.152  1.00 52.87           C  
ATOM   1579  N   ALA C  71      22.465 -12.533  -2.520  1.00 57.13           N  
ATOM   1580  CA  ALA C  71      21.590 -11.793  -3.427  1.00 57.13           C  
ATOM   1581  C   ALA C  71      22.354 -11.319  -4.660  1.00 57.13           C  
ATOM   1582  CB  ALA C  71      20.959 -10.605  -2.706  1.00 57.13           C  
ATOM   1583  O   ALA C  71      23.481 -10.829  -4.549  1.00 57.13           O  
ATOM   1584  N   PRO C  72      21.932 -11.798  -5.831  1.00 61.58           N  
ATOM   1585  CA  PRO C  72      22.635 -11.346  -7.034  1.00 61.58           C  
ATOM   1586  C   PRO C  72      22.784  -9.828  -7.094  1.00 61.58           C  
ATOM   1587  CB  PRO C  72      21.746 -11.854  -8.172  1.00 61.58           C  
ATOM   1588  O   PRO C  72      21.907  -9.098  -6.624  1.00 61.58           O  
ATOM   1589  CG  PRO C  72      20.449 -12.203  -7.518  1.00 61.58           C  
ATOM   1590  CD  PRO C  72      20.674 -12.305  -6.037  1.00 61.58           C  
ATOM   1591  N   PRO C  73      23.986  -9.289  -7.262  1.00 67.08           N  
ATOM   1592  CA  PRO C  73      24.195  -7.844  -7.382  1.00 67.08           C  
ATOM   1593  C   PRO C  73      23.444  -7.236  -8.564  1.00 67.08           C  
ATOM   1594  CB  PRO C  73      25.708  -7.721  -7.575  1.00 67.08           C  
ATOM   1595  O   PRO C  73      23.332  -6.011  -8.664  1.00 67.08           O  
ATOM   1596  CG  PRO C  73      26.135  -9.051  -8.108  1.00 67.08           C  
ATOM   1597  CD  PRO C  73      25.114 -10.076  -7.705  1.00 67.08           C  
ATOM   1598  N   PHE C  74      22.739  -8.083  -9.289  1.00 84.56           N  
ATOM   1599  CA  PHE C  74      22.142  -7.549 -10.507  1.00 84.56           C  
ATOM   1600  C   PHE C  74      20.631  -7.419 -10.358  1.00 84.56           C  
ATOM   1601  CB  PHE C  74      22.476  -8.442 -11.707  1.00 84.56           C  
ATOM   1602  O   PHE C  74      20.009  -8.173  -9.608  1.00 84.56           O  
ATOM   1603  CG  PHE C  74      21.942  -7.925 -13.015  1.00 84.56           C  
ATOM   1604  CD1 PHE C  74      20.792  -8.467 -13.576  1.00 84.56           C  
ATOM   1605  CD2 PHE C  74      22.591  -6.897 -13.686  1.00 84.56           C  
ATOM   1606  CE1 PHE C  74      20.296  -7.991 -14.787  1.00 84.56           C  
ATOM   1607  CE2 PHE C  74      22.101  -6.415 -14.897  1.00 84.56           C  
ATOM   1608  CZ  PHE C  74      20.954  -6.965 -15.446  1.00 84.56           C  
ATOM   1609  N   PRO C  75      20.077  -6.468 -10.994  1.00 91.72           N  
ATOM   1610  CA  PRO C  75      18.622  -6.302 -10.974  1.00 91.72           C  
ATOM   1611  C   PRO C  75      17.883  -7.499 -11.567  1.00 91.72           C  
ATOM   1612  CB  PRO C  75      18.399  -5.047 -11.822  1.00 91.72           C  
ATOM   1613  O   PRO C  75      18.385  -8.142 -12.493  1.00 91.72           O  
ATOM   1614  CG  PRO C  75      19.716  -4.340 -11.811  1.00 91.72           C  
ATOM   1615  CD  PRO C  75      20.806  -5.363 -11.667  1.00 91.72           C  
ATOM   1616  N   LEU C  76      16.859  -7.850 -10.971  1.00 92.19           N  
ATOM   1617  CA  LEU C  76      15.973  -8.912 -11.436  1.00 92.19           C  
ATOM   1618  C   LEU C  76      14.620  -8.347 -11.852  1.00 92.19           C  
ATOM   1619  CB  LEU C  76      15.785  -9.969 -10.345  1.00 92.19           C  
ATOM   1620  O   LEU C  76      14.159  -7.350 -11.291  1.00 92.19           O  
ATOM   1621  CG  LEU C  76      17.049 -10.689  -9.872  1.00 92.19           C  
ATOM   1622  CD1 LEU C  76      16.739 -11.565  -8.663  1.00 92.19           C  
ATOM   1623  CD2 LEU C  76      17.646 -11.520 -11.003  1.00 92.19           C  
ATOM   1624  N   PRO C  77      13.995  -8.912 -12.761  1.00 92.08           N  
ATOM   1625  CA  PRO C  77      12.763  -8.350 -13.318  1.00 92.08           C  
ATOM   1626  C   PRO C  77      11.574  -8.475 -12.367  1.00 92.08           C  
ATOM   1627  CB  PRO C  77      12.538  -9.179 -14.585  1.00 92.08           C  
ATOM   1628  O   PRO C  77      11.425  -9.496 -11.691  1.00 92.08           O  
ATOM   1629  CG  PRO C  77      13.178 -10.498 -14.296  1.00 92.08           C  
ATOM   1630  CD  PRO C  77      14.371 -10.267 -13.414  1.00 92.08           C  
ATOM   1631  N   CYS C  78      10.819  -7.443 -12.289  1.00 93.56           N  
ATOM   1632  CA  CYS C  78       9.547  -7.485 -11.576  1.00 93.56           C  
ATOM   1633  C   CYS C  78       8.627  -8.546 -12.167  1.00 93.56           C  
ATOM   1634  CB  CYS C  78       8.862  -6.120 -11.621  1.00 93.56           C  
ATOM   1635  O   CYS C  78       8.416  -8.585 -13.380  1.00 93.56           O  
ATOM   1636  SG  CYS C  78       7.208  -6.111 -10.895  1.00 93.56           S  
ATOM   1637  N   PRO C  79       8.015  -9.399 -11.431  1.00 91.59           N  
ATOM   1638  CA  PRO C  79       7.159 -10.482 -11.921  1.00 91.59           C  
ATOM   1639  C   PRO C  79       5.901  -9.970 -12.619  1.00 91.59           C  
ATOM   1640  CB  PRO C  79       6.800 -11.252 -10.647  1.00 91.59           C  
ATOM   1641  O   PRO C  79       5.247 -10.719 -13.349  1.00 91.59           O  
ATOM   1642  CG  PRO C  79       7.932 -10.984  -9.708  1.00 91.59           C  
ATOM   1643  CD  PRO C  79       8.407  -9.576  -9.924  1.00 91.59           C  
ATOM   1644  N   GLN C  80       5.646  -8.739 -12.488  1.00 88.73           N  
ATOM   1645  CA  GLN C  80       4.407  -8.217 -13.056  1.00 88.73           C  
ATOM   1646  C   GLN C  80       4.685  -7.370 -14.295  1.00 88.73           C  
ATOM   1647  CB  GLN C  80       3.643  -7.395 -12.017  1.00 88.73           C  
ATOM   1648  O   GLN C  80       4.094  -7.596 -15.353  1.00 88.73           O  
ATOM   1649  CG  GLN C  80       2.223  -7.040 -12.437  1.00 88.73           C  
ATOM   1650  CD  GLN C  80       1.392  -6.491 -11.292  1.00 88.73           C  
ATOM   1651  NE2 GLN C  80       0.344  -5.746 -11.624  1.00 88.73           N  
ATOM   1652  OE1 GLN C  80       1.690  -6.736 -10.118  1.00 88.73           O  
ATOM   1653  N   CYS C  81       5.666  -6.402 -14.277  1.00 90.66           N  
ATOM   1654  CA  CYS C  81       5.862  -5.471 -15.383  1.00 90.66           C  
ATOM   1655  C   CYS C  81       7.226  -5.675 -16.031  1.00 90.66           C  
ATOM   1656  CB  CYS C  81       5.727  -4.028 -14.900  1.00 90.66           C  
ATOM   1657  O   CYS C  81       7.534  -5.052 -17.049  1.00 90.66           O  
ATOM   1658  SG  CYS C  81       7.081  -3.487 -13.834  1.00 90.66           S  
ATOM   1659  N   ARG C  82       8.167  -6.377 -15.389  1.00 91.45           N  
ATOM   1660  CA  ARG C  82       9.465  -6.798 -15.906  1.00 91.45           C  
ATOM   1661  C   ARG C  82      10.499  -5.686 -15.764  1.00 91.45           C  
ATOM   1662  CB  ARG C  82       9.350  -7.222 -17.372  1.00 91.45           C  
ATOM   1663  O   ARG C  82      11.618  -5.803 -16.266  1.00 91.45           O  
ATOM   1664  CG  ARG C  82       8.540  -8.491 -17.585  1.00 91.45           C  
ATOM   1665  CD  ARG C  82       8.591  -8.956 -19.033  1.00 91.45           C  
ATOM   1666  NE  ARG C  82       7.663  -8.205 -19.874  1.00 91.45           N  
ATOM   1667  NH1 ARG C  82       8.590  -8.898 -21.874  1.00 91.45           N  
ATOM   1668  NH2 ARG C  82       6.792  -7.476 -21.870  1.00 91.45           N  
ATOM   1669  CZ  ARG C  82       7.684  -8.194 -21.204  1.00 91.45           C  
ATOM   1670  N   GLU C  83      10.157  -4.576 -15.161  1.00 92.90           N  
ATOM   1671  CA  GLU C  83      11.171  -3.571 -14.860  1.00 92.90           C  
ATOM   1672  C   GLU C  83      12.225  -4.119 -13.901  1.00 92.90           C  
ATOM   1673  CB  GLU C  83      10.525  -2.315 -14.269  1.00 92.90           C  
ATOM   1674  O   GLU C  83      11.901  -4.867 -12.977  1.00 92.90           O  
ATOM   1675  CG  GLU C  83      11.448  -1.105 -14.239  1.00 92.90           C  
ATOM   1676  CD  GLU C  83      10.728   0.190 -13.895  1.00 92.90           C  
ATOM   1677  OE1 GLU C  83      11.403   1.184 -13.543  1.00 92.90           O  
ATOM   1678  OE2 GLU C  83       9.480   0.209 -13.977  1.00 92.90           O  
ATOM   1679  N   PRO C  84      13.412  -3.769 -14.146  1.00 94.26           N  
ATOM   1680  CA  PRO C  84      14.488  -4.265 -13.285  1.00 94.26           C  
ATOM   1681  C   PRO C  84      14.343  -3.807 -11.836  1.00 94.26           C  
ATOM   1682  CB  PRO C  84      15.749  -3.673 -13.921  1.00 94.26           C  
ATOM   1683  O   PRO C  84      14.008  -2.648 -11.581  1.00 94.26           O  
ATOM   1684  CG  PRO C  84      15.320  -3.233 -15.283  1.00 94.26           C  
ATOM   1685  CD  PRO C  84      13.840  -2.980 -15.258  1.00 94.26           C  
ATOM   1686  N   ALA C  85      14.549  -4.673 -10.935  1.00 94.40           N  
ATOM   1687  CA  ALA C  85      14.480  -4.394  -9.503  1.00 94.40           C  
ATOM   1688  C   ALA C  85      15.603  -5.103  -8.751  1.00 94.40           C  
ATOM   1689  CB  ALA C  85      13.122  -4.813  -8.945  1.00 94.40           C  
ATOM   1690  O   ALA C  85      16.000  -6.212  -9.117  1.00 94.40           O  
ATOM   1691  N   ARG C  86      16.061  -4.444  -7.693  1.00 92.52           N  
ATOM   1692  CA  ARG C  86      17.133  -5.024  -6.891  1.00 92.52           C  
ATOM   1693  C   ARG C  86      16.585  -5.634  -5.605  1.00 92.52           C  
ATOM   1694  CB  ARG C  86      18.190  -3.968  -6.561  1.00 92.52           C  
ATOM   1695  O   ARG C  86      15.889  -4.963  -4.840  1.00 92.52           O  
ATOM   1696  CG  ARG C  86      18.969  -3.477  -7.771  1.00 92.52           C  
ATOM   1697  CD  ARG C  86      19.960  -2.383  -7.398  1.00 92.52           C  
ATOM   1698  NE  ARG C  86      20.437  -1.664  -8.575  1.00 92.52           N  
ATOM   1699  NH1 ARG C  86      20.618   0.378  -7.509  1.00 92.52           N  
ATOM   1700  NH2 ARG C  86      21.164   0.185  -9.727  1.00 92.52           N  
ATOM   1701  CZ  ARG C  86      20.739  -0.368  -8.601  1.00 92.52           C  
ATOM   1702  N   PRO C  87      16.913  -6.873  -5.359  1.00 93.23           N  
ATOM   1703  CA  PRO C  87      16.453  -7.538  -4.137  1.00 93.23           C  
ATOM   1704  C   PRO C  87      16.816  -6.764  -2.872  1.00 93.23           C  
ATOM   1705  CB  PRO C  87      17.175  -8.887  -4.178  1.00 93.23           C  
ATOM   1706  O   PRO C  87      16.076  -6.805  -1.885  1.00 93.23           O  
ATOM   1707  CG  PRO C  87      17.377  -9.169  -5.632  1.00 93.23           C  
ATOM   1708  CD  PRO C  87      17.658  -7.872  -6.335  1.00 93.23           C  
ATOM   1709  N   SER C  88      17.931  -5.984  -2.866  1.00 91.90           N  
ATOM   1710  CA  SER C  88      18.404  -5.225  -1.713  1.00 91.90           C  
ATOM   1711  C   SER C  88      17.552  -3.982  -1.481  1.00 91.90           C  
ATOM   1712  CB  SER C  88      19.867  -4.822  -1.900  1.00 91.90           C  
ATOM   1713  O   SER C  88      17.641  -3.349  -0.427  1.00 91.90           O  
ATOM   1714  OG  SER C  88      20.026  -4.029  -3.064  1.00 91.90           O  
ATOM   1715  N   GLN C  89      16.651  -3.725  -2.396  1.00 93.36           N  
ATOM   1716  CA  GLN C  89      15.892  -2.482  -2.303  1.00 93.36           C  
ATOM   1717  C   GLN C  89      14.415  -2.759  -2.036  1.00 93.36           C  
ATOM   1718  CB  GLN C  89      16.049  -1.659  -3.582  1.00 93.36           C  
ATOM   1719  O   GLN C  89      13.559  -1.922  -2.329  1.00 93.36           O  
ATOM   1720  CG  GLN C  89      17.469  -1.166  -3.826  1.00 93.36           C  
ATOM   1721  CD  GLN C  89      17.882  -0.067  -2.865  1.00 93.36           C  
ATOM   1722  NE2 GLN C  89      19.054  -0.220  -2.257  1.00 93.36           N  
ATOM   1723  OE1 GLN C  89      17.154   0.911  -2.670  1.00 93.36           O  
ATOM   1724  N   LEU C  90      14.138  -3.946  -1.591  1.00 95.88           N  
ATOM   1725  CA  LEU C  90      12.767  -4.242  -1.190  1.00 95.88           C  
ATOM   1726  C   LEU C  90      12.346  -3.372  -0.010  1.00 95.88           C  
ATOM   1727  CB  LEU C  90      12.622  -5.722  -0.826  1.00 95.88           C  
ATOM   1728  O   LEU C  90      13.137  -3.134   0.904  1.00 95.88           O  
ATOM   1729  CG  LEU C  90      12.740  -6.719  -1.979  1.00 95.88           C  
ATOM   1730  CD1 LEU C  90      12.722  -8.148  -1.449  1.00 95.88           C  
ATOM   1731  CD2 LEU C  90      11.618  -6.504  -2.990  1.00 95.88           C  
ATOM   1732  N   ARG C  91      11.140  -2.871  -0.111  1.00 96.81           N  
ATOM   1733  CA  ARG C  91      10.599  -2.005   0.932  1.00 96.81           C  
ATOM   1734  C   ARG C  91       9.289  -2.561   1.479  1.00 96.81           C  
ATOM   1735  CB  ARG C  91      10.384  -0.588   0.396  1.00 96.81           C  
ATOM   1736  O   ARG C  91       8.391  -2.918   0.713  1.00 96.81           O  
ATOM   1737  CG  ARG C  91       9.897   0.399   1.445  1.00 96.81           C  
ATOM   1738  CD  ARG C  91       9.686   1.788   0.857  1.00 96.81           C  
ATOM   1739  NE  ARG C  91      10.934   2.357   0.357  1.00 96.81           N  
ATOM   1740  NH1 ARG C  91       9.916   3.962  -0.956  1.00 96.81           N  
ATOM   1741  NH2 ARG C  91      12.202   3.816  -0.883  1.00 96.81           N  
ATOM   1742  CZ  ARG C  91      11.014   3.377  -0.493  1.00 96.81           C  
ATOM   1743  N   PRO C  92       9.181  -2.640   2.783  1.00 96.28           N  
ATOM   1744  CA  PRO C  92       7.912  -3.098   3.354  1.00 96.28           C  
ATOM   1745  C   PRO C  92       6.742  -2.182   3.001  1.00 96.28           C  
ATOM   1746  CB  PRO C  92       8.180  -3.085   4.861  1.00 96.28           C  
ATOM   1747  O   PRO C  92       6.908  -0.962   2.930  1.00 96.28           O  
ATOM   1748  CG  PRO C  92       9.667  -3.163   4.986  1.00 96.28           C  
ATOM   1749  CD  PRO C  92      10.282  -2.474   3.802  1.00 96.28           C  
ATOM   1750  N   ASN C  93       5.622  -2.780   2.590  1.00 96.52           N  
ATOM   1751  CA  ASN C  93       4.381  -2.041   2.387  1.00 96.52           C  
ATOM   1752  C   ASN C  93       3.437  -2.193   3.576  1.00 96.52           C  
ATOM   1753  CB  ASN C  93       3.690  -2.493   1.099  1.00 96.52           C  
ATOM   1754  O   ASN C  93       2.513  -3.009   3.540  1.00 96.52           O  
ATOM   1755  CG  ASN C  93       2.637  -1.511   0.625  1.00 96.52           C  
ATOM   1756  ND2 ASN C  93       2.397  -1.483  -0.680  1.00 96.52           N  
ATOM   1757  OD1 ASN C  93       2.044  -0.783   1.426  1.00 96.52           O  
ATOM   1758  N   ARG C  94       3.624  -1.357   4.574  1.00 92.03           N  
ATOM   1759  CA  ARG C  94       2.980  -1.473   5.879  1.00 92.03           C  
ATOM   1760  C   ARG C  94       1.473  -1.268   5.765  1.00 92.03           C  
ATOM   1761  CB  ARG C  94       3.573  -0.463   6.863  1.00 92.03           C  
ATOM   1762  O   ARG C  94       0.695  -1.982   6.401  1.00 92.03           O  
ATOM   1763  CG  ARG C  94       5.020  -0.744   7.237  1.00 92.03           C  
ATOM   1764  CD  ARG C  94       5.484   0.131   8.393  1.00 92.03           C  
ATOM   1765  NE  ARG C  94       6.817  -0.247   8.854  1.00 92.03           N  
ATOM   1766  NH1 ARG C  94       7.936   1.267   7.515  1.00 92.03           N  
ATOM   1767  NH2 ARG C  94       9.109  -0.119   8.913  1.00 92.03           N  
ATOM   1768  CZ  ARG C  94       7.951   0.301   8.426  1.00 92.03           C  
ATOM   1769  N   GLN C  95       1.135  -0.331   4.990  1.00 91.20           N  
ATOM   1770  CA  GLN C  95      -0.288  -0.036   4.865  1.00 91.20           C  
ATOM   1771  C   GLN C  95      -1.024  -1.168   4.154  1.00 91.20           C  
ATOM   1772  CB  GLN C  95      -0.500   1.281   4.115  1.00 91.20           C  
ATOM   1773  O   GLN C  95      -2.124  -1.551   4.559  1.00 91.20           O  
ATOM   1774  CG  GLN C  95      -0.191   2.518   4.946  1.00 91.20           C  
ATOM   1775  CD  GLN C  95       1.263   2.940   4.854  1.00 91.20           C  
ATOM   1776  NE2 GLN C  95       1.536   4.200   5.175  1.00 91.20           N  
ATOM   1777  OE1 GLN C  95       2.134   2.140   4.498  1.00 91.20           O  
ATOM   1778  N   LEU C  96      -0.398  -1.661   3.147  1.00 94.71           N  
ATOM   1779  CA  LEU C  96      -0.984  -2.800   2.450  1.00 94.71           C  
ATOM   1780  C   LEU C  96      -1.096  -4.006   3.377  1.00 94.71           C  
ATOM   1781  CB  LEU C  96      -0.150  -3.163   1.219  1.00 94.71           C  
ATOM   1782  O   LEU C  96      -2.073  -4.755   3.314  1.00 94.71           O  
ATOM   1783  CG  LEU C  96      -0.721  -4.252   0.310  1.00 94.71           C  
ATOM   1784  CD1 LEU C  96      -2.124  -3.873  -0.153  1.00 94.71           C  
ATOM   1785  CD2 LEU C  96       0.197  -4.487  -0.885  1.00 94.71           C  
ATOM   1786  N   ALA C  97      -0.130  -4.180   4.239  1.00 95.80           N  
ATOM   1787  CA  ALA C  97      -0.184  -5.248   5.234  1.00 95.80           C  
ATOM   1788  C   ALA C  97      -1.392  -5.081   6.152  1.00 95.80           C  
ATOM   1789  CB  ALA C  97       1.104  -5.278   6.054  1.00 95.80           C  
ATOM   1790  O   ALA C  97      -2.105  -6.047   6.431  1.00 95.80           O  
ATOM   1791  N   ALA C  98      -1.595  -3.880   6.559  1.00 93.56           N  
ATOM   1792  CA  ALA C  98      -2.717  -3.586   7.446  1.00 93.56           C  
ATOM   1793  C   ALA C  98      -4.050  -3.847   6.751  1.00 93.56           C  
ATOM   1794  CB  ALA C  98      -2.647  -2.140   7.931  1.00 93.56           C  
ATOM   1795  O   ALA C  98      -4.961  -4.432   7.341  1.00 93.56           O  
ATOM   1796  N   VAL C  99      -4.155  -3.441   5.531  1.00 92.90           N  
ATOM   1797  CA  VAL C  99      -5.369  -3.655   4.750  1.00 92.90           C  
ATOM   1798  C   VAL C  99      -5.636  -5.151   4.607  1.00 92.90           C  
ATOM   1799  CB  VAL C  99      -5.271  -2.995   3.356  1.00 92.90           C  
ATOM   1800  O   VAL C  99      -6.756  -5.614   4.838  1.00 92.90           O  
ATOM   1801  CG1 VAL C  99      -6.426  -3.445   2.463  1.00 92.90           C  
ATOM   1802  CG2 VAL C  99      -5.253  -1.474   3.486  1.00 92.90           C  
ATOM   1803  N   ALA C 100      -4.645  -5.894   4.261  1.00 93.91           N  
ATOM   1804  CA  ALA C 100      -4.786  -7.337   4.090  1.00 93.91           C  
ATOM   1805  C   ALA C 100      -5.217  -8.005   5.392  1.00 93.91           C  
ATOM   1806  CB  ALA C 100      -3.478  -7.945   3.591  1.00 93.91           C  
ATOM   1807  O   ALA C 100      -6.086  -8.880   5.391  1.00 93.91           O  
ATOM   1808  N   THR C 101      -4.653  -7.584   6.484  1.00 93.42           N  
ATOM   1809  CA  THR C 101      -4.987  -8.132   7.793  1.00 93.42           C  
ATOM   1810  C   THR C 101      -6.451  -7.867   8.133  1.00 93.42           C  
ATOM   1811  CB  THR C 101      -4.087  -7.539   8.893  1.00 93.42           C  
ATOM   1812  O   THR C 101      -7.156  -8.762   8.604  1.00 93.42           O  
ATOM   1813  CG2 THR C 101      -4.502  -8.041  10.273  1.00 93.42           C  
ATOM   1814  OG1 THR C 101      -2.728  -7.921   8.647  1.00 93.42           O  
ATOM   1815  N   LEU C 102      -6.898  -6.693   7.875  1.00 89.60           N  
ATOM   1816  CA  LEU C 102      -8.284  -6.331   8.150  1.00 89.60           C  
ATOM   1817  C   LEU C 102      -9.241  -7.154   7.295  1.00 89.60           C  
ATOM   1818  CB  LEU C 102      -8.508  -4.838   7.897  1.00 89.60           C  
ATOM   1819  O   LEU C 102     -10.255  -7.648   7.791  1.00 89.60           O  
ATOM   1820  CG  LEU C 102      -7.903  -3.877   8.921  1.00 89.60           C  
ATOM   1821  CD1 LEU C 102      -8.011  -2.438   8.428  1.00 89.60           C  
ATOM   1822  CD2 LEU C 102      -8.588  -4.037  10.274  1.00 89.60           C  
ATOM   1823  N   LEU C 103      -8.917  -7.337   6.082  1.00 88.84           N  
ATOM   1824  CA  LEU C 103      -9.773  -8.099   5.180  1.00 88.84           C  
ATOM   1825  C   LEU C 103      -9.836  -9.564   5.599  1.00 88.84           C  
ATOM   1826  CB  LEU C 103      -9.267  -7.990   3.740  1.00 88.84           C  
ATOM   1827  O   LEU C 103     -10.878 -10.209   5.464  1.00 88.84           O  
ATOM   1828  CG  LEU C 103      -9.494  -6.648   3.041  1.00 88.84           C  
ATOM   1829  CD1 LEU C 103      -8.773  -6.621   1.698  1.00 88.84           C  
ATOM   1830  CD2 LEU C 103     -10.985  -6.385   2.859  1.00 88.84           C  
ATOM   1831  N   ARG C 104      -8.774 -10.098   6.014  1.00 87.03           N  
ATOM   1832  CA  ARG C 104      -8.729 -11.482   6.474  1.00 87.03           C  
ATOM   1833  C   ARG C 104      -9.682 -11.702   7.643  1.00 87.03           C  
ATOM   1834  CB  ARG C 104      -7.304 -11.868   6.879  1.00 87.03           C  
ATOM   1835  O   ARG C 104     -10.319 -12.753   7.742  1.00 87.03           O  
ATOM   1836  CG  ARG C 104      -6.393 -12.182   5.703  1.00 87.03           C  
ATOM   1837  CD  ARG C 104      -4.991 -12.557   6.161  1.00 87.03           C  
ATOM   1838  NE  ARG C 104      -4.071 -12.681   5.034  1.00 87.03           N  
ATOM   1839  NH1 ARG C 104      -2.316 -11.602   6.080  1.00 87.03           N  
ATOM   1840  NH2 ARG C 104      -2.071 -12.391   3.942  1.00 87.03           N  
ATOM   1841  CZ  ARG C 104      -2.821 -12.225   5.021  1.00 87.03           C  
ATOM   1842  N   ARG C 105      -9.737 -10.702   8.501  1.00 81.26           N  
ATOM   1843  CA  ARG C 105     -10.605 -10.792   9.671  1.00 81.26           C  
ATOM   1844  C   ARG C 105     -12.074 -10.799   9.264  1.00 81.26           C  
ATOM   1845  CB  ARG C 105     -10.332  -9.634  10.633  1.00 81.26           C  
ATOM   1846  O   ARG C 105     -12.904 -11.429   9.922  1.00 81.26           O  
ATOM   1847  CG  ARG C 105      -8.987  -9.721  11.336  1.00 81.26           C  
ATOM   1848  CD  ARG C 105      -8.674  -8.449  12.113  1.00 81.26           C  
ATOM   1849  NE  ARG C 105      -9.605  -8.250  13.220  1.00 81.26           N  
ATOM   1850  NH1 ARG C 105      -9.053  -6.033  13.558  1.00 81.26           N  
ATOM   1851  NH2 ARG C 105     -10.639  -7.037  14.873  1.00 81.26           N  
ATOM   1852  CZ  ARG C 105      -9.764  -7.107  13.881  1.00 81.26           C  
ATOM   1853  N   PHE C 106     -12.405 -10.102   8.232  1.00 74.20           N  
ATOM   1854  CA  PHE C 106     -13.781  -9.983   7.763  1.00 74.20           C  
ATOM   1855  C   PHE C 106     -14.205 -11.234   7.003  1.00 74.20           C  
ATOM   1856  CB  PHE C 106     -13.940  -8.748   6.871  1.00 74.20           C  
ATOM   1857  O   PHE C 106     -15.360 -11.656   7.088  1.00 74.20           O  
ATOM   1858  CG  PHE C 106     -15.355  -8.504   6.418  1.00 74.20           C  
ATOM   1859  CD1 PHE C 106     -15.752  -8.832   5.127  1.00 74.20           C  
ATOM   1860  CD2 PHE C 106     -16.287  -7.948   7.284  1.00 74.20           C  
ATOM   1861  CE1 PHE C 106     -17.061  -8.608   4.706  1.00 74.20           C  
ATOM   1862  CE2 PHE C 106     -17.597  -7.721   6.869  1.00 74.20           C  
ATOM   1863  CZ  PHE C 106     -17.981  -8.051   5.580  1.00 74.20           C  
ATOM   1864  N   SER C 107     -13.435 -11.755   5.955  1.00 66.43           N  
ATOM   1865  CA  SER C 107     -13.740 -12.899   5.102  1.00 66.43           C  
ATOM   1866  C   SER C 107     -13.830 -14.186   5.914  1.00 66.43           C  
ATOM   1867  CB  SER C 107     -12.682 -13.049   4.008  1.00 66.43           C  
ATOM   1868  O   SER C 107     -14.518 -15.130   5.517  1.00 66.43           O  
ATOM   1869  OG  SER C 107     -12.682 -11.920   3.150  1.00 66.43           O  
ATOM   1870  N   LEU C 108     -12.866 -14.437   6.829  1.00 53.16           N  
ATOM   1871  CA  LEU C 108     -12.814 -15.686   7.581  1.00 53.16           C  
ATOM   1872  C   LEU C 108     -13.987 -15.787   8.550  1.00 53.16           C  
ATOM   1873  CB  LEU C 108     -11.493 -15.795   8.347  1.00 53.16           C  
ATOM   1874  O   LEU C 108     -14.168 -14.917   9.405  1.00 53.16           O  
ATOM   1875  CG  LEU C 108     -10.230 -15.967   7.501  1.00 53.16           C  
ATOM   1876  CD1 LEU C 108      -8.988 -15.901   8.383  1.00 53.16           C  
ATOM   1877  CD2 LEU C 108     -10.277 -17.282   6.731  1.00 53.16           C  
ATOM   1878  N   PRO C 109     -15.199 -16.094   7.922  1.00 45.14           N  
ATOM   1879  CA  PRO C 109     -16.055 -16.415   9.067  1.00 45.14           C  
ATOM   1880  C   PRO C 109     -15.325 -17.214  10.144  1.00 45.14           C  
ATOM   1881  CB  PRO C 109     -17.182 -17.243   8.443  1.00 45.14           C  
ATOM   1882  O   PRO C 109     -14.327 -17.879   9.855  1.00 45.14           O  
ATOM   1883  CG  PRO C 109     -16.964 -17.135   6.969  1.00 45.14           C  
ATOM   1884  CD  PRO C 109     -15.603 -16.549   6.729  1.00 45.14           C  
ATOM   1885  N   ALA C 110     -15.360 -16.908  11.437  1.00 39.40           N  
ATOM   1886  CA  ALA C 110     -14.770 -17.791  12.439  1.00 39.40           C  
ATOM   1887  C   ALA C 110     -14.777 -19.242  11.965  1.00 39.40           C  
ATOM   1888  CB  ALA C 110     -15.515 -17.664  13.766  1.00 39.40           C  
ATOM   1889  O   ALA C 110     -15.736 -19.977  12.213  1.00 39.40           O  
ATOM   1890  N   ALA C 111     -14.748 -19.508  10.649  1.00 39.76           N  
ATOM   1891  CA  ALA C 111     -14.844 -20.934  10.350  1.00 39.76           C  
ATOM   1892  C   ALA C 111     -13.674 -21.702  10.958  1.00 39.76           C  
ATOM   1893  CB  ALA C 111     -14.897 -21.159   8.840  1.00 39.76           C  
ATOM   1894  O   ALA C 111     -12.597 -21.141  11.167  1.00 39.76           O  
ATOM   1895  N   ALA C 112     -13.876 -22.789  11.567  1.00 41.00           N  
ATOM   1896  CA  ALA C 112     -12.929 -23.807  12.016  1.00 41.00           C  
ATOM   1897  C   ALA C 112     -11.849 -24.052  10.966  1.00 41.00           C  
ATOM   1898  CB  ALA C 112     -13.660 -25.109  12.336  1.00 41.00           C  
ATOM   1899  O   ALA C 112     -12.093 -23.898   9.767  1.00 41.00           O  
ATOM   1900  N   PRO C 113     -10.516 -24.089  11.168  1.00 40.07           N  
ATOM   1901  CA  PRO C 113      -9.337 -24.234  10.311  1.00 40.07           C  
ATOM   1902  C   PRO C 113      -9.623 -25.042   9.047  1.00 40.07           C  
ATOM   1903  CB  PRO C 113      -8.336 -24.963  11.210  1.00 40.07           C  
ATOM   1904  O   PRO C 113      -8.918 -24.896   8.045  1.00 40.07           O  
ATOM   1905  CG  PRO C 113      -9.027 -25.089  12.529  1.00 40.07           C  
ATOM   1906  CD  PRO C 113     -10.447 -24.628  12.369  1.00 40.07           C  
ATOM   1907  N   GLY C 114     -10.381 -26.158   9.071  1.00 39.10           N  
ATOM   1908  CA  GLY C 114     -10.220 -27.238   8.111  1.00 39.10           C  
ATOM   1909  C   GLY C 114     -10.723 -26.883   6.724  1.00 39.10           C  
ATOM   1910  O   GLY C 114     -10.070 -27.189   5.724  1.00 39.10           O  
ATOM   1911  N   GLU C 115     -12.062 -26.748   6.414  1.00 41.68           N  
ATOM   1912  CA  GLU C 115     -12.719 -26.960   5.128  1.00 41.68           C  
ATOM   1913  C   GLU C 115     -12.626 -25.717   4.248  1.00 41.68           C  
ATOM   1914  CB  GLU C 115     -14.184 -27.353   5.331  1.00 41.68           C  
ATOM   1915  O   GLU C 115     -12.884 -25.781   3.044  1.00 41.68           O  
ATOM   1916  CG  GLU C 115     -14.371 -28.677   6.057  1.00 41.68           C  
ATOM   1917  CD  GLU C 115     -14.552 -29.857   5.116  1.00 41.68           C  
ATOM   1918  OE1 GLU C 115     -13.685 -30.761   5.102  1.00 41.68           O  
ATOM   1919  OE2 GLU C 115     -15.568 -29.878   4.385  1.00 41.68           O  
ATOM   1920  N   HIS C 116     -12.677 -24.497   4.807  1.00 44.67           N  
ATOM   1921  CA  HIS C 116     -13.065 -23.304   4.062  1.00 44.67           C  
ATOM   1922  C   HIS C 116     -11.876 -22.711   3.313  1.00 44.67           C  
ATOM   1923  CB  HIS C 116     -13.669 -22.258   5.001  1.00 44.67           C  
ATOM   1924  O   HIS C 116     -11.980 -21.629   2.731  1.00 44.67           O  
ATOM   1925  CG  HIS C 116     -15.085 -22.546   5.388  1.00 44.67           C  
ATOM   1926  CD2 HIS C 116     -15.615 -22.991   6.551  1.00 44.67           C  
ATOM   1927  ND1 HIS C 116     -16.142 -22.380   4.519  1.00 44.67           N  
ATOM   1928  CE1 HIS C 116     -17.265 -22.711   5.134  1.00 44.67           C  
ATOM   1929  NE2 HIS C 116     -16.973 -23.086   6.368  1.00 44.67           N  
ATOM   1930  N   GLY C 117     -10.660 -23.228   3.360  1.00 43.80           N  
ATOM   1931  CA  GLY C 117      -9.518 -22.708   2.626  1.00 43.80           C  
ATOM   1932  C   GLY C 117      -9.773 -22.579   1.136  1.00 43.80           C  
ATOM   1933  O   GLY C 117      -9.320 -21.623   0.504  1.00 43.80           O  
ATOM   1934  N   SER C 118     -10.483 -23.583   0.563  1.00 45.35           N  
ATOM   1935  CA  SER C 118     -10.553 -23.685  -0.891  1.00 45.35           C  
ATOM   1936  C   SER C 118     -11.503 -22.645  -1.474  1.00 45.35           C  
ATOM   1937  CB  SER C 118     -10.999 -25.087  -1.309  1.00 45.35           C  
ATOM   1938  O   SER C 118     -11.191 -22.007  -2.482  1.00 45.35           O  
ATOM   1939  OG  SER C 118     -11.227 -25.146  -2.707  1.00 45.35           O  
ATOM   1940  N   GLN C 119     -12.721 -22.443  -0.834  1.00 42.98           N  
ATOM   1941  CA  GLN C 119     -13.707 -21.516  -1.379  1.00 42.98           C  
ATOM   1942  C   GLN C 119     -13.246 -20.069  -1.227  1.00 42.98           C  
ATOM   1943  CB  GLN C 119     -15.062 -21.709  -0.696  1.00 42.98           C  
ATOM   1944  O   GLN C 119     -13.408 -19.260  -2.143  1.00 42.98           O  
ATOM   1945  CG  GLN C 119     -16.192 -20.912  -1.335  1.00 42.98           C  
ATOM   1946  CD  GLN C 119     -17.019 -21.738  -2.302  1.00 42.98           C  
ATOM   1947  NE2 GLN C 119     -17.025 -21.337  -3.569  1.00 42.98           N  
ATOM   1948  OE1 GLN C 119     -17.647 -22.728  -1.914  1.00 42.98           O  
ATOM   1949  N   ALA C 120     -12.727 -19.777  -0.116  1.00 48.32           N  
ATOM   1950  CA  ALA C 120     -12.184 -18.446   0.145  1.00 48.32           C  
ATOM   1951  C   ALA C 120     -11.073 -18.104  -0.844  1.00 48.32           C  
ATOM   1952  CB  ALA C 120     -11.664 -18.356   1.577  1.00 48.32           C  
ATOM   1953  O   ALA C 120     -10.991 -16.972  -1.328  1.00 48.32           O  
ATOM   1954  N   ALA C 121     -10.260 -19.141  -1.140  1.00 49.55           N  
ATOM   1955  CA  ALA C 121      -9.182 -18.988  -2.114  1.00 49.55           C  
ATOM   1956  C   ALA C 121      -9.737 -18.703  -3.506  1.00 49.55           C  
ATOM   1957  CB  ALA C 121      -8.306 -20.238  -2.139  1.00 49.55           C  
ATOM   1958  O   ALA C 121      -9.197 -17.871  -4.239  1.00 49.55           O  
ATOM   1959  N   ALA C 122     -10.866 -19.447  -3.836  1.00 46.47           N  
ATOM   1960  CA  ALA C 122     -11.489 -19.273  -5.146  1.00 46.47           C  
ATOM   1961  C   ALA C 122     -12.088 -17.877  -5.287  1.00 46.47           C  
ATOM   1962  CB  ALA C 122     -12.563 -20.335  -5.369  1.00 46.47           C  
ATOM   1963  O   ALA C 122     -11.972 -17.249  -6.342  1.00 46.47           O  
ATOM   1964  N   ALA C 123     -12.858 -17.461  -4.306  1.00 47.97           N  
ATOM   1965  CA  ALA C 123     -13.456 -16.129  -4.316  1.00 47.97           C  
ATOM   1966  C   ALA C 123     -12.383 -15.046  -4.385  1.00 47.97           C  
ATOM   1967  CB  ALA C 123     -14.332 -15.929  -3.081  1.00 47.97           C  
ATOM   1968  O   ALA C 123     -12.554 -14.038  -5.074  1.00 47.97           O  
ATOM   1969  N   ARG C 124     -11.253 -15.377  -3.756  1.00 53.30           N  
ATOM   1970  CA  ARG C 124     -10.098 -14.491  -3.659  1.00 53.30           C  
ATOM   1971  C   ARG C 124      -9.402 -14.349  -5.008  1.00 53.30           C  
ATOM   1972  CB  ARG C 124      -9.110 -15.009  -2.612  1.00 53.30           C  
ATOM   1973  O   ARG C 124      -9.001 -13.248  -5.393  1.00 53.30           O  
ATOM   1974  CG  ARG C 124      -9.551 -14.768  -1.177  1.00 53.30           C  
ATOM   1975  CD  ARG C 124      -8.534 -15.301  -0.177  1.00 53.30           C  
ATOM   1976  NE  ARG C 124      -9.020 -15.195   1.196  1.00 53.30           N  
ATOM   1977  NH1 ARG C 124      -7.689 -16.894   2.018  1.00 53.30           N  
ATOM   1978  NH2 ARG C 124      -9.118 -15.772   3.416  1.00 53.30           N  
ATOM   1979  CZ  ARG C 124      -8.608 -15.954   2.207  1.00 53.30           C  
ATOM   1980  N   ALA C 125      -9.209 -15.460  -5.713  1.00 51.60           N  
ATOM   1981  CA  ALA C 125      -8.661 -15.486  -7.066  1.00 51.60           C  
ATOM   1982  C   ALA C 125      -9.532 -14.682  -8.026  1.00 51.60           C  
ATOM   1983  CB  ALA C 125      -8.523 -16.925  -7.557  1.00 51.60           C  
ATOM   1984  O   ALA C 125      -9.020 -14.000  -8.917  1.00 51.60           O  
ATOM   1985  N   ALA C 126     -10.784 -14.649  -7.658  1.00 48.17           N  
ATOM   1986  CA  ALA C 126     -11.757 -13.989  -8.525  1.00 48.17           C  
ATOM   1987  C   ALA C 126     -11.671 -12.471  -8.390  1.00 48.17           C  
ATOM   1988  CB  ALA C 126     -13.169 -14.469  -8.203  1.00 48.17           C  
ATOM   1989  O   ALA C 126     -11.950 -11.740  -9.343  1.00 48.17           O  
ATOM   1990  N   ALA C 127     -11.071 -12.033  -7.293  1.00 55.36           N  
ATOM   1991  CA  ALA C 127     -11.064 -10.593  -7.048  1.00 55.36           C  
ATOM   1992  C   ALA C 127      -9.843  -9.934  -7.683  1.00 55.36           C  
ATOM   1993  CB  ALA C 127     -11.099 -10.308  -5.548  1.00 55.36           C  
ATOM   1994  O   ALA C 127      -9.896  -8.768  -8.081  1.00 55.36           O  
ATOM   1995  N   ALA C 128      -8.665 -10.610  -7.845  1.00 58.70           N  
ATOM   1996  CA  ALA C 128      -7.491 -10.059  -8.518  1.00 58.70           C  
ATOM   1997  C   ALA C 128      -7.662 -10.093 -10.034  1.00 58.70           C  
ATOM   1998  CB  ALA C 128      -6.235 -10.826  -8.110  1.00 58.70           C  
ATOM   1999  O   ALA C 128      -8.031 -11.124 -10.601  1.00 58.70           O  
ATOM   2000  N   ARG C 129      -7.593  -8.812 -10.739  1.00 61.32           N  
ATOM   2001  CA  ARG C 129      -7.903  -8.771 -12.164  1.00 61.32           C  
ATOM   2002  C   ARG C 129      -6.685  -8.347 -12.977  1.00 61.32           C  
ATOM   2003  CB  ARG C 129      -9.071  -7.819 -12.434  1.00 61.32           C  
ATOM   2004  O   ARG C 129      -5.860  -7.562 -12.506  1.00 61.32           O  
ATOM   2005  CG  ARG C 129     -10.388  -8.271 -11.823  1.00 61.32           C  
ATOM   2006  CD  ARG C 129     -11.522  -7.312 -12.156  1.00 61.32           C  
ATOM   2007  NE  ARG C 129     -12.787  -7.751 -11.574  1.00 61.32           N  
ATOM   2008  NH1 ARG C 129     -13.328  -9.179 -13.307  1.00 61.32           N  
ATOM   2009  NH2 ARG C 129     -14.742  -8.955 -11.516  1.00 61.32           N  
ATOM   2010  CZ  ARG C 129     -13.616  -8.627 -12.133  1.00 61.32           C  
ATOM   2011  N   CYS C 130      -6.502  -9.056 -14.181  1.00 62.81           N  
ATOM   2012  CA  CYS C 130      -5.456  -8.723 -15.141  1.00 62.81           C  
ATOM   2013  C   CYS C 130      -5.625  -7.300 -15.660  1.00 62.81           C  
ATOM   2014  CB  CYS C 130      -5.469  -9.707 -16.311  1.00 62.81           C  
ATOM   2015  O   CYS C 130      -6.717  -6.914 -16.081  1.00 62.81           O  
ATOM   2016  SG  CYS C 130      -4.265  -9.320 -17.600  1.00 62.81           S  
ATOM   2017  N   GLY C 131      -4.549  -6.393 -15.447  1.00 58.44           N  
ATOM   2018  CA  GLY C 131      -4.565  -5.020 -15.925  1.00 58.44           C  
ATOM   2019  C   GLY C 131      -4.930  -4.903 -17.393  1.00 58.44           C  
ATOM   2020  O   GLY C 131      -5.603  -3.953 -17.797  1.00 58.44           O  
ATOM   2021  N   GLN C 132      -4.492  -5.966 -18.173  1.00 59.29           N  
ATOM   2022  CA  GLN C 132      -4.667  -5.936 -19.622  1.00 59.29           C  
ATOM   2023  C   GLN C 132      -6.079  -6.361 -20.014  1.00 59.29           C  
ATOM   2024  CB  GLN C 132      -3.638  -6.838 -20.306  1.00 59.29           C  
ATOM   2025  O   GLN C 132      -6.714  -5.722 -20.856  1.00 59.29           O  
ATOM   2026  CG  GLN C 132      -2.355  -6.119 -20.699  1.00 59.29           C  
ATOM   2027  CD  GLN C 132      -1.324  -7.050 -21.310  1.00 59.29           C  
ATOM   2028  NE2 GLN C 132      -0.109  -7.022 -20.774  1.00 59.29           N  
ATOM   2029  OE1 GLN C 132      -1.618  -7.789 -22.255  1.00 59.29           O  
ATOM   2030  N   HIS C 133      -6.697  -7.385 -19.318  1.00 62.11           N  
ATOM   2031  CA  HIS C 133      -7.942  -7.988 -19.781  1.00 62.11           C  
ATOM   2032  C   HIS C 133      -9.081  -7.721 -18.802  1.00 62.11           C  
ATOM   2033  CB  HIS C 133      -7.766  -9.494 -19.983  1.00 62.11           C  
ATOM   2034  O   HIS C 133     -10.251  -7.927 -19.133  1.00 62.11           O  
ATOM   2035  CG  HIS C 133      -6.652  -9.847 -20.916  1.00 62.11           C  
ATOM   2036  CD2 HIS C 133      -6.501  -9.627 -22.243  1.00 62.11           C  
ATOM   2037  ND1 HIS C 133      -5.519 -10.515 -20.504  1.00 62.11           N  
ATOM   2038  CE1 HIS C 133      -4.717 -10.690 -21.540  1.00 62.11           C  
ATOM   2039  NE2 HIS C 133      -5.289 -10.161 -22.608  1.00 62.11           N  
ATOM   2040  N   GLY C 134      -8.787  -7.190 -17.598  1.00 63.77           N  
ATOM   2041  CA  GLY C 134      -9.786  -6.937 -16.572  1.00 63.77           C  
ATOM   2042  C   GLY C 134     -10.380  -8.207 -15.992  1.00 63.77           C  
ATOM   2043  O   GLY C 134     -11.441  -8.172 -15.365  1.00 63.77           O  
ATOM   2044  N   GLU C 135      -9.782  -9.338 -16.384  1.00 63.94           N  
ATOM   2045  CA  GLU C 135     -10.236 -10.643 -15.913  1.00 63.94           C  
ATOM   2046  C   GLU C 135      -9.460 -11.083 -14.674  1.00 63.94           C  
ATOM   2047  CB  GLU C 135     -10.098 -11.692 -17.020  1.00 63.94           C  
ATOM   2048  O   GLU C 135      -8.304 -10.699 -14.490  1.00 63.94           O  
ATOM   2049  CG  GLU C 135     -10.907 -11.377 -18.270  1.00 63.94           C  
ATOM   2050  CD  GLU C 135     -12.398 -11.616 -18.096  1.00 63.94           C  
ATOM   2051  OE1 GLU C 135     -13.205 -10.910 -18.741  1.00 63.94           O  
ATOM   2052  OE2 GLU C 135     -12.762 -12.516 -17.307  1.00 63.94           O  
ATOM   2053  N   PRO C 136     -10.097 -11.852 -13.814  1.00 67.96           N  
ATOM   2054  CA  PRO C 136      -9.402 -12.353 -12.626  1.00 67.96           C  
ATOM   2055  C   PRO C 136      -8.240 -13.282 -12.970  1.00 67.96           C  
ATOM   2056  CB  PRO C 136     -10.498 -13.106 -11.868  1.00 67.96           C  
ATOM   2057  O   PRO C 136      -8.309 -14.024 -13.954  1.00 67.96           O  
ATOM   2058  CG  PRO C 136     -11.664 -13.126 -12.803  1.00 67.96           C  
ATOM   2059  CD  PRO C 136     -11.338 -12.268 -13.991  1.00 67.96           C  
ATOM   2060  N   PHE C 137      -7.061 -13.026 -12.307  1.00 66.40           N  
ATOM   2061  CA  PHE C 137      -5.949 -13.953 -12.484  1.00 66.40           C  
ATOM   2062  C   PHE C 137      -6.309 -15.337 -11.956  1.00 66.40           C  
ATOM   2063  CB  PHE C 137      -4.694 -13.431 -11.778  1.00 66.40           C  
ATOM   2064  O   PHE C 137      -6.868 -15.464 -10.865  1.00 66.40           O  
ATOM   2065  CG  PHE C 137      -4.070 -12.239 -12.452  1.00 66.40           C  
ATOM   2066  CD1 PHE C 137      -3.494 -12.358 -13.711  1.00 66.40           C  
ATOM   2067  CD2 PHE C 137      -4.059 -10.999 -11.827  1.00 66.40           C  
ATOM   2068  CE1 PHE C 137      -2.915 -11.257 -14.338  1.00 66.40           C  
ATOM   2069  CE2 PHE C 137      -3.483  -9.894 -12.447  1.00 66.40           C  
ATOM   2070  CZ  PHE C 137      -2.910 -10.026 -13.702  1.00 66.40           C  
ATOM   2071  N   LYS C 138      -6.177 -16.343 -12.915  1.00 62.29           N  
ATOM   2072  CA  LYS C 138      -6.576 -17.696 -12.535  1.00 62.29           C  
ATOM   2073  C   LYS C 138      -5.363 -18.538 -12.150  1.00 62.29           C  
ATOM   2074  CB  LYS C 138      -7.342 -18.370 -13.675  1.00 62.29           C  
ATOM   2075  O   LYS C 138      -5.476 -19.465 -11.344  1.00 62.29           O  
ATOM   2076  CG  LYS C 138      -8.709 -17.760 -13.948  1.00 62.29           C  
ATOM   2077  CD  LYS C 138      -9.441 -18.504 -15.057  1.00 62.29           C  
ATOM   2078  CE  LYS C 138     -10.760 -17.829 -15.408  1.00 62.29           C  
ATOM   2079  NZ  LYS C 138     -11.425 -18.484 -16.574  1.00 62.29           N  
ATOM   2080  N   LEU C 139      -4.064 -18.170 -12.693  1.00 64.46           N  
ATOM   2081  CA  LEU C 139      -2.890 -19.012 -12.491  1.00 64.46           C  
ATOM   2082  C   LEU C 139      -1.613 -18.180 -12.520  1.00 64.46           C  
ATOM   2083  CB  LEU C 139      -2.825 -20.106 -13.561  1.00 64.46           C  
ATOM   2084  O   LEU C 139      -1.599 -17.074 -13.065  1.00 64.46           O  
ATOM   2085  CG  LEU C 139      -4.066 -20.988 -13.705  1.00 64.46           C  
ATOM   2086  CD1 LEU C 139      -4.010 -21.773 -15.011  1.00 64.46           C  
ATOM   2087  CD2 LEU C 139      -4.193 -21.931 -12.513  1.00 64.46           C  
ATOM   2088  N   TYR C 140      -0.493 -18.553 -11.689  1.00 57.22           N  
ATOM   2089  CA  TYR C 140       0.856 -18.008 -11.796  1.00 57.22           C  
ATOM   2090  C   TYR C 140       1.763 -18.947 -12.582  1.00 57.22           C  
ATOM   2091  CB  TYR C 140       1.446 -17.754 -10.406  1.00 57.22           C  
ATOM   2092  O   TYR C 140       1.874 -20.131 -12.255  1.00 57.22           O  
ATOM   2093  CG  TYR C 140       2.793 -17.075 -10.433  1.00 57.22           C  
ATOM   2094  CD1 TYR C 140       3.971 -17.816 -10.368  1.00 57.22           C  
ATOM   2095  CD2 TYR C 140       2.892 -15.690 -10.521  1.00 57.22           C  
ATOM   2096  CE1 TYR C 140       5.215 -17.194 -10.390  1.00 57.22           C  
ATOM   2097  CE2 TYR C 140       4.130 -15.058 -10.545  1.00 57.22           C  
ATOM   2098  OH  TYR C 140       6.513 -15.196 -10.502  1.00 57.22           O  
ATOM   2099  CZ  TYR C 140       5.284 -15.817 -10.479  1.00 57.22           C  
ATOM   2100  N   CYS C 141       2.355 -18.462 -13.770  1.00 65.23           N  
ATOM   2101  CA  CYS C 141       3.270 -19.247 -14.591  1.00 65.23           C  
ATOM   2102  C   CYS C 141       4.708 -19.084 -14.113  1.00 65.23           C  
ATOM   2103  CB  CYS C 141       3.161 -18.835 -16.059  1.00 65.23           C  
ATOM   2104  O   CYS C 141       5.308 -18.022 -14.287  1.00 65.23           O  
ATOM   2105  SG  CYS C 141       4.258 -19.759 -17.157  1.00 65.23           S  
ATOM   2106  N   GLN C 142       5.187 -20.073 -13.498  1.00 59.10           N  
ATOM   2107  CA  GLN C 142       6.536 -20.044 -12.945  1.00 59.10           C  
ATOM   2108  C   GLN C 142       7.577 -19.844 -14.043  1.00 59.10           C  
ATOM   2109  CB  GLN C 142       6.828 -21.331 -12.172  1.00 59.10           C  
ATOM   2110  O   GLN C 142       8.565 -19.133 -13.847  1.00 59.10           O  
ATOM   2111  CG  GLN C 142       6.326 -21.312 -10.734  1.00 59.10           C  
ATOM   2112  CD  GLN C 142       6.552 -22.630 -10.017  1.00 59.10           C  
ATOM   2113  NE2 GLN C 142       5.520 -23.466  -9.972  1.00 59.10           N  
ATOM   2114  OE1 GLN C 142       7.646 -22.895  -9.507  1.00 59.10           O  
ATOM   2115  N   ASP C 143       7.335 -20.452 -15.150  1.00 58.07           N  
ATOM   2116  CA  ASP C 143       8.274 -20.384 -16.265  1.00 58.07           C  
ATOM   2117  C   ASP C 143       8.395 -18.957 -16.795  1.00 58.07           C  
ATOM   2118  CB  ASP C 143       7.843 -21.328 -17.389  1.00 58.07           C  
ATOM   2119  O   ASP C 143       9.498 -18.486 -17.081  1.00 58.07           O  
ATOM   2120  CG  ASP C 143       7.978 -22.794 -17.016  1.00 58.07           C  
ATOM   2121  OD1 ASP C 143       8.837 -23.133 -16.174  1.00 58.07           O  
ATOM   2122  OD2 ASP C 143       7.221 -23.619 -17.573  1.00 58.07           O  
ATOM   2123  N   ASP C 144       7.286 -18.252 -16.786  1.00 60.55           N  
ATOM   2124  CA  ASP C 144       7.270 -16.887 -17.302  1.00 60.55           C  
ATOM   2125  C   ASP C 144       7.379 -15.870 -16.168  1.00 60.55           C  
ATOM   2126  CB  ASP C 144       5.998 -16.634 -18.114  1.00 60.55           C  
ATOM   2127  O   ASP C 144       7.531 -14.672 -16.414  1.00 60.55           O  
ATOM   2128  CG  ASP C 144       5.943 -17.446 -19.396  1.00 60.55           C  
ATOM   2129  OD1 ASP C 144       7.010 -17.809 -19.936  1.00 60.55           O  
ATOM   2130  OD2 ASP C 144       4.821 -17.724 -19.873  1.00 60.55           O  
ATOM   2131  N   GLY C 145       7.281 -16.295 -15.010  1.00 57.35           N  
ATOM   2132  CA  GLY C 145       7.344 -15.443 -13.833  1.00 57.35           C  
ATOM   2133  C   GLY C 145       6.221 -14.424 -13.774  1.00 57.35           C  
ATOM   2134  O   GLY C 145       6.443 -13.268 -13.407  1.00 57.35           O  
ATOM   2135  N   ARG C 146       5.008 -14.790 -14.352  1.00 64.35           N  
ATOM   2136  CA  ARG C 146       3.915 -13.823 -14.356  1.00 64.35           C  
ATOM   2137  C   ARG C 146       2.587 -14.497 -14.028  1.00 64.35           C  
ATOM   2138  CB  ARG C 146       3.825 -13.119 -15.712  1.00 64.35           C  
ATOM   2139  O   ARG C 146       2.413 -15.692 -14.276  1.00 64.35           O  
ATOM   2140  CG  ARG C 146       3.501 -14.051 -16.869  1.00 64.35           C  
ATOM   2141  CD  ARG C 146       3.499 -13.315 -18.202  1.00 64.35           C  
ATOM   2142  NE  ARG C 146       3.119 -14.195 -19.303  1.00 64.35           N  
ATOM   2143  NH1 ARG C 146       3.000 -12.512 -20.881  1.00 64.35           N  
ATOM   2144  NH2 ARG C 146       2.551 -14.680 -21.475  1.00 64.35           N  
ATOM   2145  CZ  ARG C 146       2.891 -13.794 -20.551  1.00 64.35           C  
ATOM   2146  N   ALA C 147       1.671 -13.660 -13.412  1.00 65.02           N  
ATOM   2147  CA  ALA C 147       0.294 -14.108 -13.221  1.00 65.02           C  
ATOM   2148  C   ALA C 147      -0.481 -14.076 -14.535  1.00 65.02           C  
ATOM   2149  CB  ALA C 147      -0.406 -13.244 -12.174  1.00 65.02           C  
ATOM   2150  O   ALA C 147      -0.312 -13.157 -15.340  1.00 65.02           O  
ATOM   2151  N   ILE C 148      -1.229 -15.198 -14.890  1.00 67.93           N  
ATOM   2152  CA  ILE C 148      -1.884 -15.323 -16.188  1.00 67.93           C  
ATOM   2153  C   ILE C 148      -3.400 -15.334 -16.001  1.00 67.93           C  
ATOM   2154  CB  ILE C 148      -1.426 -16.596 -16.933  1.00 67.93           C  
ATOM   2155  O   ILE C 148      -3.905 -15.864 -15.008  1.00 67.93           O  
ATOM   2156  CG1 ILE C 148      -0.302 -17.293 -16.157  1.00 67.93           C  
ATOM   2157  CG2 ILE C 148      -0.980 -16.257 -18.358  1.00 67.93           C  
ATOM   2158  CD1 ILE C 148       0.049 -18.677 -16.686  1.00 67.93           C  
ATOM   2159  N   CYS C 149      -4.113 -14.510 -16.892  1.00 63.43           N  
ATOM   2160  CA  CYS C 149      -5.569 -14.572 -16.959  1.00 63.43           C  
ATOM   2161  C   CYS C 149      -6.025 -15.436 -18.128  1.00 63.43           C  
ATOM   2162  CB  CYS C 149      -6.160 -13.169 -17.089  1.00 63.43           C  
ATOM   2163  O   CYS C 149      -5.271 -15.651 -19.078  1.00 63.43           O  
ATOM   2164  SG  CYS C 149      -5.839 -12.389 -18.686  1.00 63.43           S  
ATOM   2165  N   VAL C 150      -6.892 -16.467 -18.082  1.00 64.19           N  
ATOM   2166  CA  VAL C 150      -7.345 -17.285 -19.201  1.00 64.19           C  
ATOM   2167  C   VAL C 150      -8.576 -16.649 -19.842  1.00 64.19           C  
ATOM   2168  CB  VAL C 150      -7.663 -18.730 -18.756  1.00 64.19           C  
ATOM   2169  O   VAL C 150      -9.345 -15.957 -19.171  1.00 64.19           O  
ATOM   2170  CG1 VAL C 150      -6.378 -19.493 -18.439  1.00 64.19           C  
ATOM   2171  CG2 VAL C 150      -8.595 -18.722 -17.546  1.00 64.19           C  
TER    2172      VAL C 150                                                      
ENDMDL                                                                          
END                                                                             
