# Supplementary material for: Structure and activation of the RING E3 ubiquitin ligase TRIM72 on the membrane
Source: Nat Struct Mol Biol. 2023 Sep 28;30(11):1695–706. doi: 10.1038/s41594-023-01111-7 (PMC10643145; doi:10.1038/s41594-023-01111-7)
Supplement: Supplementary file 5 — Predicted structures of the RING domain of 60 TRIM proteins. [file 41594_2023_1111_MOESM5_ESM.zip › R8_a5c19_unrelaxed_rank_1_model_4.pdb]

MODEL     1                                                                     
ATOM      1  N   MET B   1       3.542  10.214   7.547  1.00 33.98           N  
ATOM      2  CA  MET B   1       2.618   9.092   7.689  1.00 33.98           C  
ATOM      3  C   MET B   1       2.352   8.432   6.341  1.00 33.98           C  
ATOM      4  CB  MET B   1       1.301   9.556   8.313  1.00 33.98           C  
ATOM      5  O   MET B   1       2.233   7.208   6.257  1.00 33.98           O  
ATOM      6  CG  MET B   1       1.374   9.761   9.818  1.00 33.98           C  
ATOM      7  SD  MET B   1       0.268   8.621  10.737  1.00 33.98           S  
ATOM      8  CE  MET B   1      -0.645   9.814  11.756  1.00 33.98           C  
ATOM      9  N   ALA B   2       2.209   9.275   5.259  1.00 42.07           N  
ATOM     10  CA  ALA B   2       2.175   8.765   3.891  1.00 42.07           C  
ATOM     11  C   ALA B   2       3.460   8.013   3.554  1.00 42.07           C  
ATOM     12  CB  ALA B   2       1.957   9.908   2.903  1.00 42.07           C  
ATOM     13  O   ALA B   2       3.427   7.000   2.852  1.00 42.07           O  
ATOM     14  N   GLU B   3       4.506   8.583   4.178  1.00 47.88           N  
ATOM     15  CA  GLU B   3       5.807   7.973   3.922  1.00 47.88           C  
ATOM     16  C   GLU B   3       5.899   6.585   4.548  1.00 47.88           C  
ATOM     17  CB  GLU B   3       6.933   8.864   4.451  1.00 47.88           C  
ATOM     18  O   GLU B   3       6.562   5.697   4.008  1.00 47.88           O  
ATOM     19  CG  GLU B   3       7.373   9.946   3.475  1.00 47.88           C  
ATOM     20  CD  GLU B   3       8.536  10.780   3.987  1.00 47.88           C  
ATOM     21  OE1 GLU B   3       9.044  11.641   3.233  1.00 47.88           O  
ATOM     22  OE2 GLU B   3       8.943  10.571   5.151  1.00 47.88           O  
ATOM     23  N   ASN B   4       4.771   6.390   5.552  1.00 57.17           N  
ATOM     24  CA  ASN B   4       4.846   5.076   6.183  1.00 57.17           C  
ATOM     25  C   ASN B   4       4.177   4.004   5.327  1.00 57.17           C  
ATOM     26  CB  ASN B   4       4.215   5.114   7.576  1.00 57.17           C  
ATOM     27  O   ASN B   4       4.723   2.914   5.151  1.00 57.17           O  
ATOM     28  CG  ASN B   4       5.227   5.403   8.668  1.00 57.17           C  
ATOM     29  ND2 ASN B   4       4.738   5.754   9.851  1.00 57.17           N  
ATOM     30  OD1 ASN B   4       6.437   5.314   8.448  1.00 57.17           O  
ATOM     31  N   TRP B   5       3.014   4.387   4.687  1.00 62.69           N  
ATOM     32  CA  TRP B   5       2.359   3.407   3.826  1.00 62.69           C  
ATOM     33  C   TRP B   5       3.204   3.117   2.591  1.00 62.69           C  
ATOM     34  CB  TRP B   5       0.972   3.901   3.407  1.00 62.69           C  
ATOM     35  O   TRP B   5       3.397   1.957   2.221  1.00 62.69           O  
ATOM     36  CG  TRP B   5      -0.080   3.728   4.461  1.00 62.69           C  
ATOM     37  CD1 TRP B   5      -0.448   4.636   5.415  1.00 62.69           C  
ATOM     38  CD2 TRP B   5      -0.897   2.572   4.671  1.00 62.69           C  
ATOM     39  CE2 TRP B   5      -1.740   2.850   5.770  1.00 62.69           C  
ATOM     40  CE3 TRP B   5      -0.999   1.328   4.036  1.00 62.69           C  
ATOM     41  NE1 TRP B   5      -1.446   4.115   6.205  1.00 62.69           N  
ATOM     42  CH2 TRP B   5      -2.753   0.717   5.608  1.00 62.69           C  
ATOM     43  CZ2 TRP B   5      -2.674   1.927   6.247  1.00 62.69           C  
ATOM     44  CZ3 TRP B   5      -1.929   0.410   4.512  1.00 62.69           C  
ATOM     45  N   LYS B   6       3.613   4.320   2.109  1.00 69.17           N  
ATOM     46  CA  LYS B   6       4.429   4.171   0.907  1.00 69.17           C  
ATOM     47  C   LYS B   6       5.652   3.301   1.178  1.00 69.17           C  
ATOM     48  CB  LYS B   6       4.865   5.540   0.382  1.00 69.17           C  
ATOM     49  O   LYS B   6       5.906   2.336   0.454  1.00 69.17           O  
ATOM     50  CG  LYS B   6       5.739   5.476  -0.862  1.00 69.17           C  
ATOM     51  CD  LYS B   6       6.260   6.853  -1.251  1.00 69.17           C  
ATOM     52  CE  LYS B   6       7.301   6.766  -2.358  1.00 69.17           C  
ATOM     53  NZ  LYS B   6       7.866   8.107  -2.694  1.00 69.17           N  
ATOM     54  N   ASN B   7       6.340   3.688   2.188  1.00 71.14           N  
ATOM     55  CA  ASN B   7       7.585   2.991   2.494  1.00 71.14           C  
ATOM     56  C   ASN B   7       7.334   1.533   2.867  1.00 71.14           C  
ATOM     57  CB  ASN B   7       8.338   3.705   3.619  1.00 71.14           C  
ATOM     58  O   ASN B   7       8.069   0.642   2.437  1.00 71.14           O  
ATOM     59  CG  ASN B   7       8.911   5.039   3.183  1.00 71.14           C  
ATOM     60  ND2 ASN B   7       9.135   5.930   4.142  1.00 71.14           N  
ATOM     61  OD1 ASN B   7       9.149   5.268   1.994  1.00 71.14           O  
ATOM     62  N   CYS B   8       6.305   1.338   3.580  1.00 70.06           N  
ATOM     63  CA  CYS B   8       6.006  -0.011   4.048  1.00 70.06           C  
ATOM     64  C   CYS B   8       5.590  -0.910   2.890  1.00 70.06           C  
ATOM     65  CB  CYS B   8       4.902   0.020   5.104  1.00 70.06           C  
ATOM     66  O   CYS B   8       6.027  -2.059   2.801  1.00 70.06           O  
ATOM     67  SG  CYS B   8       5.510   0.270   6.786  1.00 70.06           S  
ATOM     68  N   PHE B   9       4.898  -0.308   2.024  1.00 76.81           N  
ATOM     69  CA  PHE B   9       4.459  -1.102   0.883  1.00 76.81           C  
ATOM     70  C   PHE B   9       5.594  -1.289  -0.116  1.00 76.81           C  
ATOM     71  CB  PHE B   9       3.259  -0.442   0.197  1.00 76.81           C  
ATOM     72  O   PHE B   9       5.736  -2.360  -0.710  1.00 76.81           O  
ATOM     73  CG  PHE B   9       1.927  -0.904   0.725  1.00 76.81           C  
ATOM     74  CD1 PHE B   9       1.368  -2.099   0.289  1.00 76.81           C  
ATOM     75  CD2 PHE B   9       1.235  -0.142   1.657  1.00 76.81           C  
ATOM     76  CE1 PHE B   9       0.136  -2.529   0.776  1.00 76.81           C  
ATOM     77  CE2 PHE B   9       0.003  -0.565   2.148  1.00 76.81           C  
ATOM     78  CZ  PHE B   9      -0.545  -1.758   1.706  1.00 76.81           C  
ATOM     79  N   GLU B  10       6.345  -0.194  -0.259  1.00 84.29           N  
ATOM     80  CA  GLU B  10       7.472  -0.262  -1.184  1.00 84.29           C  
ATOM     81  C   GLU B  10       8.415  -1.405  -0.822  1.00 84.29           C  
ATOM     82  CB  GLU B  10       8.235   1.065  -1.201  1.00 84.29           C  
ATOM     83  O   GLU B  10       8.945  -2.083  -1.705  1.00 84.29           O  
ATOM     84  CG  GLU B  10       9.334   1.129  -2.253  1.00 84.29           C  
ATOM     85  CD  GLU B  10      10.016   2.486  -2.325  1.00 84.29           C  
ATOM     86  OE1 GLU B  10      10.772   2.734  -3.292  1.00 84.29           O  
ATOM     87  OE2 GLU B  10       9.794   3.306  -1.407  1.00 84.29           O  
ATOM     88  N   GLU B  11       8.545  -1.687   0.451  1.00 87.47           N  
ATOM     89  CA  GLU B  11       9.433  -2.744   0.926  1.00 87.47           C  
ATOM     90  C   GLU B  11       9.011  -4.106   0.380  1.00 87.47           C  
ATOM     91  CB  GLU B  11       9.460  -2.777   2.456  1.00 87.47           C  
ATOM     92  O   GLU B  11       9.851  -4.982   0.165  1.00 87.47           O  
ATOM     93  CG  GLU B  11      10.294  -1.668   3.080  1.00 87.47           C  
ATOM     94  CD  GLU B  11      10.292  -1.697   4.600  1.00 87.47           C  
ATOM     95  OE1 GLU B  11      10.917  -0.811   5.226  1.00 87.47           O  
ATOM     96  OE2 GLU B  11       9.659  -2.614   5.170  1.00 87.47           O  
ATOM     97  N   GLU B  12       7.760  -4.244   0.159  1.00 90.67           N  
ATOM     98  CA  GLU B  12       7.247  -5.522  -0.328  1.00 90.67           C  
ATOM     99  C   GLU B  12       7.277  -5.584  -1.852  1.00 90.67           C  
ATOM    100  CB  GLU B  12       5.823  -5.758   0.181  1.00 90.67           C  
ATOM    101  O   GLU B  12       7.021  -6.636  -2.441  1.00 90.67           O  
ATOM    102  CG  GLU B  12       5.733  -5.954   1.687  1.00 90.67           C  
ATOM    103  CD  GLU B  12       6.559  -7.128   2.190  1.00 90.67           C  
ATOM    104  OE1 GLU B  12       7.201  -7.005   3.258  1.00 90.67           O  
ATOM    105  OE2 GLU B  12       6.565  -8.178   1.510  1.00 90.67           O  
ATOM    106  N   LEU B  13       7.642  -4.485  -2.481  1.00 93.23           N  
ATOM    107  CA  LEU B  13       7.521  -4.406  -3.933  1.00 93.23           C  
ATOM    108  C   LEU B  13       8.892  -4.267  -4.585  1.00 93.23           C  
ATOM    109  CB  LEU B  13       6.630  -3.227  -4.333  1.00 93.23           C  
ATOM    110  O   LEU B  13       8.997  -3.826  -5.732  1.00 93.23           O  
ATOM    111  CG  LEU B  13       5.217  -3.216  -3.748  1.00 93.23           C  
ATOM    112  CD1 LEU B  13       4.455  -1.985  -4.228  1.00 93.23           C  
ATOM    113  CD2 LEU B  13       4.472  -4.492  -4.125  1.00 93.23           C  
ATOM    114  N   ILE B  14       9.912  -4.660  -3.819  1.00 94.24           N  
ATOM    115  CA  ILE B  14      11.272  -4.468  -4.309  1.00 94.24           C  
ATOM    116  C   ILE B  14      11.821  -5.790  -4.839  1.00 94.24           C  
ATOM    117  CB  ILE B  14      12.197  -3.909  -3.204  1.00 94.24           C  
ATOM    118  O   ILE B  14      11.648  -6.838  -4.213  1.00 94.24           O  
ATOM    119  CG1 ILE B  14      11.762  -2.492  -2.811  1.00 94.24           C  
ATOM    120  CG2 ILE B  14      13.658  -3.926  -3.663  1.00 94.24           C  
ATOM    121  CD1 ILE B  14      12.506  -1.928  -1.608  1.00 94.24           C  
ATOM    122  N   CYS B  15      12.405  -5.715  -5.959  1.00 96.45           N  
ATOM    123  CA  CYS B  15      13.123  -6.855  -6.518  1.00 96.45           C  
ATOM    124  C   CYS B  15      14.407  -7.125  -5.742  1.00 96.45           C  
ATOM    125  CB  CYS B  15      13.448  -6.614  -7.991  1.00 96.45           C  
ATOM    126  O   CYS B  15      15.233  -6.228  -5.569  1.00 96.45           O  
ATOM    127  SG  CYS B  15      14.423  -7.933  -8.747  1.00 96.45           S  
ATOM    128  N   PRO B  16      14.604  -8.419  -5.309  1.00 93.61           N  
ATOM    129  CA  PRO B  16      15.783  -8.750  -4.505  1.00 93.61           C  
ATOM    130  C   PRO B  16      17.085  -8.642  -5.296  1.00 93.61           C  
ATOM    131  CB  PRO B  16      15.522 -10.196  -4.076  1.00 93.61           C  
ATOM    132  O   PRO B  16      18.165  -8.561  -4.705  1.00 93.61           O  
ATOM    133  CG  PRO B  16      14.045 -10.375  -4.214  1.00 93.61           C  
ATOM    134  CD  PRO B  16      13.560  -9.496  -5.331  1.00 93.61           C  
ATOM    135  N   ILE B  17      17.058  -8.606  -6.585  1.00 94.62           N  
ATOM    136  CA  ILE B  17      18.266  -8.560  -7.402  1.00 94.62           C  
ATOM    137  C   ILE B  17      18.678  -7.108  -7.632  1.00 94.62           C  
ATOM    138  CB  ILE B  17      18.062  -9.280  -8.754  1.00 94.62           C  
ATOM    139  O   ILE B  17      19.790  -6.708  -7.279  1.00 94.62           O  
ATOM    140  CG1 ILE B  17      17.758 -10.765  -8.527  1.00 94.62           C  
ATOM    141  CG2 ILE B  17      19.291  -9.103  -9.651  1.00 94.62           C  
ATOM    142  CD1 ILE B  17      17.450 -11.536  -9.803  1.00 94.62           C  
ATOM    143  N   CYS B  18      17.776  -6.216  -8.141  1.00 93.83           N  
ATOM    144  CA  CYS B  18      18.143  -4.849  -8.493  1.00 93.83           C  
ATOM    145  C   CYS B  18      17.831  -3.889  -7.352  1.00 93.83           C  
ATOM    146  CB  CYS B  18      17.409  -4.407  -9.759  1.00 93.83           C  
ATOM    147  O   CYS B  18      18.300  -2.749  -7.348  1.00 93.83           O  
ATOM    148  SG  CYS B  18      15.618  -4.288  -9.558  1.00 93.83           S  
ATOM    149  N   LEU B  19      16.987  -4.286  -6.394  1.00 92.09           N  
ATOM    150  CA  LEU B  19      16.621  -3.542  -5.194  1.00 92.09           C  
ATOM    151  C   LEU B  19      15.773  -2.324  -5.547  1.00 92.09           C  
ATOM    152  CB  LEU B  19      17.874  -3.102  -4.432  1.00 92.09           C  
ATOM    153  O   LEU B  19      15.767  -1.333  -4.814  1.00 92.09           O  
ATOM    154  CG  LEU B  19      18.759  -4.220  -3.880  1.00 92.09           C  
ATOM    155  CD1 LEU B  19      19.961  -3.632  -3.148  1.00 92.09           C  
ATOM    156  CD2 LEU B  19      17.957  -5.130  -2.956  1.00 92.09           C  
ATOM    157  N   HIS B  20      15.132  -2.356  -6.711  1.00 88.97           N  
ATOM    158  CA  HIS B  20      14.129  -1.382  -7.130  1.00 88.97           C  
ATOM    159  C   HIS B  20      12.748  -2.021  -7.226  1.00 88.97           C  
ATOM    160  CB  HIS B  20      14.514  -0.761  -8.473  1.00 88.97           C  
ATOM    161  O   HIS B  20      12.617  -3.244  -7.141  1.00 88.97           O  
ATOM    162  CG  HIS B  20      15.816  -0.024  -8.442  1.00 88.97           C  
ATOM    163  CD2 HIS B  20      16.126   1.214  -7.991  1.00 88.97           C  
ATOM    164  ND1 HIS B  20      16.989  -0.566  -8.921  1.00 88.97           N  
ATOM    165  CE1 HIS B  20      17.967   0.311  -8.765  1.00 88.97           C  
ATOM    166  NE2 HIS B  20      17.470   1.399  -8.203  1.00 88.97           N  
ATOM    167  N   VAL B  21      11.750  -1.082  -7.349  1.00 92.81           N  
ATOM    168  CA  VAL B  21      10.391  -1.593  -7.497  1.00 92.81           C  
ATOM    169  C   VAL B  21      10.305  -2.479  -8.738  1.00 92.81           C  
ATOM    170  CB  VAL B  21       9.360  -0.446  -7.589  1.00 92.81           C  
ATOM    171  O   VAL B  21      10.891  -2.164  -9.776  1.00 92.81           O  
ATOM    172  CG1 VAL B  21       7.975  -0.991  -7.935  1.00 92.81           C  
ATOM    173  CG2 VAL B  21       9.317   0.338  -6.279  1.00 92.81           C  
ATOM    174  N   PHE B  22       9.648  -3.587  -8.640  1.00 96.85           N  
ATOM    175  CA  PHE B  22       9.559  -4.605  -9.680  1.00 96.85           C  
ATOM    176  C   PHE B  22       9.207  -3.976 -11.023  1.00 96.85           C  
ATOM    177  CB  PHE B  22       8.518  -5.666  -9.309  1.00 96.85           C  
ATOM    178  O   PHE B  22       8.399  -3.047 -11.087  1.00 96.85           O  
ATOM    179  CG  PHE B  22       8.983  -6.627  -8.248  1.00 96.85           C  
ATOM    180  CD1 PHE B  22      10.023  -7.513  -8.502  1.00 96.85           C  
ATOM    181  CD2 PHE B  22       8.381  -6.644  -6.997  1.00 96.85           C  
ATOM    182  CE1 PHE B  22      10.456  -8.404  -7.523  1.00 96.85           C  
ATOM    183  CE2 PHE B  22       8.808  -7.532  -6.014  1.00 96.85           C  
ATOM    184  CZ  PHE B  22       9.845  -8.412  -6.279  1.00 96.85           C  
ATOM    185  N   VAL B  23       9.854  -4.452 -12.073  1.00 95.99           N  
ATOM    186  CA  VAL B  23       9.469  -4.234 -13.464  1.00 95.99           C  
ATOM    187  C   VAL B  23       9.104  -5.567 -14.114  1.00 95.99           C  
ATOM    188  CB  VAL B  23      10.595  -3.541 -14.263  1.00 95.99           C  
ATOM    189  O   VAL B  23       9.958  -6.443 -14.268  1.00 95.99           O  
ATOM    190  CG1 VAL B  23      10.164  -3.305 -15.710  1.00 95.99           C  
ATOM    191  CG2 VAL B  23      10.988  -2.223 -13.598  1.00 95.99           C  
ATOM    192  N   GLU B  24       7.841  -5.703 -14.478  1.00 96.61           N  
ATOM    193  CA  GLU B  24       7.335  -6.957 -15.029  1.00 96.61           C  
ATOM    194  C   GLU B  24       7.680  -8.136 -14.124  1.00 96.61           C  
ATOM    195  CB  GLU B  24       7.895  -7.191 -16.434  1.00 96.61           C  
ATOM    196  O   GLU B  24       8.406  -9.046 -14.530  1.00 96.61           O  
ATOM    197  CG  GLU B  24       7.420  -6.175 -17.463  1.00 96.61           C  
ATOM    198  CD  GLU B  24       7.870  -6.499 -18.879  1.00 96.61           C  
ATOM    199  OE1 GLU B  24       7.131  -7.204 -19.604  1.00 96.61           O  
ATOM    200  OE2 GLU B  24       8.970  -6.046 -19.266  1.00 96.61           O  
ATOM    201  N   PRO B  25       7.168  -8.203 -12.944  1.00 97.36           N  
ATOM    202  CA  PRO B  25       7.490  -9.245 -11.966  1.00 97.36           C  
ATOM    203  C   PRO B  25       7.117 -10.644 -12.451  1.00 97.36           C  
ATOM    204  CB  PRO B  25       6.657  -8.851 -10.744  1.00 97.36           C  
ATOM    205  O   PRO B  25       6.020 -10.847 -12.977  1.00 97.36           O  
ATOM    206  CG  PRO B  25       5.537  -8.028 -11.293  1.00 97.36           C  
ATOM    207  CD  PRO B  25       5.999  -7.386 -12.570  1.00 97.36           C  
ATOM    208  N   VAL B  26       8.008 -11.588 -12.293  1.00 96.96           N  
ATOM    209  CA  VAL B  26       7.796 -12.996 -12.614  1.00 96.96           C  
ATOM    210  C   VAL B  26       8.017 -13.849 -11.367  1.00 96.96           C  
ATOM    211  CB  VAL B  26       8.728 -13.465 -13.753  1.00 96.96           C  
ATOM    212  O   VAL B  26       8.813 -13.491 -10.495  1.00 96.96           O  
ATOM    213  CG1 VAL B  26       8.436 -12.696 -15.041  1.00 96.96           C  
ATOM    214  CG2 VAL B  26      10.191 -13.298 -13.347  1.00 96.96           C  
ATOM    215  N   GLN B  27       7.308 -14.960 -11.274  1.00 94.51           N  
ATOM    216  CA  GLN B  27       7.396 -15.840 -10.113  1.00 94.51           C  
ATOM    217  C   GLN B  27       8.016 -17.183 -10.488  1.00 94.51           C  
ATOM    218  CB  GLN B  27       6.013 -16.054  -9.495  1.00 94.51           C  
ATOM    219  O   GLN B  27       7.638 -17.790 -11.492  1.00 94.51           O  
ATOM    220  CG  GLN B  27       6.031 -16.893  -8.225  1.00 94.51           C  
ATOM    221  CD  GLN B  27       4.657 -17.037  -7.597  1.00 94.51           C  
ATOM    222  NE2 GLN B  27       4.394 -16.253  -6.557  1.00 94.51           N  
ATOM    223  OE1 GLN B  27       3.838 -17.847  -8.044  1.00 94.51           O  
ATOM    224  N   LEU B  28       8.985 -17.566  -9.671  1.00 93.97           N  
ATOM    225  CA  LEU B  28       9.599 -18.878  -9.845  1.00 93.97           C  
ATOM    226  C   LEU B  28       8.797 -19.954  -9.120  1.00 93.97           C  
ATOM    227  CB  LEU B  28      11.041 -18.867  -9.333  1.00 93.97           C  
ATOM    228  O   LEU B  28       7.951 -19.642  -8.279  1.00 93.97           O  
ATOM    229  CG  LEU B  28      11.994 -17.881 -10.009  1.00 93.97           C  
ATOM    230  CD1 LEU B  28      13.409 -18.054  -9.467  1.00 93.97           C  
ATOM    231  CD2 LEU B  28      11.969 -18.065 -11.523  1.00 93.97           C  
ATOM    232  N   PRO B  29       8.976 -21.209  -9.415  1.00 91.45           N  
ATOM    233  CA  PRO B  29       8.257 -22.301  -8.754  1.00 91.45           C  
ATOM    234  C   PRO B  29       8.428 -22.287  -7.237  1.00 91.45           C  
ATOM    235  CB  PRO B  29       8.886 -23.557  -9.363  1.00 91.45           C  
ATOM    236  O   PRO B  29       7.544 -22.743  -6.508  1.00 91.45           O  
ATOM    237  CG  PRO B  29       9.305 -23.146 -10.737  1.00 91.45           C  
ATOM    238  CD  PRO B  29       9.826 -21.739 -10.677  1.00 91.45           C  
ATOM    239  N   CYS B  30       9.492 -21.761  -6.754  1.00 92.56           N  
ATOM    240  CA  CYS B  30       9.729 -21.652  -5.319  1.00 92.56           C  
ATOM    241  C   CYS B  30       8.951 -20.484  -4.724  1.00 92.56           C  
ATOM    242  CB  CYS B  30      11.220 -21.480  -5.033  1.00 92.56           C  
ATOM    243  O   CYS B  30       9.048 -20.213  -3.526  1.00 92.56           O  
ATOM    244  SG  CYS B  30      11.939 -20.002  -5.781  1.00 92.56           S  
ATOM    245  N   LYS B  31       8.243 -19.699  -5.496  1.00 92.60           N  
ATOM    246  CA  LYS B  31       7.282 -18.663  -5.128  1.00 92.60           C  
ATOM    247  C   LYS B  31       7.979 -17.327  -4.887  1.00 92.60           C  
ATOM    248  CB  LYS B  31       6.498 -19.077  -3.882  1.00 92.60           C  
ATOM    249  O   LYS B  31       7.346 -16.358  -4.463  1.00 92.60           O  
ATOM    250  CG  LYS B  31       5.693 -20.357  -4.055  1.00 92.60           C  
ATOM    251  CD  LYS B  31       4.660 -20.222  -5.166  1.00 92.60           C  
ATOM    252  CE  LYS B  31       3.821 -21.486  -5.307  1.00 92.60           C  
ATOM    253  NZ  LYS B  31       2.870 -21.394  -6.455  1.00 92.60           N  
ATOM    254  N   HIS B  32       9.283 -17.286  -5.248  1.00 94.11           N  
ATOM    255  CA  HIS B  32       9.974 -16.003  -5.190  1.00 94.11           C  
ATOM    256  C   HIS B  32       9.774 -15.211  -6.478  1.00 94.11           C  
ATOM    257  CB  HIS B  32      11.466 -16.209  -4.926  1.00 94.11           C  
ATOM    258  O   HIS B  32       9.649 -15.794  -7.557  1.00 94.11           O  
ATOM    259  CG  HIS B  32      11.768 -16.727  -3.556  1.00 94.11           C  
ATOM    260  CD2 HIS B  32      11.658 -16.142  -2.340  1.00 94.11           C  
ATOM    261  ND1 HIS B  32      12.249 -17.999  -3.331  1.00 94.11           N  
ATOM    262  CE1 HIS B  32      12.422 -18.173  -2.031  1.00 94.11           C  
ATOM    263  NE2 HIS B  32      12.070 -17.062  -1.408  1.00 94.11           N  
ATOM    264  N   ASN B  33       9.752 -13.859  -6.371  1.00 96.47           N  
ATOM    265  CA  ASN B  33       9.472 -12.974  -7.497  1.00 96.47           C  
ATOM    266  C   ASN B  33      10.677 -12.100  -7.835  1.00 96.47           C  
ATOM    267  CB  ASN B  33       8.249 -12.102  -7.203  1.00 96.47           C  
ATOM    268  O   ASN B  33      11.415 -11.681  -6.943  1.00 96.47           O  
ATOM    269  CG  ASN B  33       6.995 -12.918  -6.960  1.00 96.47           C  
ATOM    270  ND2 ASN B  33       6.708 -13.202  -5.696  1.00 96.47           N  
ATOM    271  OD1 ASN B  33       6.290 -13.290  -7.902  1.00 96.47           O  
ATOM    272  N   PHE B  34      10.876 -11.812  -9.056  1.00 97.35           N  
ATOM    273  CA  PHE B  34      11.946 -10.974  -9.584  1.00 97.35           C  
ATOM    274  C   PHE B  34      11.476 -10.204 -10.812  1.00 97.35           C  
ATOM    275  CB  PHE B  34      13.173 -11.822  -9.934  1.00 97.35           C  
ATOM    276  O   PHE B  34      10.475 -10.568 -11.433  1.00 97.35           O  
ATOM    277  CG  PHE B  34      13.645 -12.700  -8.806  1.00 97.35           C  
ATOM    278  CD1 PHE B  34      14.557 -12.224  -7.872  1.00 97.35           C  
ATOM    279  CD2 PHE B  34      13.178 -14.002  -8.682  1.00 97.35           C  
ATOM    280  CE1 PHE B  34      14.996 -13.035  -6.827  1.00 97.35           C  
ATOM    281  CE2 PHE B  34      13.612 -14.817  -7.641  1.00 97.35           C  
ATOM    282  CZ  PHE B  34      14.522 -14.332  -6.715  1.00 97.35           C  
ATOM    283  N   CYS B  35      12.175  -9.134 -11.075  1.00 97.83           N  
ATOM    284  CA  CYS B  35      11.977  -8.561 -12.401  1.00 97.83           C  
ATOM    285  C   CYS B  35      12.316  -9.572 -13.489  1.00 97.83           C  
ATOM    286  CB  CYS B  35      12.831  -7.305 -12.576  1.00 97.83           C  
ATOM    287  O   CYS B  35      13.262 -10.350 -13.347  1.00 97.83           O  
ATOM    288  SG  CYS B  35      12.437  -5.988 -11.404  1.00 97.83           S  
ATOM    289  N   ARG B  36      11.502  -9.493 -14.492  1.00 97.52           N  
ATOM    290  CA  ARG B  36      11.789 -10.391 -15.606  1.00 97.52           C  
ATOM    291  C   ARG B  36      13.210 -10.188 -16.120  1.00 97.52           C  
ATOM    292  CB  ARG B  36      10.786 -10.177 -16.741  1.00 97.52           C  
ATOM    293  O   ARG B  36      13.936 -11.158 -16.353  1.00 97.52           O  
ATOM    294  CG  ARG B  36      10.981 -11.115 -17.921  1.00 97.52           C  
ATOM    295  CD  ARG B  36       9.989 -10.829 -19.040  1.00 97.52           C  
ATOM    296  NE  ARG B  36       8.631 -11.214 -18.668  1.00 97.52           N  
ATOM    297  NH1 ARG B  36       8.786 -13.358 -19.515  1.00 97.52           N  
ATOM    298  NH2 ARG B  36       6.845 -12.651 -18.520  1.00 97.52           N  
ATOM    299  CZ  ARG B  36       8.090 -12.407 -18.902  1.00 97.52           C  
ATOM    300  N   GLY B  37      13.593  -8.947 -16.281  1.00 96.02           N  
ATOM    301  CA  GLY B  37      14.931  -8.629 -16.756  1.00 96.02           C  
ATOM    302  C   GLY B  37      16.023  -9.070 -15.801  1.00 96.02           C  
ATOM    303  O   GLY B  37      17.052  -9.600 -16.227  1.00 96.02           O  
ATOM    304  N   CYS B  38      15.820  -8.937 -14.534  1.00 96.29           N  
ATOM    305  CA  CYS B  38      16.811  -9.270 -13.517  1.00 96.29           C  
ATOM    306  C   CYS B  38      17.068 -10.772 -13.477  1.00 96.29           C  
ATOM    307  CB  CYS B  38      16.352  -8.785 -12.142  1.00 96.29           C  
ATOM    308  O   CYS B  38      18.221 -11.208 -13.471  1.00 96.29           O  
ATOM    309  SG  CYS B  38      16.397  -6.989 -11.952  1.00 96.29           S  
ATOM    310  N   ILE B  39      16.040 -11.538 -13.418  1.00 95.54           N  
ATOM    311  CA  ILE B  39      16.205 -12.986 -13.348  1.00 95.54           C  
ATOM    312  C   ILE B  39      16.831 -13.496 -14.644  1.00 95.54           C  
ATOM    313  CB  ILE B  39      14.858 -13.696 -13.087  1.00 95.54           C  
ATOM    314  O   ILE B  39      17.672 -14.398 -14.621  1.00 95.54           O  
ATOM    315  CG1 ILE B  39      15.094 -15.159 -12.693  1.00 95.54           C  
ATOM    316  CG2 ILE B  39      13.950 -13.600 -14.316  1.00 95.54           C  
ATOM    317  CD1 ILE B  39      15.842 -15.333 -11.378  1.00 95.54           C  
ATOM    318  N   GLY B  40      16.386 -12.914 -15.737  1.00 93.82           N  
ATOM    319  CA  GLY B  40      16.996 -13.271 -17.009  1.00 93.82           C  
ATOM    320  C   GLY B  40      18.494 -13.032 -17.040  1.00 93.82           C  
ATOM    321  O   GLY B  40      19.255 -13.891 -17.491  1.00 93.82           O  
ATOM    322  N   GLU B  41      18.922 -11.895 -16.601  1.00 93.89           N  
ATOM    323  CA  GLU B  41      20.336 -11.536 -16.563  1.00 93.89           C  
ATOM    324  C   GLU B  41      21.108 -12.432 -15.599  1.00 93.89           C  
ATOM    325  CB  GLU B  41      20.508 -10.067 -16.167  1.00 93.89           C  
ATOM    326  O   GLU B  41      22.216 -12.875 -15.907  1.00 93.89           O  
ATOM    327  CG  GLU B  41      21.922  -9.539 -16.362  1.00 93.89           C  
ATOM    328  CD  GLU B  41      22.057  -8.056 -16.053  1.00 93.89           C  
ATOM    329  OE1 GLU B  41      23.197  -7.539 -16.041  1.00 93.89           O  
ATOM    330  OE2 GLU B  41      21.013  -7.406 -15.820  1.00 93.89           O  
ATOM    331  N   ALA B  42      20.487 -12.789 -14.495  1.00 92.11           N  
ATOM    332  CA  ALA B  42      21.125 -13.641 -13.494  1.00 92.11           C  
ATOM    333  C   ALA B  42      21.356 -15.048 -14.039  1.00 92.11           C  
ATOM    334  CB  ALA B  42      20.278 -13.698 -12.225  1.00 92.11           C  
ATOM    335  O   ALA B  42      22.391 -15.662 -13.770  1.00 92.11           O  
ATOM    336  N   TRP B  43      20.430 -15.489 -14.774  1.00 92.39           N  
ATOM    337  CA  TRP B  43      20.492 -16.854 -15.288  1.00 92.39           C  
ATOM    338  C   TRP B  43      21.325 -16.918 -16.564  1.00 92.39           C  
ATOM    339  CB  TRP B  43      19.084 -17.392 -15.555  1.00 92.39           C  
ATOM    340  O   TRP B  43      21.772 -17.995 -16.967  1.00 92.39           O  
ATOM    341  CG  TRP B  43      18.355 -17.829 -14.319  1.00 92.39           C  
ATOM    342  CD1 TRP B  43      18.854 -17.897 -13.048  1.00 92.39           C  
ATOM    343  CD2 TRP B  43      16.994 -18.264 -14.240  1.00 92.39           C  
ATOM    344  CE2 TRP B  43      16.735 -18.580 -12.888  1.00 92.39           C  
ATOM    345  CE3 TRP B  43      15.967 -18.416 -15.181  1.00 92.39           C  
ATOM    346  NE1 TRP B  43      17.885 -18.348 -12.183  1.00 92.39           N  
ATOM    347  CH2 TRP B  43      14.502 -19.180 -13.396  1.00 92.39           C  
ATOM    348  CZ2 TRP B  43      15.489 -19.040 -12.454  1.00 92.39           C  
ATOM    349  CZ3 TRP B  43      14.729 -18.874 -14.748  1.00 92.39           C  
ATOM    350  N   ALA B  44      21.490 -15.831 -17.292  1.00 89.95           N  
ATOM    351  CA  ALA B  44      22.285 -15.794 -18.517  1.00 89.95           C  
ATOM    352  C   ALA B  44      23.769 -15.974 -18.213  1.00 89.95           C  
ATOM    353  CB  ALA B  44      22.053 -14.481 -19.262  1.00 89.95           C  
ATOM    354  O   ALA B  44      24.522 -16.487 -19.044  1.00 89.95           O  
ATOM    355  N   LYS B  45      24.200 -15.678 -17.048  1.00 79.91           N  
ATOM    356  CA  LYS B  45      25.601 -15.716 -16.638  1.00 79.91           C  
ATOM    357  C   LYS B  45      26.021 -17.131 -16.250  1.00 79.91           C  
ATOM    358  CB  LYS B  45      25.845 -14.759 -15.471  1.00 79.91           C  
ATOM    359  O   LYS B  45      27.213 -17.445 -16.224  1.00 79.91           O  
ATOM    360  CG  LYS B  45      25.631 -13.293 -15.817  1.00 79.91           C  
ATOM    361  CD  LYS B  45      25.902 -12.390 -14.621  1.00 79.91           C  
ATOM    362  CE  LYS B  45      25.655 -10.926 -14.957  1.00 79.91           C  
ATOM    363  NZ  LYS B  45      25.928 -10.036 -13.789  1.00 79.91           N  
ATOM    364  N   ASP B  46      25.058 -18.115 -16.084  1.00 71.52           N  
ATOM    365  CA  ASP B  46      25.357 -19.459 -15.598  1.00 71.52           C  
ATOM    366  C   ASP B  46      24.984 -20.514 -16.637  1.00 71.52           C  
ATOM    367  CB  ASP B  46      24.622 -19.731 -14.284  1.00 71.52           C  
ATOM    368  O   ASP B  46      23.838 -20.570 -17.089  1.00 71.52           O  
ATOM    369  CG  ASP B  46      25.557 -20.100 -13.146  1.00 71.52           C  
ATOM    370  OD1 ASP B  46      26.616 -20.714 -13.402  1.00 71.52           O  
ATOM    371  OD2 ASP B  46      25.232 -19.777 -11.984  1.00 71.52           O  
ATOM    372  N   SER B  47      25.982 -21.205 -17.235  1.00 71.90           N  
ATOM    373  CA  SER B  47      25.769 -22.223 -18.258  1.00 71.90           C  
ATOM    374  C   SER B  47      25.319 -23.543 -17.639  1.00 71.90           C  
ATOM    375  CB  SER B  47      27.045 -22.441 -19.072  1.00 71.90           C  
ATOM    376  O   SER B  47      24.844 -24.435 -18.344  1.00 71.90           O  
ATOM    377  OG  SER B  47      28.185 -22.440 -18.231  1.00 71.90           O  
ATOM    378  N   GLY B  48      25.132 -23.581 -16.425  1.00 74.94           N  
ATOM    379  CA  GLY B  48      24.756 -24.790 -15.710  1.00 74.94           C  
ATOM    380  C   GLY B  48      23.346 -24.740 -15.154  1.00 74.94           C  
ATOM    381  O   GLY B  48      22.438 -24.210 -15.797  1.00 74.94           O  
ATOM    382  N   LEU B  49      23.151 -25.415 -14.049  1.00 83.90           N  
ATOM    383  CA  LEU B  49      21.902 -25.428 -13.295  1.00 83.90           C  
ATOM    384  C   LEU B  49      21.574 -24.038 -12.761  1.00 83.90           C  
ATOM    385  CB  LEU B  49      21.986 -26.426 -12.136  1.00 83.90           C  
ATOM    386  O   LEU B  49      22.460 -23.328 -12.280  1.00 83.90           O  
ATOM    387  CG  LEU B  49      22.034 -27.906 -12.518  1.00 83.90           C  
ATOM    388  CD1 LEU B  49      22.249 -28.767 -11.278  1.00 83.90           C  
ATOM    389  CD2 LEU B  49      20.755 -28.313 -13.243  1.00 83.90           C  
ATOM    390  N   VAL B  50      20.328 -23.612 -13.156  1.00 91.77           N  
ATOM    391  CA  VAL B  50      19.929 -22.301 -12.652  1.00 91.77           C  
ATOM    392  C   VAL B  50      19.351 -22.442 -11.246  1.00 91.77           C  
ATOM    393  CB  VAL B  50      18.902 -21.623 -13.585  1.00 91.77           C  
ATOM    394  O   VAL B  50      18.785 -23.482 -10.902  1.00 91.77           O  
ATOM    395  CG1 VAL B  50      19.539 -21.276 -14.929  1.00 91.77           C  
ATOM    396  CG2 VAL B  50      17.685 -22.526 -13.784  1.00 91.77           C  
ATOM    397  N   ARG B  51      19.539 -21.376 -10.436  1.00 94.11           N  
ATOM    398  CA  ARG B  51      19.077 -21.352  -9.052  1.00 94.11           C  
ATOM    399  C   ARG B  51      18.319 -20.064  -8.749  1.00 94.11           C  
ATOM    400  CB  ARG B  51      20.256 -21.505  -8.089  1.00 94.11           C  
ATOM    401  O   ARG B  51      18.543 -19.039  -9.398  1.00 94.11           O  
ATOM    402  CG  ARG B  51      21.038 -22.796  -8.272  1.00 94.11           C  
ATOM    403  CD  ARG B  51      22.215 -22.884  -7.311  1.00 94.11           C  
ATOM    404  NE  ARG B  51      22.902 -24.168  -7.416  1.00 94.11           N  
ATOM    405  NH1 ARG B  51      23.213 -24.422  -5.141  1.00 94.11           N  
ATOM    406  NH2 ARG B  51      23.971 -26.026  -6.593  1.00 94.11           N  
ATOM    407  CZ  ARG B  51      23.361 -24.869  -6.383  1.00 94.11           C  
ATOM    408  N   CYS B  52      17.408 -20.250  -7.842  1.00 94.83           N  
ATOM    409  CA  CYS B  52      16.747 -19.042  -7.358  1.00 94.83           C  
ATOM    410  C   CYS B  52      17.726 -18.150  -6.604  1.00 94.83           C  
ATOM    411  CB  CYS B  52      15.569 -19.401  -6.453  1.00 94.83           C  
ATOM    412  O   CYS B  52      18.392 -18.601  -5.670  1.00 94.83           O  
ATOM    413  SG  CYS B  52      14.788 -17.971  -5.673  1.00 94.83           S  
ATOM    414  N   PRO B  53      17.830 -16.903  -6.957  1.00 93.11           N  
ATOM    415  CA  PRO B  53      18.772 -15.983  -6.315  1.00 93.11           C  
ATOM    416  C   PRO B  53      18.457 -15.752  -4.838  1.00 93.11           C  
ATOM    417  CB  PRO B  53      18.605 -14.690  -7.117  1.00 93.11           C  
ATOM    418  O   PRO B  53      19.334 -15.343  -4.073  1.00 93.11           O  
ATOM    419  CG  PRO B  53      18.137 -15.135  -8.465  1.00 93.11           C  
ATOM    420  CD  PRO B  53      17.216 -16.308  -8.288  1.00 93.11           C  
ATOM    421  N   GLU B  54      17.255 -16.066  -4.450  1.00 93.53           N  
ATOM    422  CA  GLU B  54      16.856 -15.768  -3.077  1.00 93.53           C  
ATOM    423  C   GLU B  54      16.997 -16.996  -2.182  1.00 93.53           C  
ATOM    424  CB  GLU B  54      15.416 -15.250  -3.037  1.00 93.53           C  
ATOM    425  O   GLU B  54      17.564 -16.914  -1.091  1.00 93.53           O  
ATOM    426  CG  GLU B  54      15.046 -14.565  -1.729  1.00 93.53           C  
ATOM    427  CD  GLU B  54      13.751 -13.772  -1.813  1.00 93.53           C  
ATOM    428  OE1 GLU B  54      13.150 -13.478  -0.755  1.00 93.53           O  
ATOM    429  OE2 GLU B  54      13.335 -13.442  -2.946  1.00 93.53           O  
ATOM    430  N   CYS B  55      16.548 -18.200  -2.603  1.00 94.61           N  
ATOM    431  CA  CYS B  55      16.551 -19.373  -1.736  1.00 94.61           C  
ATOM    432  C   CYS B  55      17.565 -20.404  -2.217  1.00 94.61           C  
ATOM    433  CB  CYS B  55      15.159 -20.001  -1.679  1.00 94.61           C  
ATOM    434  O   CYS B  55      17.793 -21.414  -1.549  1.00 94.61           O  
ATOM    435  SG  CYS B  55      14.649 -20.783  -3.225  1.00 94.61           S  
ATOM    436  N   ASN B  56      18.088 -20.244  -3.334  1.00 93.60           N  
ATOM    437  CA  ASN B  56      19.137 -21.076  -3.913  1.00 93.60           C  
ATOM    438  C   ASN B  56      18.597 -22.433  -4.356  1.00 93.60           C  
ATOM    439  CB  ASN B  56      20.285 -21.261  -2.918  1.00 93.60           C  
ATOM    440  O   ASN B  56      19.368 -23.364  -4.597  1.00 93.60           O  
ATOM    441  CG  ASN B  56      21.635 -21.380  -3.599  1.00 93.60           C  
ATOM    442  ND2 ASN B  56      22.582 -22.027  -2.929  1.00 93.60           N  
ATOM    443  OD1 ASN B  56      21.825 -20.894  -4.717  1.00 93.60           O  
ATOM    444  N   GLN B  57      17.291 -22.520  -4.506  1.00 94.13           N  
ATOM    445  CA  GLN B  57      16.712 -23.735  -5.069  1.00 94.13           C  
ATOM    446  C   GLN B  57      17.171 -23.948  -6.508  1.00 94.13           C  
ATOM    447  CB  GLN B  57      15.184 -23.680  -5.008  1.00 94.13           C  
ATOM    448  O   GLN B  57      17.074 -23.041  -7.337  1.00 94.13           O  
ATOM    449  CG  GLN B  57      14.502 -24.930  -5.546  1.00 94.13           C  
ATOM    450  CD  GLN B  57      13.002 -24.925  -5.318  1.00 94.13           C  
ATOM    451  NE2 GLN B  57      12.289 -25.779  -6.044  1.00 94.13           N  
ATOM    452  OE1 GLN B  57      12.489 -24.162  -4.494  1.00 94.13           O  
ATOM    453  N   ALA B  58      17.674 -25.183  -6.750  1.00 94.03           N  
ATOM    454  CA  ALA B  58      18.164 -25.513  -8.086  1.00 94.03           C  
ATOM    455  C   ALA B  58      17.033 -26.022  -8.975  1.00 94.03           C  
ATOM    456  CB  ALA B  58      19.279 -26.552  -8.001  1.00 94.03           C  
ATOM    457  O   ALA B  58      16.139 -26.731  -8.508  1.00 94.03           O  
ATOM    458  N   TYR B  59      17.086 -25.584 -10.162  1.00 92.12           N  
ATOM    459  CA  TYR B  59      16.129 -26.048 -11.160  1.00 92.12           C  
ATOM    460  C   TYR B  59      16.834 -26.793 -12.287  1.00 92.12           C  
ATOM    461  CB  TYR B  59      15.334 -24.869 -11.731  1.00 92.12           C  
ATOM    462  O   TYR B  59      17.815 -26.300 -12.848  1.00 92.12           O  
ATOM    463  CG  TYR B  59      14.596 -24.071 -10.685  1.00 92.12           C  
ATOM    464  CD1 TYR B  59      13.482 -24.598 -10.035  1.00 92.12           C  
ATOM    465  CD2 TYR B  59      15.010 -22.788 -10.343  1.00 92.12           C  
ATOM    466  CE1 TYR B  59      12.797 -23.865  -9.072  1.00 92.12           C  
ATOM    467  CE2 TYR B  59      14.333 -22.046  -9.381  1.00 92.12           C  
ATOM    468  OH  TYR B  59      12.555 -21.862  -7.798  1.00 92.12           O  
ATOM    469  CZ  TYR B  59      13.230 -22.592  -8.751  1.00 92.12           C  
ATOM    470  N   ASN B  60      16.356 -28.016 -12.474  1.00 87.78           N  
ATOM    471  CA  ASN B  60      16.977 -28.839 -13.506  1.00 87.78           C  
ATOM    472  C   ASN B  60      16.824 -28.213 -14.889  1.00 87.78           C  
ATOM    473  CB  ASN B  60      16.387 -30.251 -13.494  1.00 87.78           C  
ATOM    474  O   ASN B  60      17.707 -28.349 -15.738  1.00 87.78           O  
ATOM    475  CG  ASN B  60      16.673 -30.993 -12.203  1.00 87.78           C  
ATOM    476  ND2 ASN B  60      15.724 -31.812 -11.767  1.00 87.78           N  
ATOM    477  OD1 ASN B  60      17.739 -30.830 -11.602  1.00 87.78           O  
ATOM    478  N   GLN B  61      15.619 -27.633 -15.095  1.00 86.33           N  
ATOM    479  CA  GLN B  61      15.317 -26.873 -16.303  1.00 86.33           C  
ATOM    480  C   GLN B  61      14.846 -25.462 -15.963  1.00 86.33           C  
ATOM    481  CB  GLN B  61      14.259 -27.592 -17.141  1.00 86.33           C  
ATOM    482  O   GLN B  61      14.165 -25.255 -14.956  1.00 86.33           O  
ATOM    483  CG  GLN B  61      14.738 -28.907 -17.740  1.00 86.33           C  
ATOM    484  CD  GLN B  61      13.689 -29.571 -18.613  1.00 86.33           C  
ATOM    485  NE2 GLN B  61      13.976 -30.788 -19.063  1.00 86.33           N  
ATOM    486  OE1 GLN B  61      12.629 -28.995 -18.879  1.00 86.33           O  
ATOM    487  N   LYS B  62      15.337 -24.616 -16.806  1.00 86.81           N  
ATOM    488  CA  LYS B  62      14.889 -23.242 -16.596  1.00 86.81           C  
ATOM    489  C   LYS B  62      13.366 -23.157 -16.577  1.00 86.81           C  
ATOM    490  CB  LYS B  62      15.453 -22.322 -17.680  1.00 86.81           C  
ATOM    491  O   LYS B  62      12.710 -23.447 -17.580  1.00 86.81           O  
ATOM    492  CG  LYS B  62      15.362 -20.841 -17.343  1.00 86.81           C  
ATOM    493  CD  LYS B  62      16.066 -19.986 -18.389  1.00 86.81           C  
ATOM    494  CE  LYS B  62      15.909 -18.500 -18.095  1.00 86.81           C  
ATOM    495  NZ  LYS B  62      16.686 -17.661 -19.056  1.00 86.81           N  
ATOM    496  N   PRO B  63      12.883 -22.786 -15.442  1.00 89.33           N  
ATOM    497  CA  PRO B  63      11.424 -22.689 -15.365  1.00 89.33           C  
ATOM    498  C   PRO B  63      10.857 -21.592 -16.263  1.00 89.33           C  
ATOM    499  CB  PRO B  63      11.169 -22.372 -13.889  1.00 89.33           C  
ATOM    500  O   PRO B  63      11.567 -20.643 -16.608  1.00 89.33           O  
ATOM    501  CG  PRO B  63      12.496 -21.932 -13.358  1.00 89.33           C  
ATOM    502  CD  PRO B  63      13.562 -22.365 -14.323  1.00 89.33           C  
ATOM    503  N   GLY B  64       9.554 -21.805 -16.679  1.00 86.83           N  
ATOM    504  CA  GLY B  64       8.854 -20.740 -17.379  1.00 86.83           C  
ATOM    505  C   GLY B  64       8.603 -19.521 -16.512  1.00 86.83           C  
ATOM    506  O   GLY B  64       8.250 -19.649 -15.338  1.00 86.83           O  
ATOM    507  N   LEU B  65       9.099 -18.430 -17.066  1.00 88.45           N  
ATOM    508  CA  LEU B  65       8.883 -17.186 -16.335  1.00 88.45           C  
ATOM    509  C   LEU B  65       7.473 -16.656 -16.571  1.00 88.45           C  
ATOM    510  CB  LEU B  65       9.913 -16.133 -16.752  1.00 88.45           C  
ATOM    511  O   LEU B  65       7.175 -16.127 -17.644  1.00 88.45           O  
ATOM    512  CG  LEU B  65      11.381 -16.486 -16.507  1.00 88.45           C  
ATOM    513  CD1 LEU B  65      12.290 -15.409 -17.088  1.00 88.45           C  
ATOM    514  CD2 LEU B  65      11.645 -16.668 -15.016  1.00 88.45           C  
ATOM    515  N   GLU B  66       6.585 -16.931 -15.513  1.00 89.13           N  
ATOM    516  CA  GLU B  66       5.205 -16.466 -15.622  1.00 89.13           C  
ATOM    517  C   GLU B  66       5.007 -15.150 -14.876  1.00 89.13           C  
ATOM    518  CB  GLU B  66       4.237 -17.525 -15.088  1.00 89.13           C  
ATOM    519  O   GLU B  66       5.458 -15.000 -13.738  1.00 89.13           O  
ATOM    520  CG  GLU B  66       4.277 -18.838 -15.856  1.00 89.13           C  
ATOM    521  CD  GLU B  66       3.189 -19.812 -15.436  1.00 89.13           C  
ATOM    522  OE1 GLU B  66       2.884 -20.752 -16.205  1.00 89.13           O  
ATOM    523  OE2 GLU B  66       2.635 -19.635 -14.328  1.00 89.13           O  
ATOM    524  N   LYS B  67       4.407 -14.328 -15.642  1.00 93.03           N  
ATOM    525  CA  LYS B  67       4.130 -13.019 -15.056  1.00 93.03           C  
ATOM    526  C   LYS B  67       3.244 -13.147 -13.820  1.00 93.03           C  
ATOM    527  CB  LYS B  67       3.468 -12.100 -16.083  1.00 93.03           C  
ATOM    528  O   LYS B  67       2.311 -13.952 -13.799  1.00 93.03           O  
ATOM    529  CG  LYS B  67       3.470 -10.630 -15.691  1.00 93.03           C  
ATOM    530  CD  LYS B  67       2.919  -9.753 -16.807  1.00 93.03           C  
ATOM    531  CE  LYS B  67       2.920  -8.281 -16.416  1.00 93.03           C  
ATOM    532  NZ  LYS B  67       2.412  -7.414 -17.520  1.00 93.03           N  
ATOM    533  N   ASN B  68       3.643 -12.506 -12.733  1.00 93.73           N  
ATOM    534  CA  ASN B  68       2.782 -12.341 -11.567  1.00 93.73           C  
ATOM    535  C   ASN B  68       1.814 -11.175 -11.746  1.00 93.73           C  
ATOM    536  CB  ASN B  68       3.621 -12.146 -10.303  1.00 93.73           C  
ATOM    537  O   ASN B  68       2.145 -10.033 -11.422  1.00 93.73           O  
ATOM    538  CG  ASN B  68       2.795 -12.227  -9.035  1.00 93.73           C  
ATOM    539  ND2 ASN B  68       3.411 -12.690  -7.954  1.00 93.73           N  
ATOM    540  OD1 ASN B  68       1.611 -11.877  -9.027  1.00 93.73           O  
ATOM    541  N   LEU B  69       0.589 -11.491 -12.207  1.00 92.67           N  
ATOM    542  CA  LEU B  69      -0.361 -10.470 -12.638  1.00 92.67           C  
ATOM    543  C   LEU B  69      -0.804  -9.608 -11.460  1.00 92.67           C  
ATOM    544  CB  LEU B  69      -1.581 -11.118 -13.299  1.00 92.67           C  
ATOM    545  O   LEU B  69      -0.877  -8.383 -11.576  1.00 92.67           O  
ATOM    546  CG  LEU B  69      -1.363 -11.708 -14.693  1.00 92.67           C  
ATOM    547  CD1 LEU B  69      -2.251 -12.931 -14.895  1.00 92.67           C  
ATOM    548  CD2 LEU B  69      -1.635 -10.660 -15.766  1.00 92.67           C  
ATOM    549  N   LYS B  70      -1.077 -10.282 -10.379  1.00 93.52           N  
ATOM    550  CA  LYS B  70      -1.518  -9.531  -9.207  1.00 93.52           C  
ATOM    551  C   LYS B  70      -0.432  -8.573  -8.727  1.00 93.52           C  
ATOM    552  CB  LYS B  70      -1.913 -10.483  -8.077  1.00 93.52           C  
ATOM    553  O   LYS B  70      -0.702  -7.398  -8.470  1.00 93.52           O  
ATOM    554  CG  LYS B  70      -2.578  -9.797  -6.893  1.00 93.52           C  
ATOM    555  CD  LYS B  70      -3.909  -9.170  -7.285  1.00 93.52           C  
ATOM    556  CE  LYS B  70      -4.643  -8.611  -6.074  1.00 93.52           C  
ATOM    557  NZ  LYS B  70      -5.972  -8.038  -6.447  1.00 93.52           N  
ATOM    558  N   LEU B  71       0.779  -9.061  -8.613  1.00 95.04           N  
ATOM    559  CA  LEU B  71       1.904  -8.226  -8.208  1.00 95.04           C  
ATOM    560  C   LEU B  71       2.135  -7.101  -9.211  1.00 95.04           C  
ATOM    561  CB  LEU B  71       3.174  -9.069  -8.068  1.00 95.04           C  
ATOM    562  O   LEU B  71       2.445  -5.972  -8.824  1.00 95.04           O  
ATOM    563  CG  LEU B  71       4.397  -8.361  -7.482  1.00 95.04           C  
ATOM    564  CD1 LEU B  71       4.062  -7.765  -6.119  1.00 95.04           C  
ATOM    565  CD2 LEU B  71       5.573  -9.326  -7.374  1.00 95.04           C  
ATOM    566  N   THR B  72       1.971  -7.372 -10.476  1.00 94.97           N  
ATOM    567  CA  THR B  72       2.084  -6.364 -11.523  1.00 94.97           C  
ATOM    568  C   THR B  72       1.078  -5.238 -11.301  1.00 94.97           C  
ATOM    569  CB  THR B  72       1.868  -6.980 -12.918  1.00 94.97           C  
ATOM    570  O   THR B  72       1.432  -4.059 -11.373  1.00 94.97           O  
ATOM    571  CG2 THR B  72       1.920  -5.912 -14.005  1.00 94.97           C  
ATOM    572  OG1 THR B  72       2.892  -7.951 -13.168  1.00 94.97           O  
ATOM    573  N   ASN B  73      -0.141  -5.591 -10.986  1.00 92.42           N  
ATOM    574  CA  ASN B  73      -1.188  -4.605 -10.740  1.00 92.42           C  
ATOM    575  C   ASN B  73      -0.866  -3.736  -9.528  1.00 92.42           C  
ATOM    576  CB  ASN B  73      -2.542  -5.294 -10.556  1.00 92.42           C  
ATOM    577  O   ASN B  73      -1.057  -2.519  -9.563  1.00 92.42           O  
ATOM    578  CG  ASN B  73      -3.051  -5.932 -11.833  1.00 92.42           C  
ATOM    579  ND2 ASN B  73      -4.012  -6.839 -11.700  1.00 92.42           N  
ATOM    580  OD1 ASN B  73      -2.584  -5.614 -12.930  1.00 92.42           O  
ATOM    581  N   ILE B  74      -0.366  -4.395  -8.513  1.00 92.41           N  
ATOM    582  CA  ILE B  74      -0.022  -3.686  -7.286  1.00 92.41           C  
ATOM    583  C   ILE B  74       1.107  -2.696  -7.561  1.00 92.41           C  
ATOM    584  CB  ILE B  74       0.386  -4.666  -6.163  1.00 92.41           C  
ATOM    585  O   ILE B  74       1.047  -1.541  -7.131  1.00 92.41           O  
ATOM    586  CG1 ILE B  74      -0.812  -5.525  -5.742  1.00 92.41           C  
ATOM    587  CG2 ILE B  74       0.963  -3.905  -4.965  1.00 92.41           C  
ATOM    588  CD1 ILE B  74      -0.453  -6.674  -4.810  1.00 92.41           C  
ATOM    589  N   VAL B  75       2.120  -3.100  -8.309  1.00 92.86           N  
ATOM    590  CA  VAL B  75       3.260  -2.259  -8.657  1.00 92.86           C  
ATOM    591  C   VAL B  75       2.791  -1.074  -9.498  1.00 92.86           C  
ATOM    592  CB  VAL B  75       4.342  -3.058  -9.418  1.00 92.86           C  
ATOM    593  O   VAL B  75       3.233   0.058  -9.288  1.00 92.86           O  
ATOM    594  CG1 VAL B  75       5.365  -2.115 -10.049  1.00 92.86           C  
ATOM    595  CG2 VAL B  75       5.031  -4.049  -8.482  1.00 92.86           C  
ATOM    596  N   GLU B  76       1.905  -1.329 -10.474  1.00 90.70           N  
ATOM    597  CA  GLU B  76       1.376  -0.270 -11.328  1.00 90.70           C  
ATOM    598  C   GLU B  76       0.637   0.783 -10.507  1.00 90.70           C  
ATOM    599  CB  GLU B  76       0.446  -0.853 -12.395  1.00 90.70           C  
ATOM    600  O   GLU B  76       0.804   1.983 -10.733  1.00 90.70           O  
ATOM    601  CG  GLU B  76       1.176  -1.574 -13.519  1.00 90.70           C  
ATOM    602  CD  GLU B  76       0.239  -2.197 -14.541  1.00 90.70           C  
ATOM    603  OE1 GLU B  76       0.726  -2.776 -15.539  1.00 90.70           O  
ATOM    604  OE2 GLU B  76      -0.993  -2.104 -14.344  1.00 90.70           O  
ATOM    605  N   LYS B  77      -0.132   0.309  -9.545  1.00 84.89           N  
ATOM    606  CA  LYS B  77      -0.847   1.229  -8.665  1.00 84.89           C  
ATOM    607  C   LYS B  77       0.125   2.043  -7.815  1.00 84.89           C  
ATOM    608  CB  LYS B  77      -1.818   0.465  -7.764  1.00 84.89           C  
ATOM    609  O   LYS B  77      -0.056   3.249  -7.640  1.00 84.89           O  
ATOM    610  CG  LYS B  77      -3.073  -0.019  -8.476  1.00 84.89           C  
ATOM    611  CD  LYS B  77      -3.973   1.144  -8.875  1.00 84.89           C  
ATOM    612  CE  LYS B  77      -5.225   0.662  -9.594  1.00 84.89           C  
ATOM    613  NZ  LYS B  77      -6.040   1.802 -10.112  1.00 84.89           N  
ATOM    614  N   PHE B  78       1.090   1.339  -7.262  1.00 85.17           N  
ATOM    615  CA  PHE B  78       2.119   1.995  -6.464  1.00 85.17           C  
ATOM    616  C   PHE B  78       2.824   3.078  -7.272  1.00 85.17           C  
ATOM    617  CB  PHE B  78       3.140   0.971  -5.956  1.00 85.17           C  
ATOM    618  O   PHE B  78       2.989   4.204  -6.799  1.00 85.17           O  
ATOM    619  CG  PHE B  78       4.261   1.578  -5.156  1.00 85.17           C  
ATOM    620  CD1 PHE B  78       5.479   1.873  -5.754  1.00 85.17           C  
ATOM    621  CD2 PHE B  78       4.095   1.853  -3.804  1.00 85.17           C  
ATOM    622  CE1 PHE B  78       6.519   2.435  -5.016  1.00 85.17           C  
ATOM    623  CE2 PHE B  78       5.130   2.414  -3.060  1.00 85.17           C  
ATOM    624  CZ  PHE B  78       6.341   2.703  -3.668  1.00 85.17           C  
ATOM    625  N   ASN B  79       3.223   2.734  -8.481  1.00 83.70           N  
ATOM    626  CA  ASN B  79       3.944   3.667  -9.340  1.00 83.70           C  
ATOM    627  C   ASN B  79       3.077   4.865  -9.718  1.00 83.70           C  
ATOM    628  CB  ASN B  79       4.447   2.958 -10.599  1.00 83.70           C  
ATOM    629  O   ASN B  79       3.575   5.987  -9.828  1.00 83.70           O  
ATOM    630  CG  ASN B  79       5.615   2.032 -10.321  1.00 83.70           C  
ATOM    631  ND2 ASN B  79       5.791   1.027 -11.170  1.00 83.70           N  
ATOM    632  OD1 ASN B  79       6.353   2.218  -9.349  1.00 83.70           O  
ATOM    633  N   ALA B  80       1.829   4.545  -9.941  1.00 80.02           N  
ATOM    634  CA  ALA B  80       0.896   5.611 -10.296  1.00 80.02           C  
ATOM    635  C   ALA B  80       0.761   6.622  -9.160  1.00 80.02           C  
ATOM    636  CB  ALA B  80      -0.470   5.027 -10.648  1.00 80.02           C  
ATOM    637  O   ALA B  80       0.624   7.823  -9.404  1.00 80.02           O  
ATOM    638  N   LEU B  81       0.758   6.025  -7.976  1.00 70.71           N  
ATOM    639  CA  LEU B  81       0.630   6.882  -6.803  1.00 70.71           C  
ATOM    640  C   LEU B  81       1.936   7.619  -6.523  1.00 70.71           C  
ATOM    641  CB  LEU B  81       0.224   6.058  -5.578  1.00 70.71           C  
ATOM    642  O   LEU B  81       1.924   8.727  -5.982  1.00 70.71           O  
ATOM    643  CG  LEU B  81      -1.223   5.561  -5.545  1.00 70.71           C  
ATOM    644  CD1 LEU B  81      -1.428   4.605  -4.375  1.00 70.71           C  
ATOM    645  CD2 LEU B  81      -2.190   6.736  -5.459  1.00 70.71           C  
ATOM    646  N   HIS B  82       3.078   6.886  -6.828  1.00 66.87           N  
ATOM    647  CA  HIS B  82       4.411   7.410  -6.549  1.00 66.87           C  
ATOM    648  C   HIS B  82       4.740   8.590  -7.456  1.00 66.87           C  
ATOM    649  CB  HIS B  82       5.463   6.311  -6.713  1.00 66.87           C  
ATOM    650  O   HIS B  82       5.523   9.467  -7.082  1.00 66.87           O  
ATOM    651  CG  HIS B  82       6.748   6.601  -6.005  1.00 66.87           C  
ATOM    652  CD2 HIS B  82       7.141   6.343  -4.735  1.00 66.87           C  
ATOM    653  ND1 HIS B  82       7.807   7.236  -6.616  1.00 66.87           N  
ATOM    654  CE1 HIS B  82       8.800   7.355  -5.749  1.00 66.87           C  
ATOM    655  NE2 HIS B  82       8.421   6.822  -4.601  1.00 66.87           N  
ATOM    656  N   VAL B  83       4.271   8.482  -8.753  1.00 55.97           N  
ATOM    657  CA  VAL B  83       4.553   9.605  -9.641  1.00 55.97           C  
ATOM    658  C   VAL B  83       3.986  10.891  -9.044  1.00 55.97           C  
ATOM    659  CB  VAL B  83       3.971   9.371 -11.054  1.00 55.97           C  
ATOM    660  O   VAL B  83       2.815  10.942  -8.661  1.00 55.97           O  
ATOM    661  CG1 VAL B  83       4.191  10.597 -11.938  1.00 55.97           C  
ATOM    662  CG2 VAL B  83       4.596   8.131 -11.689  1.00 55.97           C  
ATOM    663  N   GLU B  84       4.758  11.530  -8.195  1.00 51.53           N  
ATOM    664  CA  GLU B  84       4.573  12.780  -7.464  1.00 51.53           C  
ATOM    665  C   GLU B  84       3.607  13.709  -8.194  1.00 51.53           C  
ATOM    666  CB  GLU B  84       5.917  13.481  -7.250  1.00 51.53           C  
ATOM    667  O   GLU B  84       3.937  14.248  -9.252  1.00 51.53           O  
ATOM    668  CG  GLU B  84       6.668  13.007  -6.014  1.00 51.53           C  
ATOM    669  CD  GLU B  84       7.910  13.832  -5.713  1.00 51.53           C  
ATOM    670  OE1 GLU B  84       8.532  13.626  -4.647  1.00 51.53           O  
ATOM    671  OE2 GLU B  84       8.262  14.692  -6.551  1.00 51.53           O  
ATOM    672  N   LYS B  85       2.348  13.295  -8.402  1.00 45.17           N  
ATOM    673  CA  LYS B  85       1.575  14.424  -8.912  1.00 45.17           C  
ATOM    674  C   LYS B  85       1.625  15.605  -7.948  1.00 45.17           C  
ATOM    675  CB  LYS B  85       0.123  14.011  -9.161  1.00 45.17           C  
ATOM    676  O   LYS B  85       1.773  15.420  -6.738  1.00 45.17           O  
ATOM    677  CG  LYS B  85      -0.300  14.084 -10.621  1.00 45.17           C  
ATOM    678  CD  LYS B  85      -1.733  13.605 -10.812  1.00 45.17           C  
ATOM    679  CE  LYS B  85      -2.141  13.632 -12.279  1.00 45.17           C  
ATOM    680  NZ  LYS B  85      -3.513  13.078 -12.482  1.00 45.17           N  
ATOM    681  N   PRO B  86       2.134  16.817  -8.419  1.00 42.01           N  
ATOM    682  CA  PRO B  86       2.041  17.887  -7.423  1.00 42.01           C  
ATOM    683  C   PRO B  86       0.902  17.670  -6.429  1.00 42.01           C  
ATOM    684  CB  PRO B  86       1.795  19.137  -8.271  1.00 42.01           C  
ATOM    685  O   PRO B  86      -0.079  16.994  -6.747  1.00 42.01           O  
ATOM    686  CG  PRO B  86       1.571  18.622  -9.656  1.00 42.01           C  
ATOM    687  CD  PRO B  86       1.795  17.137  -9.654  1.00 42.01           C  
ATOM    688  N   PRO B  87       1.186  17.629  -5.142  1.00 43.87           N  
ATOM    689  CA  PRO B  87       0.015  17.484  -4.273  1.00 43.87           C  
ATOM    690  C   PRO B  87      -1.267  18.001  -4.921  1.00 43.87           C  
ATOM    691  CB  PRO B  87       0.382  18.321  -3.045  1.00 43.87           C  
ATOM    692  O   PRO B  87      -1.234  18.980  -5.671  1.00 43.87           O  
ATOM    693  CG  PRO B  87       1.693  18.950  -3.389  1.00 43.87           C  
ATOM    694  CD  PRO B  87       2.114  18.465  -4.746  1.00 43.87           C  
ATOM    695  N   ALA B  88      -2.223  17.198  -5.330  1.00 48.20           N  
ATOM    696  CA  ALA B  88      -3.469  17.779  -5.824  1.00 48.20           C  
ATOM    697  C   ALA B  88      -3.747  19.125  -5.161  1.00 48.20           C  
ATOM    698  CB  ALA B  88      -4.634  16.821  -5.586  1.00 48.20           C  
ATOM    699  O   ALA B  88      -3.498  19.298  -3.965  1.00 48.20           O  
ATOM    700  N   ALA B  89      -3.594  20.264  -5.850  1.00 55.42           N  
ATOM    701  CA  ALA B  89      -4.013  21.562  -5.326  1.00 55.42           C  
ATOM    702  C   ALA B  89      -5.234  21.419  -4.421  1.00 55.42           C  
ATOM    703  CB  ALA B  89      -4.312  22.527  -6.470  1.00 55.42           C  
ATOM    704  O   ALA B  89      -6.188  20.716  -4.762  1.00 55.42           O  
ATOM    705  N   LEU B  90      -5.020  21.357  -3.114  1.00 69.80           N  
ATOM    706  CA  LEU B  90      -6.218  21.465  -2.289  1.00 69.80           C  
ATOM    707  C   LEU B  90      -7.227  22.421  -2.917  1.00 69.80           C  
ATOM    708  CB  LEU B  90      -5.858  21.938  -0.879  1.00 69.80           C  
ATOM    709  O   LEU B  90      -6.858  23.506  -3.374  1.00 69.80           O  
ATOM    710  CG  LEU B  90      -5.155  20.920   0.020  1.00 69.80           C  
ATOM    711  CD1 LEU B  90      -4.589  21.606   1.258  1.00 69.80           C  
ATOM    712  CD2 LEU B  90      -6.115  19.802   0.414  1.00 69.80           C  
ATOM    713  N   HIS B  91      -8.427  21.898  -3.158  1.00 79.90           N  
ATOM    714  CA  HIS B  91      -9.459  22.759  -3.724  1.00 79.90           C  
ATOM    715  C   HIS B  91     -10.407  23.266  -2.642  1.00 79.90           C  
ATOM    716  CB  HIS B  91     -10.245  22.015  -4.804  1.00 79.90           C  
ATOM    717  O   HIS B  91     -10.608  22.599  -1.624  1.00 79.90           O  
ATOM    718  CG  HIS B  91      -9.439  21.699  -6.023  1.00 79.90           C  
ATOM    719  CD2 HIS B  91      -9.262  22.388  -7.175  1.00 79.90           C  
ATOM    720  ND1 HIS B  91      -8.696  20.545  -6.145  1.00 79.90           N  
ATOM    721  CE1 HIS B  91      -8.094  20.538  -7.324  1.00 79.90           C  
ATOM    722  NE2 HIS B  91      -8.422  21.645  -7.968  1.00 79.90           N  
ATOM    723  N   CYS B  92     -10.972  24.458  -2.914  1.00 85.74           N  
ATOM    724  CA  CYS B  92     -11.920  25.089  -2.002  1.00 85.74           C  
ATOM    725  C   CYS B  92     -13.175  24.239  -1.845  1.00 85.74           C  
ATOM    726  CB  CYS B  92     -12.297  26.483  -2.502  1.00 85.74           C  
ATOM    727  O   CYS B  92     -13.723  23.745  -2.832  1.00 85.74           O  
ATOM    728  SG  CYS B  92     -13.483  27.340  -1.443  1.00 85.74           S  
ATOM    729  N   VAL B  93     -13.649  24.011  -0.644  1.00 84.46           N  
ATOM    730  CA  VAL B  93     -14.808  23.169  -0.367  1.00 84.46           C  
ATOM    731  C   VAL B  93     -16.085  24.002  -0.455  1.00 84.46           C  
ATOM    732  CB  VAL B  93     -14.704  22.499   1.021  1.00 84.46           C  
ATOM    733  O   VAL B  93     -17.191  23.460  -0.412  1.00 84.46           O  
ATOM    734  CG1 VAL B  93     -13.551  21.497   1.052  1.00 84.46           C  
ATOM    735  CG2 VAL B  93     -14.527  23.554   2.111  1.00 84.46           C  
ATOM    736  N   PHE B  94     -15.974  25.233  -0.684  1.00 87.32           N  
ATOM    737  CA  PHE B  94     -17.137  26.113  -0.676  1.00 87.32           C  
ATOM    738  C   PHE B  94     -17.496  26.549  -2.091  1.00 87.32           C  
ATOM    739  CB  PHE B  94     -16.878  27.341   0.203  1.00 87.32           C  
ATOM    740  O   PHE B  94     -18.568  27.115  -2.319  1.00 87.32           O  
ATOM    741  CG  PHE B  94     -16.634  27.011   1.651  1.00 87.32           C  
ATOM    742  CD1 PHE B  94     -17.679  26.598   2.469  1.00 87.32           C  
ATOM    743  CD2 PHE B  94     -15.361  27.114   2.194  1.00 87.32           C  
ATOM    744  CE1 PHE B  94     -17.457  26.292   3.809  1.00 87.32           C  
ATOM    745  CE2 PHE B  94     -15.131  26.810   3.533  1.00 87.32           C  
ATOM    746  CZ  PHE B  94     -16.181  26.400   4.339  1.00 87.32           C  
ATOM    747  N   CYS B  95     -16.565  26.339  -2.966  1.00 87.94           N  
ATOM    748  CA  CYS B  95     -16.885  26.681  -4.347  1.00 87.94           C  
ATOM    749  C   CYS B  95     -18.017  25.809  -4.876  1.00 87.94           C  
ATOM    750  CB  CYS B  95     -15.652  26.528  -5.237  1.00 87.94           C  
ATOM    751  O   CYS B  95     -17.945  24.581  -4.807  1.00 87.94           O  
ATOM    752  SG  CYS B  95     -14.438  27.849  -5.033  1.00 87.94           S  
ATOM    753  N   ARG B  96     -19.096  26.364  -5.321  1.00 81.69           N  
ATOM    754  CA  ARG B  96     -20.240  25.588  -5.789  1.00 81.69           C  
ATOM    755  C   ARG B  96     -20.489  25.822  -7.276  1.00 81.69           C  
ATOM    756  CB  ARG B  96     -21.494  25.940  -4.986  1.00 81.69           C  
ATOM    757  O   ARG B  96     -20.991  24.938  -7.973  1.00 81.69           O  
ATOM    758  CG  ARG B  96     -21.433  25.509  -3.529  1.00 81.69           C  
ATOM    759  CD  ARG B  96     -22.808  25.539  -2.875  1.00 81.69           C  
ATOM    760  NE  ARG B  96     -22.742  25.162  -1.466  1.00 81.69           N  
ATOM    761  NH1 ARG B  96     -24.844  24.203  -1.411  1.00 81.69           N  
ATOM    762  NH2 ARG B  96     -23.546  24.240   0.478  1.00 81.69           N  
ATOM    763  CZ  ARG B  96     -23.711  24.536  -0.803  1.00 81.69           C  
ATOM    764  N   ARG B  97     -20.133  27.075  -7.766  1.00 78.80           N  
ATOM    765  CA  ARG B  97     -20.399  27.418  -9.160  1.00 78.80           C  
ATOM    766  C   ARG B  97     -19.152  27.230 -10.017  1.00 78.80           C  
ATOM    767  CB  ARG B  97     -20.900  28.859  -9.273  1.00 78.80           C  
ATOM    768  O   ARG B  97     -18.135  27.891  -9.797  1.00 78.80           O  
ATOM    769  CG  ARG B  97     -22.399  28.974  -9.502  1.00 78.80           C  
ATOM    770  CD  ARG B  97     -22.853  30.426  -9.543  1.00 78.80           C  
ATOM    771  NE  ARG B  97     -24.158  30.601  -8.911  1.00 78.80           N  
ATOM    772  NH1 ARG B  97     -24.673  32.551 -10.036  1.00 78.80           N  
ATOM    773  NH2 ARG B  97     -26.155  31.667  -8.528  1.00 78.80           N  
ATOM    774  CZ  ARG B  97     -24.993  31.606  -9.160  1.00 78.80           C  
ATOM    775  N   GLY B  98     -19.134  26.177 -10.894  1.00 73.73           N  
ATOM    776  CA  GLY B  98     -17.995  25.904 -11.756  1.00 73.73           C  
ATOM    777  C   GLY B  98     -16.933  25.052 -11.089  1.00 73.73           C  
ATOM    778  O   GLY B  98     -17.162  24.494 -10.014  1.00 73.73           O  
ATOM    779  N   PRO B  99     -15.785  24.940 -11.671  1.00 81.80           N  
ATOM    780  CA  PRO B  99     -14.708  24.140 -11.084  1.00 81.80           C  
ATOM    781  C   PRO B  99     -14.131  24.767  -9.817  1.00 81.80           C  
ATOM    782  CB  PRO B  99     -13.657  24.093 -12.197  1.00 81.80           C  
ATOM    783  O   PRO B  99     -14.013  25.991  -9.727  1.00 81.80           O  
ATOM    784  CG  PRO B  99     -14.072  25.159 -13.159  1.00 81.80           C  
ATOM    785  CD  PRO B  99     -15.493  25.545 -12.860  1.00 81.80           C  
ATOM    786  N   PRO B 100     -13.996  24.006  -8.785  1.00 82.52           N  
ATOM    787  CA  PRO B 100     -13.458  24.564  -7.542  1.00 82.52           C  
ATOM    788  C   PRO B 100     -12.090  25.215  -7.731  1.00 82.52           C  
ATOM    789  CB  PRO B 100     -13.361  23.345  -6.621  1.00 82.52           C  
ATOM    790  O   PRO B 100     -11.250  24.692  -8.467  1.00 82.52           O  
ATOM    791  CG  PRO B 100     -13.649  22.175  -7.505  1.00 82.52           C  
ATOM    792  CD  PRO B 100     -14.095  22.687  -8.845  1.00 82.52           C  
ATOM    793  N   LEU B 101     -11.993  26.361  -7.229  1.00 86.99           N  
ATOM    794  CA  LEU B 101     -10.721  27.075  -7.248  1.00 86.99           C  
ATOM    795  C   LEU B 101      -9.731  26.448  -6.272  1.00 86.99           C  
ATOM    796  CB  LEU B 101     -10.930  28.552  -6.903  1.00 86.99           C  
ATOM    797  O   LEU B 101     -10.133  25.794  -5.307  1.00 86.99           O  
ATOM    798  CG  LEU B 101     -11.757  29.370  -7.896  1.00 86.99           C  
ATOM    799  CD1 LEU B 101     -12.098  30.734  -7.305  1.00 86.99           C  
ATOM    800  CD2 LEU B 101     -11.009  29.525  -9.215  1.00 86.99           C  
ATOM    801  N   PRO B 102      -8.415  26.542  -6.573  1.00 85.13           N  
ATOM    802  CA  PRO B 102      -7.407  26.055  -5.628  1.00 85.13           C  
ATOM    803  C   PRO B 102      -7.488  26.749  -4.270  1.00 85.13           C  
ATOM    804  CB  PRO B 102      -6.084  26.376  -6.327  1.00 85.13           C  
ATOM    805  O   PRO B 102      -7.736  27.955  -4.203  1.00 85.13           O  
ATOM    806  CG  PRO B 102      -6.457  26.634  -7.751  1.00 85.13           C  
ATOM    807  CD  PRO B 102      -7.913  26.996  -7.805  1.00 85.13           C  
ATOM    808  N   ALA B 103      -7.419  25.917  -3.258  1.00 85.85           N  
ATOM    809  CA  ALA B 103      -7.420  26.479  -1.909  1.00 85.85           C  
ATOM    810  C   ALA B 103      -6.177  27.332  -1.670  1.00 85.85           C  
ATOM    811  CB  ALA B 103      -7.504  25.364  -0.869  1.00 85.85           C  
ATOM    812  O   ALA B 103      -5.069  26.947  -2.050  1.00 85.85           O  
ATOM    813  N   GLN B 104      -6.385  28.509  -1.145  1.00 87.86           N  
ATOM    814  CA  GLN B 104      -5.277  29.383  -0.773  1.00 87.86           C  
ATOM    815  C   GLN B 104      -5.032  29.350   0.732  1.00 87.86           C  
ATOM    816  CB  GLN B 104      -5.548  30.817  -1.230  1.00 87.86           C  
ATOM    817  O   GLN B 104      -3.900  29.532   1.186  1.00 87.86           O  
ATOM    818  CG  GLN B 104      -5.221  31.068  -2.696  1.00 87.86           C  
ATOM    819  CD  GLN B 104      -5.325  32.533  -3.078  1.00 87.86           C  
ATOM    820  NE2 GLN B 104      -4.591  32.929  -4.112  1.00 87.86           N  
ATOM    821  OE1 GLN B 104      -6.060  33.301  -2.449  1.00 87.86           O  
ATOM    822  N   LYS B 105      -6.132  29.132   1.471  1.00 90.16           N  
ATOM    823  CA  LYS B 105      -6.075  29.007   2.925  1.00 90.16           C  
ATOM    824  C   LYS B 105      -6.782  27.740   3.396  1.00 90.16           C  
ATOM    825  CB  LYS B 105      -6.696  30.234   3.594  1.00 90.16           C  
ATOM    826  O   LYS B 105      -7.669  27.227   2.711  1.00 90.16           O  
ATOM    827  CG  LYS B 105      -6.009  31.545   3.243  1.00 90.16           C  
ATOM    828  CD  LYS B 105      -4.738  31.747   4.058  1.00 90.16           C  
ATOM    829  CE  LYS B 105      -4.163  33.143   3.862  1.00 90.16           C  
ATOM    830  NZ  LYS B 105      -2.948  33.364   4.703  1.00 90.16           N  
ATOM    831  N   VAL B 106      -6.330  27.201   4.551  1.00 84.29           N  
ATOM    832  CA  VAL B 106      -6.971  26.043   5.164  1.00 84.29           C  
ATOM    833  C   VAL B 106      -7.252  26.327   6.638  1.00 84.29           C  
ATOM    834  CB  VAL B 106      -6.104  24.772   5.022  1.00 84.29           C  
ATOM    835  O   VAL B 106      -6.391  26.849   7.350  1.00 84.29           O  
ATOM    836  CG1 VAL B 106      -6.787  23.576   5.682  1.00 84.29           C  
ATOM    837  CG2 VAL B 106      -5.819  24.483   3.549  1.00 84.29           C  
ATOM    838  N   CYS B 107      -8.496  26.107   7.016  1.00 83.94           N  
ATOM    839  CA  CYS B 107      -8.788  26.129   8.444  1.00 83.94           C  
ATOM    840  C   CYS B 107      -8.459  24.788   9.090  1.00 83.94           C  
ATOM    841  CB  CYS B 107     -10.257  26.474   8.685  1.00 83.94           C  
ATOM    842  O   CYS B 107      -9.173  23.805   8.886  1.00 83.94           O  
ATOM    843  SG  CYS B 107     -10.684  26.663  10.430  1.00 83.94           S  
ATOM    844  N   LEU B 108      -7.449  24.744   9.914  1.00 79.43           N  
ATOM    845  CA  LEU B 108      -6.946  23.507  10.501  1.00 79.43           C  
ATOM    846  C   LEU B 108      -7.970  22.903  11.457  1.00 79.43           C  
ATOM    847  CB  LEU B 108      -5.629  23.760  11.239  1.00 79.43           C  
ATOM    848  O   LEU B 108      -8.150  21.684  11.492  1.00 79.43           O  
ATOM    849  CG  LEU B 108      -4.412  24.069  10.366  1.00 79.43           C  
ATOM    850  CD1 LEU B 108      -3.176  24.278  11.235  1.00 79.43           C  
ATOM    851  CD2 LEU B 108      -4.179  22.951   9.357  1.00 79.43           C  
ATOM    852  N   ARG B 109      -8.687  23.686  12.169  1.00 78.76           N  
ATOM    853  CA  ARG B 109      -9.615  23.200  13.185  1.00 78.76           C  
ATOM    854  C   ARG B 109     -10.910  22.703  12.551  1.00 78.76           C  
ATOM    855  CB  ARG B 109      -9.919  24.299  14.206  1.00 78.76           C  
ATOM    856  O   ARG B 109     -11.537  21.770  13.057  1.00 78.76           O  
ATOM    857  CG  ARG B 109      -8.776  24.579  15.168  1.00 78.76           C  
ATOM    858  CD  ARG B 109      -9.079  25.765  16.073  1.00 78.76           C  
ATOM    859  NE  ARG B 109      -7.914  26.150  16.866  1.00 78.76           N  
ATOM    860  NH1 ARG B 109      -8.719  28.245  17.411  1.00 78.76           N  
ATOM    861  NH2 ARG B 109      -6.669  27.564  18.178  1.00 78.76           N  
ATOM    862  CZ  ARG B 109      -7.770  27.319  17.483  1.00 78.76           C  
ATOM    863  N   CYS B 110     -11.225  23.202  11.419  1.00 77.08           N  
ATOM    864  CA  CYS B 110     -12.442  22.803  10.720  1.00 77.08           C  
ATOM    865  C   CYS B 110     -12.123  21.866   9.561  1.00 77.08           C  
ATOM    866  CB  CYS B 110     -13.191  24.031  10.203  1.00 77.08           C  
ATOM    867  O   CYS B 110     -13.029  21.378   8.884  1.00 77.08           O  
ATOM    868  SG  CYS B 110     -13.691  25.179  11.505  1.00 77.08           S  
ATOM    869  N   GLU B 111     -10.817  21.705   9.348  1.00 77.33           N  
ATOM    870  CA  GLU B 111     -10.366  20.894   8.221  1.00 77.33           C  
ATOM    871  C   GLU B 111     -11.045  21.326   6.924  1.00 77.33           C  
ATOM    872  CB  GLU B 111     -10.634  19.410   8.485  1.00 77.33           C  
ATOM    873  O   GLU B 111     -11.592  20.494   6.197  1.00 77.33           O  
ATOM    874  CG  GLU B 111      -9.871  18.850   9.678  1.00 77.33           C  
ATOM    875  CD  GLU B 111     -10.171  17.385   9.948  1.00 77.33           C  
ATOM    876  OE1 GLU B 111      -9.915  16.911  11.078  1.00 77.33           O  
ATOM    877  OE2 GLU B 111     -10.666  16.704   9.022  1.00 77.33           O  
ATOM    878  N   ALA B 112     -10.965  22.569   6.645  1.00 82.17           N  
ATOM    879  CA  ALA B 112     -11.690  23.113   5.499  1.00 82.17           C  
ATOM    880  C   ALA B 112     -10.772  23.957   4.620  1.00 82.17           C  
ATOM    881  CB  ALA B 112     -12.882  23.942   5.969  1.00 82.17           C  
ATOM    882  O   ALA B 112     -10.451  25.098   4.963  1.00 82.17           O  
ATOM    883  N   PRO B 113     -10.331  23.377   3.466  1.00 85.17           N  
ATOM    884  CA  PRO B 113      -9.611  24.217   2.507  1.00 85.17           C  
ATOM    885  C   PRO B 113     -10.504  25.274   1.860  1.00 85.17           C  
ATOM    886  CB  PRO B 113      -9.111  23.213   1.464  1.00 85.17           C  
ATOM    887  O   PRO B 113     -11.624  24.969   1.444  1.00 85.17           O  
ATOM    888  CG  PRO B 113      -9.826  21.941   1.786  1.00 85.17           C  
ATOM    889  CD  PRO B 113     -10.578  22.128   3.072  1.00 85.17           C  
ATOM    890  N   CYS B 114     -10.058  26.576   1.795  1.00 89.67           N  
ATOM    891  CA  CYS B 114     -10.850  27.682   1.268  1.00 89.67           C  
ATOM    892  C   CYS B 114     -10.070  28.456   0.212  1.00 89.67           C  
ATOM    893  CB  CYS B 114     -11.274  28.623   2.395  1.00 89.67           C  
ATOM    894  O   CYS B 114      -8.863  28.660   0.352  1.00 89.67           O  
ATOM    895  SG  CYS B 114     -12.132  27.795   3.751  1.00 89.67           S  
ATOM    896  N   CYS B 115     -10.759  28.776  -0.908  1.00 90.42           N  
ATOM    897  CA  CYS B 115     -10.186  29.738  -1.843  1.00 90.42           C  
ATOM    898  C   CYS B 115     -10.223  31.148  -1.267  1.00 90.42           C  
ATOM    899  CB  CYS B 115     -10.934  29.702  -3.175  1.00 90.42           C  
ATOM    900  O   CYS B 115     -10.817  31.376  -0.211  1.00 90.42           O  
ATOM    901  SG  CYS B 115     -12.626  30.326  -3.077  1.00 90.42           S  
ATOM    902  N   GLN B 116      -9.518  32.020  -1.964  1.00 91.80           N  
ATOM    903  CA  GLN B 116      -9.434  33.394  -1.480  1.00 91.80           C  
ATOM    904  C   GLN B 116     -10.823  34.004  -1.309  1.00 91.80           C  
ATOM    905  CB  GLN B 116      -8.599  34.249  -2.434  1.00 91.80           C  
ATOM    906  O   GLN B 116     -11.072  34.734  -0.348  1.00 91.80           O  
ATOM    907  CG  GLN B 116      -8.338  35.661  -1.926  1.00 91.80           C  
ATOM    908  CD  GLN B 116      -7.490  35.684  -0.668  1.00 91.80           C  
ATOM    909  NE2 GLN B 116      -7.695  36.699   0.166  1.00 91.80           N  
ATOM    910  OE1 GLN B 116      -6.659  34.798  -0.446  1.00 91.80           O  
ATOM    911  N   SER B 117     -11.750  33.672  -2.211  1.00 89.94           N  
ATOM    912  CA  SER B 117     -13.077  34.279  -2.217  1.00 89.94           C  
ATOM    913  C   SER B 117     -13.959  33.689  -1.122  1.00 89.94           C  
ATOM    914  CB  SER B 117     -13.746  34.092  -3.579  1.00 89.94           C  
ATOM    915  O   SER B 117     -14.953  34.300  -0.721  1.00 89.94           O  
ATOM    916  OG  SER B 117     -13.212  32.964  -4.251  1.00 89.94           O  
ATOM    917  N   HIS B 118     -13.568  32.550  -0.584  1.00 92.46           N  
ATOM    918  CA  HIS B 118     -14.464  31.870   0.344  1.00 92.46           C  
ATOM    919  C   HIS B 118     -13.885  31.849   1.754  1.00 92.46           C  
ATOM    920  CB  HIS B 118     -14.744  30.443  -0.130  1.00 92.46           C  
ATOM    921  O   HIS B 118     -14.449  31.221   2.652  1.00 92.46           O  
ATOM    922  CG  HIS B 118     -15.763  30.362  -1.222  1.00 92.46           C  
ATOM    923  CD2 HIS B 118     -16.991  30.919  -1.334  1.00 92.46           C  
ATOM    924  ND1 HIS B 118     -15.563  29.631  -2.373  1.00 92.46           N  
ATOM    925  CE1 HIS B 118     -16.629  29.743  -3.149  1.00 92.46           C  
ATOM    926  NE2 HIS B 118     -17.510  30.520  -2.542  1.00 92.46           N  
ATOM    927  N   VAL B 119     -12.805  32.554   1.964  1.00 93.10           N  
ATOM    928  CA  VAL B 119     -12.227  32.637   3.301  1.00 93.10           C  
ATOM    929  C   VAL B 119     -13.218  33.303   4.252  1.00 93.10           C  
ATOM    930  CB  VAL B 119     -10.891  33.415   3.294  1.00 93.10           C  
ATOM    931  O   VAL B 119     -13.475  32.795   5.346  1.00 93.10           O  
ATOM    932  CG1 VAL B 119     -10.465  33.768   4.718  1.00 93.10           C  
ATOM    933  CG2 VAL B 119      -9.804  32.600   2.594  1.00 93.10           C  
ATOM    934  N   GLN B 120     -13.809  34.419   3.787  1.00 91.43           N  
ATOM    935  CA  GLN B 120     -14.766  35.147   4.614  1.00 91.43           C  
ATOM    936  C   GLN B 120     -16.018  34.313   4.870  1.00 91.43           C  
ATOM    937  CB  GLN B 120     -15.144  36.474   3.956  1.00 91.43           C  
ATOM    938  O   GLN B 120     -16.564  34.326   5.975  1.00 91.43           O  
ATOM    939  CG  GLN B 120     -14.092  37.563   4.117  1.00 91.43           C  
ATOM    940  CD  GLN B 120     -14.045  38.131   5.522  1.00 91.43           C  
ATOM    941  NE2 GLN B 120     -13.395  39.280   5.676  1.00 91.43           N  
ATOM    942  OE1 GLN B 120     -14.590  37.543   6.462  1.00 91.43           O  
ATOM    943  N   THR B 121     -16.439  33.648   3.812  1.00 89.90           N  
ATOM    944  CA  THR B 121     -17.590  32.762   3.949  1.00 89.90           C  
ATOM    945  C   THR B 121     -17.363  31.750   5.069  1.00 89.90           C  
ATOM    946  CB  THR B 121     -17.883  32.019   2.633  1.00 89.90           C  
ATOM    947  O   THR B 121     -18.245  31.528   5.900  1.00 89.90           O  
ATOM    948  CG2 THR B 121     -19.119  31.136   2.764  1.00 89.90           C  
ATOM    949  OG1 THR B 121     -18.101  32.976   1.589  1.00 89.90           O  
ATOM    950  N   HIS B 122     -16.173  31.130   5.143  1.00 91.03           N  
ATOM    951  CA  HIS B 122     -15.847  30.157   6.180  1.00 91.03           C  
ATOM    952  C   HIS B 122     -15.833  30.807   7.559  1.00 91.03           C  
ATOM    953  CB  HIS B 122     -14.495  29.502   5.894  1.00 91.03           C  
ATOM    954  O   HIS B 122     -16.359  30.243   8.521  1.00 91.03           O  
ATOM    955  CG  HIS B 122     -14.043  28.565   6.969  1.00 91.03           C  
ATOM    956  CD2 HIS B 122     -12.950  28.590   7.768  1.00 91.03           C  
ATOM    957  ND1 HIS B 122     -14.752  27.437   7.319  1.00 91.03           N  
ATOM    958  CE1 HIS B 122     -14.113  26.807   8.291  1.00 91.03           C  
ATOM    959  NE2 HIS B 122     -13.017  27.486   8.582  1.00 91.03           N  
ATOM    960  N   LEU B 123     -15.301  32.007   7.627  1.00 89.31           N  
ATOM    961  CA  LEU B 123     -15.160  32.696   8.906  1.00 89.31           C  
ATOM    962  C   LEU B 123     -16.525  33.043   9.490  1.00 89.31           C  
ATOM    963  CB  LEU B 123     -14.324  33.967   8.740  1.00 89.31           C  
ATOM    964  O   LEU B 123     -16.659  33.225  10.702  1.00 89.31           O  
ATOM    965  CG  LEU B 123     -12.822  33.769   8.532  1.00 89.31           C  
ATOM    966  CD1 LEU B 123     -12.142  35.109   8.273  1.00 89.31           C  
ATOM    967  CD2 LEU B 123     -12.202  33.073   9.739  1.00 89.31           C  
ATOM    968  N   GLN B 124     -17.490  33.169   8.627  1.00 88.35           N  
ATOM    969  CA  GLN B 124     -18.838  33.509   9.069  1.00 88.35           C  
ATOM    970  C   GLN B 124     -19.590  32.270   9.546  1.00 88.35           C  
ATOM    971  CB  GLN B 124     -19.616  34.194   7.945  1.00 88.35           C  
ATOM    972  O   GLN B 124     -20.618  32.381  10.218  1.00 88.35           O  
ATOM    973  CG  GLN B 124     -19.121  35.598   7.621  1.00 88.35           C  
ATOM    974  CD  GLN B 124     -19.827  36.207   6.424  1.00 88.35           C  
ATOM    975  NE2 GLN B 124     -19.389  37.395   6.019  1.00 88.35           N  
ATOM    976  OE1 GLN B 124     -20.757  35.616   5.868  1.00 88.35           O  
ATOM    977  N   GLN B 125     -19.076  31.187   9.303  1.00 87.81           N  
ATOM    978  CA  GLN B 125     -19.673  29.934   9.756  1.00 87.81           C  
ATOM    979  C   GLN B 125     -19.316  29.650  11.212  1.00 87.81           C  
ATOM    980  CB  GLN B 125     -19.222  28.773   8.869  1.00 87.81           C  
ATOM    981  O   GLN B 125     -18.281  30.105  11.704  1.00 87.81           O  
ATOM    982  CG  GLN B 125     -19.693  28.882   7.425  1.00 87.81           C  
ATOM    983  CD  GLN B 125     -21.197  28.737   7.287  1.00 87.81           C  
ATOM    984  NE2 GLN B 125     -21.838  29.742   6.701  1.00 87.81           N  
ATOM    985  OE1 GLN B 125     -21.778  27.729   7.702  1.00 87.81           O  
ATOM    986  N   PRO B 126     -20.209  28.982  11.927  1.00 83.29           N  
ATOM    987  CA  PRO B 126     -19.880  28.623  13.308  1.00 83.29           C  
ATOM    988  C   PRO B 126     -18.616  27.772  13.410  1.00 83.29           C  
ATOM    989  CB  PRO B 126     -21.107  27.834  13.769  1.00 83.29           C  
ATOM    990  O   PRO B 126     -18.339  26.961  12.522  1.00 83.29           O  
ATOM    991  CG  PRO B 126     -22.084  27.955  12.644  1.00 83.29           C  
ATOM    992  CD  PRO B 126     -21.373  28.533  11.455  1.00 83.29           C  
ATOM    993  N   SER B 127     -17.656  28.110  14.294  1.00 76.34           N  
ATOM    994  CA  SER B 127     -16.419  27.373  14.527  1.00 76.34           C  
ATOM    995  C   SER B 127     -16.505  26.537  15.799  1.00 76.34           C  
ATOM    996  CB  SER B 127     -15.231  28.332  14.617  1.00 76.34           C  
ATOM    997  O   SER B 127     -17.493  26.613  16.533  1.00 76.34           O  
ATOM    998  OG  SER B 127     -14.270  27.857  15.544  1.00 76.34           O  
ATOM    999  N   THR B 128     -15.562  25.688  16.026  1.00 68.23           N  
ATOM   1000  CA  THR B 128     -15.423  24.977  17.292  1.00 68.23           C  
ATOM   1001  C   THR B 128     -15.216  25.958  18.443  1.00 68.23           C  
ATOM   1002  CB  THR B 128     -14.251  23.979  17.247  1.00 68.23           C  
ATOM   1003  O   THR B 128     -15.134  27.169  18.226  1.00 68.23           O  
ATOM   1004  CG2 THR B 128     -14.449  22.947  16.142  1.00 68.23           C  
ATOM   1005  OG1 THR B 128     -13.032  24.694  17.005  1.00 68.23           O  
ATOM   1006  N   ALA B 129     -15.309  25.336  19.727  1.00 68.28           N  
ATOM   1007  CA  ALA B 129     -15.093  26.153  20.918  1.00 68.28           C  
ATOM   1008  C   ALA B 129     -13.776  26.919  20.827  1.00 68.28           C  
ATOM   1009  CB  ALA B 129     -15.113  25.282  22.172  1.00 68.28           C  
ATOM   1010  O   ALA B 129     -13.642  28.005  21.394  1.00 68.28           O  
ATOM   1011  N   ARG B 130     -12.859  26.475  20.003  1.00 74.74           N  
ATOM   1012  CA  ARG B 130     -11.527  27.067  19.922  1.00 74.74           C  
ATOM   1013  C   ARG B 130     -11.443  28.071  18.777  1.00 74.74           C  
ATOM   1014  CB  ARG B 130     -10.465  25.981  19.746  1.00 74.74           C  
ATOM   1015  O   ARG B 130     -10.423  28.740  18.605  1.00 74.74           O  
ATOM   1016  CG  ARG B 130     -10.246  25.126  20.984  1.00 74.74           C  
ATOM   1017  CD  ARG B 130      -8.996  24.266  20.863  1.00 74.74           C  
ATOM   1018  NE  ARG B 130      -8.990  23.182  21.842  1.00 74.74           N  
ATOM   1019  NH1 ARG B 130      -7.129  22.128  20.970  1.00 74.74           N  
ATOM   1020  NH2 ARG B 130      -8.191  21.257  22.805  1.00 74.74           N  
ATOM   1021  CZ  ARG B 130      -8.103  22.191  21.870  1.00 74.74           C  
ATOM   1022  N   GLY B 131     -12.534  28.345  17.990  1.00 81.82           N  
ATOM   1023  CA  GLY B 131     -12.560  29.295  16.890  1.00 81.82           C  
ATOM   1024  C   GLY B 131     -11.934  28.754  15.619  1.00 81.82           C  
ATOM   1025  O   GLY B 131     -11.604  27.569  15.539  1.00 81.82           O  
ATOM   1026  N   HIS B 132     -11.930  29.521  14.541  1.00 87.72           N  
ATOM   1027  CA  HIS B 132     -11.297  29.181  13.272  1.00 87.72           C  
ATOM   1028  C   HIS B 132      -9.794  29.439  13.319  1.00 87.72           C  
ATOM   1029  CB  HIS B 132     -11.929  29.975  12.128  1.00 87.72           C  
ATOM   1030  O   HIS B 132      -9.345  30.402  13.945  1.00 87.72           O  
ATOM   1031  CG  HIS B 132     -13.397  29.732  11.968  1.00 87.72           C  
ATOM   1032  CD2 HIS B 132     -14.458  30.556  12.137  1.00 87.72           C  
ATOM   1033  ND1 HIS B 132     -13.912  28.510  11.593  1.00 87.72           N  
ATOM   1034  CE1 HIS B 132     -15.231  28.594  11.537  1.00 87.72           C  
ATOM   1035  NE2 HIS B 132     -15.587  29.825  11.863  1.00 87.72           N  
ATOM   1036  N   LEU B 133      -9.023  28.445  12.811  1.00 85.88           N  
ATOM   1037  CA  LEU B 133      -7.583  28.619  12.652  1.00 85.88           C  
ATOM   1038  C   LEU B 133      -7.176  28.465  11.191  1.00 85.88           C  
ATOM   1039  CB  LEU B 133      -6.823  27.608  13.515  1.00 85.88           C  
ATOM   1040  O   LEU B 133      -6.897  27.355  10.733  1.00 85.88           O  
ATOM   1041  CG  LEU B 133      -5.297  27.715  13.499  1.00 85.88           C  
ATOM   1042  CD1 LEU B 133      -4.855  29.068  14.048  1.00 85.88           C  
ATOM   1043  CD2 LEU B 133      -4.672  26.577  14.299  1.00 85.88           C  
ATOM   1044  N   LEU B 134      -7.078  29.651  10.509  1.00 86.92           N  
ATOM   1045  CA  LEU B 134      -6.769  29.643   9.083  1.00 86.92           C  
ATOM   1046  C   LEU B 134      -5.266  29.766   8.852  1.00 86.92           C  
ATOM   1047  CB  LEU B 134      -7.501  30.783   8.369  1.00 86.92           C  
ATOM   1048  O   LEU B 134      -4.607  30.613   9.460  1.00 86.92           O  
ATOM   1049  CG  LEU B 134      -8.998  30.581   8.130  1.00 86.92           C  
ATOM   1050  CD1 LEU B 134      -9.669  31.914   7.814  1.00 86.92           C  
ATOM   1051  CD2 LEU B 134      -9.229  29.580   7.002  1.00 86.92           C  
ATOM   1052  N   VAL B 135      -4.690  28.879   8.038  1.00 84.48           N  
ATOM   1053  CA  VAL B 135      -3.281  28.915   7.658  1.00 84.48           C  
ATOM   1054  C   VAL B 135      -3.154  28.837   6.138  1.00 84.48           C  
ATOM   1055  CB  VAL B 135      -2.485  27.767   8.319  1.00 84.48           C  
ATOM   1056  O   VAL B 135      -4.099  28.447   5.449  1.00 84.48           O  
ATOM   1057  CG1 VAL B 135      -2.502  27.905   9.840  1.00 84.48           C  
ATOM   1058  CG2 VAL B 135      -3.051  26.413   7.896  1.00 84.48           C  
ATOM   1059  N   GLU B 136      -1.970  29.280   5.621  1.00 84.51           N  
ATOM   1060  CA  GLU B 136      -1.737  29.176   4.184  1.00 84.51           C  
ATOM   1061  C   GLU B 136      -1.724  27.719   3.731  1.00 84.51           C  
ATOM   1062  CB  GLU B 136      -0.419  29.856   3.803  1.00 84.51           C  
ATOM   1063  O   GLU B 136      -1.187  26.852   4.424  1.00 84.51           O  
ATOM   1064  CG  GLU B 136      -0.403  31.355   4.066  1.00 84.51           C  
ATOM   1065  CD  GLU B 136      -1.387  32.127   3.202  1.00 84.51           C  
ATOM   1066  OE1 GLU B 136      -2.211  32.891   3.755  1.00 84.51           O  
ATOM   1067  OE2 GLU B 136      -1.335  31.967   1.962  1.00 84.51           O  
ATOM   1068  N   ALA B 137      -2.424  27.542   2.659  1.00 80.45           N  
ATOM   1069  CA  ALA B 137      -2.498  26.187   2.118  1.00 80.45           C  
ATOM   1070  C   ALA B 137      -1.104  25.602   1.911  1.00 80.45           C  
ATOM   1071  CB  ALA B 137      -3.276  26.180   0.805  1.00 80.45           C  
ATOM   1072  O   ALA B 137      -0.879  24.415   2.158  1.00 80.45           O  
ATOM   1073  N   ASP B 138      -0.213  26.442   1.553  1.00 76.11           N  
ATOM   1074  CA  ASP B 138       1.152  26.000   1.285  1.00 76.11           C  
ATOM   1075  C   ASP B 138       1.844  25.546   2.568  1.00 76.11           C  
ATOM   1076  CB  ASP B 138       1.958  27.119   0.621  1.00 76.11           C  
ATOM   1077  O   ASP B 138       2.735  24.695   2.531  1.00 76.11           O  
ATOM   1078  CG  ASP B 138       1.644  27.280  -0.856  1.00 76.11           C  
ATOM   1079  OD1 ASP B 138       1.029  26.369  -1.451  1.00 76.11           O  
ATOM   1080  OD2 ASP B 138       2.018  28.325  -1.430  1.00 76.11           O  
ATOM   1081  N   ASP B 139       1.434  26.067   3.674  1.00 74.06           N  
ATOM   1082  CA  ASP B 139       2.039  25.720   4.957  1.00 74.06           C  
ATOM   1083  C   ASP B 139       1.549  24.359   5.445  1.00 74.06           C  
ATOM   1084  CB  ASP B 139       1.733  26.795   6.002  1.00 74.06           C  
ATOM   1085  O   ASP B 139       2.236  23.686   6.216  1.00 74.06           O  
ATOM   1086  CG  ASP B 139       2.443  28.109   5.727  1.00 74.06           C  
ATOM   1087  OD1 ASP B 139       3.588  28.090   5.226  1.00 74.06           O  
ATOM   1088  OD2 ASP B 139       1.854  29.172   6.017  1.00 74.06           O  
ATOM   1089  N   VAL B 140       0.364  24.044   5.036  1.00 69.02           N  
ATOM   1090  CA  VAL B 140      -0.238  22.789   5.474  1.00 69.02           C  
ATOM   1091  C   VAL B 140       0.179  21.660   4.533  1.00 69.02           C  
ATOM   1092  CB  VAL B 140      -1.779  22.890   5.536  1.00 69.02           C  
ATOM   1093  O   VAL B 140       0.202  20.492   4.928  1.00 69.02           O  
ATOM   1094  CG1 VAL B 140      -2.391  21.553   5.950  1.00 69.02           C  
ATOM   1095  CG2 VAL B 140      -2.202  23.996   6.500  1.00 69.02           C  
ATOM   1096  N   ARG B 141       0.510  22.056   3.370  1.00 62.36           N  
ATOM   1097  CA  ARG B 141       0.806  21.086   2.320  1.00 62.36           C  
ATOM   1098  C   ARG B 141       1.970  20.185   2.720  1.00 62.36           C  
ATOM   1099  CB  ARG B 141       1.122  21.798   1.003  1.00 62.36           C  
ATOM   1100  O   ARG B 141       1.987  18.999   2.386  1.00 62.36           O  
ATOM   1101  CG  ARG B 141      -0.100  22.067   0.140  1.00 62.36           C  
ATOM   1102  CD  ARG B 141       0.282  22.665  -1.207  1.00 62.36           C  
ATOM   1103  NE  ARG B 141       0.123  24.116  -1.217  1.00 62.36           N  
ATOM   1104  NH1 ARG B 141      -1.262  24.159  -3.066  1.00 62.36           N  
ATOM   1105  NH2 ARG B 141      -0.683  26.113  -2.017  1.00 62.36           N  
ATOM   1106  CZ  ARG B 141      -0.607  24.792  -2.100  1.00 62.36           C  
ATOM   1107  N   ALA B 142       2.813  20.792   3.559  1.00 57.44           N  
ATOM   1108  CA  ALA B 142       3.968  20.011   3.994  1.00 57.44           C  
ATOM   1109  C   ALA B 142       3.554  18.922   4.980  1.00 57.44           C  
ATOM   1110  CB  ALA B 142       5.021  20.920   4.621  1.00 57.44           C  
ATOM   1111  O   ALA B 142       4.250  17.915   5.130  1.00 57.44           O  
ATOM   1112  N   TRP B 143       2.379  19.201   5.526  1.00 56.21           N  
ATOM   1113  CA  TRP B 143       1.915  18.250   6.531  1.00 56.21           C  
ATOM   1114  C   TRP B 143       0.797  17.374   5.976  1.00 56.21           C  
ATOM   1115  CB  TRP B 143       1.431  18.985   7.784  1.00 56.21           C  
ATOM   1116  O   TRP B 143       0.301  16.479   6.665  1.00 56.21           O  
ATOM   1117  CG  TRP B 143       2.531  19.615   8.584  1.00 56.21           C  
ATOM   1118  CD1 TRP B 143       3.137  20.818   8.347  1.00 56.21           C  
ATOM   1119  CD2 TRP B 143       3.160  19.071   9.748  1.00 56.21           C  
ATOM   1120  CE2 TRP B 143       4.140  19.999  10.166  1.00 56.21           C  
ATOM   1121  CE3 TRP B 143       2.990  17.888  10.480  1.00 56.21           C  
ATOM   1122  NE1 TRP B 143       4.105  21.055   9.295  1.00 56.21           N  
ATOM   1123  CH2 TRP B 143       4.760  18.615  11.983  1.00 56.21           C  
ATOM   1124  CZ2 TRP B 143       4.947  19.780  11.285  1.00 56.21           C  
ATOM   1125  CZ3 TRP B 143       3.795  17.672  11.593  1.00 56.21           C  
ATOM   1126  N   SER B 144       0.381  17.898   4.761  1.00 52.81           N  
ATOM   1127  CA  SER B 144      -0.658  17.119   4.095  1.00 52.81           C  
ATOM   1128  C   SER B 144      -0.055  16.019   3.228  1.00 52.81           C  
ATOM   1129  CB  SER B 144      -1.543  18.026   3.239  1.00 52.81           C  
ATOM   1130  O   SER B 144       1.060  16.161   2.722  1.00 52.81           O  
ATOM   1131  OG  SER B 144      -2.012  19.129   3.995  1.00 52.81           O  
ATOM   1132  N   CYS B 145      -0.387  14.790   3.350  1.00 50.16           N  
ATOM   1133  CA  CYS B 145       0.097  13.728   2.476  1.00 50.16           C  
ATOM   1134  C   CYS B 145      -0.294  13.993   1.027  1.00 50.16           C  
ATOM   1135  CB  CYS B 145      -0.453  12.373   2.922  1.00 50.16           C  
ATOM   1136  O   CYS B 145      -1.474  14.171   0.721  1.00 50.16           O  
ATOM   1137  SG  CYS B 145       0.145  10.984   1.935  1.00 50.16           S  
ATOM   1138  N   PRO B 146       0.569  14.534   0.169  1.00 46.25           N  
ATOM   1139  CA  PRO B 146       0.253  14.798  -1.236  1.00 46.25           C  
ATOM   1140  C   PRO B 146      -0.677  13.747  -1.839  1.00 46.25           C  
ATOM   1141  CB  PRO B 146       1.624  14.769  -1.917  1.00 46.25           C  
ATOM   1142  O   PRO B 146      -1.463  14.056  -2.738  1.00 46.25           O  
ATOM   1143  CG  PRO B 146       2.600  14.580  -0.802  1.00 46.25           C  
ATOM   1144  CD  PRO B 146       1.834  14.360   0.471  1.00 46.25           C  
ATOM   1145  N   GLN B 147      -0.626  12.552  -1.443  1.00 42.27           N  
ATOM   1146  CA  GLN B 147      -1.368  11.443  -2.032  1.00 42.27           C  
ATOM   1147  C   GLN B 147      -2.803  11.404  -1.514  1.00 42.27           C  
ATOM   1148  CB  GLN B 147      -0.669  10.114  -1.742  1.00 42.27           C  
ATOM   1149  O   GLN B 147      -3.699  10.896  -2.191  1.00 42.27           O  
ATOM   1150  CG  GLN B 147       0.553   9.858  -2.614  1.00 42.27           C  
ATOM   1151  CD  GLN B 147       1.221   8.530  -2.312  1.00 42.27           C  
ATOM   1152  NE2 GLN B 147       1.963   8.006  -3.282  1.00 42.27           N  
ATOM   1153  OE1 GLN B 147       1.074   7.981  -1.216  1.00 42.27           O  
ATOM   1154  N   HIS B 148      -3.110  11.763  -0.396  1.00 43.29           N  
ATOM   1155  CA  HIS B 148      -4.455  11.643   0.156  1.00 43.29           C  
ATOM   1156  C   HIS B 148      -5.331  12.816  -0.269  1.00 43.29           C  
ATOM   1157  CB  HIS B 148      -4.402  11.552   1.682  1.00 43.29           C  
ATOM   1158  O   HIS B 148      -6.550  12.673  -0.394  1.00 43.29           O  
ATOM   1159  CG  HIS B 148      -4.327  10.150   2.197  1.00 43.29           C  
ATOM   1160  CD2 HIS B 148      -5.300   9.248   2.464  1.00 43.29           C  
ATOM   1161  ND1 HIS B 148      -3.133   9.532   2.501  1.00 43.29           N  
ATOM   1162  CE1 HIS B 148      -3.377   8.306   2.934  1.00 43.29           C  
ATOM   1163  NE2 HIS B 148      -4.685   8.108   2.921  1.00 43.29           N  
ATOM   1164  N   ASN B 149      -4.839  14.019  -0.555  1.00 40.69           N  
ATOM   1165  CA  ASN B 149      -5.721  15.131  -0.893  1.00 40.69           C  
ATOM   1166  C   ASN B 149      -5.992  15.196  -2.393  1.00 40.69           C  
ATOM   1167  CB  ASN B 149      -5.128  16.454  -0.403  1.00 40.69           C  
ATOM   1168  O   ASN B 149      -6.510  16.197  -2.892  1.00 40.69           O  
ATOM   1169  CG  ASN B 149      -5.280  16.644   1.094  1.00 40.69           C  
ATOM   1170  ND2 ASN B 149      -4.534  17.591   1.650  1.00 40.69           N  
ATOM   1171  OD1 ASN B 149      -6.060  15.944   1.744  1.00 40.69           O  
ATOM   1172  N   ALA B 150      -5.619  14.063  -3.146  1.00 35.68           N  
ATOM   1173  CA  ALA B 150      -6.053  14.071  -4.541  1.00 35.68           C  
ATOM   1174  C   ALA B 150      -7.485  13.561  -4.673  1.00 35.68           C  
ATOM   1175  CB  ALA B 150      -5.110  13.229  -5.397  1.00 35.68           C  
ATOM   1176  O   ALA B 150      -7.868  12.590  -4.015  1.00 35.68           O  
TER    1177      ALA B 150                                                      
ATOM   1178  N   MET C   1      -4.653  12.040   1.941  1.00 33.72           N  
ATOM   1179  CA  MET C   1      -3.608  11.543   1.051  1.00 33.72           C  
ATOM   1180  C   MET C   1      -3.185  10.131   1.442  1.00 33.72           C  
ATOM   1181  CB  MET C   1      -2.396  12.476   1.071  1.00 33.72           C  
ATOM   1182  O   MET C   1      -2.908   9.299   0.576  1.00 33.72           O  
ATOM   1183  CG  MET C   1      -2.580  13.738   0.244  1.00 33.72           C  
ATOM   1184  SD  MET C   1      -1.425  13.820  -1.180  1.00 33.72           S  
ATOM   1185  CE  MET C   1      -0.777  15.501  -0.971  1.00 33.72           C  
ATOM   1186  N   ALA C   2      -3.112   9.877   2.799  1.00 41.68           N  
ATOM   1187  CA  ALA C   2      -2.939   8.516   3.301  1.00 41.68           C  
ATOM   1188  C   ALA C   2      -4.102   7.624   2.877  1.00 41.68           C  
ATOM   1189  CB  ALA C   2      -2.804   8.523   4.821  1.00 41.68           C  
ATOM   1190  O   ALA C   2      -3.909   6.445   2.571  1.00 41.68           O  
ATOM   1191  N   GLU C   3      -5.266   8.366   2.842  1.00 47.50           N  
ATOM   1192  CA  GLU C   3      -6.464   7.622   2.465  1.00 47.50           C  
ATOM   1193  C   GLU C   3      -6.415   7.203   0.999  1.00 47.50           C  
ATOM   1194  CB  GLU C   3      -7.721   8.454   2.733  1.00 47.50           C  
ATOM   1195  O   GLU C   3      -6.930   6.145   0.632  1.00 47.50           O  
ATOM   1196  CG  GLU C   3      -8.242   8.339   4.158  1.00 47.50           C  
ATOM   1197  CD  GLU C   3      -9.529   9.115   4.391  1.00 47.50           C  
ATOM   1198  OE1 GLU C   3     -10.097   9.029   5.503  1.00 47.50           O  
ATOM   1199  OE2 GLU C   3      -9.972   9.815   3.453  1.00 47.50           O  
ATOM   1200  N   ASN C   4      -5.338   8.002   0.259  1.00 56.57           N  
ATOM   1201  CA  ASN C   4      -5.286   7.629  -1.150  1.00 56.57           C  
ATOM   1202  C   ASN C   4      -4.433   6.382  -1.368  1.00 56.57           C  
ATOM   1203  CB  ASN C   4      -4.755   8.789  -1.994  1.00 56.57           C  
ATOM   1204  O   ASN C   4      -4.825   5.478  -2.108  1.00 56.57           O  
ATOM   1205  CG  ASN C   4      -5.859   9.698  -2.498  1.00 56.57           C  
ATOM   1206  ND2 ASN C   4      -5.490  10.899  -2.927  1.00 56.57           N  
ATOM   1207  OD1 ASN C   4      -7.035   9.324  -2.500  1.00 56.57           O  
ATOM   1208  N   TRP C   5      -3.281   6.317  -0.600  1.00 62.71           N  
ATOM   1209  CA  TRP C   5      -2.460   5.119  -0.741  1.00 62.71           C  
ATOM   1210  C   TRP C   5      -3.189   3.892  -0.205  1.00 62.71           C  
ATOM   1211  CB  TRP C   5      -1.124   5.294  -0.012  1.00 62.71           C  
ATOM   1212  O   TRP C   5      -3.207   2.842  -0.851  1.00 62.71           O  
ATOM   1213  CG  TRP C   5      -0.121   6.114  -0.767  1.00 62.71           C  
ATOM   1214  CD1 TRP C   5       0.064   7.467  -0.687  1.00 62.71           C  
ATOM   1215  CD2 TRP C   5       0.832   5.634  -1.720  1.00 62.71           C  
ATOM   1216  CE2 TRP C   5       1.563   6.752  -2.178  1.00 62.71           C  
ATOM   1217  CE3 TRP C   5       1.139   4.366  -2.230  1.00 62.71           C  
ATOM   1218  NE1 TRP C   5       1.076   7.856  -1.534  1.00 62.71           N  
ATOM   1219  CH2 TRP C   5       2.865   5.386  -3.608  1.00 62.71           C  
ATOM   1220  CZ2 TRP C   5       2.585   6.638  -3.125  1.00 62.71           C  
ATOM   1221  CZ3 TRP C   5       2.155   4.255  -3.172  1.00 62.71           C  
ATOM   1222  N   LYS C   6      -3.727   4.249   0.992  1.00 68.95           N  
ATOM   1223  CA  LYS C   6      -4.446   3.143   1.617  1.00 68.95           C  
ATOM   1224  C   LYS C   6      -5.563   2.632   0.711  1.00 68.95           C  
ATOM   1225  CB  LYS C   6      -5.022   3.571   2.968  1.00 68.95           C  
ATOM   1226  O   LYS C   6      -5.648   1.433   0.437  1.00 68.95           O  
ATOM   1227  CG  LYS C   6      -5.807   2.479   3.680  1.00 68.95           C  
ATOM   1228  CD  LYS C   6      -6.478   3.006   4.942  1.00 68.95           C  
ATOM   1229  CE  LYS C   6      -7.434   1.982   5.537  1.00 68.95           C  
ATOM   1230  NZ  LYS C   6      -8.144   2.518   6.737  1.00 68.95           N  
ATOM   1231  N   ASN C   7      -6.359   3.553   0.312  1.00 71.29           N  
ATOM   1232  CA  ASN C   7      -7.522   3.177  -0.484  1.00 71.29           C  
ATOM   1233  C   ASN C   7      -7.113   2.557  -1.817  1.00 71.29           C  
ATOM   1234  CB  ASN C   7      -8.426   4.390  -0.718  1.00 71.29           C  
ATOM   1235  O   ASN C   7      -7.707   1.571  -2.256  1.00 71.29           O  
ATOM   1236  CG  ASN C   7      -9.137   4.840   0.543  1.00 71.29           C  
ATOM   1237  ND2 ASN C   7      -9.553   6.101   0.571  1.00 71.29           N  
ATOM   1238  OD1 ASN C   7      -9.311   4.061   1.484  1.00 71.29           O  
ATOM   1239  N   CYS C   8      -6.107   3.119  -2.381  1.00 70.14           N  
ATOM   1240  CA  CYS C   8      -5.670   2.646  -3.690  1.00 70.14           C  
ATOM   1241  C   CYS C   8      -5.076   1.246  -3.594  1.00 70.14           C  
ATOM   1242  CB  CYS C   8      -4.642   3.605  -4.291  1.00 70.14           C  
ATOM   1243  O   CYS C   8      -5.359   0.388  -4.432  1.00 70.14           O  
ATOM   1244  SG  CYS C   8      -5.375   4.978  -5.207  1.00 70.14           S  
ATOM   1245  N   PHE C   9      -4.421   1.067  -2.535  1.00 76.94           N  
ATOM   1246  CA  PHE C   9      -3.816  -0.249  -2.371  1.00 76.94           C  
ATOM   1247  C   PHE C   9      -4.855  -1.269  -1.921  1.00 76.94           C  
ATOM   1248  CB  PHE C   9      -2.666  -0.191  -1.361  1.00 76.94           C  
ATOM   1249  O   PHE C   9      -4.822  -2.426  -2.346  1.00 76.94           O  
ATOM   1250  CG  PHE C   9      -1.323   0.076  -1.986  1.00 76.94           C  
ATOM   1251  CD1 PHE C   9      -0.599  -0.952  -2.578  1.00 76.94           C  
ATOM   1252  CD2 PHE C   9      -0.784   1.356  -1.981  1.00 76.94           C  
ATOM   1253  CE1 PHE C   9       0.644  -0.708  -3.158  1.00 76.94           C  
ATOM   1254  CE2 PHE C   9       0.458   1.608  -2.558  1.00 76.94           C  
ATOM   1255  CZ  PHE C   9       1.170   0.574  -3.145  1.00 76.94           C  
ATOM   1256  N   GLU C  10      -5.724  -0.773  -1.039  1.00 84.38           N  
ATOM   1257  CA  GLU C  10      -6.774  -1.661  -0.550  1.00 84.38           C  
ATOM   1258  C   GLU C  10      -7.587  -2.240  -1.704  1.00 84.38           C  
ATOM   1259  CB  GLU C  10      -7.695  -0.920   0.423  1.00 84.38           C  
ATOM   1260  O   GLU C  10      -7.973  -3.411  -1.672  1.00 84.38           O  
ATOM   1261  CG  GLU C  10      -8.728  -1.814   1.093  1.00 84.38           C  
ATOM   1262  CD  GLU C  10      -9.571  -1.086   2.128  1.00 84.38           C  
ATOM   1263  OE1 GLU C  10     -10.290  -1.755   2.904  1.00 84.38           O  
ATOM   1264  OE2 GLU C  10      -9.512   0.163   2.162  1.00 84.38           O  
ATOM   1265  N   GLU C  11      -7.766  -1.472  -2.752  1.00 87.50           N  
ATOM   1266  CA  GLU C  11      -8.541  -1.904  -3.912  1.00 87.50           C  
ATOM   1267  C   GLU C  11      -7.920  -3.135  -4.564  1.00 87.50           C  
ATOM   1268  CB  GLU C  11      -8.658  -0.770  -4.934  1.00 87.50           C  
ATOM   1269  O   GLU C  11      -8.629  -3.968  -5.132  1.00 87.50           O  
ATOM   1270  CG  GLU C  11      -9.673   0.299  -4.554  1.00 87.50           C  
ATOM   1271  CD  GLU C  11      -9.739   1.445  -5.550  1.00 87.50           C  
ATOM   1272  OE1 GLU C  11     -10.507   2.406  -5.320  1.00 87.50           O  
ATOM   1273  OE2 GLU C  11      -9.017   1.381  -6.571  1.00 87.50           O  
ATOM   1274  N   GLU C  12      -6.652  -3.232  -4.455  1.00 90.69           N  
ATOM   1275  CA  GLU C  12      -5.954  -4.353  -5.077  1.00 90.69           C  
ATOM   1276  C   GLU C  12      -5.884  -5.551  -4.134  1.00 90.69           C  
ATOM   1277  CB  GLU C  12      -4.544  -3.938  -5.505  1.00 90.69           C  
ATOM   1278  O   GLU C  12      -5.462  -6.638  -4.533  1.00 90.69           O  
ATOM   1279  CG  GLU C  12      -4.519  -2.910  -6.627  1.00 90.69           C  
ATOM   1280  CD  GLU C  12      -5.224  -3.382  -7.889  1.00 90.69           C  
ATOM   1281  OE1 GLU C  12      -5.952  -2.579  -8.514  1.00 90.69           O  
ATOM   1282  OE2 GLU C  12      -5.047  -4.566  -8.255  1.00 90.69           O  
ATOM   1283  N   LEU C  13      -6.349  -5.374  -2.915  1.00 93.26           N  
ATOM   1284  CA  LEU C  13      -6.152  -6.406  -1.903  1.00 93.26           C  
ATOM   1285  C   LEU C  13      -7.488  -6.987  -1.453  1.00 93.26           C  
ATOM   1286  CB  LEU C  13      -5.397  -5.839  -0.698  1.00 93.26           C  
ATOM   1287  O   LEU C  13      -7.577  -7.596  -0.384  1.00 93.26           O  
ATOM   1288  CG  LEU C  13      -4.033  -5.211  -0.987  1.00 93.26           C  
ATOM   1289  CD1 LEU C  13      -3.404  -4.692   0.302  1.00 93.26           C  
ATOM   1290  CD2 LEU C  13      -3.114  -6.219  -1.668  1.00 93.26           C  
ATOM   1291  N   ILE C  14      -8.496  -6.786  -2.298  1.00 94.21           N  
ATOM   1292  CA  ILE C  14      -9.838  -7.209  -1.910  1.00 94.21           C  
ATOM   1293  C   ILE C  14     -10.182  -8.527  -2.599  1.00 94.21           C  
ATOM   1294  CB  ILE C  14     -10.891  -6.132  -2.255  1.00 94.21           C  
ATOM   1295  O   ILE C  14      -9.917  -8.700  -3.791  1.00 94.21           O  
ATOM   1296  CG1 ILE C  14     -10.659  -4.870  -1.416  1.00 94.21           C  
ATOM   1297  CG2 ILE C  14     -12.307  -6.676  -2.046  1.00 94.21           C  
ATOM   1298  CD1 ILE C  14     -11.539  -3.692  -1.813  1.00 94.21           C  
ATOM   1299  N   CYS C  15     -10.702  -9.408  -1.850  1.00 96.46           N  
ATOM   1300  CA  CYS C  15     -11.234 -10.654  -2.391  1.00 96.46           C  
ATOM   1301  C   CYS C  15     -12.517 -10.404  -3.175  1.00 96.46           C  
ATOM   1302  CB  CYS C  15     -11.500 -11.656  -1.268  1.00 96.46           C  
ATOM   1303  O   CYS C  15     -13.461  -9.806  -2.656  1.00 96.46           O  
ATOM   1304  SG  CYS C  15     -12.253 -13.198  -1.831  1.00 96.46           S  
ATOM   1305  N   PRO C  16     -12.574 -10.925  -4.449  1.00 93.52           N  
ATOM   1306  CA  PRO C  16     -13.748 -10.681  -5.290  1.00 93.52           C  
ATOM   1307  C   PRO C  16     -15.003 -11.378  -4.770  1.00 93.52           C  
ATOM   1308  CB  PRO C  16     -13.332 -11.248  -6.650  1.00 93.52           C  
ATOM   1309  O   PRO C  16     -16.118 -11.019  -5.155  1.00 93.52           O  
ATOM   1310  CG  PRO C  16     -11.838 -11.274  -6.611  1.00 93.52           C  
ATOM   1311  CD  PRO C  16     -11.401 -11.488  -5.191  1.00 93.52           C  
ATOM   1312  N   ILE C  17     -14.900 -12.332  -3.902  1.00 94.56           N  
ATOM   1313  CA  ILE C  17     -16.052 -13.075  -3.404  1.00 94.56           C  
ATOM   1314  C   ILE C  17     -16.629 -12.371  -2.177  1.00 94.56           C  
ATOM   1315  CB  ILE C  17     -15.678 -14.533  -3.058  1.00 94.56           C  
ATOM   1316  O   ILE C  17     -17.801 -11.988  -2.167  1.00 94.56           O  
ATOM   1317  CG1 ILE C  17     -15.206 -15.275  -4.314  1.00 94.56           C  
ATOM   1318  CG2 ILE C  17     -16.862 -15.255  -2.408  1.00 94.56           C  
ATOM   1319  CD1 ILE C  17     -14.721 -16.694  -4.050  1.00 94.56           C  
ATOM   1320  N   CYS C  18     -15.821 -12.070  -1.121  1.00 93.99           N  
ATOM   1321  CA  CYS C  18     -16.336 -11.509   0.124  1.00 93.99           C  
ATOM   1322  C   CYS C  18     -16.218  -9.990   0.128  1.00 93.99           C  
ATOM   1323  CB  CYS C  18     -15.588 -12.091   1.323  1.00 93.99           C  
ATOM   1324  O   CYS C  18     -16.831  -9.317   0.958  1.00 93.99           O  
ATOM   1325  SG  CYS C  18     -13.849 -11.608   1.401  1.00 93.99           S  
ATOM   1326  N   LEU C  19     -15.396  -9.407  -0.748  1.00 91.96           N  
ATOM   1327  CA  LEU C  19     -15.203  -7.974  -0.943  1.00 91.96           C  
ATOM   1328  C   LEU C  19     -14.495  -7.353   0.256  1.00 91.96           C  
ATOM   1329  CB  LEU C  19     -16.546  -7.278  -1.175  1.00 91.96           C  
ATOM   1330  O   LEU C  19     -14.660  -6.162   0.532  1.00 91.96           O  
ATOM   1331  CG  LEU C  19     -17.315  -7.689  -2.431  1.00 91.96           C  
ATOM   1332  CD1 LEU C  19     -18.624  -6.913  -2.529  1.00 91.96           C  
ATOM   1333  CD2 LEU C  19     -16.463  -7.469  -3.676  1.00 91.96           C  
ATOM   1334  N   HIS C  20     -13.782  -8.170   1.023  1.00 88.91           N  
ATOM   1335  CA  HIS C  20     -12.888  -7.733   2.089  1.00 88.91           C  
ATOM   1336  C   HIS C  20     -11.433  -8.038   1.747  1.00 88.91           C  
ATOM   1337  CB  HIS C  20     -13.267  -8.399   3.413  1.00 88.91           C  
ATOM   1338  O   HIS C  20     -11.154  -8.742   0.774  1.00 88.91           O  
ATOM   1339  CG  HIS C  20     -14.647  -8.062   3.880  1.00 88.91           C  
ATOM   1340  CD2 HIS C  20     -15.135  -6.956   4.490  1.00 88.91           C  
ATOM   1341  ND1 HIS C  20     -15.712  -8.926   3.738  1.00 88.91           N  
ATOM   1342  CE1 HIS C  20     -16.798  -8.363   4.241  1.00 88.91           C  
ATOM   1343  NE2 HIS C  20     -16.475  -7.167   4.704  1.00 88.91           N  
ATOM   1344  N   VAL C  21     -10.558  -7.409   2.598  1.00 92.79           N  
ATOM   1345  CA  VAL C  21      -9.139  -7.675   2.387  1.00 92.79           C  
ATOM   1346  C   VAL C  21      -8.867  -9.171   2.526  1.00 92.79           C  
ATOM   1347  CB  VAL C  21      -8.259  -6.879   3.376  1.00 92.79           C  
ATOM   1348  O   VAL C  21      -9.428  -9.831   3.404  1.00 92.79           O  
ATOM   1349  CG1 VAL C  21      -6.798  -7.313   3.269  1.00 92.79           C  
ATOM   1350  CG2 VAL C  21      -8.394  -5.379   3.122  1.00 92.79           C  
ATOM   1351  N   PHE C  22      -8.079  -9.728   1.661  1.00 96.84           N  
ATOM   1352  CA  PHE C  22      -7.800 -11.156   1.570  1.00 96.84           C  
ATOM   1353  C   PHE C  22      -7.452 -11.728   2.939  1.00 96.84           C  
ATOM   1354  CB  PHE C  22      -6.658 -11.421   0.584  1.00 96.84           C  
ATOM   1355  O   PHE C  22      -6.764 -11.080   3.731  1.00 96.84           O  
ATOM   1356  CG  PHE C  22      -7.061 -11.293  -0.860  1.00 96.84           C  
ATOM   1357  CD1 PHE C  22      -7.965 -12.184  -1.426  1.00 96.84           C  
ATOM   1358  CD2 PHE C  22      -6.536 -10.281  -1.653  1.00 96.84           C  
ATOM   1359  CE1 PHE C  22      -8.340 -12.068  -2.762  1.00 96.84           C  
ATOM   1360  CE2 PHE C  22      -6.906 -10.158  -2.989  1.00 96.84           C  
ATOM   1361  CZ  PHE C  22      -7.807 -11.054  -3.542  1.00 96.84           C  
ATOM   1362  N   VAL C  23      -7.971 -12.916   3.230  1.00 96.09           N  
ATOM   1363  CA  VAL C  23      -7.534 -13.781   4.321  1.00 96.09           C  
ATOM   1364  C   VAL C  23      -6.968 -15.081   3.755  1.00 96.09           C  
ATOM   1365  CB  VAL C  23      -8.689 -14.084   5.302  1.00 96.09           C  
ATOM   1366  O   VAL C  23      -7.696 -15.869   3.146  1.00 96.09           O  
ATOM   1367  CG1 VAL C  23      -8.205 -14.973   6.447  1.00 96.09           C  
ATOM   1368  CG2 VAL C  23      -9.282 -12.785   5.844  1.00 96.09           C  
ATOM   1369  N   GLU C  24      -5.678 -15.288   3.956  1.00 96.59           N  
ATOM   1370  CA  GLU C  24      -4.986 -16.443   3.393  1.00 96.59           C  
ATOM   1371  C   GLU C  24      -5.231 -16.555   1.891  1.00 96.59           C  
ATOM   1372  CB  GLU C  24      -5.427 -17.729   4.095  1.00 96.59           C  
ATOM   1373  O   GLU C  24      -5.807 -17.539   1.422  1.00 96.59           O  
ATOM   1374  CG  GLU C  24      -5.025 -17.799   5.561  1.00 96.59           C  
ATOM   1375  CD  GLU C  24      -5.340 -19.139   6.207  1.00 96.59           C  
ATOM   1376  OE1 GLU C  24      -4.464 -20.033   6.208  1.00 96.59           O  
ATOM   1377  OE2 GLU C  24      -6.472 -19.296   6.715  1.00 96.59           O  
ATOM   1378  N   PRO C  25      -4.780 -15.635   1.101  1.00 97.38           N  
ATOM   1379  CA  PRO C  25      -5.022 -15.601  -0.343  1.00 97.38           C  
ATOM   1380  C   PRO C  25      -4.446 -16.816  -1.067  1.00 97.38           C  
ATOM   1381  CB  PRO C  25      -4.319 -14.316  -0.789  1.00 97.38           C  
ATOM   1382  O   PRO C  25      -3.303 -17.206  -0.813  1.00 97.38           O  
ATOM   1383  CG  PRO C  25      -3.286 -14.063   0.260  1.00 97.38           C  
ATOM   1384  CD  PRO C  25      -3.751 -14.680   1.548  1.00 97.38           C  
ATOM   1385  N   VAL C  26      -5.219 -17.412  -1.938  1.00 96.98           N  
ATOM   1386  CA  VAL C  26      -4.813 -18.528  -2.786  1.00 96.98           C  
ATOM   1387  C   VAL C  26      -4.999 -18.154  -4.255  1.00 96.98           C  
ATOM   1388  CB  VAL C  26      -5.610 -19.810  -2.457  1.00 96.98           C  
ATOM   1389  O   VAL C  26      -5.879 -17.359  -4.593  1.00 96.98           O  
ATOM   1390  CG1 VAL C  26      -5.342 -20.259  -1.022  1.00 96.98           C  
ATOM   1391  CG2 VAL C  26      -7.104 -19.581  -2.678  1.00 96.98           C  
ATOM   1392  N   GLN C  27      -4.166 -18.710  -5.108  1.00 94.49           N  
ATOM   1393  CA  GLN C  27      -4.211 -18.402  -6.534  1.00 94.49           C  
ATOM   1394  C   GLN C  27      -4.632 -19.623  -7.347  1.00 94.49           C  
ATOM   1395  CB  GLN C  27      -2.852 -17.893  -7.016  1.00 94.49           C  
ATOM   1396  O   GLN C  27      -4.118 -20.724  -7.134  1.00 94.49           O  
ATOM   1397  CG  GLN C  27      -2.838 -17.471  -8.480  1.00 94.49           C  
ATOM   1398  CD  GLN C  27      -1.497 -16.911  -8.916  1.00 94.49           C  
ATOM   1399  NE2 GLN C  27      -1.399 -15.587  -8.976  1.00 94.49           N  
ATOM   1400  OE1 GLN C  27      -0.557 -17.662  -9.196  1.00 94.49           O  
ATOM   1401  N   LEU C  28      -5.596 -19.375  -8.226  1.00 94.00           N  
ATOM   1402  CA  LEU C  28      -6.028 -20.424  -9.143  1.00 94.00           C  
ATOM   1403  C   LEU C  28      -5.141 -20.461 -10.383  1.00 94.00           C  
ATOM   1404  CB  LEU C  28      -7.488 -20.211  -9.552  1.00 94.00           C  
ATOM   1405  O   LEU C  28      -4.394 -19.515 -10.645  1.00 94.00           O  
ATOM   1406  CG  LEU C  28      -8.516 -20.213  -8.420  1.00 94.00           C  
ATOM   1407  CD1 LEU C  28      -9.928 -20.095  -8.985  1.00 94.00           C  
ATOM   1408  CD2 LEU C  28      -8.378 -21.475  -7.574  1.00 94.00           C  
ATOM   1409  N   PRO C  29      -5.141 -21.510 -11.152  1.00 91.53           N  
ATOM   1410  CA  PRO C  29      -4.330 -21.617 -12.367  1.00 91.53           C  
ATOM   1411  C   PRO C  29      -4.590 -20.480 -13.353  1.00 91.53           C  
ATOM   1412  CB  PRO C  29      -4.759 -22.962 -12.960  1.00 91.53           C  
ATOM   1413  O   PRO C  29      -3.700 -20.107 -14.120  1.00 91.53           O  
ATOM   1414  CG  PRO C  29      -5.147 -23.793 -11.780  1.00 91.53           C  
ATOM   1415  CD  PRO C  29      -5.845 -22.910 -10.784  1.00 91.53           C  
ATOM   1416  N   CYS C  30      -5.736 -19.915 -13.332  1.00 92.67           N  
ATOM   1417  CA  CYS C  30      -6.070 -18.789 -14.197  1.00 92.67           C  
ATOM   1418  C   CYS C  30      -5.485 -17.491 -13.653  1.00 92.67           C  
ATOM   1419  CB  CYS C  30      -7.585 -18.655 -14.341  1.00 92.67           C  
ATOM   1420  O   CYS C  30      -5.696 -16.422 -14.227  1.00 92.67           O  
ATOM   1421  SG  CYS C  30      -8.443 -18.369 -12.777  1.00 92.67           S  
ATOM   1422  N   LYS C  31      -4.833 -17.488 -12.520  1.00 92.64           N  
ATOM   1423  CA  LYS C  31      -4.036 -16.422 -11.920  1.00 92.64           C  
ATOM   1424  C   LYS C  31      -4.911 -15.475 -11.103  1.00 92.64           C  
ATOM   1425  CB  LYS C  31      -3.285 -15.641 -12.999  1.00 92.64           C  
ATOM   1426  O   LYS C  31      -4.435 -14.450 -10.612  1.00 92.64           O  
ATOM   1427  CG  LYS C  31      -2.319 -16.487 -13.816  1.00 92.64           C  
ATOM   1428  CD  LYS C  31      -1.242 -17.110 -12.938  1.00 92.64           C  
ATOM   1429  CE  LYS C  31      -0.246 -17.917 -13.760  1.00 92.64           C  
ATOM   1430  NZ  LYS C  31       0.767 -18.593 -12.896  1.00 92.64           N  
ATOM   1431  N   HIS C  32      -6.183 -15.891 -10.907  1.00 94.19           N  
ATOM   1432  CA  HIS C  32      -7.033 -15.114 -10.012  1.00 94.19           C  
ATOM   1433  C   HIS C  32      -6.857 -15.556  -8.563  1.00 94.19           C  
ATOM   1434  CB  HIS C  32      -8.501 -15.239 -10.424  1.00 94.19           C  
ATOM   1435  O   HIS C  32      -6.592 -16.730  -8.296  1.00 94.19           O  
ATOM   1436  CG  HIS C  32      -8.818 -14.572 -11.725  1.00 94.19           C  
ATOM   1437  CD2 HIS C  32      -8.854 -13.263 -12.067  1.00 94.19           C  
ATOM   1438  ND1 HIS C  32      -9.152 -15.277 -12.861  1.00 94.19           N  
ATOM   1439  CE1 HIS C  32      -9.380 -14.427 -13.848  1.00 94.19           C  
ATOM   1440  NE2 HIS C  32      -9.205 -13.198 -13.392  1.00 94.19           N  
ATOM   1441  N   ASN C  33      -7.017 -14.607  -7.607  1.00 96.48           N  
ATOM   1442  CA  ASN C  33      -6.783 -14.856  -6.189  1.00 96.48           C  
ATOM   1443  C   ASN C  33      -8.065 -14.707  -5.375  1.00 96.48           C  
ATOM   1444  CB  ASN C  33      -5.701 -13.917  -5.651  1.00 96.48           C  
ATOM   1445  O   ASN C  33      -8.903 -13.856  -5.678  1.00 96.48           O  
ATOM   1446  CG  ASN C  33      -4.374 -14.087  -6.362  1.00 96.48           C  
ATOM   1447  ND2 ASN C  33      -4.140 -13.273  -7.385  1.00 96.48           N  
ATOM   1448  OD1 ASN C  33      -3.565 -14.944  -5.997  1.00 96.48           O  
ATOM   1449  N   PHE C  34      -8.229 -15.473  -4.377  1.00 97.34           N  
ATOM   1450  CA  PHE C  34      -9.362 -15.472  -3.459  1.00 97.34           C  
ATOM   1451  C   PHE C  34      -8.918 -15.851  -2.051  1.00 97.34           C  
ATOM   1452  CB  PHE C  34     -10.450 -16.435  -3.944  1.00 97.34           C  
ATOM   1453  O   PHE C  34      -7.845 -16.429  -1.867  1.00 97.34           O  
ATOM   1454  CG  PHE C  34     -10.882 -16.198  -5.365  1.00 97.34           C  
ATOM   1455  CD1 PHE C  34     -11.915 -15.315  -5.654  1.00 97.34           C  
ATOM   1456  CD2 PHE C  34     -10.253 -16.857  -6.414  1.00 97.34           C  
ATOM   1457  CE1 PHE C  34     -12.317 -15.093  -6.970  1.00 97.34           C  
ATOM   1458  CE2 PHE C  34     -10.649 -16.641  -7.730  1.00 97.34           C  
ATOM   1459  CZ  PHE C  34     -11.682 -15.759  -8.006  1.00 97.34           C  
ATOM   1460  N   CYS C  35      -9.739 -15.452  -1.105  1.00 97.86           N  
ATOM   1461  CA  CYS C  35      -9.534 -16.064   0.203  1.00 97.86           C  
ATOM   1462  C   CYS C  35      -9.677 -17.579   0.125  1.00 97.86           C  
ATOM   1463  CB  CYS C  35     -10.526 -15.501   1.220  1.00 97.86           C  
ATOM   1464  O   CYS C  35     -10.525 -18.090  -0.609  1.00 97.86           O  
ATOM   1465  SG  CYS C  35     -10.374 -13.719   1.475  1.00 97.86           S  
ATOM   1466  N   ARG C  36      -8.817 -18.192   0.880  1.00 97.52           N  
ATOM   1467  CA  ARG C  36      -8.921 -19.647   0.908  1.00 97.52           C  
ATOM   1468  C   ARG C  36     -10.324 -20.088   1.314  1.00 97.52           C  
ATOM   1469  CB  ARG C  36      -7.887 -20.243   1.865  1.00 97.52           C  
ATOM   1470  O   ARG C  36     -10.907 -20.976   0.689  1.00 97.52           O  
ATOM   1471  CG  ARG C  36      -7.893 -21.762   1.911  1.00 97.52           C  
ATOM   1472  CD  ARG C  36      -6.879 -22.300   2.911  1.00 97.52           C  
ATOM   1473  NE  ARG C  36      -5.508 -22.102   2.449  1.00 97.52           N  
ATOM   1474  NH1 ARG C  36      -5.348 -24.151   1.394  1.00 97.52           N  
ATOM   1475  NH2 ARG C  36      -3.572 -22.702   1.371  1.00 97.52           N  
ATOM   1476  CZ  ARG C  36      -4.813 -22.985   1.739  1.00 97.52           C  
ATOM   1477  N   GLY C  37     -10.845 -19.461   2.341  1.00 96.03           N  
ATOM   1478  CA  GLY C  37     -12.180 -19.789   2.814  1.00 96.03           C  
ATOM   1479  C   GLY C  37     -13.264 -19.488   1.796  1.00 96.03           C  
ATOM   1480  O   GLY C  37     -14.189 -20.281   1.614  1.00 96.03           O  
ATOM   1481  N   CYS C  38     -13.152 -18.415   1.086  1.00 96.28           N  
ATOM   1482  CA  CYS C  38     -14.153 -17.985   0.117  1.00 96.28           C  
ATOM   1483  C   CYS C  38     -14.221 -18.949  -1.062  1.00 96.28           C  
ATOM   1484  CB  CYS C  38     -13.843 -16.574  -0.384  1.00 96.28           C  
ATOM   1485  O   CYS C  38     -15.307 -19.372  -1.461  1.00 96.28           O  
ATOM   1486  SG  CYS C  38     -14.123 -15.286   0.851  1.00 96.28           S  
ATOM   1487  N   ILE C  39     -13.112 -19.260  -1.621  1.00 95.55           N  
ATOM   1488  CA  ILE C  39     -13.097 -20.155  -2.773  1.00 95.55           C  
ATOM   1489  C   ILE C  39     -13.571 -21.544  -2.353  1.00 95.55           C  
ATOM   1490  CB  ILE C  39     -11.690 -20.237  -3.406  1.00 95.55           C  
ATOM   1491  O   ILE C  39     -14.291 -22.213  -3.098  1.00 95.55           O  
ATOM   1492  CG1 ILE C  39     -11.760 -20.922  -4.776  1.00 95.55           C  
ATOM   1493  CG2 ILE C  39     -10.721 -20.972  -2.476  1.00 95.55           C  
ATOM   1494  CD1 ILE C  39     -12.560 -20.147  -5.815  1.00 95.55           C  
ATOM   1495  N   GLY C  40     -13.138 -21.948  -1.176  1.00 93.86           N  
ATOM   1496  CA  GLY C  40     -13.618 -23.219  -0.654  1.00 93.86           C  
ATOM   1497  C   GLY C  40     -15.129 -23.284  -0.539  1.00 93.86           C  
ATOM   1498  O   GLY C  40     -15.745 -24.273  -0.939  1.00 93.86           O  
ATOM   1499  N   GLU C  41     -15.723 -22.275   0.011  1.00 93.96           N  
ATOM   1500  CA  GLU C  41     -17.171 -22.199   0.177  1.00 93.96           C  
ATOM   1501  C   GLU C  41     -17.880 -22.143  -1.173  1.00 93.96           C  
ATOM   1502  CB  GLU C  41     -17.552 -20.981   1.023  1.00 93.96           C  
ATOM   1503  O   GLU C  41     -18.901 -22.804  -1.372  1.00 93.96           O  
ATOM   1504  CG  GLU C  41     -18.712 -21.233   1.976  1.00 93.96           C  
ATOM   1505  CD  GLU C  41     -19.004 -20.053   2.889  1.00 93.96           C  
ATOM   1506  OE1 GLU C  41     -20.018 -20.090   3.623  1.00 93.96           O  
ATOM   1507  OE2 GLU C  41     -18.214 -19.083   2.869  1.00 93.96           O  
ATOM   1508  N   ALA C  42     -17.288 -21.452  -2.126  1.00 92.12           N  
ATOM   1509  CA  ALA C  42     -17.872 -21.323  -3.458  1.00 92.12           C  
ATOM   1510  C   ALA C  42     -17.888 -22.666  -4.183  1.00 92.12           C  
ATOM   1511  CB  ALA C  42     -17.103 -20.289  -4.278  1.00 92.12           C  
ATOM   1512  O   ALA C  42     -18.850 -22.988  -4.883  1.00 92.12           O  
ATOM   1513  N   TRP C  43     -16.867 -23.381  -3.984  1.00 92.42           N  
ATOM   1514  CA  TRP C  43     -16.724 -24.651  -4.687  1.00 92.42           C  
ATOM   1515  C   TRP C  43     -17.467 -25.765  -3.956  1.00 92.42           C  
ATOM   1516  CB  TRP C  43     -15.245 -25.020  -4.837  1.00 92.42           C  
ATOM   1517  O   TRP C  43     -17.751 -26.815  -4.536  1.00 92.42           O  
ATOM   1518  CG  TRP C  43     -14.539 -24.272  -5.927  1.00 92.42           C  
ATOM   1519  CD1 TRP C  43     -15.097 -23.410  -6.831  1.00 92.42           C  
ATOM   1520  CD2 TRP C  43     -13.142 -24.324  -6.232  1.00 92.42           C  
ATOM   1521  CE2 TRP C  43     -12.922 -23.467  -7.333  1.00 92.42           C  
ATOM   1522  CE3 TRP C  43     -12.053 -25.011  -5.679  1.00 92.42           C  
ATOM   1523  NE1 TRP C  43     -14.130 -22.923  -7.679  1.00 92.42           N  
ATOM   1524  CH2 TRP C  43     -10.608 -23.964  -7.333  1.00 92.42           C  
ATOM   1525  CZ2 TRP C  43     -11.656 -23.280  -7.892  1.00 92.42           C  
ATOM   1526  CZ3 TRP C  43     -10.794 -24.824  -6.237  1.00 92.42           C  
ATOM   1527  N   ALA C  44     -17.723 -25.643  -2.661  1.00 90.05           N  
ATOM   1528  CA  ALA C  44     -18.442 -26.648  -1.883  1.00 90.05           C  
ATOM   1529  C   ALA C  44     -19.908 -26.720  -2.301  1.00 90.05           C  
ATOM   1530  CB  ALA C  44     -18.332 -26.345  -0.391  1.00 90.05           C  
ATOM   1531  O   ALA C  44     -20.540 -27.773  -2.191  1.00 90.05           O  
ATOM   1532  N   LYS C  45     -20.442 -25.700  -2.860  1.00 80.18           N  
ATOM   1533  CA  LYS C  45     -21.848 -25.590  -3.235  1.00 80.18           C  
ATOM   1534  C   LYS C  45     -22.111 -26.255  -4.583  1.00 80.18           C  
ATOM   1535  CB  LYS C  45     -22.278 -24.122  -3.282  1.00 80.18           C  
ATOM   1536  O   LYS C  45     -23.254 -26.585  -4.906  1.00 80.18           O  
ATOM   1537  CG  LYS C  45     -22.229 -23.420  -1.933  1.00 80.18           C  
ATOM   1538  CD  LYS C  45     -22.678 -21.968  -2.043  1.00 80.18           C  
ATOM   1539  CE  LYS C  45     -22.598 -21.255  -0.700  1.00 80.18           C  
ATOM   1540  NZ  LYS C  45     -23.044 -19.833  -0.801  1.00 80.18           N  
ATOM   1541  N   ASP C  46     -21.041 -26.631  -5.382  1.00 71.81           N  
ATOM   1542  CA  ASP C  46     -21.199 -27.160  -6.733  1.00 71.81           C  
ATOM   1543  C   ASP C  46     -20.630 -28.573  -6.838  1.00 71.81           C  
ATOM   1544  CB  ASP C  46     -20.520 -26.243  -7.752  1.00 71.81           C  
ATOM   1545  O   ASP C  46     -19.461 -28.803  -6.520  1.00 71.81           O  
ATOM   1546  CG  ASP C  46     -21.472 -25.739  -8.822  1.00 71.81           C  
ATOM   1547  OD1 ASP C  46     -22.420 -26.466  -9.187  1.00 71.81           O  
ATOM   1548  OD2 ASP C  46     -21.269 -24.605  -9.308  1.00 71.81           O  
ATOM   1549  N   SER C  47     -21.501 -29.598  -7.025  1.00 72.07           N  
ATOM   1550  CA  SER C  47     -21.096 -30.997  -7.121  1.00 72.07           C  
ATOM   1551  C   SER C  47     -20.526 -31.314  -8.499  1.00 72.07           C  
ATOM   1552  CB  SER C  47     -22.280 -31.919  -6.826  1.00 72.07           C  
ATOM   1553  O   SER C  47     -19.903 -32.360  -8.693  1.00 72.07           O  
ATOM   1554  OG  SER C  47     -23.452 -31.458  -7.476  1.00 72.07           O  
ATOM   1555  N   GLY C  48     -20.407 -30.401  -9.307  1.00 74.89           N  
ATOM   1556  CA  GLY C  48     -19.927 -30.584 -10.667  1.00 74.89           C  
ATOM   1557  C   GLY C  48     -18.569 -29.955 -10.910  1.00 74.89           C  
ATOM   1558  O   GLY C  48     -17.697 -29.992 -10.039  1.00 74.89           O  
ATOM   1559  N   LEU C  49     -18.358 -29.526 -12.125  1.00 83.99           N  
ATOM   1560  CA  LEU C  49     -17.165 -28.807 -12.557  1.00 83.99           C  
ATOM   1561  C   LEU C  49     -17.045 -27.469 -11.834  1.00 83.99           C  
ATOM   1562  CB  LEU C  49     -17.193 -28.581 -14.071  1.00 83.99           C  
ATOM   1563  O   LEU C  49     -18.040 -26.763 -11.657  1.00 83.99           O  
ATOM   1564  CG  LEU C  49     -17.040 -29.827 -14.945  1.00 83.99           C  
ATOM   1565  CD1 LEU C  49     -17.201 -29.464 -16.417  1.00 83.99           C  
ATOM   1566  CD2 LEU C  49     -15.690 -30.491 -14.697  1.00 83.99           C  
ATOM   1567  N   VAL C  50     -15.842 -27.338 -11.184  1.00 91.84           N  
ATOM   1568  CA  VAL C  50     -15.641 -26.067 -10.495  1.00 91.84           C  
ATOM   1569  C   VAL C  50     -15.138 -25.018 -11.484  1.00 91.84           C  
ATOM   1570  CB  VAL C  50     -14.648 -26.210  -9.319  1.00 91.84           C  
ATOM   1571  O   VAL C  50     -14.467 -25.350 -12.464  1.00 91.84           O  
ATOM   1572  CG1 VAL C  50     -15.239 -27.088  -8.218  1.00 91.84           C  
ATOM   1573  CG2 VAL C  50     -13.320 -26.783  -9.810  1.00 91.84           C  
ATOM   1574  N   ARG C  51     -15.506 -23.743 -11.215  1.00 94.13           N  
ATOM   1575  CA  ARG C  51     -15.139 -22.620 -12.071  1.00 94.13           C  
ATOM   1576  C   ARG C  51     -14.569 -21.468 -11.249  1.00 94.13           C  
ATOM   1577  CB  ARG C  51     -16.349 -22.140 -12.877  1.00 94.13           C  
ATOM   1578  O   ARG C  51     -14.880 -21.331 -10.064  1.00 94.13           O  
ATOM   1579  CG  ARG C  51     -16.949 -23.206 -13.780  1.00 94.13           C  
ATOM   1580  CD  ARG C  51     -18.162 -22.685 -14.537  1.00 94.13           C  
ATOM   1581  NE  ARG C  51     -18.675 -23.675 -15.480  1.00 94.13           N  
ATOM   1582  NH1 ARG C  51     -19.016 -22.166 -17.197  1.00 94.13           N  
ATOM   1583  NH2 ARG C  51     -19.518 -24.383 -17.496  1.00 94.13           N  
ATOM   1584  CZ  ARG C  51     -19.068 -23.406 -16.722  1.00 94.13           C  
ATOM   1585  N   CYS C  52     -13.696 -20.778 -11.926  1.00 94.86           N  
ATOM   1586  CA  CYS C  52     -13.224 -19.555 -11.288  1.00 94.86           C  
ATOM   1587  C   CYS C  52     -14.352 -18.539 -11.155  1.00 94.86           C  
ATOM   1588  CB  CYS C  52     -12.069 -18.947 -12.082  1.00 94.86           C  
ATOM   1589  O   CYS C  52     -15.014 -18.207 -12.140  1.00 94.86           O  
ATOM   1590  SG  CYS C  52     -11.522 -17.342 -11.460  1.00 94.86           S  
ATOM   1591  N   PRO C  53     -14.595 -18.017  -9.986  1.00 93.09           N  
ATOM   1592  CA  PRO C  53     -15.683 -17.062  -9.758  1.00 93.09           C  
ATOM   1593  C   PRO C  53     -15.490 -15.755 -10.522  1.00 93.09           C  
ATOM   1594  CB  PRO C  53     -15.631 -16.824  -8.246  1.00 93.09           C  
ATOM   1595  O   PRO C  53     -16.457 -15.024 -10.756  1.00 93.09           O  
ATOM   1596  CG  PRO C  53     -15.026 -18.070  -7.684  1.00 93.09           C  
ATOM   1597  CD  PRO C  53     -13.979 -18.565  -8.639  1.00 93.09           C  
ATOM   1598  N   GLU C  54     -14.290 -15.504 -10.945  1.00 93.51           N  
ATOM   1599  CA  GLU C  54     -14.015 -14.223 -11.588  1.00 93.51           C  
ATOM   1600  C   GLU C  54     -14.055 -14.347 -13.108  1.00 93.51           C  
ATOM   1601  CB  GLU C  54     -12.657 -13.677 -11.140  1.00 93.51           C  
ATOM   1602  O   GLU C  54     -14.695 -13.541 -13.786  1.00 93.51           O  
ATOM   1603  CG  GLU C  54     -12.451 -12.203 -11.459  1.00 93.51           C  
ATOM   1604  CD  GLU C  54     -11.258 -11.595 -10.740  1.00 93.51           C  
ATOM   1605  OE1 GLU C  54     -10.754 -10.539 -11.186  1.00 93.51           O  
ATOM   1606  OE2 GLU C  54     -10.823 -12.179  -9.722  1.00 93.51           O  
ATOM   1607  N   CYS C  55     -13.428 -15.387 -13.721  1.00 94.62           N  
ATOM   1608  CA  CYS C  55     -13.338 -15.479 -15.174  1.00 94.62           C  
ATOM   1609  C   CYS C  55     -14.180 -16.635 -15.700  1.00 94.62           C  
ATOM   1610  CB  CYS C  55     -11.884 -15.656 -15.610  1.00 94.62           C  
ATOM   1611  O   CYS C  55     -14.322 -16.804 -16.913  1.00 94.62           O  
ATOM   1612  SG  CYS C  55     -11.182 -17.262 -15.174  1.00 94.62           S  
ATOM   1613  N   ASN C  56     -14.649 -17.449 -14.878  1.00 93.67           N  
ATOM   1614  CA  ASN C  56     -15.548 -18.555 -15.192  1.00 93.67           C  
ATOM   1615  C   ASN C  56     -14.814 -19.688 -15.903  1.00 93.67           C  
ATOM   1616  CB  ASN C  56     -16.723 -18.067 -16.042  1.00 93.67           C  
ATOM   1617  O   ASN C  56     -15.445 -20.562 -16.501  1.00 93.67           O  
ATOM   1618  CG  ASN C  56     -18.000 -18.839 -15.771  1.00 93.67           C  
ATOM   1619  ND2 ASN C  56     -18.889 -18.877 -16.755  1.00 93.67           N  
ATOM   1620  OD1 ASN C  56     -18.185 -19.395 -14.685  1.00 93.67           O  
ATOM   1621  N   GLN C  57     -13.497 -19.693 -15.801  1.00 94.16           N  
ATOM   1622  CA  GLN C  57     -12.737 -20.823 -16.324  1.00 94.16           C  
ATOM   1623  C   GLN C  57     -13.076 -22.109 -15.576  1.00 94.16           C  
ATOM   1624  CB  GLN C  57     -11.235 -20.546 -16.239  1.00 94.16           C  
ATOM   1625  O   GLN C  57     -13.046 -22.143 -14.344  1.00 94.16           O  
ATOM   1626  CG  GLN C  57     -10.370 -21.668 -16.797  1.00 94.16           C  
ATOM   1627  CD  GLN C  57      -8.899 -21.301 -16.857  1.00 94.16           C  
ATOM   1628  NE2 GLN C  57      -8.044 -22.304 -17.024  1.00 94.16           N  
ATOM   1629  OE1 GLN C  57      -8.535 -20.125 -16.754  1.00 94.16           O  
ATOM   1630  N   ALA C  58     -13.405 -23.144 -16.377  1.00 94.07           N  
ATOM   1631  CA  ALA C  58     -13.766 -24.430 -15.786  1.00 94.07           C  
ATOM   1632  C   ALA C  58     -12.526 -25.283 -15.531  1.00 94.07           C  
ATOM   1633  CB  ALA C  58     -14.744 -25.176 -16.689  1.00 94.07           C  
ATOM   1634  O   ALA C  58     -11.580 -25.266 -16.321  1.00 94.07           O  
ATOM   1635  N   TYR C  59     -12.558 -25.916 -14.434  1.00 92.15           N  
ATOM   1636  CA  TYR C  59     -11.490 -26.845 -14.085  1.00 92.15           C  
ATOM   1637  C   TYR C  59     -12.023 -28.267 -13.957  1.00 92.15           C  
ATOM   1638  CB  TYR C  59     -10.815 -26.421 -12.777  1.00 92.15           C  
ATOM   1639  O   TYR C  59     -13.020 -28.503 -13.271  1.00 92.15           O  
ATOM   1640  CG  TYR C  59     -10.250 -25.022 -12.810  1.00 92.15           C  
ATOM   1641  CD1 TYR C  59      -9.117 -24.725 -13.565  1.00 92.15           C  
ATOM   1642  CD2 TYR C  59     -10.847 -23.995 -12.087  1.00 92.15           C  
ATOM   1643  CE1 TYR C  59      -8.592 -23.437 -13.598  1.00 92.15           C  
ATOM   1644  CE2 TYR C  59     -10.330 -22.703 -12.113  1.00 92.15           C  
ATOM   1645  OH  TYR C  59      -8.689 -21.158 -12.898  1.00 92.15           O  
ATOM   1646  CZ  TYR C  59      -9.205 -22.435 -12.870  1.00 92.15           C  
ATOM   1647  N   ASN C  60     -11.397 -29.126 -14.748  1.00 87.77           N  
ATOM   1648  CA  ASN C  60     -11.844 -30.515 -14.738  1.00 87.77           C  
ATOM   1649  C   ASN C  60     -11.678 -31.147 -13.359  1.00 87.77           C  
ATOM   1650  CB  ASN C  60     -11.089 -31.330 -15.790  1.00 87.77           C  
ATOM   1651  O   ASN C  60     -12.482 -31.989 -12.956  1.00 87.77           O  
ATOM   1652  CG  ASN C  60     -11.364 -30.856 -17.203  1.00 87.77           C  
ATOM   1653  ND2 ASN C  60     -10.355 -30.935 -18.062  1.00 87.77           N  
ATOM   1654  OD1 ASN C  60     -12.475 -30.422 -17.521  1.00 87.77           O  
ATOM   1655  N   GLN C  61     -10.532 -30.777 -12.729  1.00 86.29           N  
ATOM   1656  CA  GLN C  61     -10.246 -31.172 -11.354  1.00 86.29           C  
ATOM   1657  C   GLN C  61      -9.983 -29.953 -10.475  1.00 86.29           C  
ATOM   1658  CB  GLN C  61      -9.049 -32.123 -11.305  1.00 86.29           C  
ATOM   1659  O   GLN C  61      -9.397 -28.968 -10.930  1.00 86.29           O  
ATOM   1660  CG  GLN C  61      -9.319 -33.484 -11.932  1.00 86.29           C  
ATOM   1661  CD  GLN C  61      -8.143 -34.433 -11.804  1.00 86.29           C  
ATOM   1662  NE2 GLN C  61      -8.255 -35.604 -12.422  1.00 86.29           N  
ATOM   1663  OE1 GLN C  61      -7.140 -34.117 -11.155  1.00 86.29           O  
ATOM   1664  N   LYS C  62     -10.534 -30.115  -9.315  1.00 86.83           N  
ATOM   1665  CA  LYS C  62     -10.283 -29.020  -8.382  1.00 86.83           C  
ATOM   1666  C   LYS C  62      -8.787 -28.756  -8.235  1.00 86.83           C  
ATOM   1667  CB  LYS C  62     -10.897 -29.328  -7.015  1.00 86.83           C  
ATOM   1668  O   LYS C  62      -8.043 -29.617  -7.760  1.00 86.83           O  
ATOM   1669  CG  LYS C  62     -11.026 -28.114  -6.107  1.00 86.83           C  
ATOM   1670  CD  LYS C  62     -11.775 -28.452  -4.825  1.00 86.83           C  
ATOM   1671  CE  LYS C  62     -11.834 -27.259  -3.880  1.00 86.83           C  
ATOM   1672  NZ  LYS C  62     -12.664 -27.550  -2.672  1.00 86.83           N  
ATOM   1673  N   PRO C  63      -8.421 -27.601  -8.667  1.00 89.36           N  
ATOM   1674  CA  PRO C  63      -6.993 -27.292  -8.554  1.00 89.36           C  
ATOM   1675  C   PRO C  63      -6.522 -27.201  -7.104  1.00 89.36           C  
ATOM   1676  CB  PRO C  63      -6.870 -25.936  -9.253  1.00 89.36           C  
ATOM   1677  O   PRO C  63      -7.327 -26.946  -6.204  1.00 89.36           O  
ATOM   1678  CG  PRO C  63      -8.269 -25.417  -9.332  1.00 89.36           C  
ATOM   1679  CD  PRO C  63      -9.215 -26.562  -9.109  1.00 89.36           C  
ATOM   1680  N   GLY C  64      -5.185 -27.490  -6.912  1.00 86.86           N  
ATOM   1681  CA  GLY C  64      -4.590 -27.250  -5.607  1.00 86.86           C  
ATOM   1682  C   GLY C  64      -4.545 -25.781  -5.232  1.00 86.86           C  
ATOM   1683  O   GLY C  64      -4.242 -24.930  -6.071  1.00 86.86           O  
ATOM   1684  N   LEU C  65      -5.149 -25.562  -4.080  1.00 88.52           N  
ATOM   1685  CA  LEU C  65      -5.134 -24.184  -3.601  1.00 88.52           C  
ATOM   1686  C   LEU C  65      -3.790 -23.845  -2.965  1.00 88.52           C  
ATOM   1687  CB  LEU C  65      -6.262 -23.955  -2.592  1.00 88.52           C  
ATOM   1688  O   LEU C  65      -3.494 -24.291  -1.854  1.00 88.52           O  
ATOM   1689  CG  LEU C  65      -7.686 -24.179  -3.104  1.00 88.52           C  
ATOM   1690  CD1 LEU C  65      -8.688 -24.036  -1.963  1.00 88.52           C  
ATOM   1691  CD2 LEU C  65      -8.008 -23.204  -4.231  1.00 88.52           C  
ATOM   1692  N   GLU C  66      -2.944 -23.095  -3.806  1.00 89.13           N  
ATOM   1693  CA  GLU C  66      -1.630 -22.704  -3.305  1.00 89.13           C  
ATOM   1694  C   GLU C  66      -1.645 -21.273  -2.775  1.00 89.13           C  
ATOM   1695  CB  GLU C  66      -0.572 -22.847  -4.402  1.00 89.13           C  
ATOM   1696  O   GLU C  66      -2.178 -20.370  -3.424  1.00 89.13           O  
ATOM   1697  CG  GLU C  66      -0.400 -24.272  -4.908  1.00 89.13           C  
ATOM   1698  CD  GLU C  66       0.773 -24.433  -5.861  1.00 89.13           C  
ATOM   1699  OE1 GLU C  66       1.258 -25.573  -6.041  1.00 89.13           O  
ATOM   1700  OE2 GLU C  66       1.212 -23.410  -6.432  1.00 89.13           O  
ATOM   1701  N   LYS C  67      -1.103 -21.246  -1.628  1.00 92.99           N  
ATOM   1702  CA  LYS C  67      -1.028 -19.931  -0.997  1.00 92.99           C  
ATOM   1703  C   LYS C  67      -0.207 -18.962  -1.842  1.00 92.99           C  
ATOM   1704  CB  LYS C  67      -0.429 -20.042   0.405  1.00 92.99           C  
ATOM   1705  O   LYS C  67       0.821 -19.340  -2.407  1.00 92.99           O  
ATOM   1706  CG  LYS C  67      -0.630 -18.801   1.264  1.00 92.99           C  
ATOM   1707  CD  LYS C  67      -0.129 -19.019   2.686  1.00 92.99           C  
ATOM   1708  CE  LYS C  67      -0.329 -17.778   3.546  1.00 92.99           C  
ATOM   1709  NZ  LYS C  67       0.128 -17.998   4.950  1.00 92.99           N  
ATOM   1710  N   ASN C  68      -0.747 -17.781  -2.083  1.00 93.74           N  
ATOM   1711  CA  ASN C  68       0.015 -16.683  -2.667  1.00 93.74           C  
ATOM   1712  C   ASN C  68       0.835 -15.947  -1.612  1.00 93.74           C  
ATOM   1713  CB  ASN C  68      -0.916 -15.708  -3.391  1.00 93.74           C  
ATOM   1714  O   ASN C  68       0.342 -15.014  -0.975  1.00 93.74           O  
ATOM   1715  CG  ASN C  68      -0.162 -14.694  -4.229  1.00 93.74           C  
ATOM   1716  ND2 ASN C  68      -0.772 -14.261  -5.327  1.00 93.74           N  
ATOM   1717  OD1 ASN C  68       0.959 -14.303  -3.894  1.00 93.74           O  
ATOM   1718  N   LEU C  69       2.116 -16.338  -1.477  1.00 92.64           N  
ATOM   1719  CA  LEU C  69       2.953 -15.887  -0.371  1.00 92.64           C  
ATOM   1720  C   LEU C  69       3.210 -14.386  -0.460  1.00 92.64           C  
ATOM   1721  CB  LEU C  69       4.284 -16.644  -0.362  1.00 92.64           C  
ATOM   1722  O   LEU C  69       3.134 -13.678   0.546  1.00 92.64           O  
ATOM   1723  CG  LEU C  69       4.229 -18.107   0.081  1.00 92.64           C  
ATOM   1724  CD1 LEU C  69       5.323 -18.912  -0.612  1.00 92.64           C  
ATOM   1725  CD2 LEU C  69       4.360 -18.211   1.597  1.00 92.64           C  
ATOM   1726  N   LYS C  70       3.497 -13.968  -1.661  1.00 93.43           N  
ATOM   1727  CA  LYS C  70       3.768 -12.543  -1.832  1.00 93.43           C  
ATOM   1728  C   LYS C  70       2.542 -11.705  -1.480  1.00 93.43           C  
ATOM   1729  CB  LYS C  70       4.210 -12.249  -3.266  1.00 93.43           C  
ATOM   1730  O   LYS C  70       2.647 -10.723  -0.742  1.00 93.43           O  
ATOM   1731  CG  LYS C  70       4.701 -10.825  -3.483  1.00 93.43           C  
ATOM   1732  CD  LYS C  70       5.964 -10.541  -2.680  1.00 93.43           C  
ATOM   1733  CE  LYS C  70       6.549  -9.177  -3.020  1.00 93.43           C  
ATOM   1734  NZ  LYS C  70       7.811  -8.913  -2.267  1.00 93.43           N  
ATOM   1735  N   LEU C  71       1.399 -12.086  -1.991  1.00 95.00           N  
ATOM   1736  CA  LEU C  71       0.155 -11.387  -1.686  1.00 95.00           C  
ATOM   1737  C   LEU C  71      -0.155 -11.454  -0.194  1.00 95.00           C  
ATOM   1738  CB  LEU C  71      -1.005 -11.984  -2.487  1.00 95.00           C  
ATOM   1739  O   LEU C  71      -0.627 -10.477   0.390  1.00 95.00           O  
ATOM   1740  CG  LEU C  71      -2.339 -11.240  -2.406  1.00 95.00           C  
ATOM   1741  CD1 LEU C  71      -2.161  -9.785  -2.826  1.00 95.00           C  
ATOM   1742  CD2 LEU C  71      -3.389 -11.928  -3.272  1.00 95.00           C  
ATOM   1743  N   THR C  72       0.118 -12.564   0.429  1.00 94.97           N  
ATOM   1744  CA  THR C  72      -0.058 -12.724   1.868  1.00 94.97           C  
ATOM   1745  C   THR C  72       0.783 -11.705   2.632  1.00 94.97           C  
ATOM   1746  CB  THR C  72       0.318 -14.147   2.322  1.00 94.97           C  
ATOM   1747  O   THR C  72       0.288 -11.048   3.551  1.00 94.97           O  
ATOM   1748  CG2 THR C  72       0.195 -14.292   3.836  1.00 94.97           C  
ATOM   1749  OG1 THR C  72      -0.557 -15.090   1.691  1.00 94.97           O  
ATOM   1750  N   ASN C  73       2.015 -11.535   2.231  1.00 92.43           N  
ATOM   1751  CA  ASN C  73       2.913 -10.583   2.877  1.00 92.43           C  
ATOM   1752  C   ASN C  73       2.412  -9.150   2.727  1.00 92.43           C  
ATOM   1753  CB  ASN C  73       4.329 -10.713   2.311  1.00 92.43           C  
ATOM   1754  O   ASN C  73       2.451  -8.371   3.682  1.00 92.43           O  
ATOM   1755  CG  ASN C  73       4.991 -12.024   2.688  1.00 92.43           C  
ATOM   1756  ND2 ASN C  73       6.051 -12.380   1.973  1.00 92.43           N  
ATOM   1757  OD1 ASN C  73       4.552 -12.711   3.614  1.00 92.43           O  
ATOM   1758  N   ILE C  74       1.942  -8.867   1.538  1.00 92.27           N  
ATOM   1759  CA  ILE C  74       1.438  -7.527   1.255  1.00 92.27           C  
ATOM   1760  C   ILE C  74       0.211  -7.245   2.119  1.00 92.27           C  
ATOM   1761  CB  ILE C  74       1.091  -7.358  -0.241  1.00 92.27           C  
ATOM   1762  O   ILE C  74       0.100  -6.173   2.719  1.00 92.27           O  
ATOM   1763  CG1 ILE C  74       2.361  -7.433  -1.096  1.00 92.27           C  
ATOM   1764  CG2 ILE C  74       0.349  -6.039  -0.477  1.00 92.27           C  
ATOM   1765  CD1 ILE C  74       2.096  -7.507  -2.593  1.00 92.27           C  
ATOM   1766  N   VAL C  75      -0.697  -8.202   2.246  1.00 92.78           N  
ATOM   1767  CA  VAL C  75      -1.912  -8.071   3.044  1.00 92.78           C  
ATOM   1768  C   VAL C  75      -1.547  -7.888   4.515  1.00 92.78           C  
ATOM   1769  CB  VAL C  75      -2.839  -9.295   2.872  1.00 92.78           C  
ATOM   1770  O   VAL C  75      -2.141  -7.060   5.210  1.00 92.78           O  
ATOM   1771  CG1 VAL C  75      -3.931  -9.299   3.940  1.00 92.78           C  
ATOM   1772  CG2 VAL C  75      -3.454  -9.306   1.474  1.00 92.78           C  
ATOM   1773  N   GLU C  76      -0.581  -8.680   5.003  1.00 90.79           N  
ATOM   1774  CA  GLU C  76      -0.141  -8.581   6.391  1.00 90.79           C  
ATOM   1775  C   GLU C  76       0.408  -7.191   6.698  1.00 90.79           C  
ATOM   1776  CB  GLU C  76       0.916  -9.644   6.698  1.00 90.79           C  
ATOM   1777  O   GLU C  76       0.104  -6.614   7.744  1.00 90.79           O  
ATOM   1778  CG  GLU C  76       0.352 -11.050   6.842  1.00 90.79           C  
ATOM   1779  CD  GLU C  76       1.420 -12.104   7.083  1.00 90.79           C  
ATOM   1780  OE1 GLU C  76       1.071 -13.292   7.264  1.00 90.79           O  
ATOM   1781  OE2 GLU C  76       2.617 -11.738   7.091  1.00 90.79           O  
ATOM   1782  N   LYS C  77       1.175  -6.670   5.758  1.00 84.84           N  
ATOM   1783  CA  LYS C  77       1.713  -5.323   5.924  1.00 84.84           C  
ATOM   1784  C   LYS C  77       0.598  -4.282   5.930  1.00 84.84           C  
ATOM   1785  CB  LYS C  77       2.720  -5.007   4.816  1.00 84.84           C  
ATOM   1786  O   LYS C  77       0.615  -3.351   6.738  1.00 84.84           O  
ATOM   1787  CG  LYS C  77       4.067  -5.693   4.989  1.00 84.84           C  
ATOM   1788  CD  LYS C  77       4.829  -5.134   6.184  1.00 84.84           C  
ATOM   1789  CE  LYS C  77       6.175  -5.824   6.361  1.00 84.84           C  
ATOM   1790  NZ  LYS C  77       6.860  -5.388   7.615  1.00 84.84           N  
ATOM   1791  N   PHE C  78      -0.302  -4.436   4.987  1.00 85.14           N  
ATOM   1792  CA  PHE C  78      -1.452  -3.543   4.904  1.00 85.14           C  
ATOM   1793  C   PHE C  78      -2.239  -3.550   6.208  1.00 85.14           C  
ATOM   1794  CB  PHE C  78      -2.362  -3.944   3.739  1.00 85.14           C  
ATOM   1795  O   PHE C  78      -2.576  -2.491   6.743  1.00 85.14           O  
ATOM   1796  CG  PHE C  78      -3.597  -3.093   3.612  1.00 85.14           C  
ATOM   1797  CD1 PHE C  78      -4.806  -3.513   4.151  1.00 85.14           C  
ATOM   1798  CD2 PHE C  78      -3.547  -1.871   2.952  1.00 85.14           C  
ATOM   1799  CE1 PHE C  78      -5.950  -2.727   4.035  1.00 85.14           C  
ATOM   1800  CE2 PHE C  78      -4.686  -1.080   2.832  1.00 85.14           C  
ATOM   1801  CZ  PHE C  78      -5.887  -1.510   3.373  1.00 85.14           C  
ATOM   1802  N   ASN C  79      -2.525  -4.743   6.714  1.00 83.81           N  
ATOM   1803  CA  ASN C  79      -3.307  -4.887   7.938  1.00 83.81           C  
ATOM   1804  C   ASN C  79      -2.579  -4.295   9.141  1.00 83.81           C  
ATOM   1805  CB  ASN C  79      -3.640  -6.359   8.191  1.00 83.81           C  
ATOM   1806  O   ASN C  79      -3.209  -3.723  10.033  1.00 83.81           O  
ATOM   1807  CG  ASN C  79      -4.695  -6.891   7.240  1.00 83.81           C  
ATOM   1808  ND2 ASN C  79      -4.690  -8.201   7.022  1.00 83.81           N  
ATOM   1809  OD1 ASN C  79      -5.506  -6.131   6.706  1.00 83.81           O  
ATOM   1810  N   ALA C  80      -1.288  -4.503   9.117  1.00 80.08           N  
ATOM   1811  CA  ALA C  80      -0.478  -3.969  10.209  1.00 80.08           C  
ATOM   1812  C   ALA C  80      -0.540  -2.445  10.243  1.00 80.08           C  
ATOM   1813  CB  ALA C  80       0.969  -4.438  10.076  1.00 80.08           C  
ATOM   1814  O   ALA C  80      -0.543  -1.842  11.319  1.00 80.08           O  
ATOM   1815  N   LEU C  81      -0.525  -1.931   9.014  1.00 70.71           N  
ATOM   1816  CA  LEU C  81      -0.574  -0.477   8.906  1.00 70.71           C  
ATOM   1817  C   LEU C  81      -1.976   0.043   9.207  1.00 70.71           C  
ATOM   1818  CB  LEU C  81      -0.140  -0.028   7.509  1.00 70.71           C  
ATOM   1819  O   LEU C  81      -2.136   1.166   9.689  1.00 70.71           O  
ATOM   1820  CG  LEU C  81       1.353  -0.141   7.194  1.00 70.71           C  
ATOM   1821  CD1 LEU C  81       1.608   0.157   5.720  1.00 70.71           C  
ATOM   1822  CD2 LEU C  81       2.160   0.800   8.083  1.00 70.71           C  
ATOM   1823  N   HIS C  82      -3.009  -0.794   8.792  1.00 66.95           N  
ATOM   1824  CA  HIS C  82      -4.411  -0.416   8.930  1.00 66.95           C  
ATOM   1825  C   HIS C  82      -4.831  -0.383  10.396  1.00 66.95           C  
ATOM   1826  CB  HIS C  82      -5.305  -1.381   8.149  1.00 66.95           C  
ATOM   1827  O   HIS C  82      -5.734   0.369  10.770  1.00 66.95           O  
ATOM   1828  CG  HIS C  82      -6.658  -0.824   7.836  1.00 66.95           C  
ATOM   1829  CD2 HIS C  82      -7.090  -0.068   6.800  1.00 66.95           C  
ATOM   1830  ND1 HIS C  82      -7.752  -1.028   8.649  1.00 66.95           N  
ATOM   1831  CE1 HIS C  82      -8.803  -0.420   8.123  1.00 66.95           C  
ATOM   1832  NE2 HIS C  82      -8.428   0.170   7.001  1.00 66.95           N  
ATOM   1833  N   VAL C  83      -4.287  -1.379  11.178  1.00 56.01           N  
ATOM   1834  CA  VAL C  83      -4.654  -1.360  12.590  1.00 56.01           C  
ATOM   1835  C   VAL C  83      -4.289  -0.010  13.202  1.00 56.01           C  
ATOM   1836  CB  VAL C  83      -3.966  -2.503  13.371  1.00 56.01           C  
ATOM   1837  O   VAL C  83      -3.159   0.461  13.052  1.00 56.01           O  
ATOM   1838  CG1 VAL C  83      -4.280  -2.402  14.863  1.00 56.01           C  
ATOM   1839  CG2 VAL C  83      -4.399  -3.860  12.821  1.00 56.01           C  
ATOM   1840  N   GLU C  84      -5.193   0.958  13.085  1.00 51.45           N  
ATOM   1841  CA  GLU C  84      -5.215   2.341  13.552  1.00 51.45           C  
ATOM   1842  C   GLU C  84      -4.333   2.521  14.784  1.00 51.45           C  
ATOM   1843  CB  GLU C  84      -6.648   2.781  13.862  1.00 51.45           C  
ATOM   1844  O   GLU C  84      -4.665   2.037  15.868  1.00 51.45           O  
ATOM   1845  CG  GLU C  84      -7.403   3.311  12.651  1.00 51.45           C  
ATOM   1846  CD  GLU C  84      -8.750   3.921  13.005  1.00 51.45           C  
ATOM   1847  OE1 GLU C  84      -9.402   4.512  12.114  1.00 51.45           O  
ATOM   1848  OE2 GLU C  84      -9.157   3.809  14.183  1.00 51.45           O  
ATOM   1849  N   LYS C  85      -3.015   2.246  14.686  1.00 44.87           N  
ATOM   1850  CA  LYS C  85      -2.371   2.708  15.913  1.00 44.87           C  
ATOM   1851  C   LYS C  85      -2.634   4.193  16.146  1.00 44.87           C  
ATOM   1852  CB  LYS C  85      -0.866   2.444  15.861  1.00 44.87           C  
ATOM   1853  O   LYS C  85      -2.838   4.949  15.194  1.00 44.87           O  
ATOM   1854  CG  LYS C  85      -0.374   1.454  16.908  1.00 44.87           C  
ATOM   1855  CD  LYS C  85       1.119   1.189  16.769  1.00 44.87           C  
ATOM   1856  CE  LYS C  85       1.604   0.167  17.788  1.00 44.87           C  
ATOM   1857  NZ  LYS C  85       3.054  -0.144  17.615  1.00 44.87           N  
ATOM   1858  N   PRO C  86      -3.281   4.578  17.319  1.00 41.99           N  
ATOM   1859  CA  PRO C  86      -3.390   6.032  17.460  1.00 41.99           C  
ATOM   1860  C   PRO C  86      -2.296   6.782  16.703  1.00 41.99           C  
ATOM   1861  CB  PRO C  86      -3.257   6.251  18.969  1.00 41.99           C  
ATOM   1862  O   PRO C  86      -1.218   6.232  16.465  1.00 41.99           O  
ATOM   1863  CG  PRO C  86      -2.891   4.910  19.519  1.00 41.99           C  
ATOM   1864  CD  PRO C  86      -2.918   3.911  18.397  1.00 41.99           C  
ATOM   1865  N   PRO C  87      -2.658   7.679  15.803  1.00 43.46           N  
ATOM   1866  CA  PRO C  87      -1.528   8.384  15.193  1.00 43.46           C  
ATOM   1867  C   PRO C  87      -0.290   8.399  16.087  1.00 43.46           C  
ATOM   1868  CB  PRO C  87      -2.069   9.802  14.986  1.00 43.46           C  
ATOM   1869  O   PRO C  87      -0.409   8.488  17.312  1.00 43.46           O  
ATOM   1870  CG  PRO C  87      -3.433   9.783  15.595  1.00 43.46           C  
ATOM   1871  CD  PRO C  87      -3.710   8.398  16.105  1.00 43.46           C  
ATOM   1872  N   ALA C  88       0.777   7.673  15.833  1.00 47.80           N  
ATOM   1873  CA  ALA C  88       1.962   7.839  16.670  1.00 47.80           C  
ATOM   1874  C   ALA C  88       2.041   9.254  17.235  1.00 47.80           C  
ATOM   1875  CB  ALA C  88       3.224   7.515  15.876  1.00 47.80           C  
ATOM   1876  O   ALA C  88       1.712  10.223  16.546  1.00 47.80           O  
ATOM   1877  N   ALA C  89       1.775   9.487  18.525  1.00 55.03           N  
ATOM   1878  CA  ALA C  89       2.021  10.784  19.150  1.00 55.03           C  
ATOM   1879  C   ALA C  89       3.203  11.493  18.495  1.00 55.03           C  
ATOM   1880  CB  ALA C  89       2.269  10.616  20.647  1.00 55.03           C  
ATOM   1881  O   ALA C  89       4.240  10.876  18.237  1.00 55.03           O  
ATOM   1882  N   LEU C  90       2.934  12.411  17.564  1.00 69.27           N  
ATOM   1883  CA  LEU C  90       4.074  13.223  17.154  1.00 69.27           C  
ATOM   1884  C   LEU C  90       5.010  13.479  18.330  1.00 69.27           C  
ATOM   1885  CB  LEU C  90       3.599  14.555  16.565  1.00 69.27           C  
ATOM   1886  O   LEU C  90       4.558  13.805  19.430  1.00 69.27           O  
ATOM   1887  CG  LEU C  90       2.968  14.494  15.174  1.00 69.27           C  
ATOM   1888  CD1 LEU C  90       2.270  15.811  14.850  1.00 69.27           C  
ATOM   1889  CD2 LEU C  90       4.023  14.169  14.121  1.00 69.27           C  
ATOM   1890  N   HIS C  91       6.264  13.071  18.153  1.00 79.64           N  
ATOM   1891  CA  HIS C  91       7.230  13.314  19.219  1.00 79.64           C  
ATOM   1892  C   HIS C  91       8.067  14.556  18.931  1.00 79.64           C  
ATOM   1893  CB  HIS C  91       8.140  12.099  19.404  1.00 79.64           C  
ATOM   1894  O   HIS C  91       8.285  14.908  17.770  1.00 79.64           O  
ATOM   1895  CG  HIS C  91       7.430  10.893  19.932  1.00 79.64           C  
ATOM   1896  CD2 HIS C  91       7.247  10.452  21.199  1.00 79.64           C  
ATOM   1897  ND1 HIS C  91       6.810   9.976  19.111  1.00 79.64           N  
ATOM   1898  CE1 HIS C  91       6.273   9.022  19.853  1.00 79.64           C  
ATOM   1899  NE2 HIS C  91       6.524   9.287  21.123  1.00 79.64           N  
ATOM   1900  N   CYS C  92       8.513  15.192  20.029  1.00 85.59           N  
ATOM   1901  CA  CYS C  92       9.345  16.386  19.947  1.00 85.59           C  
ATOM   1902  C   CYS C  92      10.672  16.081  19.262  1.00 85.59           C  
ATOM   1903  CB  CYS C  92       9.601  16.959  21.340  1.00 85.59           C  
ATOM   1904  O   CYS C  92      11.315  15.075  19.566  1.00 85.59           O  
ATOM   1905  SG  CYS C  92      10.640  18.436  21.341  1.00 85.59           S  
ATOM   1906  N   VAL C  93      11.102  16.886  18.327  1.00 84.22           N  
ATOM   1907  CA  VAL C  93      12.326  16.666  17.565  1.00 84.22           C  
ATOM   1908  C   VAL C  93      13.514  17.274  18.307  1.00 84.22           C  
ATOM   1909  CB  VAL C  93      12.224  17.263  16.143  1.00 84.22           C  
ATOM   1910  O   VAL C  93      14.667  17.068  17.921  1.00 84.22           O  
ATOM   1911  CG1 VAL C  93      11.182  16.512  15.316  1.00 84.22           C  
ATOM   1912  CG2 VAL C  93      11.885  18.751  16.212  1.00 84.22           C  
ATOM   1913  N   PHE C  94      13.293  17.888  19.388  1.00 87.17           N  
ATOM   1914  CA  PHE C  94      14.358  18.589  20.096  1.00 87.17           C  
ATOM   1915  C   PHE C  94      14.737  17.849  21.373  1.00 87.17           C  
ATOM   1916  CB  PHE C  94      13.933  20.023  20.425  1.00 87.17           C  
ATOM   1917  O   PHE C  94      15.753  18.160  21.999  1.00 87.17           O  
ATOM   1918  CG  PHE C  94      13.658  20.869  19.212  1.00 87.17           C  
ATOM   1919  CD1 PHE C  94      14.701  21.322  18.412  1.00 87.17           C  
ATOM   1920  CD2 PHE C  94      12.356  21.212  18.870  1.00 87.17           C  
ATOM   1921  CE1 PHE C  94      14.449  22.105  17.288  1.00 87.17           C  
ATOM   1922  CE2 PHE C  94      12.097  21.994  17.748  1.00 87.17           C  
ATOM   1923  CZ  PHE C  94      13.145  22.441  16.959  1.00 87.17           C  
ATOM   1924  N   CYS C  95      13.877  16.956  21.749  1.00 87.77           N  
ATOM   1925  CA  CYS C  95      14.227  16.176  22.932  1.00 87.77           C  
ATOM   1926  C   CYS C  95      15.470  15.332  22.680  1.00 87.77           C  
ATOM   1927  CB  CYS C  95      13.062  15.276  23.343  1.00 87.77           C  
ATOM   1928  O   CYS C  95      15.529  14.579  21.707  1.00 87.77           O  
ATOM   1929  SG  CYS C  95      11.705  16.159  24.142  1.00 87.77           S  
ATOM   1930  N   ARG C  96      16.489  15.479  23.440  1.00 81.55           N  
ATOM   1931  CA  ARG C  96      17.731  14.744  23.222  1.00 81.55           C  
ATOM   1932  C   ARG C  96      18.025  13.807  24.389  1.00 81.55           C  
ATOM   1933  CB  ARG C  96      18.900  15.711  23.020  1.00 81.55           C  
ATOM   1934  O   ARG C  96      18.655  12.763  24.210  1.00 81.55           O  
ATOM   1935  CG  ARG C  96      18.814  16.521  21.736  1.00 81.55           C  
ATOM   1936  CD  ARG C  96      20.146  17.173  21.391  1.00 81.55           C  
ATOM   1937  NE  ARG C  96      20.052  17.980  20.178  1.00 81.55           N  
ATOM   1938  NH1 ARG C  96      22.216  17.564  19.485  1.00 81.55           N  
ATOM   1939  NH2 ARG C  96      20.843  18.904  18.230  1.00 81.55           N  
ATOM   1940  CZ  ARG C  96      21.037  18.147  19.300  1.00 81.55           C  
ATOM   1941  N   ARG C  97      17.564  14.222  25.641  1.00 78.71           N  
ATOM   1942  CA  ARG C  97      17.858  13.428  26.830  1.00 78.71           C  
ATOM   1943  C   ARG C  97      16.682  12.526  27.190  1.00 78.71           C  
ATOM   1944  CB  ARG C  97      18.202  14.336  28.012  1.00 78.71           C  
ATOM   1945  O   ARG C  97      15.591  13.011  27.496  1.00 78.71           O  
ATOM   1946  CG  ARG C  97      19.678  14.336  28.379  1.00 78.71           C  
ATOM   1947  CD  ARG C  97      19.974  15.291  29.527  1.00 78.71           C  
ATOM   1948  NE  ARG C  97      21.238  15.995  29.330  1.00 78.71           N  
ATOM   1949  NH1 ARG C  97      21.587  16.421  31.574  1.00 78.71           N  
ATOM   1950  NH2 ARG C  97      23.110  17.135  30.016  1.00 78.71           N  
ATOM   1951  CZ  ARG C  97      21.975  16.515  30.307  1.00 78.71           C  
ATOM   1952  N   GLY C  98      16.824  11.179  26.977  1.00 73.76           N  
ATOM   1953  CA  GLY C  98      15.765  10.230  27.281  1.00 73.76           C  
ATOM   1954  C   GLY C  98      14.769  10.065  26.148  1.00 73.76           C  
ATOM   1955  O   GLY C  98      15.003  10.540  25.035  1.00 73.76           O  
ATOM   1956  N   PRO C  99      13.676   9.428  26.383  1.00 81.68           N  
ATOM   1957  CA  PRO C  99      12.663   9.235  25.343  1.00 81.68           C  
ATOM   1958  C   PRO C  99      11.962  10.535  24.954  1.00 81.68           C  
ATOM   1959  CB  PRO C  99      11.679   8.255  25.986  1.00 81.68           C  
ATOM   1960  O   PRO C  99      11.709  11.384  25.812  1.00 81.68           O  
ATOM   1961  CG  PRO C  99      12.028   8.262  27.440  1.00 81.68           C  
ATOM   1962  CD  PRO C  99      13.382   8.892  27.602  1.00 81.68           C  
ATOM   1963  N   PRO C 100      11.860  10.802  23.693  1.00 82.07           N  
ATOM   1964  CA  PRO C 100      11.206  12.043  23.273  1.00 82.07           C  
ATOM   1965  C   PRO C 100       9.788  12.178  23.822  1.00 82.07           C  
ATOM   1966  CB  PRO C 100      11.192  11.934  21.746  1.00 82.07           C  
ATOM   1967  O   PRO C 100       9.046  11.193  23.875  1.00 82.07           O  
ATOM   1968  CG  PRO C 100      11.666  10.546  21.457  1.00 82.07           C  
ATOM   1969  CD  PRO C 100      12.104   9.914  22.747  1.00 82.07           C  
ATOM   1970  N   LEU C 101       9.545  13.289  24.355  1.00 86.82           N  
ATOM   1971  CA  LEU C 101       8.208  13.604  24.846  1.00 86.82           C  
ATOM   1972  C   LEU C 101       7.243  13.828  23.687  1.00 86.82           C  
ATOM   1973  CB  LEU C 101       8.245  14.845  25.742  1.00 86.82           C  
ATOM   1974  O   LEU C 101       7.664  14.170  22.580  1.00 86.82           O  
ATOM   1975  CG  LEU C 101       9.028  14.715  27.049  1.00 86.82           C  
ATOM   1976  CD1 LEU C 101       9.197  16.082  27.704  1.00 86.82           C  
ATOM   1977  CD2 LEU C 101       8.330  13.745  27.996  1.00 86.82           C  
ATOM   1978  N   PRO C 102       5.942  13.525  23.890  1.00 85.07           N  
ATOM   1979  CA  PRO C 102       4.946  13.816  22.857  1.00 85.07           C  
ATOM   1980  C   PRO C 102       4.891  15.297  22.491  1.00 85.07           C  
ATOM   1981  CB  PRO C 102       3.631  13.362  23.497  1.00 85.07           C  
ATOM   1982  O   PRO C 102       5.012  16.158  23.366  1.00 85.07           O  
ATOM   1983  CG  PRO C 102       4.043  12.492  24.640  1.00 85.07           C  
ATOM   1984  CD  PRO C 102       5.453  12.842  25.022  1.00 85.07           C  
ATOM   1985  N   ALA C 103       4.866  15.515  21.194  1.00 85.76           N  
ATOM   1986  CA  ALA C 103       4.745  16.895  20.731  1.00 85.76           C  
ATOM   1987  C   ALA C 103       3.413  17.503  21.161  1.00 85.76           C  
ATOM   1988  CB  ALA C 103       4.892  16.962  19.213  1.00 85.76           C  
ATOM   1989  O   ALA C 103       2.369  16.852  21.071  1.00 85.76           O  
ATOM   1990  N   GLN C 104       3.472  18.688  21.711  1.00 87.85           N  
ATOM   1991  CA  GLN C 104       2.265  19.423  22.076  1.00 87.85           C  
ATOM   1992  C   GLN C 104       1.952  20.509  21.052  1.00 87.85           C  
ATOM   1993  CB  GLN C 104       2.412  20.040  23.468  1.00 87.85           C  
ATOM   1994  O   GLN C 104       0.787  20.856  20.843  1.00 87.85           O  
ATOM   1995  CG  GLN C 104       2.128  19.067  24.605  1.00 87.85           C  
ATOM   1996  CD  GLN C 104       2.120  19.740  25.965  1.00 87.85           C  
ATOM   1997  NE2 GLN C 104       1.504  19.089  26.945  1.00 87.85           N  
ATOM   1998  OE1 GLN C 104       2.663  20.837  26.133  1.00 87.85           O  
ATOM   1999  N   LYS C 105       3.035  21.034  20.452  1.00 90.06           N  
ATOM   2000  CA  LYS C 105       2.921  22.040  19.401  1.00 90.06           C  
ATOM   2001  C   LYS C 105       3.729  21.643  18.169  1.00 90.06           C  
ATOM   2002  CB  LYS C 105       3.382  23.406  19.912  1.00 90.06           C  
ATOM   2003  O   LYS C 105       4.694  20.882  18.272  1.00 90.06           O  
ATOM   2004  CG  LYS C 105       2.586  23.923  21.101  1.00 90.06           C  
ATOM   2005  CD  LYS C 105       1.264  24.538  20.664  1.00 90.06           C  
ATOM   2006  CE  LYS C 105       0.562  25.238  21.820  1.00 90.06           C  
ATOM   2007  NZ  LYS C 105      -0.704  25.899  21.382  1.00 90.06           N  
ATOM   2008  N   VAL C 106       3.280  22.118  16.985  1.00 84.07           N  
ATOM   2009  CA  VAL C 106       4.005  21.892  15.739  1.00 84.07           C  
ATOM   2010  C   VAL C 106       4.185  23.215  14.998  1.00 84.07           C  
ATOM   2011  CB  VAL C 106       3.278  20.870  14.836  1.00 84.07           C  
ATOM   2012  O   VAL C 106       3.243  24.003  14.884  1.00 84.07           O  
ATOM   2013  CG1 VAL C 106       4.049  20.656  13.534  1.00 84.07           C  
ATOM   2014  CG2 VAL C 106       3.091  19.546  15.574  1.00 84.07           C  
ATOM   2015  N   CYS C 107       5.423  23.482  14.638  1.00 83.77           N  
ATOM   2016  CA  CYS C 107       5.643  24.602  13.730  1.00 83.77           C  
ATOM   2017  C   CYS C 107       5.419  24.183  12.282  1.00 83.77           C  
ATOM   2018  CB  CYS C 107       7.058  25.156  13.896  1.00 83.77           C  
ATOM   2019  O   CYS C 107       6.235  23.461  11.706  1.00 83.77           O  
ATOM   2020  SG  CYS C 107       7.380  26.635  12.911  1.00 83.77           S  
ATOM   2021  N   LEU C 108       4.381  24.671  11.662  1.00 79.33           N  
ATOM   2022  CA  LEU C 108       3.977  24.259  10.322  1.00 79.33           C  
ATOM   2023  C   LEU C 108       5.007  24.694   9.286  1.00 79.33           C  
ATOM   2024  CB  LEU C 108       2.606  24.843   9.972  1.00 79.33           C  
ATOM   2025  O   LEU C 108       5.304  23.950   8.349  1.00 79.33           O  
ATOM   2026  CG  LEU C 108       1.409  24.264  10.730  1.00 79.33           C  
ATOM   2027  CD1 LEU C 108       0.116  24.922  10.260  1.00 79.33           C  
ATOM   2028  CD2 LEU C 108       1.342  22.752  10.548  1.00 79.33           C  
ATOM   2029  N   ARG C 109       5.603  25.813   9.443  1.00 78.40           N  
ATOM   2030  CA  ARG C 109       6.525  26.356   8.451  1.00 78.40           C  
ATOM   2031  C   ARG C 109       7.891  25.685   8.548  1.00 78.40           C  
ATOM   2032  CB  ARG C 109       6.672  27.869   8.625  1.00 78.40           C  
ATOM   2033  O   ARG C 109       8.583  25.525   7.541  1.00 78.40           O  
ATOM   2034  CG  ARG C 109       5.462  28.663   8.158  1.00 78.40           C  
ATOM   2035  CD  ARG C 109       5.603  30.145   8.475  1.00 78.40           C  
ATOM   2036  NE  ARG C 109       4.370  30.876   8.194  1.00 78.40           N  
ATOM   2037  NH1 ARG C 109       4.933  32.723   9.462  1.00 78.40           N  
ATOM   2038  NH2 ARG C 109       2.930  32.658   8.350  1.00 78.40           N  
ATOM   2039  CZ  ARG C 109       4.081  32.084   8.669  1.00 78.40           C  
ATOM   2040  N   CYS C 110       8.210  25.182   9.679  1.00 76.71           N  
ATOM   2041  CA  CYS C 110       9.490  24.515   9.889  1.00 76.71           C  
ATOM   2042  C   CYS C 110       9.316  23.001   9.927  1.00 76.71           C  
ATOM   2043  CB  CYS C 110      10.139  24.996  11.186  1.00 76.71           C  
ATOM   2044  O   CYS C 110      10.296  22.262  10.039  1.00 76.71           O  
ATOM   2045  SG  CYS C 110      10.463  26.772  11.223  1.00 76.71           S  
ATOM   2046  N   GLU C 111       8.046  22.612   9.890  1.00 77.19           N  
ATOM   2047  CA  GLU C 111       7.728  21.191   9.998  1.00 77.19           C  
ATOM   2048  C   GLU C 111       8.423  20.560  11.201  1.00 77.19           C  
ATOM   2049  CB  GLU C 111       8.122  20.452   8.716  1.00 77.19           C  
ATOM   2050  O   GLU C 111       9.081  19.525  11.073  1.00 77.19           O  
ATOM   2051  CG  GLU C 111       7.362  20.915   7.482  1.00 77.19           C  
ATOM   2052  CD  GLU C 111       7.792  20.201   6.210  1.00 77.19           C  
ATOM   2053  OE1 GLU C 111       7.531  20.724   5.103  1.00 77.19           O  
ATOM   2054  OE2 GLU C 111       8.393  19.109   6.322  1.00 77.19           O  
ATOM   2055  N   ALA C 112       8.240  21.152  12.326  1.00 81.93           N  
ATOM   2056  CA  ALA C 112       8.962  20.714  13.518  1.00 81.93           C  
ATOM   2057  C   ALA C 112       8.009  20.508  14.691  1.00 81.93           C  
ATOM   2058  CB  ALA C 112      10.044  21.726  13.886  1.00 81.93           C  
ATOM   2059  O   ALA C 112       7.562  21.475  15.313  1.00 81.93           O  
ATOM   2060  N   PRO C 113       7.690  19.217  14.997  1.00 85.00           N  
ATOM   2061  CA  PRO C 113       6.935  18.968  16.227  1.00 85.00           C  
ATOM   2062  C   PRO C 113       7.747  19.262  17.487  1.00 85.00           C  
ATOM   2063  CB  PRO C 113       6.590  17.480  16.134  1.00 85.00           C  
ATOM   2064  O   PRO C 113       8.911  18.864  17.582  1.00 85.00           O  
ATOM   2065  CG  PRO C 113       7.443  16.959  15.022  1.00 85.00           C  
ATOM   2066  CD  PRO C 113       8.071  18.126  14.316  1.00 85.00           C  
ATOM   2067  N   CYS C 114       7.171  20.012  18.494  1.00 89.52           N  
ATOM   2068  CA  CYS C 114       7.871  20.417  19.707  1.00 89.52           C  
ATOM   2069  C   CYS C 114       7.069  20.047  20.949  1.00 89.52           C  
ATOM   2070  CB  CYS C 114       8.141  21.922  19.693  1.00 89.52           C  
ATOM   2071  O   CYS C 114       5.843  20.166  20.960  1.00 89.52           O  
ATOM   2072  SG  CYS C 114       9.027  22.488  18.225  1.00 89.52           S  
ATOM   2073  N   CYS C 115       7.770  19.482  21.957  1.00 90.22           N  
ATOM   2074  CA  CYS C 115       7.149  19.345  23.270  1.00 90.22           C  
ATOM   2075  C   CYS C 115       7.016  20.700  23.955  1.00 90.22           C  
ATOM   2076  CB  CYS C 115       7.961  18.396  24.151  1.00 90.22           C  
ATOM   2077  O   CYS C 115       7.535  21.703  23.462  1.00 90.22           O  
ATOM   2078  SG  CYS C 115       9.575  19.050  24.631  1.00 90.22           S  
ATOM   2079  N   GLN C 116       6.259  20.675  25.036  1.00 91.73           N  
ATOM   2080  CA  GLN C 116       6.013  21.925  25.747  1.00 91.73           C  
ATOM   2081  C   GLN C 116       7.323  22.591  26.158  1.00 91.73           C  
ATOM   2082  CB  GLN C 116       5.140  21.679  26.979  1.00 91.73           C  
ATOM   2083  O   GLN C 116       7.452  23.815  26.087  1.00 91.73           O  
ATOM   2084  CG  GLN C 116       4.715  22.953  27.696  1.00 91.73           C  
ATOM   2085  CD  GLN C 116       3.816  23.832  26.847  1.00 91.73           C  
ATOM   2086  NE2 GLN C 116       3.872  25.139  27.080  1.00 91.73           N  
ATOM   2087  OE1 GLN C 116       3.077  23.341  25.988  1.00 91.73           O  
ATOM   2088  N   SER C 117       8.319  21.793  26.546  1.00 89.92           N  
ATOM   2089  CA  SER C 117       9.576  22.319  27.069  1.00 89.92           C  
ATOM   2090  C   SER C 117      10.463  22.848  25.946  1.00 89.92           C  
ATOM   2091  CB  SER C 117      10.323  21.242  27.855  1.00 89.92           C  
ATOM   2092  O   SER C 117      11.374  23.643  26.190  1.00 89.92           O  
ATOM   2093  OG  SER C 117      10.166  19.973  27.244  1.00 89.92           O  
ATOM   2094  N   HIS C 118      10.163  22.472  24.721  1.00 92.39           N  
ATOM   2095  CA  HIS C 118      11.080  22.818  23.641  1.00 92.39           C  
ATOM   2096  C   HIS C 118      10.441  23.806  22.670  1.00 92.39           C  
ATOM   2097  CB  HIS C 118      11.525  21.560  22.892  1.00 92.39           C  
ATOM   2098  O   HIS C 118      11.025  24.130  21.633  1.00 92.39           O  
ATOM   2099  CG  HIS C 118      12.594  20.788  23.598  1.00 92.39           C  
ATOM   2100  CD2 HIS C 118      13.761  21.190  24.154  1.00 92.39           C  
ATOM   2101  ND1 HIS C 118      12.523  19.426  23.793  1.00 92.39           N  
ATOM   2102  CE1 HIS C 118      13.604  19.023  24.440  1.00 92.39           C  
ATOM   2103  NE2 HIS C 118      14.371  20.074  24.671  1.00 92.39           N  
ATOM   2104  N   VAL C 119       9.286  24.319  23.012  1.00 92.98           N  
ATOM   2105  CA  VAL C 119       8.640  25.320  22.169  1.00 92.98           C  
ATOM   2106  C   VAL C 119       9.512  26.570  22.091  1.00 92.98           C  
ATOM   2107  CB  VAL C 119       7.233  25.683  22.696  1.00 92.98           C  
ATOM   2108  O   VAL C 119       9.767  27.090  21.002  1.00 92.98           O  
ATOM   2109  CG1 VAL C 119       6.709  26.944  22.011  1.00 92.98           C  
ATOM   2110  CG2 VAL C 119       6.268  24.517  22.487  1.00 92.98           C  
ATOM   2111  N   GLN C 120      10.008  27.006  23.267  1.00 91.40           N  
ATOM   2112  CA  GLN C 120      10.845  28.201  23.315  1.00 91.40           C  
ATOM   2113  C   GLN C 120      12.162  27.980  22.576  1.00 91.40           C  
ATOM   2114  CB  GLN C 120      11.118  28.607  24.764  1.00 91.40           C  
ATOM   2115  O   GLN C 120      12.650  28.877  21.886  1.00 91.40           O  
ATOM   2116  CG  GLN C 120       9.942  29.299  25.441  1.00 91.40           C  
ATOM   2117  CD  GLN C 120       9.559  30.602  24.765  1.00 91.40           C  
ATOM   2118  NE2 GLN C 120       8.702  31.379  25.418  1.00 91.40           N  
ATOM   2119  OE1 GLN C 120      10.030  30.908  23.665  1.00 91.40           O  
ATOM   2120  N   THR C 121      12.705  26.798  22.788  1.00 89.78           N  
ATOM   2121  CA  THR C 121      13.932  26.444  22.084  1.00 89.78           C  
ATOM   2122  C   THR C 121      13.756  26.605  20.576  1.00 89.78           C  
ATOM   2123  CB  THR C 121      14.362  25.000  22.401  1.00 89.78           C  
ATOM   2124  O   THR C 121      14.615  27.179  19.904  1.00 89.78           O  
ATOM   2125  CG2 THR C 121      15.672  24.650  21.703  1.00 89.78           C  
ATOM   2126  OG1 THR C 121      14.536  24.860  23.817  1.00 89.78           O  
ATOM   2127  N   HIS C 122      12.631  26.133  20.005  1.00 90.92           N  
ATOM   2128  CA  HIS C 122      12.357  26.246  18.577  1.00 90.92           C  
ATOM   2129  C   HIS C 122      12.207  27.705  18.159  1.00 90.92           C  
ATOM   2130  CB  HIS C 122      11.096  25.462  18.209  1.00 90.92           C  
ATOM   2131  O   HIS C 122      12.740  28.117  17.126  1.00 90.92           O  
ATOM   2132  CG  HIS C 122      10.690  25.616  16.778  1.00 90.92           C  
ATOM   2133  CD2 HIS C 122       9.563  26.123  16.224  1.00 90.92           C  
ATOM   2134  ND1 HIS C 122      11.491  25.219  15.730  1.00 90.92           N  
ATOM   2135  CE1 HIS C 122      10.873  25.476  14.589  1.00 90.92           C  
ATOM   2136  NE2 HIS C 122       9.701  26.025  14.861  1.00 90.92           N  
ATOM   2137  N   LEU C 123      11.546  28.484  18.988  1.00 89.16           N  
ATOM   2138  CA  LEU C 123      11.273  29.879  18.660  1.00 89.16           C  
ATOM   2139  C   LEU C 123      12.565  30.686  18.597  1.00 89.16           C  
ATOM   2140  CB  LEU C 123      10.321  30.496  19.689  1.00 89.16           C  
ATOM   2141  O   LEU C 123      12.619  31.731  17.945  1.00 89.16           O  
ATOM   2142  CG  LEU C 123       8.859  30.056  19.609  1.00 89.16           C  
ATOM   2143  CD1 LEU C 123       8.061  30.657  20.761  1.00 89.16           C  
ATOM   2144  CD2 LEU C 123       8.253  30.455  18.267  1.00 89.16           C  
ATOM   2145  N   GLN C 124      13.559  30.215  19.306  1.00 88.04           N  
ATOM   2146  CA  GLN C 124      14.842  30.909  19.331  1.00 88.04           C  
ATOM   2147  C   GLN C 124      15.692  30.537  18.119  1.00 88.04           C  
ATOM   2148  CB  GLN C 124      15.599  30.592  20.621  1.00 88.04           C  
ATOM   2149  O   GLN C 124      16.669  31.221  17.806  1.00 88.04           O  
ATOM   2150  CG  GLN C 124      14.979  31.211  21.866  1.00 88.04           C  
ATOM   2151  CD  GLN C 124      15.676  30.782  23.144  1.00 88.04           C  
ATOM   2152  NE2 GLN C 124      15.125  31.186  24.284  1.00 88.04           N  
ATOM   2153  OE1 GLN C 124      16.700  30.093  23.107  1.00 88.04           O  
ATOM   2154  N   GLN C 125      15.311  29.593  17.447  1.00 87.43           N  
ATOM   2155  CA  GLN C 125      16.010  29.178  16.235  1.00 87.43           C  
ATOM   2156  C   GLN C 125      15.617  30.053  15.048  1.00 87.43           C  
ATOM   2157  CB  GLN C 125      15.721  27.709  15.924  1.00 87.43           C  
ATOM   2158  O   GLN C 125      14.523  30.620  15.023  1.00 87.43           O  
ATOM   2159  CG  GLN C 125      16.254  26.742  16.972  1.00 87.43           C  
ATOM   2160  CD  GLN C 125      17.770  26.688  17.002  1.00 87.43           C  
ATOM   2161  NE2 GLN C 125      18.350  26.972  18.164  1.00 87.43           N  
ATOM   2162  OE1 GLN C 125      18.415  26.392  15.991  1.00 87.43           O  
ATOM   2163  N   PRO C 126      16.537  30.244  14.119  1.00 82.87           N  
ATOM   2164  CA  PRO C 126      16.180  31.014  12.925  1.00 82.87           C  
ATOM   2165  C   PRO C 126      15.000  30.411  12.166  1.00 82.87           C  
ATOM   2166  CB  PRO C 126      17.455  30.965  12.080  1.00 82.87           C  
ATOM   2167  O   PRO C 126      14.844  29.188  12.129  1.00 82.87           O  
ATOM   2168  CG  PRO C 126      18.460  30.272  12.944  1.00 82.87           C  
ATOM   2169  CD  PRO C 126      17.756  29.738  14.158  1.00 82.87           C  
ATOM   2170  N   SER C 127      13.973  31.190  11.804  1.00 75.87           N  
ATOM   2171  CA  SER C 127      12.800  30.764  11.049  1.00 75.87           C  
ATOM   2172  C   SER C 127      12.912  31.162   9.581  1.00 75.87           C  
ATOM   2173  CB  SER C 127      11.528  31.361  11.652  1.00 75.87           C  
ATOM   2174  O   SER C 127      13.859  31.847   9.189  1.00 75.87           O  
ATOM   2175  OG  SER C 127      10.558  31.599  10.647  1.00 75.87           O  
ATOM   2176  N   THR C 128      12.043  30.674   8.760  1.00 67.70           N  
ATOM   2177  CA  THR C 128      11.915  31.137   7.383  1.00 67.70           C  
ATOM   2178  C   THR C 128      11.573  32.623   7.341  1.00 67.70           C  
ATOM   2179  CB  THR C 128      10.839  30.339   6.623  1.00 67.70           C  
ATOM   2180  O   THR C 128      11.392  33.253   8.385  1.00 67.70           O  
ATOM   2181  CG2 THR C 128      11.174  28.851   6.596  1.00 67.70           C  
ATOM   2182  OG1 THR C 128       9.573  30.520   7.269  1.00 67.70           O  
ATOM   2183  N   ALA C 129      11.677  33.181   6.030  1.00 67.70           N  
ATOM   2184  CA  ALA C 129      11.337  34.589   5.838  1.00 67.70           C  
ATOM   2185  C   ALA C 129       9.960  34.904   6.417  1.00 67.70           C  
ATOM   2186  CB  ALA C 129      11.383  34.951   4.356  1.00 67.70           C  
ATOM   2187  O   ALA C 129       9.704  36.032   6.847  1.00 67.70           O  
ATOM   2188  N   ARG C 130       9.127  33.912   6.590  1.00 74.46           N  
ATOM   2189  CA  ARG C 130       7.751  34.122   7.029  1.00 74.46           C  
ATOM   2190  C   ARG C 130       7.616  33.904   8.533  1.00 74.46           C  
ATOM   2191  CB  ARG C 130       6.798  33.190   6.277  1.00 74.46           C  
ATOM   2192  O   ARG C 130       6.542  34.107   9.101  1.00 74.46           O  
ATOM   2193  CG  ARG C 130       6.609  33.553   4.813  1.00 74.46           C  
ATOM   2194  CD  ARG C 130       5.479  32.757   4.176  1.00 74.46           C  
ATOM   2195  NE  ARG C 130       5.556  32.784   2.718  1.00 74.46           N  
ATOM   2196  NH1 ARG C 130       3.878  31.230   2.394  1.00 74.46           N  
ATOM   2197  NH2 ARG C 130       4.948  32.160   0.593  1.00 74.46           N  
ATOM   2198  CZ  ARG C 130       4.794  32.058   1.905  1.00 74.46           C  
ATOM   2199  N   GLY C 131       8.707  33.607   9.308  1.00 81.61           N  
ATOM   2200  CA  GLY C 131       8.684  33.401  10.747  1.00 81.61           C  
ATOM   2201  C   GLY C 131       8.177  32.028  11.145  1.00 81.61           C  
ATOM   2202  O   GLY C 131       7.993  31.157  10.293  1.00 81.61           O  
ATOM   2203  N   HIS C 132       8.127  31.723  12.431  1.00 87.42           N  
ATOM   2204  CA  HIS C 132       7.590  30.482  12.979  1.00 87.42           C  
ATOM   2205  C   HIS C 132       6.069  30.535  13.074  1.00 87.42           C  
ATOM   2206  CB  HIS C 132       8.193  30.198  14.356  1.00 87.42           C  
ATOM   2207  O   HIS C 132       5.498  31.586  13.371  1.00 87.42           O  
ATOM   2208  CG  HIS C 132       9.682  30.063  14.342  1.00 87.42           C  
ATOM   2209  CD2 HIS C 132      10.650  30.832  14.895  1.00 87.42           C  
ATOM   2210  ND1 HIS C 132      10.330  29.032  13.695  1.00 87.42           N  
ATOM   2211  CE1 HIS C 132      11.636  29.174  13.853  1.00 87.42           C  
ATOM   2212  NE2 HIS C 132      11.856  30.258  14.577  1.00 87.42           N  
ATOM   2213  N   LEU C 133       5.431  29.431  12.622  1.00 85.90           N  
ATOM   2214  CA  LEU C 133       3.990  29.279  12.795  1.00 85.90           C  
ATOM   2215  C   LEU C 133       3.670  28.036  13.618  1.00 85.90           C  
ATOM   2216  CB  LEU C 133       3.292  29.199  11.435  1.00 85.90           C  
ATOM   2217  O   LEU C 133       3.515  26.944  13.066  1.00 85.90           O  
ATOM   2218  CG  LEU C 133       1.766  29.105  11.461  1.00 85.90           C  
ATOM   2219  CD1 LEU C 133       1.169  30.351  12.108  1.00 85.90           C  
ATOM   2220  CD2 LEU C 133       1.218  28.914  10.051  1.00 85.90           C  
ATOM   2221  N   LEU C 134       3.479  28.280  14.952  1.00 86.84           N  
ATOM   2222  CA  LEU C 134       3.240  27.169  15.866  1.00 86.84           C  
ATOM   2223  C   LEU C 134       1.746  26.920  16.041  1.00 86.84           C  
ATOM   2224  CB  LEU C 134       3.887  27.445  17.226  1.00 86.84           C  
ATOM   2225  O   LEU C 134       0.976  27.862  16.245  1.00 86.84           O  
ATOM   2226  CG  LEU C 134       5.407  27.297  17.296  1.00 86.84           C  
ATOM   2227  CD1 LEU C 134       5.950  27.982  18.546  1.00 86.84           C  
ATOM   2228  CD2 LEU C 134       5.803  25.824  17.273  1.00 86.84           C  
ATOM   2229  N   VAL C 135       1.312  25.677  15.882  1.00 84.44           N  
ATOM   2230  CA  VAL C 135      -0.073  25.271  16.097  1.00 84.44           C  
ATOM   2231  C   VAL C 135      -0.118  24.062  17.030  1.00 84.44           C  
ATOM   2232  CB  VAL C 135      -0.782  24.942  14.764  1.00 84.44           C  
ATOM   2233  O   VAL C 135       0.894  23.387  17.230  1.00 84.44           O  
ATOM   2234  CG1 VAL C 135      -0.852  26.179  13.870  1.00 84.44           C  
ATOM   2235  CG2 VAL C 135      -0.065  23.800  14.047  1.00 84.44           C  
ATOM   2236  N   GLU C 136      -1.310  23.840  17.653  1.00 84.64           N  
ATOM   2237  CA  GLU C 136      -1.462  22.666  18.507  1.00 84.64           C  
ATOM   2238  C   GLU C 136      -1.306  21.376  17.706  1.00 84.64           C  
ATOM   2239  CB  GLU C 136      -2.821  22.686  19.212  1.00 84.64           C  
ATOM   2240  O   GLU C 136      -1.787  21.280  16.575  1.00 84.64           O  
ATOM   2241  CG  GLU C 136      -3.000  23.857  20.168  1.00 84.64           C  
ATOM   2242  CD  GLU C 136      -2.064  23.804  21.364  1.00 84.64           C  
ATOM   2243  OE1 GLU C 136      -1.338  24.794  21.612  1.00 84.64           O  
ATOM   2244  OE2 GLU C 136      -2.055  22.763  22.060  1.00 84.64           O  
ATOM   2245  N   ALA C 137      -0.544  20.519  18.302  1.00 80.35           N  
ATOM   2246  CA  ALA C 137      -0.308  19.239  17.639  1.00 80.35           C  
ATOM   2247  C   ALA C 137      -1.625  18.560  17.274  1.00 80.35           C  
ATOM   2248  CB  ALA C 137       0.529  18.325  18.530  1.00 80.35           C  
ATOM   2249  O   ALA C 137      -1.741  17.951  16.208  1.00 80.35           O  
ATOM   2250  N   ASP C 138      -2.577  18.748  18.104  1.00 76.02           N  
ATOM   2251  CA  ASP C 138      -3.877  18.121  17.885  1.00 76.02           C  
ATOM   2252  C   ASP C 138      -4.578  18.720  16.668  1.00 76.02           C  
ATOM   2253  CB  ASP C 138      -4.759  18.269  19.126  1.00 76.02           C  
ATOM   2254  O   ASP C 138      -5.370  18.046  16.007  1.00 76.02           O  
ATOM   2255  CG  ASP C 138      -4.402  17.286  20.228  1.00 76.02           C  
ATOM   2256  OD1 ASP C 138      -3.668  16.311  19.961  1.00 76.02           O  
ATOM   2257  OD2 ASP C 138      -4.862  17.488  21.373  1.00 76.02           O  
ATOM   2258  N   ASP C 139      -4.289  19.932  16.342  1.00 74.02           N  
ATOM   2259  CA  ASP C 139      -4.914  20.611  15.211  1.00 74.02           C  
ATOM   2260  C   ASP C 139      -4.314  20.141  13.888  1.00 74.02           C  
ATOM   2261  CB  ASP C 139      -4.766  22.128  15.346  1.00 74.02           C  
ATOM   2262  O   ASP C 139      -4.965  20.214  12.844  1.00 74.02           O  
ATOM   2263  CG  ASP C 139      -5.593  22.705  16.482  1.00 74.02           C  
ATOM   2264  OD1 ASP C 139      -6.708  22.204  16.741  1.00 74.02           O  
ATOM   2265  OD2 ASP C 139      -5.126  23.672  17.122  1.00 74.02           O  
ATOM   2266  N   VAL C 140      -3.085  19.741  13.970  1.00 69.22           N  
ATOM   2267  CA  VAL C 140      -2.379  19.319  12.765  1.00 69.22           C  
ATOM   2268  C   VAL C 140      -2.634  17.836  12.508  1.00 69.22           C  
ATOM   2269  CB  VAL C 140      -0.861  19.587  12.874  1.00 69.22           C  
ATOM   2270  O   VAL C 140      -2.551  17.373  11.368  1.00 69.22           O  
ATOM   2271  CG1 VAL C 140      -0.136  19.106  11.618  1.00 69.22           C  
ATOM   2272  CG2 VAL C 140      -0.598  21.073  13.110  1.00 69.22           C  
ATOM   2273  N   ARG C 141      -2.961  17.187  13.550  1.00 62.57           N  
ATOM   2274  CA  ARG C 141      -3.111  15.737  13.490  1.00 62.57           C  
ATOM   2275  C   ARG C 141      -4.193  15.340  12.491  1.00 62.57           C  
ATOM   2276  CB  ARG C 141      -3.441  15.172  14.873  1.00 62.57           C  
ATOM   2277  O   ARG C 141      -4.076  14.315  11.816  1.00 62.57           O  
ATOM   2278  CG  ARG C 141      -2.217  14.817  15.702  1.00 62.57           C  
ATOM   2279  CD  ARG C 141      -2.601  14.172  17.026  1.00 62.57           C  
ATOM   2280  NE  ARG C 141      -2.318  15.053  18.156  1.00 62.57           N  
ATOM   2281  NH1 ARG C 141      -1.180  13.458  19.380  1.00 62.57           N  
ATOM   2282  NH2 ARG C 141      -1.449  15.575  20.217  1.00 62.57           N  
ATOM   2283  CZ  ARG C 141      -1.649  14.693  19.248  1.00 62.57           C  
ATOM   2284  N   ALA C 142      -5.141  16.278  12.365  1.00 57.59           N  
ATOM   2285  CA  ALA C 142      -6.229  15.986  11.436  1.00 57.59           C  
ATOM   2286  C   ALA C 142      -5.755  16.079   9.988  1.00 57.59           C  
ATOM   2287  CB  ALA C 142      -7.399  16.939  11.671  1.00 57.59           C  
ATOM   2288  O   ALA C 142      -6.356  15.483   9.092  1.00 57.59           O  
ATOM   2289  N   TRP C 143      -4.650  16.795   9.889  1.00 56.67           N  
ATOM   2290  CA  TRP C 143      -4.145  16.998   8.535  1.00 56.67           C  
ATOM   2291  C   TRP C 143      -2.930  16.114   8.269  1.00 56.67           C  
ATOM   2292  CB  TRP C 143      -3.780  18.468   8.311  1.00 56.67           C  
ATOM   2293  O   TRP C 143      -2.390  16.108   7.160  1.00 56.67           O  
ATOM   2294  CG  TRP C 143      -4.963  19.387   8.259  1.00 56.67           C  
ATOM   2295  CD1 TRP C 143      -5.640  19.921   9.320  1.00 56.67           C  
ATOM   2296  CD2 TRP C 143      -5.613  19.877   7.081  1.00 56.67           C  
ATOM   2297  CE2 TRP C 143      -6.677  20.704   7.504  1.00 56.67           C  
ATOM   2298  CE3 TRP C 143      -5.398  19.697   5.708  1.00 56.67           C  
ATOM   2299  NE1 TRP C 143      -6.671  20.715   8.873  1.00 56.67           N  
ATOM   2300  CH2 TRP C 143      -7.291  21.158   5.264  1.00 56.67           C  
ATOM   2301  CZ2 TRP C 143      -7.524  21.351   6.601  1.00 56.67           C  
ATOM   2302  CZ3 TRP C 143      -6.242  20.341   4.811  1.00 56.67           C  
ATOM   2303  N   SER C 144      -2.519  15.564   9.460  1.00 53.12           N  
ATOM   2304  CA  SER C 144      -1.391  14.647   9.336  1.00 53.12           C  
ATOM   2305  C   SER C 144      -1.862  13.226   9.048  1.00 53.12           C  
ATOM   2306  CB  SER C 144      -0.544  14.664  10.610  1.00 53.12           C  
ATOM   2307  O   SER C 144      -2.965  12.841   9.439  1.00 53.12           O  
ATOM   2308  OG  SER C 144      -0.194  15.991  10.964  1.00 53.12           O  
ATOM   2309  N   CYS C 145      -1.437  12.544   8.051  1.00 50.07           N  
ATOM   2310  CA  CYS C 145      -1.803  11.154   7.802  1.00 50.07           C  
ATOM   2311  C   CYS C 145      -1.408  10.268   8.977  1.00 50.07           C  
ATOM   2312  CB  CYS C 145      -1.141  10.645   6.523  1.00 50.07           C  
ATOM   2313  O   CYS C 145      -0.243  10.243   9.378  1.00 50.07           O  
ATOM   2314  SG  CYS C 145      -1.597   8.952   6.090  1.00 50.07           S  
ATOM   2315  N   PRO C 146      -2.308   9.915   9.897  1.00 46.14           N  
ATOM   2316  CA  PRO C 146      -1.985   9.051  11.035  1.00 46.14           C  
ATOM   2317  C   PRO C 146      -0.952   7.981  10.689  1.00 46.14           C  
ATOM   2318  CB  PRO C 146      -3.332   8.415  11.388  1.00 46.14           C  
ATOM   2319  O   PRO C 146      -0.178   7.563  11.554  1.00 46.14           O  
ATOM   2320  CG  PRO C 146      -4.312   9.058  10.460  1.00 46.14           C  
ATOM   2321  CD  PRO C 146      -3.562   9.961   9.524  1.00 46.14           C  
ATOM   2322  N   GLN C 147      -0.915   7.480   9.536  1.00 42.23           N  
ATOM   2323  CA  GLN C 147      -0.059   6.372   9.124  1.00 42.23           C  
ATOM   2324  C   GLN C 147       1.354   6.857   8.809  1.00 42.23           C  
ATOM   2325  CB  GLN C 147      -0.652   5.658   7.908  1.00 42.23           C  
ATOM   2326  O   GLN C 147       2.312   6.086   8.889  1.00 42.23           O  
ATOM   2327  CG  GLN C 147      -1.815   4.736   8.244  1.00 42.23           C  
ATOM   2328  CD  GLN C 147      -2.373   4.026   7.024  1.00 42.23           C  
ATOM   2329  NE2 GLN C 147      -3.041   2.899   7.247  1.00 42.23           N  
ATOM   2330  OE1 GLN C 147      -2.205   4.487   5.891  1.00 42.23           O  
ATOM   2331  N   HIS C 148       1.562   7.983   8.364  1.00 43.01           N  
ATOM   2332  CA  HIS C 148       2.885   8.445   7.956  1.00 43.01           C  
ATOM   2333  C   HIS C 148       3.674   8.978   9.147  1.00 43.01           C  
ATOM   2334  CB  HIS C 148       2.766   9.525   6.879  1.00 43.01           C  
ATOM   2335  O   HIS C 148       4.904   8.897   9.168  1.00 43.01           O  
ATOM   2336  CG  HIS C 148       2.802   8.987   5.484  1.00 43.01           C  
ATOM   2337  CD2 HIS C 148       3.844   8.716   4.662  1.00 43.01           C  
ATOM   2338  ND1 HIS C 148       1.662   8.667   4.780  1.00 43.01           N  
ATOM   2339  CE1 HIS C 148       2.001   8.221   3.582  1.00 43.01           C  
ATOM   2340  NE2 HIS C 148       3.320   8.240   3.486  1.00 43.01           N  
ATOM   2341  N   ASN C 149       3.101   9.510  10.229  1.00 40.58           N  
ATOM   2342  CA  ASN C 149       3.890  10.081  11.316  1.00 40.58           C  
ATOM   2343  C   ASN C 149       4.225   9.034  12.374  1.00 40.58           C  
ATOM   2344  CB  ASN C 149       3.153  11.261  11.952  1.00 40.58           C  
ATOM   2345  O   ASN C 149       4.685   9.374  13.466  1.00 40.58           O  
ATOM   2346  CG  ASN C 149       3.255  12.527  11.125  1.00 40.58           C  
ATOM   2347  ND2 ASN C 149       2.374  13.484  11.393  1.00 40.58           N  
ATOM   2348  OD1 ASN C 149       4.118  12.645  10.251  1.00 40.58           O  
ATOM   2349  N   ALA C 150       3.998   7.700  12.026  1.00 35.54           N  
ATOM   2350  CA  ALA C 150       4.507   6.715  12.976  1.00 35.54           C  
ATOM   2351  C   ALA C 150       5.983   6.419  12.722  1.00 35.54           C  
ATOM   2352  CB  ALA C 150       3.689   5.428  12.898  1.00 35.54           C  
ATOM   2353  O   ALA C 150       6.410   6.299  11.571  1.00 35.54           O  
TER    2354      ALA C 150                                                      
ENDMDL                                                                          
END                                                                             
