# Supplementary material for: Structure and activation of the RING E3 ubiquitin ligase TRIM72 on the membrane
Source: Nat Struct Mol Biol. 2023 Sep 28;30(11):1695–706. doi: 10.1038/s41594-023-01111-7 (PMC10643145; doi:10.1038/s41594-023-01111-7)
Supplement: Supplementary file 5 — Predicted structures of the RING domain of 60 TRIM proteins. [file 41594_2023_1111_MOESM5_ESM.zip › R9_166_a24d3_unrelaxed_rank_1_model_2.pdb]

MODEL     1                                                                     
ATOM      1  N   MET B   1      19.993  11.116  -5.067  1.00 63.37           N  
ATOM      2  CA  MET B   1      19.743  10.867  -3.650  1.00 63.37           C  
ATOM      3  C   MET B   1      18.627  11.766  -3.129  1.00 63.37           C  
ATOM      4  CB  MET B   1      21.016  11.086  -2.832  1.00 63.37           C  
ATOM      5  O   MET B   1      17.834  11.350  -2.282  1.00 63.37           O  
ATOM      6  CG  MET B   1      21.863   9.835  -2.669  1.00 63.37           C  
ATOM      7  SD  MET B   1      23.165  10.029  -1.391  1.00 63.37           S  
ATOM      8  CE  MET B   1      24.595  10.402  -2.444  1.00 63.37           C  
ATOM      9  N   GLU B   2      18.391  12.953  -3.766  1.00 75.80           N  
ATOM     10  CA  GLU B   2      17.350  13.894  -3.363  1.00 75.80           C  
ATOM     11  C   GLU B   2      15.984  13.463  -3.889  1.00 75.80           C  
ATOM     12  CB  GLU B   2      17.682  15.305  -3.855  1.00 75.80           C  
ATOM     13  O   GLU B   2      14.971  13.621  -3.204  1.00 75.80           O  
ATOM     14  CG  GLU B   2      18.830  15.964  -3.104  1.00 75.80           C  
ATOM     15  CD  GLU B   2      19.063  17.410  -3.512  1.00 75.80           C  
ATOM     16  OE1 GLU B   2      19.910  18.088  -2.888  1.00 75.80           O  
ATOM     17  OE2 GLU B   2      18.392  17.869  -4.463  1.00 75.80           O  
ATOM     18  N   GLU B   3      16.050  12.720  -4.944  1.00 86.47           N  
ATOM     19  CA  GLU B   3      14.793  12.281  -5.544  1.00 86.47           C  
ATOM     20  C   GLU B   3      14.193  11.109  -4.772  1.00 86.47           C  
ATOM     21  CB  GLU B   3      15.003  11.894  -7.010  1.00 86.47           C  
ATOM     22  O   GLU B   3      12.977  11.041  -4.584  1.00 86.47           O  
ATOM     23  CG  GLU B   3      15.266  13.079  -7.928  1.00 86.47           C  
ATOM     24  CD  GLU B   3      15.476  12.678  -9.379  1.00 86.47           C  
ATOM     25  OE1 GLU B   3      15.766  13.562 -10.217  1.00 86.47           O  
ATOM     26  OE2 GLU B   3      15.347  11.471  -9.682  1.00 86.47           O  
ATOM     27  N   MET B   4      15.033  10.245  -4.251  1.00 89.42           N  
ATOM     28  CA  MET B   4      14.580   9.123  -3.434  1.00 89.42           C  
ATOM     29  C   MET B   4      13.977   9.613  -2.122  1.00 89.42           C  
ATOM     30  CB  MET B   4      15.736   8.161  -3.151  1.00 89.42           C  
ATOM     31  O   MET B   4      12.938   9.114  -1.686  1.00 89.42           O  
ATOM     32  CG  MET B   4      15.330   6.934  -2.351  1.00 89.42           C  
ATOM     33  SD  MET B   4      16.715   5.751  -2.129  1.00 89.42           S  
ATOM     34  CE  MET B   4      16.419   4.644  -3.536  1.00 89.42           C  
ATOM     35  N   GLU B   5      14.554  10.621  -1.542  1.00 93.78           N  
ATOM     36  CA  GLU B   5      14.077  11.160  -0.272  1.00 93.78           C  
ATOM     37  C   GLU B   5      12.674  11.744  -0.412  1.00 93.78           C  
ATOM     38  CB  GLU B   5      15.041  12.227   0.255  1.00 93.78           C  
ATOM     39  O   GLU B   5      11.825  11.547   0.460  1.00 93.78           O  
ATOM     40  CG  GLU B   5      14.755  12.660   1.686  1.00 93.78           C  
ATOM     41  CD  GLU B   5      15.851  13.532   2.278  1.00 93.78           C  
ATOM     42  OE1 GLU B   5      15.700  13.996   3.431  1.00 93.78           O  
ATOM     43  OE2 GLU B   5      16.867  13.754   1.583  1.00 93.78           O  
ATOM     44  N   GLU B   6      12.440  12.407  -1.472  1.00 94.60           N  
ATOM     45  CA  GLU B   6      11.134  13.019  -1.698  1.00 94.60           C  
ATOM     46  C   GLU B   6      10.041  11.960  -1.811  1.00 94.60           C  
ATOM     47  CB  GLU B   6      11.157  13.887  -2.958  1.00 94.60           C  
ATOM     48  O   GLU B   6       8.906  12.184  -1.384  1.00 94.60           O  
ATOM     49  CG  GLU B   6      11.920  15.193  -2.791  1.00 94.60           C  
ATOM     50  CD  GLU B   6      11.419  16.036  -1.629  1.00 94.60           C  
ATOM     51  OE1 GLU B   6      12.253  16.564  -0.859  1.00 94.60           O  
ATOM     52  OE2 GLU B   6      10.183  16.168  -1.487  1.00 94.60           O  
ATOM     53  N   GLU B   7      10.332  10.835  -2.296  1.00 95.48           N  
ATOM     54  CA  GLU B   7       9.380   9.741  -2.466  1.00 95.48           C  
ATOM     55  C   GLU B   7       8.983   9.142  -1.119  1.00 95.48           C  
ATOM     56  CB  GLU B   7       9.964   8.655  -3.373  1.00 95.48           C  
ATOM     57  O   GLU B   7       7.929   8.513  -1.000  1.00 95.48           O  
ATOM     58  CG  GLU B   7       8.924   7.693  -3.930  1.00 95.48           C  
ATOM     59  CD  GLU B   7       8.037   8.320  -4.994  1.00 95.48           C  
ATOM     60  OE1 GLU B   7       6.909   7.823  -5.213  1.00 95.48           O  
ATOM     61  OE2 GLU B   7       8.473   9.315  -5.614  1.00 95.48           O  
ATOM     62  N   LEU B   8       9.803   9.440  -0.113  1.00 97.99           N  
ATOM     63  CA  LEU B   8       9.637   8.793   1.184  1.00 97.99           C  
ATOM     64  C   LEU B   8       8.999   9.747   2.189  1.00 97.99           C  
ATOM     65  CB  LEU B   8      10.986   8.302   1.715  1.00 97.99           C  
ATOM     66  O   LEU B   8       8.930   9.443   3.382  1.00 97.99           O  
ATOM     67  CG  LEU B   8      11.739   7.305   0.833  1.00 97.99           C  
ATOM     68  CD1 LEU B   8      13.056   6.905   1.491  1.00 97.99           C  
ATOM     69  CD2 LEU B   8      10.878   6.077   0.559  1.00 97.99           C  
ATOM     70  N   LYS B   9       8.488  10.879   1.717  1.00 98.59           N  
ATOM     71  CA  LYS B   9       7.929  11.885   2.617  1.00 98.59           C  
ATOM     72  C   LYS B   9       6.410  11.952   2.491  1.00 98.59           C  
ATOM     73  CB  LYS B   9       8.540  13.258   2.333  1.00 98.59           C  
ATOM     74  O   LYS B   9       5.869  11.863   1.387  1.00 98.59           O  
ATOM     75  CG  LYS B   9       9.974  13.410   2.816  1.00 98.59           C  
ATOM     76  CD  LYS B   9      10.520  14.801   2.521  1.00 98.59           C  
ATOM     77  CE  LYS B   9      11.935  14.973   3.055  1.00 98.59           C  
ATOM     78  NZ  LYS B   9      12.493  16.318   2.724  1.00 98.59           N  
ATOM     79  N   CYS B  10       5.736  12.127   3.565  1.00 98.77           N  
ATOM     80  CA  CYS B  10       4.295  12.338   3.642  1.00 98.77           C  
ATOM     81  C   CYS B  10       3.912  13.701   3.079  1.00 98.77           C  
ATOM     82  CB  CYS B  10       3.813  12.219   5.088  1.00 98.77           C  
ATOM     83  O   CYS B  10       4.512  14.716   3.436  1.00 98.77           O  
ATOM     84  SG  CYS B  10       2.047  12.537   5.295  1.00 98.77           S  
ATOM     85  N   PRO B  11       2.924  13.746   2.173  1.00 98.43           N  
ATOM     86  CA  PRO B  11       2.526  15.018   1.567  1.00 98.43           C  
ATOM     87  C   PRO B  11       1.847  15.958   2.560  1.00 98.43           C  
ATOM     88  CB  PRO B  11       1.554  14.594   0.463  1.00 98.43           C  
ATOM     89  O   PRO B  11       1.682  17.148   2.277  1.00 98.43           O  
ATOM     90  CG  PRO B  11       0.980  13.298   0.937  1.00 98.43           C  
ATOM     91  CD  PRO B  11       2.048  12.546   1.678  1.00 98.43           C  
ATOM     92  N   VAL B  12       1.476  15.473   3.722  1.00 98.58           N  
ATOM     93  CA  VAL B  12       0.763  16.290   4.699  1.00 98.58           C  
ATOM     94  C   VAL B  12       1.755  16.889   5.694  1.00 98.58           C  
ATOM     95  CB  VAL B  12      -0.312  15.471   5.447  1.00 98.58           C  
ATOM     96  O   VAL B  12       1.836  18.111   5.839  1.00 98.58           O  
ATOM     97  CG1 VAL B  12      -1.039  16.341   6.471  1.00 98.58           C  
ATOM     98  CG2 VAL B  12      -1.305  14.864   4.456  1.00 98.58           C  
ATOM     99  N   CYS B  13       2.642  16.086   6.299  1.00 98.51           N  
ATOM    100  CA  CYS B  13       3.538  16.600   7.329  1.00 98.51           C  
ATOM    101  C   CYS B  13       4.912  16.913   6.749  1.00 98.51           C  
ATOM    102  CB  CYS B  13       3.674  15.595   8.472  1.00 98.51           C  
ATOM    103  O   CYS B  13       5.700  17.633   7.364  1.00 98.51           O  
ATOM    104  SG  CYS B  13       4.597  14.108   8.027  1.00 98.51           S  
ATOM    105  N   GLY B  14       5.250  16.461   5.645  1.00 98.02           N  
ATOM    106  CA  GLY B  14       6.499  16.780   4.972  1.00 98.02           C  
ATOM    107  C   GLY B  14       7.683  15.998   5.509  1.00 98.02           C  
ATOM    108  O   GLY B  14       8.818  16.203   5.073  1.00 98.02           O  
ATOM    109  N   SER B  15       7.465  15.045   6.442  1.00 98.18           N  
ATOM    110  CA  SER B  15       8.512  14.198   7.005  1.00 98.18           C  
ATOM    111  C   SER B  15       8.448  12.786   6.431  1.00 98.18           C  
ATOM    112  CB  SER B  15       8.396  14.143   8.529  1.00 98.18           C  
ATOM    113  O   SER B  15       7.530  12.458   5.677  1.00 98.18           O  
ATOM    114  OG  SER B  15       8.443  15.446   9.084  1.00 98.18           O  
ATOM    115  N   PHE B  16       9.451  11.982   6.724  1.00 98.53           N  
ATOM    116  CA  PHE B  16       9.371  10.576   6.344  1.00 98.53           C  
ATOM    117  C   PHE B  16       8.109   9.934   6.906  1.00 98.53           C  
ATOM    118  CB  PHE B  16      10.609   9.815   6.829  1.00 98.53           C  
ATOM    119  O   PHE B  16       7.721  10.207   8.044  1.00 98.53           O  
ATOM    120  CG  PHE B  16      11.859  10.131   6.053  1.00 98.53           C  
ATOM    121  CD1 PHE B  16      11.836  10.187   4.665  1.00 98.53           C  
ATOM    122  CD2 PHE B  16      13.057  10.371   6.712  1.00 98.53           C  
ATOM    123  CE1 PHE B  16      12.992  10.479   3.944  1.00 98.53           C  
ATOM    124  CE2 PHE B  16      14.216  10.663   5.998  1.00 98.53           C  
ATOM    125  CZ  PHE B  16      14.181  10.716   4.614  1.00 98.53           C  
ATOM    126  N   TYR B  17       7.484   9.129   6.066  1.00 98.76           N  
ATOM    127  CA  TYR B  17       6.258   8.458   6.485  1.00 98.76           C  
ATOM    128  C   TYR B  17       6.443   7.776   7.835  1.00 98.76           C  
ATOM    129  CB  TYR B  17       5.823   7.430   5.437  1.00 98.76           C  
ATOM    130  O   TYR B  17       7.493   7.186   8.101  1.00 98.76           O  
ATOM    131  CG  TYR B  17       5.182   8.043   4.215  1.00 98.76           C  
ATOM    132  CD1 TYR B  17       3.878   8.532   4.259  1.00 98.76           C  
ATOM    133  CD2 TYR B  17       5.878   8.133   3.014  1.00 98.76           C  
ATOM    134  CE1 TYR B  17       3.283   9.096   3.135  1.00 98.76           C  
ATOM    135  CE2 TYR B  17       5.293   8.695   1.884  1.00 98.76           C  
ATOM    136  OH  TYR B  17       3.414   9.731   0.839  1.00 98.76           O  
ATOM    137  CZ  TYR B  17       3.998   9.173   1.955  1.00 98.76           C  
ATOM    138  N   ARG B  18       5.494   7.917   8.700  1.00 98.54           N  
ATOM    139  CA  ARG B  18       5.312   7.131   9.916  1.00 98.54           C  
ATOM    140  C   ARG B  18       3.977   6.394   9.898  1.00 98.54           C  
ATOM    141  CB  ARG B  18       5.399   8.026  11.154  1.00 98.54           C  
ATOM    142  O   ARG B  18       2.919   7.019   9.806  1.00 98.54           O  
ATOM    143  CG  ARG B  18       6.786   8.598  11.405  1.00 98.54           C  
ATOM    144  CD  ARG B  18       6.861   9.331  12.736  1.00 98.54           C  
ATOM    145  NE  ARG B  18       8.113  10.070  12.875  1.00 98.54           N  
ATOM    146  NH1 ARG B  18       7.532  11.090  14.864  1.00 98.54           N  
ATOM    147  NH2 ARG B  18       9.573  11.510  13.909  1.00 98.54           N  
ATOM    148  CZ  ARG B  18       8.403  10.888  13.882  1.00 98.54           C  
ATOM    149  N   GLU B  19       4.020   5.186  10.005  1.00 98.09           N  
ATOM    150  CA  GLU B  19       2.826   4.351   9.913  1.00 98.09           C  
ATOM    151  C   GLU B  19       1.992   4.714   8.687  1.00 98.09           C  
ATOM    152  CB  GLU B  19       1.980   4.481  11.182  1.00 98.09           C  
ATOM    153  O   GLU B  19       0.805   5.023   8.807  1.00 98.09           O  
ATOM    154  CG  GLU B  19       2.669   3.965  12.436  1.00 98.09           C  
ATOM    155  CD  GLU B  19       1.868   4.208  13.705  1.00 98.09           C  
ATOM    156  OE1 GLU B  19       2.139   5.204  14.413  1.00 98.09           O  
ATOM    157  OE2 GLU B  19       0.961   3.396  13.994  1.00 98.09           O  
ATOM    158  N   PRO B  20       2.508   4.661   7.515  1.00 98.80           N  
ATOM    159  CA  PRO B  20       1.789   5.029   6.293  1.00 98.80           C  
ATOM    160  C   PRO B  20       0.606   4.108   6.004  1.00 98.80           C  
ATOM    161  CB  PRO B  20       2.858   4.904   5.204  1.00 98.80           C  
ATOM    162  O   PRO B  20       0.702   2.894   6.202  1.00 98.80           O  
ATOM    163  CG  PRO B  20       3.841   3.917   5.746  1.00 98.80           C  
ATOM    164  CD  PRO B  20       3.824   4.000   7.245  1.00 98.80           C  
ATOM    165  N   ILE B  21      -0.483   4.680   5.541  1.00 98.60           N  
ATOM    166  CA  ILE B  21      -1.640   3.942   5.045  1.00 98.60           C  
ATOM    167  C   ILE B  21      -1.845   4.240   3.562  1.00 98.60           C  
ATOM    168  CB  ILE B  21      -2.917   4.289   5.843  1.00 98.60           C  
ATOM    169  O   ILE B  21      -1.459   5.307   3.077  1.00 98.60           O  
ATOM    170  CG1 ILE B  21      -3.242   5.781   5.707  1.00 98.60           C  
ATOM    171  CG2 ILE B  21      -2.758   3.895   7.315  1.00 98.60           C  
ATOM    172  CD1 ILE B  21      -4.590   6.176   6.296  1.00 98.60           C  
ATOM    173  N   ILE B  22      -2.395   3.342   2.849  1.00 98.57           N  
ATOM    174  CA  ILE B  22      -2.650   3.503   1.422  1.00 98.57           C  
ATOM    175  C   ILE B  22      -4.147   3.682   1.182  1.00 98.57           C  
ATOM    176  CB  ILE B  22      -2.117   2.300   0.612  1.00 98.57           C  
ATOM    177  O   ILE B  22      -4.957   2.871   1.640  1.00 98.57           O  
ATOM    178  CG1 ILE B  22      -1.986   2.669  -0.870  1.00 98.57           C  
ATOM    179  CG2 ILE B  22      -3.027   1.081   0.795  1.00 98.57           C  
ATOM    180  CD1 ILE B  22      -1.147   1.689  -1.680  1.00 98.57           C  
ATOM    181  N   LEU B  23      -4.431   4.742   0.494  1.00 97.38           N  
ATOM    182  CA  LEU B  23      -5.817   5.015   0.127  1.00 97.38           C  
ATOM    183  C   LEU B  23      -6.207   4.248  -1.131  1.00 97.38           C  
ATOM    184  CB  LEU B  23      -6.028   6.516  -0.089  1.00 97.38           C  
ATOM    185  O   LEU B  23      -5.339   3.768  -1.865  1.00 97.38           O  
ATOM    186  CG  LEU B  23      -5.695   7.425   1.095  1.00 97.38           C  
ATOM    187  CD1 LEU B  23      -5.905   8.887   0.715  1.00 97.38           C  
ATOM    188  CD2 LEU B  23      -6.542   7.056   2.308  1.00 97.38           C  
ATOM    189  N   PRO B  24      -7.494   4.054  -1.401  1.00 93.61           N  
ATOM    190  CA  PRO B  24      -7.944   3.330  -2.592  1.00 93.61           C  
ATOM    191  C   PRO B  24      -7.409   3.935  -3.888  1.00 93.61           C  
ATOM    192  CB  PRO B  24      -9.469   3.449  -2.522  1.00 93.61           C  
ATOM    193  O   PRO B  24      -7.337   3.249  -4.911  1.00 93.61           O  
ATOM    194  CG  PRO B  24      -9.771   3.632  -1.070  1.00 93.61           C  
ATOM    195  CD  PRO B  24      -8.657   4.423  -0.447  1.00 93.61           C  
ATOM    196  N   CYS B  25      -7.014   5.209  -3.824  1.00 96.38           N  
ATOM    197  CA  CYS B  25      -6.436   5.870  -4.989  1.00 96.38           C  
ATOM    198  C   CYS B  25      -4.954   5.542  -5.124  1.00 96.38           C  
ATOM    199  CB  CYS B  25      -6.626   7.384  -4.895  1.00 96.38           C  
ATOM    200  O   CYS B  25      -4.290   6.019  -6.046  1.00 96.38           O  
ATOM    201  SG  CYS B  25      -5.675   8.156  -3.567  1.00 96.38           S  
ATOM    202  N   SER B  26      -4.419   4.837  -4.186  1.00 97.39           N  
ATOM    203  CA  SER B  26      -3.057   4.312  -4.204  1.00 97.39           C  
ATOM    204  C   SER B  26      -2.064   5.334  -3.660  1.00 97.39           C  
ATOM    205  CB  SER B  26      -2.658   3.906  -5.623  1.00 97.39           C  
ATOM    206  O   SER B  26      -0.856   5.088  -3.651  1.00 97.39           O  
ATOM    207  OG  SER B  26      -3.495   2.869  -6.104  1.00 97.39           O  
ATOM    208  N   HIS B  27      -2.549   6.453  -3.174  1.00 98.47           N  
ATOM    209  CA  HIS B  27      -1.681   7.432  -2.529  1.00 98.47           C  
ATOM    210  C   HIS B  27      -1.568   7.166  -1.032  1.00 98.47           C  
ATOM    211  CB  HIS B  27      -2.198   8.850  -2.773  1.00 98.47           C  
ATOM    212  O   HIS B  27      -2.519   6.690  -0.408  1.00 98.47           O  
ATOM    213  CG  HIS B  27      -2.050   9.308  -4.189  1.00 98.47           C  
ATOM    214  CD2 HIS B  27      -0.969   9.340  -5.004  1.00 98.47           C  
ATOM    215  ND1 HIS B  27      -3.102   9.810  -4.923  1.00 98.47           N  
ATOM    216  CE1 HIS B  27      -2.674  10.132  -6.132  1.00 98.47           C  
ATOM    217  NE2 HIS B  27      -1.383   9.857  -6.207  1.00 98.47           N  
ATOM    218  N   ASN B  28      -0.439   7.495  -0.464  1.00 98.77           N  
ATOM    219  CA  ASN B  28      -0.142   7.240   0.941  1.00 98.77           C  
ATOM    220  C   ASN B  28      -0.116   8.533   1.751  1.00 98.77           C  
ATOM    221  CB  ASN B  28       1.188   6.498   1.084  1.00 98.77           C  
ATOM    222  O   ASN B  28       0.153   9.606   1.208  1.00 98.77           O  
ATOM    223  CG  ASN B  28       1.133   5.089   0.525  1.00 98.77           C  
ATOM    224  ND2 ASN B  28       1.273   4.967  -0.790  1.00 98.77           N  
ATOM    225  OD1 ASN B  28       0.964   4.119   1.269  1.00 98.77           O  
ATOM    226  N   LEU B  29      -0.313   8.466   2.960  1.00 98.81           N  
ATOM    227  CA  LEU B  29      -0.055   9.475   3.981  1.00 98.81           C  
ATOM    228  C   LEU B  29       0.073   8.835   5.359  1.00 98.81           C  
ATOM    229  CB  LEU B  29      -1.172  10.523   3.993  1.00 98.81           C  
ATOM    230  O   LEU B  29      -0.332   7.686   5.554  1.00 98.81           O  
ATOM    231  CG  LEU B  29      -2.548  10.040   4.452  1.00 98.81           C  
ATOM    232  CD1 LEU B  29      -3.435  11.229   4.807  1.00 98.81           C  
ATOM    233  CD2 LEU B  29      -3.202   9.182   3.374  1.00 98.81           C  
ATOM    234  N   CYS B  30       0.675   9.412   6.280  1.00 98.86           N  
ATOM    235  CA  CYS B  30       0.742   8.906   7.647  1.00 98.86           C  
ATOM    236  C   CYS B  30      -0.655   8.702   8.221  1.00 98.86           C  
ATOM    237  CB  CYS B  30       1.533   9.865   8.536  1.00 98.86           C  
ATOM    238  O   CYS B  30      -1.561   9.495   7.959  1.00 98.86           O  
ATOM    239  SG  CYS B  30       3.260  10.056   8.043  1.00 98.86           S  
ATOM    240  N   GLN B  31      -0.788   7.774   8.974  1.00 98.34           N  
ATOM    241  CA  GLN B  31      -2.067   7.537   9.635  1.00 98.34           C  
ATOM    242  C   GLN B  31      -2.471   8.730  10.496  1.00 98.34           C  
ATOM    243  CB  GLN B  31      -2.002   6.270  10.490  1.00 98.34           C  
ATOM    244  O   GLN B  31      -3.628   9.156  10.471  1.00 98.34           O  
ATOM    245  CG  GLN B  31      -3.341   5.866  11.092  1.00 98.34           C  
ATOM    246  CD  GLN B  31      -3.293   4.513  11.777  1.00 98.34           C  
ATOM    247  NE2 GLN B  31      -4.207   3.625  11.402  1.00 98.34           N  
ATOM    248  OE1 GLN B  31      -2.440   4.268  12.636  1.00 98.34           O  
ATOM    249  N   ALA B  32      -1.500   9.210  11.274  1.00 98.24           N  
ATOM    250  CA  ALA B  32      -1.765  10.376  12.113  1.00 98.24           C  
ATOM    251  C   ALA B  32      -2.192  11.573  11.268  1.00 98.24           C  
ATOM    252  CB  ALA B  32      -0.532  10.727  12.942  1.00 98.24           C  
ATOM    253  O   ALA B  32      -3.095  12.320  11.652  1.00 98.24           O  
ATOM    254  N   CYS B  33      -1.505  11.727  10.111  1.00 98.67           N  
ATOM    255  CA  CYS B  33      -1.875  12.810   9.207  1.00 98.67           C  
ATOM    256  C   CYS B  33      -3.268  12.589   8.631  1.00 98.67           C  
ATOM    257  CB  CYS B  33      -0.857  12.932   8.073  1.00 98.67           C  
ATOM    258  O   CYS B  33      -4.041  13.537   8.484  1.00 98.67           O  
ATOM    259  SG  CYS B  33       0.740  13.595   8.596  1.00 98.67           S  
ATOM    260  N   ALA B  34      -3.614  11.371   8.277  1.00 98.25           N  
ATOM    261  CA  ALA B  34      -4.961  11.056   7.810  1.00 98.25           C  
ATOM    262  C   ALA B  34      -6.006  11.426   8.859  1.00 98.25           C  
ATOM    263  CB  ALA B  34      -5.069   9.575   7.455  1.00 98.25           C  
ATOM    264  O   ALA B  34      -7.059  11.977   8.528  1.00 98.25           O  
ATOM    265  N   ARG B  35      -5.733  11.126  10.037  1.00 96.81           N  
ATOM    266  CA  ARG B  35      -6.638  11.452  11.134  1.00 96.81           C  
ATOM    267  C   ARG B  35      -6.859  12.957  11.234  1.00 96.81           C  
ATOM    268  CB  ARG B  35      -6.093  10.913  12.459  1.00 96.81           C  
ATOM    269  O   ARG B  35      -7.976  13.410  11.495  1.00 96.81           O  
ATOM    270  CG  ARG B  35      -7.045  11.083  13.632  1.00 96.81           C  
ATOM    271  CD  ARG B  35      -6.468  10.503  14.916  1.00 96.81           C  
ATOM    272  NE  ARG B  35      -6.533   9.044  14.925  1.00 96.81           N  
ATOM    273  NH1 ARG B  35      -4.375   8.748  15.696  1.00 96.81           N  
ATOM    274  NH2 ARG B  35      -5.703   6.930  15.265  1.00 96.81           N  
ATOM    275  CZ  ARG B  35      -5.537   8.244  15.295  1.00 96.81           C  
ATOM    276  N   ASN B  36      -5.850  13.686  10.982  1.00 96.23           N  
ATOM    277  CA  ASN B  36      -5.881  15.133  11.160  1.00 96.23           C  
ATOM    278  C   ASN B  36      -6.667  15.819  10.046  1.00 96.23           C  
ATOM    279  CB  ASN B  36      -4.460  15.696  11.231  1.00 96.23           C  
ATOM    280  O   ASN B  36      -7.112  16.957  10.204  1.00 96.23           O  
ATOM    281  CG  ASN B  36      -3.768  15.373  12.541  1.00 96.23           C  
ATOM    282  ND2 ASN B  36      -2.445  15.476  12.554  1.00 96.23           N  
ATOM    283  OD1 ASN B  36      -4.418  15.032  13.533  1.00 96.23           O  
ATOM    284  N   ILE B  37      -6.922  15.156   8.952  1.00 96.90           N  
ATOM    285  CA  ILE B  37      -7.565  15.839   7.835  1.00 96.90           C  
ATOM    286  C   ILE B  37      -8.967  15.273   7.621  1.00 96.90           C  
ATOM    287  CB  ILE B  37      -6.733  15.711   6.539  1.00 96.90           C  
ATOM    288  O   ILE B  37      -9.636  15.607   6.640  1.00 96.90           O  
ATOM    289  CG1 ILE B  37      -6.618  14.241   6.121  1.00 96.90           C  
ATOM    290  CG2 ILE B  37      -5.347  16.338   6.724  1.00 96.90           C  
ATOM    291  CD1 ILE B  37      -5.967  14.034   4.760  1.00 96.90           C  
ATOM    292  N   LEU B  38      -9.403  14.468   8.483  1.00 95.36           N  
ATOM    293  CA  LEU B  38     -10.766  13.953   8.410  1.00 95.36           C  
ATOM    294  C   LEU B  38     -11.782  15.068   8.633  1.00 95.36           C  
ATOM    295  CB  LEU B  38     -10.975  12.842   9.443  1.00 95.36           C  
ATOM    296  O   LEU B  38     -11.550  15.972   9.439  1.00 95.36           O  
ATOM    297  CG  LEU B  38     -10.353  11.484   9.114  1.00 95.36           C  
ATOM    298  CD1 LEU B  38     -10.432  10.558  10.323  1.00 95.36           C  
ATOM    299  CD2 LEU B  38     -11.045  10.857   7.908  1.00 95.36           C  
ATOM    300  N   VAL B  39     -12.866  14.957   7.883  1.00 93.78           N  
ATOM    301  CA  VAL B  39     -13.965  15.902   8.047  1.00 93.78           C  
ATOM    302  C   VAL B  39     -15.261  15.144   8.326  1.00 93.78           C  
ATOM    303  CB  VAL B  39     -14.131  16.801   6.801  1.00 93.78           C  
ATOM    304  O   VAL B  39     -15.567  14.156   7.654  1.00 93.78           O  
ATOM    305  CG1 VAL B  39     -15.302  17.764   6.983  1.00 93.78           C  
ATOM    306  CG2 VAL B  39     -12.841  17.570   6.523  1.00 93.78           C  
ATOM    307  N   GLN B  40     -15.991  15.606   9.333  1.00 87.09           N  
ATOM    308  CA  GLN B  40     -17.284  15.004   9.642  1.00 87.09           C  
ATOM    309  C   GLN B  40     -18.336  15.398   8.609  1.00 87.09           C  
ATOM    310  CB  GLN B  40     -17.745  15.413  11.042  1.00 87.09           C  
ATOM    311  O   GLN B  40     -18.376  16.547   8.164  1.00 87.09           O  
ATOM    312  CG  GLN B  40     -18.683  14.409  11.698  1.00 87.09           C  
ATOM    313  CD  GLN B  40     -18.341  14.150  13.153  1.00 87.09           C  
ATOM    314  NE2 GLN B  40     -18.727  12.981  13.654  1.00 87.09           N  
ATOM    315  OE1 GLN B  40     -17.734  14.992  13.822  1.00 87.09           O  
ATOM    316  N   THR B  41     -19.052  14.447   8.169  1.00 80.35           N  
ATOM    317  CA  THR B  41     -20.143  14.719   7.240  1.00 80.35           C  
ATOM    318  C   THR B  41     -21.465  14.867   7.988  1.00 80.35           C  
ATOM    319  CB  THR B  41     -20.269  13.606   6.184  1.00 80.35           C  
ATOM    320  O   THR B  41     -21.753  14.099   8.909  1.00 80.35           O  
ATOM    321  CG2 THR B  41     -21.190  14.030   5.044  1.00 80.35           C  
ATOM    322  OG1 THR B  41     -18.972  13.311   5.651  1.00 80.35           O  
ATOM    323  N   PRO B  42     -22.192  15.960   7.717  1.00 70.87           N  
ATOM    324  CA  PRO B  42     -23.464  16.164   8.412  1.00 70.87           C  
ATOM    325  C   PRO B  42     -24.392  14.955   8.312  1.00 70.87           C  
ATOM    326  CB  PRO B  42     -24.067  17.375   7.696  1.00 70.87           C  
ATOM    327  O   PRO B  42     -24.353  14.223   7.320  1.00 70.87           O  
ATOM    328  CG  PRO B  42     -23.227  17.553   6.473  1.00 70.87           C  
ATOM    329  CD  PRO B  42     -22.007  16.687   6.602  1.00 70.87           C  
ATOM    330  N   GLU B  43     -24.743  14.361   9.388  1.00 58.15           N  
ATOM    331  CA  GLU B  43     -25.692  13.252   9.431  1.00 58.15           C  
ATOM    332  C   GLU B  43     -26.930  13.554   8.591  1.00 58.15           C  
ATOM    333  CB  GLU B  43     -26.098  12.946  10.875  1.00 58.15           C  
ATOM    334  O   GLU B  43     -27.526  14.626   8.717  1.00 58.15           O  
ATOM    335  CG  GLU B  43     -24.995  12.299  11.699  1.00 58.15           C  
ATOM    336  CD  GLU B  43     -25.504  11.642  12.972  1.00 58.15           C  
ATOM    337  OE1 GLU B  43     -24.738  10.888  13.614  1.00 58.15           O  
ATOM    338  OE2 GLU B  43     -26.679  11.881  13.329  1.00 58.15           O  
ATOM    339  N   SER B  44     -27.002  13.268   7.263  1.00 49.65           N  
ATOM    340  CA  SER B  44     -28.320  13.438   6.661  1.00 49.65           C  
ATOM    341  C   SER B  44     -29.421  12.927   7.585  1.00 49.65           C  
ATOM    342  CB  SER B  44     -28.393  12.710   5.317  1.00 49.65           C  
ATOM    343  O   SER B  44     -29.242  11.921   8.275  1.00 49.65           O  
ATOM    344  OG  SER B  44     -27.916  11.381   5.438  1.00 49.65           O  
ATOM    345  N   GLU B  45     -30.193  13.750   8.279  1.00 47.19           N  
ATOM    346  CA  GLU B  45     -31.407  13.384   9.002  1.00 47.19           C  
ATOM    347  C   GLU B  45     -32.101  12.192   8.348  1.00 47.19           C  
ATOM    348  CB  GLU B  45     -32.367  14.574   9.080  1.00 47.19           C  
ATOM    349  O   GLU B  45     -32.207  12.126   7.122  1.00 47.19           O  
ATOM    350  CG  GLU B  45     -31.972  15.616  10.116  1.00 47.19           C  
ATOM    351  CD  GLU B  45     -33.015  16.707  10.297  1.00 47.19           C  
ATOM    352  OE1 GLU B  45     -32.911  17.492  11.267  1.00 47.19           O  
ATOM    353  OE2 GLU B  45     -33.944  16.778   9.462  1.00 47.19           O  
ATOM    354  N   SER B  46     -31.968  11.028   8.813  1.00 44.94           N  
ATOM    355  CA  SER B  46     -32.816   9.924   8.377  1.00 44.94           C  
ATOM    356  C   SER B  46     -34.211  10.413   8.001  1.00 44.94           C  
ATOM    357  CB  SER B  46     -32.918   8.860   9.471  1.00 44.94           C  
ATOM    358  O   SER B  46     -34.694  11.407   8.546  1.00 44.94           O  
ATOM    359  OG  SER B  46     -33.430   9.418  10.669  1.00 44.94           O  
ATOM    360  N   PRO B  47     -34.724  10.216   6.688  1.00 42.11           N  
ATOM    361  CA  PRO B  47     -36.112  10.600   6.422  1.00 42.11           C  
ATOM    362  C   PRO B  47     -37.051  10.256   7.576  1.00 42.11           C  
ATOM    363  CB  PRO B  47     -36.467   9.793   5.170  1.00 42.11           C  
ATOM    364  O   PRO B  47     -38.186  10.737   7.617  1.00 42.11           O  
ATOM    365  CG  PRO B  47     -35.322   8.849   4.987  1.00 42.11           C  
ATOM    366  CD  PRO B  47     -34.305   9.119   6.058  1.00 42.11           C  
ATOM    367  N   GLN B  48     -36.799   9.246   8.356  1.00 41.54           N  
ATOM    368  CA  GLN B  48     -37.886   8.809   9.226  1.00 41.54           C  
ATOM    369  C   GLN B  48     -38.161   9.835  10.321  1.00 41.54           C  
ATOM    370  CB  GLN B  48     -37.562   7.450   9.849  1.00 41.54           C  
ATOM    371  O   GLN B  48     -39.199   9.782  10.983  1.00 41.54           O  
ATOM    372  CG  GLN B  48     -37.809   6.272   8.917  1.00 41.54           C  
ATOM    373  CD  GLN B  48     -37.665   4.932   9.614  1.00 41.54           C  
ATOM    374  NE2 GLN B  48     -38.247   3.892   9.027  1.00 41.54           N  
ATOM    375  OE1 GLN B  48     -37.034   4.832  10.671  1.00 41.54           O  
ATOM    376  N   SER B  49     -37.153  10.486  10.839  1.00 40.77           N  
ATOM    377  CA  SER B  49     -37.442  11.263  12.039  1.00 40.77           C  
ATOM    378  C   SER B  49     -38.257  12.508  11.709  1.00 40.77           C  
ATOM    379  CB  SER B  49     -36.145  11.665  12.743  1.00 40.77           C  
ATOM    380  O   SER B  49     -38.753  13.189  12.609  1.00 40.77           O  
ATOM    381  OG  SER B  49     -36.084  13.069  12.922  1.00 40.77           O  
ATOM    382  N   HIS B  50     -38.036  13.084  10.458  1.00 41.07           N  
ATOM    383  CA  HIS B  50     -38.797  14.307  10.223  1.00 41.07           C  
ATOM    384  C   HIS B  50     -40.284  14.008  10.066  1.00 41.07           C  
ATOM    385  CB  HIS B  50     -38.273  15.034   8.983  1.00 41.07           C  
ATOM    386  O   HIS B  50     -41.018  14.792   9.460  1.00 41.07           O  
ATOM    387  CG  HIS B  50     -37.066  15.877   9.246  1.00 41.07           C  
ATOM    388  CD2 HIS B  50     -35.761  15.677   8.950  1.00 41.07           C  
ATOM    389  ND1 HIS B  50     -37.134  17.091   9.895  1.00 41.07           N  
ATOM    390  CE1 HIS B  50     -35.918  17.603   9.985  1.00 41.07           C  
ATOM    391  NE2 HIS B  50     -35.067  16.765   9.420  1.00 41.07           N  
ATOM    392  N   ARG B  51     -40.807  12.952  10.618  1.00 33.94           N  
ATOM    393  CA  ARG B  51     -42.212  12.834  10.240  1.00 33.94           C  
ATOM    394  C   ARG B  51     -42.989  14.090  10.619  1.00 33.94           C  
ATOM    395  CB  ARG B  51     -42.844  11.607  10.901  1.00 33.94           C  
ATOM    396  O   ARG B  51     -44.104  14.304  10.141  1.00 33.94           O  
ATOM    397  CG  ARG B  51     -42.568  10.303  10.170  1.00 33.94           C  
ATOM    398  CD  ARG B  51     -43.465   9.177  10.667  1.00 33.94           C  
ATOM    399  NE  ARG B  51     -43.192   7.923   9.970  1.00 33.94           N  
ATOM    400  NH1 ARG B  51     -44.414   6.609  11.425  1.00 33.94           N  
ATOM    401  NH2 ARG B  51     -43.340   5.656   9.638  1.00 33.94           N  
ATOM    402  CZ  ARG B  51     -43.649   6.732  10.346  1.00 33.94           C  
ATOM    403  N   ALA B  52     -42.824  14.572  11.868  1.00 31.72           N  
ATOM    404  CA  ALA B  52     -44.092  15.163  12.289  1.00 31.72           C  
ATOM    405  C   ALA B  52     -44.411  16.414  11.475  1.00 31.72           C  
ATOM    406  CB  ALA B  52     -44.054  15.497  13.778  1.00 31.72           C  
ATOM    407  O   ALA B  52     -45.560  16.631  11.084  1.00 31.72           O  
ATOM    408  N   ALA B  53     -43.704  17.559  11.792  1.00 30.14           N  
ATOM    409  CA  ALA B  53     -44.535  18.747  11.971  1.00 30.14           C  
ATOM    410  C   ALA B  53     -45.017  19.288  10.628  1.00 30.14           C  
ATOM    411  CB  ALA B  53     -43.765  19.825  12.730  1.00 30.14           C  
ATOM    412  O   ALA B  53     -46.202  19.588  10.462  1.00 30.14           O  
ATOM    413  N   GLY B  54     -44.184  20.216   9.985  1.00 28.76           N  
ATOM    414  CA  GLY B  54     -44.627  21.500   9.465  1.00 28.76           C  
ATOM    415  C   GLY B  54     -45.259  21.401   8.089  1.00 28.76           C  
ATOM    416  O   GLY B  54     -44.903  20.524   7.299  1.00 28.76           O  
ATOM    417  N   SER B  55     -46.600  21.621   7.936  1.00 29.21           N  
ATOM    418  CA  SER B  55     -47.565  21.538   6.845  1.00 29.21           C  
ATOM    419  C   SER B  55     -47.124  22.379   5.652  1.00 29.21           C  
ATOM    420  CB  SER B  55     -48.948  21.992   7.316  1.00 29.21           C  
ATOM    421  O   SER B  55     -47.624  22.197   4.539  1.00 29.21           O  
ATOM    422  OG  SER B  55     -49.471  22.987   6.453  1.00 29.21           O  
ATOM    423  N   GLY B  56     -46.614  23.640   5.920  1.00 26.43           N  
ATOM    424  CA  GLY B  56     -47.230  24.663   5.089  1.00 26.43           C  
ATOM    425  C   GLY B  56     -46.929  24.492   3.612  1.00 26.43           C  
ATOM    426  O   GLY B  56     -46.199  23.578   3.224  1.00 26.43           O  
ATOM    427  N   VAL B  57     -47.054  25.619   2.782  1.00 24.28           N  
ATOM    428  CA  VAL B  57     -47.740  26.059   1.571  1.00 24.28           C  
ATOM    429  C   VAL B  57     -46.810  25.912   0.368  1.00 24.28           C  
ATOM    430  CB  VAL B  57     -48.227  27.520   1.693  1.00 24.28           C  
ATOM    431  O   VAL B  57     -47.271  25.745  -0.763  1.00 24.28           O  
ATOM    432  CG1 VAL B  57     -48.994  27.940   0.441  1.00 24.28           C  
ATOM    433  CG2 VAL B  57     -49.096  27.689   2.938  1.00 24.28           C  
ATOM    434  N   SER B  58     -45.430  25.937   0.469  1.00 23.59           N  
ATOM    435  CA  SER B  58     -44.916  26.785  -0.602  1.00 23.59           C  
ATOM    436  C   SER B  58     -45.143  26.148  -1.969  1.00 23.59           C  
ATOM    437  CB  SER B  58     -43.425  27.060  -0.399  1.00 23.59           C  
ATOM    438  O   SER B  58     -45.072  24.926  -2.109  1.00 23.59           O  
ATOM    439  OG  SER B  58     -42.652  25.928  -0.756  1.00 23.59           O  
ATOM    440  N   ASP B  59     -45.935  26.849  -2.857  1.00 25.35           N  
ATOM    441  CA  ASP B  59     -46.480  26.681  -4.200  1.00 25.35           C  
ATOM    442  C   ASP B  59     -45.364  26.574  -5.237  1.00 25.35           C  
ATOM    443  CB  ASP B  59     -47.414  27.842  -4.550  1.00 25.35           C  
ATOM    444  O   ASP B  59     -45.585  26.827  -6.423  1.00 25.35           O  
ATOM    445  CG  ASP B  59     -48.736  27.383  -5.138  1.00 25.35           C  
ATOM    446  OD1 ASP B  59     -48.911  26.168  -5.373  1.00 25.35           O  
ATOM    447  OD2 ASP B  59     -49.611  28.245  -5.372  1.00 25.35           O  
ATOM    448  N   TYR B  60     -44.214  25.965  -4.993  1.00 20.64           N  
ATOM    449  CA  TYR B  60     -43.284  26.252  -6.079  1.00 20.64           C  
ATOM    450  C   TYR B  60     -43.864  25.821  -7.421  1.00 20.64           C  
ATOM    451  CB  TYR B  60     -41.944  25.549  -5.840  1.00 20.64           C  
ATOM    452  O   TYR B  60     -44.454  24.744  -7.533  1.00 20.64           O  
ATOM    453  CG  TYR B  60     -40.931  26.403  -5.119  1.00 20.64           C  
ATOM    454  CD1 TYR B  60     -40.123  27.299  -5.816  1.00 20.64           C  
ATOM    455  CD2 TYR B  60     -40.778  26.317  -3.739  1.00 20.64           C  
ATOM    456  CE1 TYR B  60     -39.186  28.087  -5.156  1.00 20.64           C  
ATOM    457  CE2 TYR B  60     -39.844  27.100  -3.069  1.00 20.64           C  
ATOM    458  OH  TYR B  60     -38.129  28.759  -3.126  1.00 20.64           O  
ATOM    459  CZ  TYR B  60     -39.055  27.981  -3.784  1.00 20.64           C  
ATOM    460  N   ASP B  61     -44.256  26.826  -8.244  1.00 22.99           N  
ATOM    461  CA  ASP B  61     -44.775  26.889  -9.607  1.00 22.99           C  
ATOM    462  C   ASP B  61     -43.863  26.142 -10.577  1.00 22.99           C  
ATOM    463  CB  ASP B  61     -44.939  28.344 -10.052  1.00 22.99           C  
ATOM    464  O   ASP B  61     -42.644  26.322 -10.555  1.00 22.99           O  
ATOM    465  CG  ASP B  61     -46.383  28.813 -10.026  1.00 22.99           C  
ATOM    466  OD1 ASP B  61     -47.300  27.965  -9.975  1.00 22.99           O  
ATOM    467  OD2 ASP B  61     -46.607  30.043 -10.058  1.00 22.99           O  
ATOM    468  N   TYR B  62     -44.293  24.923 -10.946  1.00 24.06           N  
ATOM    469  CA  TYR B  62     -43.709  23.977 -11.891  1.00 24.06           C  
ATOM    470  C   TYR B  62     -43.509  24.624 -13.256  1.00 24.06           C  
ATOM    471  CB  TYR B  62     -44.596  22.736 -12.027  1.00 24.06           C  
ATOM    472  O   TYR B  62     -44.476  25.022 -13.910  1.00 24.06           O  
ATOM    473  CG  TYR B  62     -44.043  21.516 -11.331  1.00 24.06           C  
ATOM    474  CD1 TYR B  62     -43.192  20.636 -11.997  1.00 24.06           C  
ATOM    475  CD2 TYR B  62     -44.370  21.240 -10.008  1.00 24.06           C  
ATOM    476  CE1 TYR B  62     -42.681  19.510 -11.360  1.00 24.06           C  
ATOM    477  CE2 TYR B  62     -43.865  20.116  -9.362  1.00 24.06           C  
ATOM    478  OH  TYR B  62     -42.520  18.145  -9.410  1.00 24.06           O  
ATOM    479  CZ  TYR B  62     -43.023  19.259 -10.045  1.00 24.06           C  
ATOM    480  N   LEU B  63     -42.576  25.618 -13.360  1.00 18.33           N  
ATOM    481  CA  LEU B  63     -42.529  26.206 -14.694  1.00 18.33           C  
ATOM    482  C   LEU B  63     -42.404  25.123 -15.761  1.00 18.33           C  
ATOM    483  CB  LEU B  63     -41.359  27.187 -14.807  1.00 18.33           C  
ATOM    484  O   LEU B  63     -41.804  24.074 -15.519  1.00 18.33           O  
ATOM    485  CG  LEU B  63     -41.485  28.487 -14.010  1.00 18.33           C  
ATOM    486  CD1 LEU B  63     -40.158  29.238 -14.008  1.00 18.33           C  
ATOM    487  CD2 LEU B  63     -42.598  29.359 -14.581  1.00 18.33           C  
ATOM    488  N   ASP B  64     -43.201  25.227 -16.817  1.00 24.43           N  
ATOM    489  CA  ASP B  64     -43.699  24.456 -17.952  1.00 24.43           C  
ATOM    490  C   ASP B  64     -42.603  24.242 -18.993  1.00 24.43           C  
ATOM    491  CB  ASP B  64     -44.901  25.156 -18.590  1.00 24.43           C  
ATOM    492  O   ASP B  64     -42.893  24.005 -20.168  1.00 24.43           O  
ATOM    493  CG  ASP B  64     -46.225  24.740 -17.975  1.00 24.43           C  
ATOM    494  OD1 ASP B  64     -46.307  23.637 -17.391  1.00 24.43           O  
ATOM    495  OD2 ASP B  64     -47.197  25.520 -18.076  1.00 24.43           O  
ATOM    496  N   LEU B  65     -41.305  24.226 -18.598  1.00 19.60           N  
ATOM    497  CA  LEU B  65     -40.559  24.500 -19.821  1.00 19.60           C  
ATOM    498  C   LEU B  65     -41.035  23.605 -20.961  1.00 19.60           C  
ATOM    499  CB  LEU B  65     -39.059  24.298 -19.591  1.00 19.60           C  
ATOM    500  O   LEU B  65     -41.534  22.503 -20.723  1.00 19.60           O  
ATOM    501  CG  LEU B  65     -38.245  25.556 -19.282  1.00 19.60           C  
ATOM    502  CD1 LEU B  65     -37.383  25.339 -18.043  1.00 19.60           C  
ATOM    503  CD2 LEU B  65     -37.383  25.943 -20.479  1.00 19.60           C  
ATOM    504  N   ASP B  66     -40.600  23.961 -22.206  1.00 24.37           N  
ATOM    505  CA  ASP B  66     -41.105  23.862 -23.571  1.00 24.37           C  
ATOM    506  C   ASP B  66     -41.102  22.414 -24.055  1.00 24.37           C  
ATOM    507  CB  ASP B  66     -40.275  24.734 -24.515  1.00 24.37           C  
ATOM    508  O   ASP B  66     -40.439  21.558 -23.465  1.00 24.37           O  
ATOM    509  CG  ASP B  66     -41.122  25.486 -25.527  1.00 24.37           C  
ATOM    510  OD1 ASP B  66     -42.365  25.362 -25.494  1.00 24.37           O  
ATOM    511  OD2 ASP B  66     -40.540  26.206 -26.368  1.00 24.37           O  
ATOM    512  N   LYS B  67     -41.320  22.203 -25.434  1.00 23.34           N  
ATOM    513  CA  LYS B  67     -42.130  21.403 -26.349  1.00 23.34           C  
ATOM    514  C   LYS B  67     -41.382  20.148 -26.790  1.00 23.34           C  
ATOM    515  CB  LYS B  67     -42.534  22.229 -27.571  1.00 23.34           C  
ATOM    516  O   LYS B  67     -41.928  19.044 -26.738  1.00 23.34           O  
ATOM    517  CG  LYS B  67     -43.983  22.694 -27.553  1.00 23.34           C  
ATOM    518  CD  LYS B  67     -44.329  23.494 -28.802  1.00 23.34           C  
ATOM    519  CE  LYS B  67     -45.757  24.019 -28.752  1.00 23.34           C  
ATOM    520  NZ  LYS B  67     -46.020  25.013 -29.836  1.00 23.34           N  
ATOM    521  N   MET B  68     -40.527  20.196 -27.947  1.00 23.18           N  
ATOM    522  CA  MET B  68     -40.946  19.601 -29.213  1.00 23.18           C  
ATOM    523  C   MET B  68     -40.453  18.163 -29.328  1.00 23.18           C  
ATOM    524  CB  MET B  68     -40.429  20.427 -30.392  1.00 23.18           C  
ATOM    525  O   MET B  68     -40.076  17.549 -28.328  1.00 23.18           O  
ATOM    526  CG  MET B  68     -41.287  21.640 -30.713  1.00 23.18           C  
ATOM    527  SD  MET B  68     -42.664  21.245 -31.860  1.00 23.18           S  
ATOM    528  CE  MET B  68     -43.911  22.429 -31.284  1.00 23.18           C  
ATOM    529  N   SER B  69     -39.497  17.816 -30.416  1.00 24.08           N  
ATOM    530  CA  SER B  69     -39.800  16.991 -31.582  1.00 24.08           C  
ATOM    531  C   SER B  69     -39.373  15.544 -31.361  1.00 24.08           C  
ATOM    532  CB  SER B  69     -39.112  17.550 -32.828  1.00 24.08           C  
ATOM    533  O   SER B  69     -38.616  15.249 -30.433  1.00 24.08           O  
ATOM    534  OG  SER B  69     -39.794  18.695 -33.308  1.00 24.08           O  
ATOM    535  N   LEU B  70     -38.923  14.741 -32.516  1.00 22.58           N  
ATOM    536  CA  LEU B  70     -39.378  13.521 -33.173  1.00 22.58           C  
ATOM    537  C   LEU B  70     -38.540  12.323 -32.736  1.00 22.58           C  
ATOM    538  CB  LEU B  70     -39.313  13.675 -34.695  1.00 22.58           C  
ATOM    539  O   LEU B  70     -37.497  12.489 -32.099  1.00 22.58           O  
ATOM    540  CG  LEU B  70     -40.452  14.460 -35.346  1.00 22.58           C  
ATOM    541  CD1 LEU B  70     -40.107  14.793 -36.794  1.00 22.58           C  
ATOM    542  CD2 LEU B  70     -41.756  13.674 -35.268  1.00 22.58           C  
ATOM    543  N   TYR B  71     -37.879  11.514 -33.744  1.00 22.95           N  
ATOM    544  CA  TYR B  71     -38.145  10.143 -34.164  1.00 22.95           C  
ATOM    545  C   TYR B  71     -37.131   9.180 -33.559  1.00 22.95           C  
ATOM    546  CB  TYR B  71     -38.121  10.035 -35.692  1.00 22.95           C  
ATOM    547  O   TYR B  71     -37.505   8.150 -32.992  1.00 22.95           O  
ATOM    548  CG  TYR B  71     -39.455  10.307 -36.341  1.00 22.95           C  
ATOM    549  CD1 TYR B  71     -40.416   9.304 -36.453  1.00 22.95           C  
ATOM    550  CD2 TYR B  71     -39.759  11.568 -36.846  1.00 22.95           C  
ATOM    551  CE1 TYR B  71     -41.647   9.551 -37.053  1.00 22.95           C  
ATOM    552  CE2 TYR B  71     -40.986  11.825 -37.447  1.00 22.95           C  
ATOM    553  OH  TYR B  71     -43.139  11.061 -38.140  1.00 22.95           O  
ATOM    554  CZ  TYR B  71     -41.922  10.812 -37.545  1.00 22.95           C  
ATOM    555  N   SER B  72     -35.852   8.986 -34.140  1.00 24.94           N  
ATOM    556  CA  SER B  72     -35.596   7.744 -34.862  1.00 24.94           C  
ATOM    557  C   SER B  72     -35.011   6.680 -33.940  1.00 24.94           C  
ATOM    558  CB  SER B  72     -34.648   7.991 -36.036  1.00 24.94           C  
ATOM    559  O   SER B  72     -34.532   6.992 -32.847  1.00 24.94           O  
ATOM    560  OG  SER B  72     -33.962   9.222 -35.878  1.00 24.94           O  
ATOM    561  N   GLU B  73     -34.558   5.439 -34.486  1.00 23.53           N  
ATOM    562  CA  GLU B  73     -34.707   4.000 -34.288  1.00 23.53           C  
ATOM    563  C   GLU B  73     -33.549   3.433 -33.472  1.00 23.53           C  
ATOM    564  CB  GLU B  73     -34.805   3.279 -35.634  1.00 23.53           C  
ATOM    565  O   GLU B  73     -33.750   2.562 -32.623  1.00 23.53           O  
ATOM    566  CG  GLU B  73     -35.515   1.935 -35.562  1.00 23.53           C  
ATOM    567  CD  GLU B  73     -35.603   1.230 -36.906  1.00 23.53           C  
ATOM    568  OE1 GLU B  73     -35.851   0.003 -36.933  1.00 23.53           O  
ATOM    569  OE2 GLU B  73     -35.421   1.909 -37.941  1.00 23.53           O  
ATOM    570  N   ALA B  74     -32.251   3.663 -33.777  1.00 25.06           N  
ATOM    571  CA  ALA B  74     -31.521   2.434 -34.075  1.00 25.06           C  
ATOM    572  C   ALA B  74     -31.102   1.721 -32.792  1.00 25.06           C  
ATOM    573  CB  ALA B  74     -30.297   2.737 -34.936  1.00 25.06           C  
ATOM    574  O   ALA B  74     -31.112   2.315 -31.712  1.00 25.06           O  
ATOM    575  N   ASP B  75     -30.135   0.712 -32.839  1.00 25.73           N  
ATOM    576  CA  ASP B  75     -30.024  -0.672 -32.390  1.00 25.73           C  
ATOM    577  C   ASP B  75     -29.375  -0.751 -31.010  1.00 25.73           C  
ATOM    578  CB  ASP B  75     -29.223  -1.500 -33.396  1.00 25.73           C  
ATOM    579  O   ASP B  75     -28.861   0.248 -30.502  1.00 25.73           O  
ATOM    580  CG  ASP B  75     -29.491  -2.991 -33.284  1.00 25.73           C  
ATOM    581  OD1 ASP B  75     -30.425  -3.390 -32.556  1.00 25.73           O  
ATOM    582  OD2 ASP B  75     -28.759  -3.774 -33.927  1.00 25.73           O  
ATOM    583  N   SER B  76     -28.444  -1.848 -30.699  1.00 24.35           N  
ATOM    584  CA  SER B  76     -28.518  -2.941 -29.735  1.00 24.35           C  
ATOM    585  C   SER B  76     -27.735  -2.614 -28.468  1.00 24.35           C  
ATOM    586  CB  SER B  76     -27.989  -4.236 -30.352  1.00 24.35           C  
ATOM    587  O   SER B  76     -28.325  -2.376 -27.412  1.00 24.35           O  
ATOM    588  OG  SER B  76     -26.684  -4.049 -30.873  1.00 24.35           O  
ATOM    589  N   GLY B  77     -26.688  -3.501 -28.076  1.00 22.21           N  
ATOM    590  CA  GLY B  77     -26.607  -4.398 -26.935  1.00 22.21           C  
ATOM    591  C   GLY B  77     -25.701  -3.882 -25.833  1.00 22.21           C  
ATOM    592  O   GLY B  77     -25.333  -4.628 -24.924  1.00 22.21           O  
ATOM    593  N   TYR B  78     -25.144  -2.755 -25.988  1.00 23.40           N  
ATOM    594  CA  TYR B  78     -23.838  -2.670 -25.345  1.00 23.40           C  
ATOM    595  C   TYR B  78     -23.966  -2.789 -23.832  1.00 23.40           C  
ATOM    596  CB  TYR B  78     -23.144  -1.353 -25.708  1.00 23.40           C  
ATOM    597  O   TYR B  78     -24.901  -2.249 -23.237  1.00 23.40           O  
ATOM    598  CG  TYR B  78     -21.690  -1.515 -26.079  1.00 23.40           C  
ATOM    599  CD1 TYR B  78     -20.686  -1.348 -25.128  1.00 23.40           C  
ATOM    600  CD2 TYR B  78     -21.317  -1.833 -27.380  1.00 23.40           C  
ATOM    601  CE1 TYR B  78     -19.344  -1.494 -25.466  1.00 23.40           C  
ATOM    602  CE2 TYR B  78     -19.979  -1.982 -27.729  1.00 23.40           C  
ATOM    603  OH  TYR B  78     -17.675  -1.957 -27.106  1.00 23.40           O  
ATOM    604  CZ  TYR B  78     -19.001  -1.811 -26.766  1.00 23.40           C  
ATOM    605  N   GLY B  79     -23.241  -3.780 -23.173  1.00 23.68           N  
ATOM    606  CA  GLY B  79     -23.288  -4.419 -21.868  1.00 23.68           C  
ATOM    607  C   GLY B  79     -22.891  -3.492 -20.735  1.00 23.68           C  
ATOM    608  O   GLY B  79     -21.812  -2.897 -20.762  1.00 23.68           O  
ATOM    609  N   SER B  80     -23.800  -2.692 -20.043  1.00 24.18           N  
ATOM    610  CA  SER B  80     -23.645  -1.433 -19.320  1.00 24.18           C  
ATOM    611  C   SER B  80     -23.143  -1.670 -17.900  1.00 24.18           C  
ATOM    612  CB  SER B  80     -24.969  -0.670 -19.282  1.00 24.18           C  
ATOM    613  O   SER B  80     -23.934  -1.939 -16.993  1.00 24.18           O  
ATOM    614  OG  SER B  80     -24.785   0.630 -18.750  1.00 24.18           O  
ATOM    615  N   TYR B  81     -22.172  -2.604 -17.630  1.00 24.96           N  
ATOM    616  CA  TYR B  81     -22.151  -3.037 -16.237  1.00 24.96           C  
ATOM    617  C   TYR B  81     -21.876  -1.864 -15.304  1.00 24.96           C  
ATOM    618  CB  TYR B  81     -21.095  -4.127 -16.029  1.00 24.96           C  
ATOM    619  O   TYR B  81     -20.987  -1.050 -15.565  1.00 24.96           O  
ATOM    620  CG  TYR B  81     -21.589  -5.519 -16.345  1.00 24.96           C  
ATOM    621  CD1 TYR B  81     -22.278  -6.267 -15.393  1.00 24.96           C  
ATOM    622  CD2 TYR B  81     -21.366  -6.088 -17.594  1.00 24.96           C  
ATOM    623  CE1 TYR B  81     -22.733  -7.550 -15.679  1.00 24.96           C  
ATOM    624  CE2 TYR B  81     -21.816  -7.370 -17.891  1.00 24.96           C  
ATOM    625  OH  TYR B  81     -22.946  -9.361 -17.217  1.00 24.96           O  
ATOM    626  CZ  TYR B  81     -22.498  -8.092 -16.929  1.00 24.96           C  
ATOM    627  N   GLY B  82     -22.787  -1.419 -14.401  1.00 25.91           N  
ATOM    628  CA  GLY B  82     -23.137  -0.199 -13.691  1.00 25.91           C  
ATOM    629  C   GLY B  82     -22.359  -0.014 -12.402  1.00 25.91           C  
ATOM    630  O   GLY B  82     -22.764   0.760 -11.532  1.00 25.91           O  
ATOM    631  N   GLY B  83     -21.070  -0.515 -12.204  1.00 26.77           N  
ATOM    632  CA  GLY B  83     -20.922  -0.821 -10.790  1.00 26.77           C  
ATOM    633  C   GLY B  83     -21.062   0.398  -9.898  1.00 26.77           C  
ATOM    634  O   GLY B  83     -20.920   0.300  -8.677  1.00 26.77           O  
ATOM    635  N   PHE B  84     -20.533   1.603 -10.291  1.00 25.28           N  
ATOM    636  CA  PHE B  84     -20.165   2.728  -9.440  1.00 25.28           C  
ATOM    637  C   PHE B  84     -21.364   3.212  -8.633  1.00 25.28           C  
ATOM    638  CB  PHE B  84     -19.599   3.877 -10.280  1.00 25.28           C  
ATOM    639  O   PHE B  84     -22.393   3.583  -9.202  1.00 25.28           O  
ATOM    640  CG  PHE B  84     -18.188   4.256  -9.920  1.00 25.28           C  
ATOM    641  CD1 PHE B  84     -17.939   5.231  -8.961  1.00 25.28           C  
ATOM    642  CD2 PHE B  84     -17.111   3.638 -10.540  1.00 25.28           C  
ATOM    643  CE1 PHE B  84     -16.634   5.583  -8.625  1.00 25.28           C  
ATOM    644  CE2 PHE B  84     -15.804   3.985 -10.209  1.00 25.28           C  
ATOM    645  CZ  PHE B  84     -15.568   4.958  -9.253  1.00 25.28           C  
ATOM    646  N   ALA B  85     -21.834   2.467  -7.653  1.00 26.93           N  
ATOM    647  CA  ALA B  85     -23.013   2.963  -6.948  1.00 26.93           C  
ATOM    648  C   ALA B  85     -22.872   4.446  -6.618  1.00 26.93           C  
ATOM    649  CB  ALA B  85     -23.250   2.157  -5.674  1.00 26.93           C  
ATOM    650  O   ALA B  85     -21.868   4.866  -6.036  1.00 26.93           O  
ATOM    651  N   SER B  86     -23.313   5.291  -7.471  1.00 26.85           N  
ATOM    652  CA  SER B  86     -23.192   6.745  -7.495  1.00 26.85           C  
ATOM    653  C   SER B  86     -23.907   7.379  -6.307  1.00 26.85           C  
ATOM    654  CB  SER B  86     -23.756   7.308  -8.800  1.00 26.85           C  
ATOM    655  O   SER B  86     -25.138   7.417  -6.265  1.00 26.85           O  
ATOM    656  OG  SER B  86     -23.088   6.752  -9.919  1.00 26.85           O  
ATOM    657  N   ALA B  87     -23.692   6.977  -5.077  1.00 26.99           N  
ATOM    658  CA  ALA B  87     -24.552   7.631  -4.094  1.00 26.99           C  
ATOM    659  C   ALA B  87     -24.512   9.148  -4.254  1.00 26.99           C  
ATOM    660  CB  ALA B  87     -24.137   7.237  -2.679  1.00 26.99           C  
ATOM    661  O   ALA B  87     -23.599   9.689  -4.882  1.00 26.99           O  
ATOM    662  N   PRO B  88     -25.633   9.825  -4.146  1.00 27.51           N  
ATOM    663  CA  PRO B  88     -25.705  11.278  -4.315  1.00 27.51           C  
ATOM    664  C   PRO B  88     -24.609  12.016  -3.551  1.00 27.51           C  
ATOM    665  CB  PRO B  88     -27.088  11.629  -3.760  1.00 27.51           C  
ATOM    666  O   PRO B  88     -24.270  11.635  -2.428  1.00 27.51           O  
ATOM    667  CG  PRO B  88     -27.560  10.379  -3.091  1.00 27.51           C  
ATOM    668  CD  PRO B  88     -26.536   9.303  -3.312  1.00 27.51           C  
ATOM    669  N   THR B  89     -23.483  12.350  -4.210  1.00 33.27           N  
ATOM    670  CA  THR B  89     -22.209  12.940  -3.815  1.00 33.27           C  
ATOM    671  C   THR B  89     -22.431  14.236  -3.040  1.00 33.27           C  
ATOM    672  CB  THR B  89     -21.319  13.219  -5.040  1.00 33.27           C  
ATOM    673  O   THR B  89     -22.974  15.203  -3.578  1.00 33.27           O  
ATOM    674  CG2 THR B  89     -20.911  11.921  -5.730  1.00 33.27           C  
ATOM    675  OG1 THR B  89     -22.038  14.036  -5.971  1.00 33.27           O  
ATOM    676  N   THR B  90     -23.166  14.118  -1.952  1.00 31.65           N  
ATOM    677  CA  THR B  90     -23.161  15.435  -1.325  1.00 31.65           C  
ATOM    678  C   THR B  90     -21.733  15.935  -1.126  1.00 31.65           C  
ATOM    679  CB  THR B  90     -23.894  15.412   0.029  1.00 31.65           C  
ATOM    680  O   THR B  90     -20.897  15.228  -0.559  1.00 31.65           O  
ATOM    681  CG2 THR B  90     -24.260  16.822   0.481  1.00 31.65           C  
ATOM    682  OG1 THR B  90     -25.092  14.636  -0.095  1.00 31.65           O  
ATOM    683  N   PRO B  91     -21.192  16.798  -1.961  1.00 35.18           N  
ATOM    684  CA  PRO B  91     -19.831  17.337  -1.940  1.00 35.18           C  
ATOM    685  C   PRO B  91     -19.319  17.593  -0.524  1.00 35.18           C  
ATOM    686  CB  PRO B  91     -19.959  18.648  -2.720  1.00 35.18           C  
ATOM    687  O   PRO B  91     -20.104  17.921   0.370  1.00 35.18           O  
ATOM    688  CG  PRO B  91     -21.425  18.808  -2.960  1.00 35.18           C  
ATOM    689  CD  PRO B  91     -22.146  17.683  -2.275  1.00 35.18           C  
ATOM    690  N   CYS B  92     -18.492  16.642  -0.016  1.00 46.75           N  
ATOM    691  CA  CYS B  92     -17.828  17.064   1.213  1.00 46.75           C  
ATOM    692  C   CYS B  92     -17.497  18.551   1.171  1.00 46.75           C  
ATOM    693  CB  CYS B  92     -16.551  16.254   1.437  1.00 46.75           C  
ATOM    694  O   CYS B  92     -17.036  19.060   0.148  1.00 46.75           O  
ATOM    695  SG  CYS B  92     -16.164  15.972   3.179  1.00 46.75           S  
ATOM    696  N   GLN B  93     -18.335  19.428   1.739  1.00 38.74           N  
ATOM    697  CA  GLN B  93     -18.056  20.860   1.770  1.00 38.74           C  
ATOM    698  C   GLN B  93     -16.555  21.126   1.841  1.00 38.74           C  
ATOM    699  CB  GLN B  93     -18.763  21.520   2.955  1.00 38.74           C  
ATOM    700  O   GLN B  93     -15.819  20.392   2.503  1.00 38.74           O  
ATOM    701  CG  GLN B  93     -20.183  21.974   2.648  1.00 38.74           C  
ATOM    702  CD  GLN B  93     -20.507  23.332   3.243  1.00 38.74           C  
ATOM    703  NE2 GLN B  93     -21.537  23.982   2.712  1.00 38.74           N  
ATOM    704  OE1 GLN B  93     -19.837  23.792   4.173  1.00 38.74           O  
ATOM    705  N   LYS B  94     -16.092  21.711   0.696  1.00 39.77           N  
ATOM    706  CA  LYS B  94     -14.719  22.170   0.506  1.00 39.77           C  
ATOM    707  C   LYS B  94     -14.200  22.882   1.751  1.00 39.77           C  
ATOM    708  CB  LYS B  94     -14.626  23.098  -0.706  1.00 39.77           C  
ATOM    709  O   LYS B  94     -14.813  23.842   2.225  1.00 39.77           O  
ATOM    710  CG  LYS B  94     -13.318  22.985  -1.474  1.00 39.77           C  
ATOM    711  CD  LYS B  94     -13.302  23.901  -2.691  1.00 39.77           C  
ATOM    712  CE  LYS B  94     -12.166  23.549  -3.642  1.00 39.77           C  
ATOM    713  NZ  LYS B  94     -11.371  24.754  -4.025  1.00 39.77           N  
ATOM    714  N   SER B  95     -13.738  22.290   2.699  1.00 34.94           N  
ATOM    715  CA  SER B  95     -13.120  23.143   3.708  1.00 34.94           C  
ATOM    716  C   SER B  95     -12.108  24.096   3.082  1.00 34.94           C  
ATOM    717  CB  SER B  95     -12.438  22.296   4.783  1.00 34.94           C  
ATOM    718  O   SER B  95     -11.386  23.722   2.155  1.00 34.94           O  
ATOM    719  OG  SER B  95     -11.423  21.485   4.215  1.00 34.94           O  
ATOM    720  N   PRO B  96     -12.505  25.360   2.784  1.00 29.52           N  
ATOM    721  CA  PRO B  96     -11.544  26.324   2.245  1.00 29.52           C  
ATOM    722  C   PRO B  96     -10.192  26.268   2.953  1.00 29.52           C  
ATOM    723  CB  PRO B  96     -12.228  27.673   2.479  1.00 29.52           C  
ATOM    724  O   PRO B  96      -9.304  27.074   2.661  1.00 29.52           O  
ATOM    725  CG  PRO B  96     -13.342  27.376   3.430  1.00 29.52           C  
ATOM    726  CD  PRO B  96     -13.460  25.886   3.577  1.00 29.52           C  
ATOM    727  N   ASN B  97     -10.118  25.702   4.188  1.00 29.21           N  
ATOM    728  CA  ASN B  97      -9.027  26.262   4.979  1.00 29.21           C  
ATOM    729  C   ASN B  97      -7.668  25.964   4.350  1.00 29.21           C  
ATOM    730  CB  ASN B  97      -9.077  25.732   6.413  1.00 29.21           C  
ATOM    731  O   ASN B  97      -7.482  24.914   3.734  1.00 29.21           O  
ATOM    732  CG  ASN B  97     -10.169  26.383   7.239  1.00 29.21           C  
ATOM    733  ND2 ASN B  97     -10.605  25.698   8.289  1.00 29.21           N  
ATOM    734  OD1 ASN B  97     -10.617  27.491   6.934  1.00 29.21           O  
ATOM    735  N   GLY B  98      -6.992  26.995   3.861  1.00 30.11           N  
ATOM    736  CA  GLY B  98      -5.574  27.111   3.562  1.00 30.11           C  
ATOM    737  C   GLY B  98      -4.698  26.304   4.501  1.00 30.11           C  
ATOM    738  O   GLY B  98      -4.882  26.345   5.719  1.00 30.11           O  
ATOM    739  N   VAL B  99      -4.546  25.024   4.190  1.00 33.71           N  
ATOM    740  CA  VAL B  99      -3.727  24.150   5.025  1.00 33.71           C  
ATOM    741  C   VAL B  99      -2.377  24.810   5.294  1.00 33.71           C  
ATOM    742  CB  VAL B  99      -3.523  22.766   4.368  1.00 33.71           C  
ATOM    743  O   VAL B  99      -1.615  25.082   4.364  1.00 33.71           O  
ATOM    744  CG1 VAL B  99      -2.641  21.878   5.244  1.00 33.71           C  
ATOM    745  CG2 VAL B  99      -4.871  22.096   4.108  1.00 33.71           C  
ATOM    746  N   ARG B 100      -2.366  25.884   6.117  1.00 29.70           N  
ATOM    747  CA  ARG B 100      -1.078  26.444   6.512  1.00 29.70           C  
ATOM    748  C   ARG B 100      -0.163  25.365   7.082  1.00 29.70           C  
ATOM    749  CB  ARG B 100      -1.269  27.563   7.538  1.00 29.70           C  
ATOM    750  O   ARG B 100      -0.594  24.544   7.895  1.00 29.70           O  
ATOM    751  CG  ARG B 100      -1.981  28.788   6.987  1.00 29.70           C  
ATOM    752  CD  ARG B 100      -1.650  30.041   7.786  1.00 29.70           C  
ATOM    753  NE  ARG B 100      -2.786  30.955   7.852  1.00 29.70           N  
ATOM    754  NH1 ARG B 100      -1.619  32.661   8.884  1.00 29.70           N  
ATOM    755  NH2 ARG B 100      -3.840  32.926   8.380  1.00 29.70           N  
ATOM    756  CZ  ARG B 100      -2.746  32.179   8.372  1.00 29.70           C  
ATOM    757  N   VAL B 101       0.657  24.862   6.251  1.00 31.50           N  
ATOM    758  CA  VAL B 101       1.684  23.899   6.636  1.00 31.50           C  
ATOM    759  C   VAL B 101       2.509  24.458   7.793  1.00 31.50           C  
ATOM    760  CB  VAL B 101       2.605  23.544   5.447  1.00 31.50           C  
ATOM    761  O   VAL B 101       3.165  25.492   7.653  1.00 31.50           O  
ATOM    762  CG1 VAL B 101       3.676  22.543   5.874  1.00 31.50           C  
ATOM    763  CG2 VAL B 101       1.784  22.991   4.284  1.00 31.50           C  
ATOM    764  N   PHE B 102       1.984  24.592   8.987  1.00 30.52           N  
ATOM    765  CA  PHE B 102       2.807  25.102  10.077  1.00 30.52           C  
ATOM    766  C   PHE B 102       4.119  24.331  10.170  1.00 30.52           C  
ATOM    767  CB  PHE B 102       2.053  25.017  11.407  1.00 30.52           C  
ATOM    768  O   PHE B 102       4.177  23.150   9.823  1.00 30.52           O  
ATOM    769  CG  PHE B 102       1.347  26.291  11.787  1.00 30.52           C  
ATOM    770  CD1 PHE B 102       2.000  27.269  12.527  1.00 30.52           C  
ATOM    771  CD2 PHE B 102       0.030  26.510  11.405  1.00 30.52           C  
ATOM    772  CE1 PHE B 102       1.350  28.449  12.880  1.00 30.52           C  
ATOM    773  CE2 PHE B 102      -0.626  27.686  11.754  1.00 30.52           C  
ATOM    774  CZ  PHE B 102       0.035  28.654  12.492  1.00 30.52           C  
ATOM    775  N   PRO B 103       5.200  25.027  10.052  1.00 31.49           N  
ATOM    776  CA  PRO B 103       6.521  24.428  10.251  1.00 31.49           C  
ATOM    777  C   PRO B 103       6.570  23.494  11.459  1.00 31.49           C  
ATOM    778  CB  PRO B 103       7.431  25.641  10.462  1.00 31.49           C  
ATOM    779  O   PRO B 103       5.720  23.584  12.348  1.00 31.49           O  
ATOM    780  CG  PRO B 103       6.497  26.799  10.601  1.00 31.49           C  
ATOM    781  CD  PRO B 103       5.095  26.312  10.371  1.00 31.49           C  
ATOM    782  N   PRO B 104       7.405  22.448  11.432  1.00 31.85           N  
ATOM    783  CA  PRO B 104       7.541  21.416  12.463  1.00 31.85           C  
ATOM    784  C   PRO B 104       7.842  21.997  13.843  1.00 31.85           C  
ATOM    785  CB  PRO B 104       8.711  20.567  11.961  1.00 31.85           C  
ATOM    786  O   PRO B 104       8.823  22.727  14.009  1.00 31.85           O  
ATOM    787  CG  PRO B 104       9.160  21.241  10.705  1.00 31.85           C  
ATOM    788  CD  PRO B 104       8.400  22.527  10.556  1.00 31.85           C  
ATOM    789  N   ALA B 105       6.945  22.695  14.514  1.00 32.93           N  
ATOM    790  CA  ALA B 105       7.377  23.058  15.861  1.00 32.93           C  
ATOM    791  C   ALA B 105       7.962  21.853  16.592  1.00 32.93           C  
ATOM    792  CB  ALA B 105       6.212  23.644  16.654  1.00 32.93           C  
ATOM    793  O   ALA B 105       7.682  20.706  16.236  1.00 32.93           O  
ATOM    794  N   MET B 106       9.200  22.031  17.150  1.00 33.18           N  
ATOM    795  CA  MET B 106       9.893  21.025  17.949  1.00 33.18           C  
ATOM    796  C   MET B 106       8.944  20.375  18.950  1.00 33.18           C  
ATOM    797  CB  MET B 106      11.082  21.647  18.684  1.00 33.18           C  
ATOM    798  O   MET B 106       8.212  21.069  19.658  1.00 33.18           O  
ATOM    799  CG  MET B 106      12.395  21.542  17.926  1.00 33.18           C  
ATOM    800  SD  MET B 106      13.647  20.545  18.823  1.00 33.18           S  
ATOM    801  CE  MET B 106      14.984  20.531  17.596  1.00 33.18           C  
ATOM    802  N   PRO B 107       8.586  19.103  18.738  1.00 36.92           N  
ATOM    803  CA  PRO B 107       7.606  18.427  19.590  1.00 36.92           C  
ATOM    804  C   PRO B 107       7.956  18.509  21.074  1.00 36.92           C  
ATOM    805  CB  PRO B 107       7.651  16.978  19.098  1.00 36.92           C  
ATOM    806  O   PRO B 107       9.136  18.529  21.433  1.00 36.92           O  
ATOM    807  CG  PRO B 107       8.901  16.890  18.284  1.00 36.92           C  
ATOM    808  CD  PRO B 107       9.418  18.281  18.052  1.00 36.92           C  
ATOM    809  N   PRO B 108       7.259  19.270  21.838  1.00 35.64           N  
ATOM    810  CA  PRO B 108       7.566  19.164  23.266  1.00 35.64           C  
ATOM    811  C   PRO B 108       7.712  17.717  23.732  1.00 35.64           C  
ATOM    812  CB  PRO B 108       6.365  19.835  23.936  1.00 35.64           C  
ATOM    813  O   PRO B 108       7.304  16.792  23.024  1.00 35.64           O  
ATOM    814  CG  PRO B 108       5.329  19.924  22.862  1.00 35.64           C  
ATOM    815  CD  PRO B 108       5.978  19.605  21.546  1.00 35.64           C  
ATOM    816  N   PRO B 109       8.459  17.478  24.858  1.00 34.24           N  
ATOM    817  CA  PRO B 109       8.623  16.150  25.453  1.00 34.24           C  
ATOM    818  C   PRO B 109       7.303  15.393  25.577  1.00 34.24           C  
ATOM    819  CB  PRO B 109       9.210  16.452  26.834  1.00 34.24           C  
ATOM    820  O   PRO B 109       6.251  16.006  25.779  1.00 34.24           O  
ATOM    821  CG  PRO B 109       9.162  17.941  26.952  1.00 34.24           C  
ATOM    822  CD  PRO B 109       8.573  18.501  25.689  1.00 34.24           C  
ATOM    823  N   ALA B 110       7.179  14.262  24.906  1.00 36.56           N  
ATOM    824  CA  ALA B 110       6.071  13.334  24.691  1.00 36.56           C  
ATOM    825  C   ALA B 110       5.502  12.843  26.019  1.00 36.56           C  
ATOM    826  CB  ALA B 110       6.526  12.151  23.840  1.00 36.56           C  
ATOM    827  O   ALA B 110       6.204  12.200  26.803  1.00 36.56           O  
ATOM    828  N   THR B 111       4.986  13.674  26.887  1.00 37.18           N  
ATOM    829  CA  THR B 111       4.256  12.933  27.910  1.00 37.18           C  
ATOM    830  C   THR B 111       3.329  11.902  27.272  1.00 37.18           C  
ATOM    831  CB  THR B 111       3.437  13.879  28.808  1.00 37.18           C  
ATOM    832  O   THR B 111       2.700  12.175  26.248  1.00 37.18           O  
ATOM    833  CG2 THR B 111       4.322  14.547  29.854  1.00 37.18           C  
ATOM    834  OG1 THR B 111       2.829  14.891  27.996  1.00 37.18           O  
ATOM    835  N   HIS B 112       3.648  10.639  27.372  1.00 36.55           N  
ATOM    836  CA  HIS B 112       3.079   9.415  26.819  1.00 36.55           C  
ATOM    837  C   HIS B 112       1.575   9.348  27.061  1.00 36.55           C  
ATOM    838  CB  HIS B 112       3.763   8.187  27.423  1.00 36.55           C  
ATOM    839  O   HIS B 112       0.992   8.261  27.076  1.00 36.55           O  
ATOM    840  CG  HIS B 112       5.191   8.029  27.005  1.00 36.55           C  
ATOM    841  CD2 HIS B 112       6.344   8.246  27.680  1.00 36.55           C  
ATOM    842  ND1 HIS B 112       5.555   7.600  25.747  1.00 36.55           N  
ATOM    843  CE1 HIS B 112       6.874   7.560  25.667  1.00 36.55           C  
ATOM    844  NE2 HIS B 112       7.377   7.948  26.827  1.00 36.55           N  
ATOM    845  N   LEU B 113       0.871  10.336  27.547  1.00 36.66           N  
ATOM    846  CA  LEU B 113      -0.485   9.840  27.754  1.00 36.66           C  
ATOM    847  C   LEU B 113      -1.099   9.369  26.440  1.00 36.66           C  
ATOM    848  CB  LEU B 113      -1.363  10.927  28.380  1.00 36.66           C  
ATOM    849  O   LEU B 113      -1.085  10.099  25.447  1.00 36.66           O  
ATOM    850  CG  LEU B 113      -1.309  11.048  29.904  1.00 36.66           C  
ATOM    851  CD1 LEU B 113      -1.623  12.477  30.333  1.00 36.66           C  
ATOM    852  CD2 LEU B 113      -2.277  10.065  30.553  1.00 36.66           C  
ATOM    853  N   SER B 114      -0.961   8.126  26.095  1.00 40.61           N  
ATOM    854  CA  SER B 114      -1.642   7.496  24.969  1.00 40.61           C  
ATOM    855  C   SER B 114      -3.101   7.933  24.890  1.00 40.61           C  
ATOM    856  CB  SER B 114      -1.564   5.973  25.079  1.00 40.61           C  
ATOM    857  O   SER B 114      -3.893   7.638  25.788  1.00 40.61           O  
ATOM    858  OG  SER B 114      -0.215   5.539  25.106  1.00 40.61           O  
ATOM    859  N   PRO B 115      -3.395   9.163  24.533  1.00 39.16           N  
ATOM    860  CA  PRO B 115      -4.843   9.342  24.412  1.00 39.16           C  
ATOM    861  C   PRO B 115      -5.523   8.185  23.684  1.00 39.16           C  
ATOM    862  CB  PRO B 115      -4.972  10.641  23.613  1.00 39.16           C  
ATOM    863  O   PRO B 115      -4.955   7.623  22.744  1.00 39.16           O  
ATOM    864  CG  PRO B 115      -3.568  11.119  23.431  1.00 39.16           C  
ATOM    865  CD  PRO B 115      -2.633  10.026  23.863  1.00 39.16           C  
ATOM    866  N   ALA B 116      -6.224   7.303  24.304  1.00 43.55           N  
ATOM    867  CA  ALA B 116      -7.192   6.437  23.637  1.00 43.55           C  
ATOM    868  C   ALA B 116      -7.793   7.125  22.414  1.00 43.55           C  
ATOM    869  CB  ALA B 116      -8.296   6.024  24.608  1.00 43.55           C  
ATOM    870  O   ALA B 116      -8.298   8.246  22.511  1.00 43.55           O  
ATOM    871  N   LEU B 117      -7.054   7.224  21.252  1.00 48.05           N  
ATOM    872  CA  LEU B 117      -7.616   7.721  20.000  1.00 48.05           C  
ATOM    873  C   LEU B 117      -9.127   7.516  19.963  1.00 48.05           C  
ATOM    874  CB  LEU B 117      -6.965   7.021  18.805  1.00 48.05           C  
ATOM    875  O   LEU B 117      -9.612   6.405  20.190  1.00 48.05           O  
ATOM    876  CG  LEU B 117      -5.508   7.387  18.516  1.00 48.05           C  
ATOM    877  CD1 LEU B 117      -4.878   6.359  17.582  1.00 48.05           C  
ATOM    878  CD2 LEU B 117      -5.417   8.787  17.917  1.00 48.05           C  
ATOM    879  N   ALA B 118      -9.883   8.434  20.385  1.00 53.97           N  
ATOM    880  CA  ALA B 118     -11.333   8.397  20.218  1.00 53.97           C  
ATOM    881  C   ALA B 118     -11.715   7.786  18.873  1.00 53.97           C  
ATOM    882  CB  ALA B 118     -11.920   9.800  20.346  1.00 53.97           C  
ATOM    883  O   ALA B 118     -10.982   7.923  17.891  1.00 53.97           O  
ATOM    884  N   PRO B 119     -12.557   6.761  18.916  1.00 57.97           N  
ATOM    885  CA  PRO B 119     -13.049   6.196  17.657  1.00 57.97           C  
ATOM    886  C   PRO B 119     -13.462   7.268  16.651  1.00 57.97           C  
ATOM    887  CB  PRO B 119     -14.256   5.362  18.092  1.00 57.97           C  
ATOM    888  O   PRO B 119     -13.905   8.351  17.044  1.00 57.97           O  
ATOM    889  CG  PRO B 119     -14.297   5.497  19.580  1.00 57.97           C  
ATOM    890  CD  PRO B 119     -13.270   6.511  19.995  1.00 57.97           C  
ATOM    891  N   VAL B 120     -12.866   7.401  15.517  1.00 61.64           N  
ATOM    892  CA  VAL B 120     -13.308   8.256  14.420  1.00 61.64           C  
ATOM    893  C   VAL B 120     -14.824   8.155  14.265  1.00 61.64           C  
ATOM    894  CB  VAL B 120     -12.612   7.882  13.092  1.00 61.64           C  
ATOM    895  O   VAL B 120     -15.379   7.055  14.224  1.00 61.64           O  
ATOM    896  CG1 VAL B 120     -13.026   8.840  11.976  1.00 61.64           C  
ATOM    897  CG2 VAL B 120     -11.094   7.885  13.267  1.00 61.64           C  
ATOM    898  N   PRO B 121     -15.535   9.274  14.409  1.00 62.64           N  
ATOM    899  CA  PRO B 121     -16.992   9.261  14.260  1.00 62.64           C  
ATOM    900  C   PRO B 121     -17.448   8.565  12.979  1.00 62.64           C  
ATOM    901  CB  PRO B 121     -17.358  10.747  14.233  1.00 62.64           C  
ATOM    902  O   PRO B 121     -16.729   8.576  11.977  1.00 62.64           O  
ATOM    903  CG  PRO B 121     -16.080  11.460  14.538  1.00 62.64           C  
ATOM    904  CD  PRO B 121     -14.949  10.478  14.432  1.00 62.64           C  
ATOM    905  N   ARG B 122     -18.475   7.839  13.123  1.00 66.41           N  
ATOM    906  CA  ARG B 122     -19.231   7.301  11.997  1.00 66.41           C  
ATOM    907  C   ARG B 122     -19.596   8.401  11.006  1.00 66.41           C  
ATOM    908  CB  ARG B 122     -20.498   6.597  12.488  1.00 66.41           C  
ATOM    909  O   ARG B 122     -19.681   9.574  11.377  1.00 66.41           O  
ATOM    910  CG  ARG B 122     -20.233   5.297  13.231  1.00 66.41           C  
ATOM    911  CD  ARG B 122     -21.525   4.577  13.588  1.00 66.41           C  
ATOM    912  NE  ARG B 122     -21.267   3.312  14.269  1.00 66.41           N  
ATOM    913  NH1 ARG B 122     -23.472   2.934  14.845  1.00 66.41           N  
ATOM    914  NH2 ARG B 122     -21.852   1.426  15.442  1.00 66.41           N  
ATOM    915  CZ  ARG B 122     -22.198   2.560  14.851  1.00 66.41           C  
ATOM    916  N   ASN B 123     -19.168   8.357   9.764  1.00 77.38           N  
ATOM    917  CA  ASN B 123     -19.555   9.260   8.685  1.00 77.38           C  
ATOM    918  C   ASN B 123     -18.496  10.333   8.445  1.00 77.38           C  
ATOM    919  CB  ASN B 123     -20.908   9.908   8.986  1.00 77.38           C  
ATOM    920  O   ASN B 123     -18.826  11.504   8.251  1.00 77.38           O  
ATOM    921  CG  ASN B 123     -22.060   8.928   8.881  1.00 77.38           C  
ATOM    922  ND2 ASN B 123     -23.242   9.355   9.310  1.00 77.38           N  
ATOM    923  OD1 ASN B 123     -21.890   7.797   8.419  1.00 77.38           O  
ATOM    924  N   SER B 124     -17.332  10.092   8.655  1.00 91.42           N  
ATOM    925  CA  SER B 124     -16.247  11.012   8.329  1.00 91.42           C  
ATOM    926  C   SER B 124     -15.750  10.798   6.903  1.00 91.42           C  
ATOM    927  CB  SER B 124     -15.088  10.844   9.313  1.00 91.42           C  
ATOM    928  O   SER B 124     -15.966   9.735   6.318  1.00 91.42           O  
ATOM    929  OG  SER B 124     -14.560   9.531   9.248  1.00 91.42           O  
ATOM    930  N   CYS B 125     -15.286  11.835   6.319  1.00 95.93           N  
ATOM    931  CA  CYS B 125     -14.754  11.823   4.961  1.00 95.93           C  
ATOM    932  C   CYS B 125     -13.291  12.251   4.945  1.00 95.93           C  
ATOM    933  CB  CYS B 125     -15.573  12.742   4.056  1.00 95.93           C  
ATOM    934  O   CYS B 125     -12.881  13.104   5.734  1.00 95.93           O  
ATOM    935  SG  CYS B 125     -14.967  12.819   2.356  1.00 95.93           S  
ATOM    936  N   ILE B 126     -12.600  11.610   4.022  1.00 97.00           N  
ATOM    937  CA  ILE B 126     -11.209  12.000   3.821  1.00 97.00           C  
ATOM    938  C   ILE B 126     -10.976  12.342   2.351  1.00 97.00           C  
ATOM    939  CB  ILE B 126     -10.238  10.886   4.273  1.00 97.00           C  
ATOM    940  O   ILE B 126     -11.492  11.663   1.460  1.00 97.00           O  
ATOM    941  CG1 ILE B 126      -8.791  11.389   4.230  1.00 97.00           C  
ATOM    942  CG2 ILE B 126     -10.409   9.636   3.404  1.00 97.00           C  
ATOM    943  CD1 ILE B 126      -7.802  10.491   4.960  1.00 97.00           C  
ATOM    944  N   THR B 127     -10.216  13.406   2.129  1.00 97.75           N  
ATOM    945  CA  THR B 127      -9.818  13.834   0.793  1.00 97.75           C  
ATOM    946  C   THR B 127      -8.316  13.654   0.593  1.00 97.75           C  
ATOM    947  CB  THR B 127     -10.199  15.304   0.540  1.00 97.75           C  
ATOM    948  O   THR B 127      -7.514  14.156   1.383  1.00 97.75           O  
ATOM    949  CG2 THR B 127      -9.819  15.736  -0.873  1.00 97.75           C  
ATOM    950  OG1 THR B 127     -11.613  15.461   0.711  1.00 97.75           O  
ATOM    951  N   CYS B 128      -7.975  12.884  -0.359  1.00 98.25           N  
ATOM    952  CA  CYS B 128      -6.567  12.661  -0.667  1.00 98.25           C  
ATOM    953  C   CYS B 128      -5.865  13.974  -0.992  1.00 98.25           C  
ATOM    954  CB  CYS B 128      -6.422  11.691  -1.840  1.00 98.25           C  
ATOM    955  O   CYS B 128      -6.295  14.709  -1.882  1.00 98.25           O  
ATOM    956  SG  CYS B 128      -4.717  11.464  -2.390  1.00 98.25           S  
ATOM    957  N   PRO B 129      -4.739  14.287  -0.398  1.00 97.96           N  
ATOM    958  CA  PRO B 129      -4.030  15.551  -0.613  1.00 97.96           C  
ATOM    959  C   PRO B 129      -3.313  15.603  -1.960  1.00 97.96           C  
ATOM    960  CB  PRO B 129      -3.026  15.592   0.542  1.00 97.96           C  
ATOM    961  O   PRO B 129      -2.902  16.679  -2.403  1.00 97.96           O  
ATOM    962  CG  PRO B 129      -2.792  14.159   0.896  1.00 97.96           C  
ATOM    963  CD  PRO B 129      -4.065  13.397   0.666  1.00 97.96           C  
ATOM    964  N   GLN B 130      -3.299  14.448  -2.554  1.00 97.26           N  
ATOM    965  CA  GLN B 130      -2.526  14.410  -3.791  1.00 97.26           C  
ATOM    966  C   GLN B 130      -3.441  14.441  -5.013  1.00 97.26           C  
ATOM    967  CB  GLN B 130      -1.637  13.167  -3.832  1.00 97.26           C  
ATOM    968  O   GLN B 130      -3.204  15.201  -5.954  1.00 97.26           O  
ATOM    969  CG  GLN B 130      -0.482  13.268  -4.820  1.00 97.26           C  
ATOM    970  CD  GLN B 130       0.604  12.242  -4.561  1.00 97.26           C  
ATOM    971  NE2 GLN B 130       0.519  11.103  -5.241  1.00 97.26           N  
ATOM    972  OE1 GLN B 130       1.514  12.470  -3.757  1.00 97.26           O  
ATOM    973  N   CYS B 131      -4.481  13.632  -4.989  1.00 97.84           N  
ATOM    974  CA  CYS B 131      -5.324  13.583  -6.178  1.00 97.84           C  
ATOM    975  C   CYS B 131      -6.660  14.274  -5.929  1.00 97.84           C  
ATOM    976  CB  CYS B 131      -5.561  12.136  -6.609  1.00 97.84           C  
ATOM    977  O   CYS B 131      -7.458  14.443  -6.852  1.00 97.84           O  
ATOM    978  SG  CYS B 131      -6.659  11.219  -5.507  1.00 97.84           S  
ATOM    979  N   HIS B 132      -7.043  14.587  -4.663  1.00 96.86           N  
ATOM    980  CA  HIS B 132      -8.197  15.379  -4.250  1.00 96.86           C  
ATOM    981  C   HIS B 132      -9.485  14.569  -4.350  1.00 96.86           C  
ATOM    982  CB  HIS B 132      -8.307  16.647  -5.098  1.00 96.86           C  
ATOM    983  O   HIS B 132     -10.582  15.128  -4.278  1.00 96.86           O  
ATOM    984  CG  HIS B 132      -7.105  17.532  -5.013  1.00 96.86           C  
ATOM    985  CD2 HIS B 132      -6.186  17.877  -5.946  1.00 96.86           C  
ATOM    986  ND1 HIS B 132      -6.736  18.176  -3.851  1.00 96.86           N  
ATOM    987  CE1 HIS B 132      -5.640  18.882  -4.075  1.00 96.86           C  
ATOM    988  NE2 HIS B 132      -5.286  18.717  -5.338  1.00 96.86           N  
ATOM    989  N   ARG B 133      -9.357  13.279  -4.503  1.00 97.02           N  
ATOM    990  CA  ARG B 133     -10.528  12.412  -4.427  1.00 97.02           C  
ATOM    991  C   ARG B 133     -10.997  12.250  -2.985  1.00 97.02           C  
ATOM    992  CB  ARG B 133     -10.222  11.041  -5.035  1.00 97.02           C  
ATOM    993  O   ARG B 133     -10.178  12.143  -2.069  1.00 97.02           O  
ATOM    994  CG  ARG B 133     -10.111  11.051  -6.551  1.00 97.02           C  
ATOM    995  CD  ARG B 133      -9.843   9.659  -7.106  1.00 97.02           C  
ATOM    996  NE  ARG B 133      -9.439   9.707  -8.509  1.00 97.02           N  
ATOM    997  NH1 ARG B 133      -9.226   7.418  -8.740  1.00 97.02           N  
ATOM    998  NH2 ARG B 133      -8.797   8.799 -10.518  1.00 97.02           N  
ATOM    999  CZ  ARG B 133      -9.155   8.641  -9.252  1.00 97.02           C  
ATOM   1000  N   SER B 134     -12.333  12.247  -2.770  1.00 96.27           N  
ATOM   1001  CA  SER B 134     -12.915  12.138  -1.436  1.00 96.27           C  
ATOM   1002  C   SER B 134     -13.547  10.767  -1.219  1.00 96.27           C  
ATOM   1003  CB  SER B 134     -13.962  13.231  -1.218  1.00 96.27           C  
ATOM   1004  O   SER B 134     -14.083  10.169  -2.154  1.00 96.27           O  
ATOM   1005  OG  SER B 134     -13.373  14.517  -1.306  1.00 96.27           O  
ATOM   1006  N   LEU B 135     -13.433  10.384  -0.027  1.00 94.27           N  
ATOM   1007  CA  LEU B 135     -14.020   9.106   0.360  1.00 94.27           C  
ATOM   1008  C   LEU B 135     -14.693   9.208   1.725  1.00 94.27           C  
ATOM   1009  CB  LEU B 135     -12.951   8.011   0.386  1.00 94.27           C  
ATOM   1010  O   LEU B 135     -14.162   9.844   2.637  1.00 94.27           O  
ATOM   1011  CG  LEU B 135     -12.150   7.814  -0.902  1.00 94.27           C  
ATOM   1012  CD1 LEU B 135     -10.816   7.140  -0.600  1.00 94.27           C  
ATOM   1013  CD2 LEU B 135     -12.951   6.998  -1.911  1.00 94.27           C  
ATOM   1014  N   ILE B 136     -15.904   8.515   1.836  1.00 93.53           N  
ATOM   1015  CA  ILE B 136     -16.583   8.383   3.120  1.00 93.53           C  
ATOM   1016  C   ILE B 136     -16.105   7.118   3.829  1.00 93.53           C  
ATOM   1017  CB  ILE B 136     -18.118   8.354   2.948  1.00 93.53           C  
ATOM   1018  O   ILE B 136     -16.059   6.042   3.228  1.00 93.53           O  
ATOM   1019  CG1 ILE B 136     -18.598   9.616   2.223  1.00 93.53           C  
ATOM   1020  CG2 ILE B 136     -18.811   8.205   4.305  1.00 93.53           C  
ATOM   1021  CD1 ILE B 136     -18.440  10.895   3.035  1.00 93.53           C  
ATOM   1022  N   LEU B 137     -15.762   7.258   5.068  1.00 92.89           N  
ATOM   1023  CA  LEU B 137     -15.264   6.121   5.834  1.00 92.89           C  
ATOM   1024  C   LEU B 137     -16.417   5.261   6.342  1.00 92.89           C  
ATOM   1025  CB  LEU B 137     -14.412   6.600   7.012  1.00 92.89           C  
ATOM   1026  O   LEU B 137     -17.464   5.785   6.730  1.00 92.89           O  
ATOM   1027  CG  LEU B 137     -13.201   7.467   6.664  1.00 92.89           C  
ATOM   1028  CD1 LEU B 137     -12.467   7.887   7.933  1.00 92.89           C  
ATOM   1029  CD2 LEU B 137     -12.263   6.722   5.720  1.00 92.89           C  
ATOM   1030  N   ASP B 138     -16.130   3.991   6.189  1.00 88.43           N  
ATOM   1031  CA  ASP B 138     -17.098   3.083   6.798  1.00 88.43           C  
ATOM   1032  C   ASP B 138     -16.853   2.946   8.299  1.00 88.43           C  
ATOM   1033  CB  ASP B 138     -17.039   1.709   6.128  1.00 88.43           C  
ATOM   1034  O   ASP B 138     -16.149   3.763   8.896  1.00 88.43           O  
ATOM   1035  CG  ASP B 138     -15.692   1.028   6.287  1.00 88.43           C  
ATOM   1036  OD1 ASP B 138     -14.930   1.391   7.210  1.00 88.43           O  
ATOM   1037  OD2 ASP B 138     -15.387   0.122   5.482  1.00 88.43           O  
ATOM   1038  N   ASP B 139     -17.473   1.904   8.992  1.00 88.83           N  
ATOM   1039  CA  ASP B 139     -17.445   1.733  10.442  1.00 88.83           C  
ATOM   1040  C   ASP B 139     -16.027   1.451  10.934  1.00 88.83           C  
ATOM   1041  CB  ASP B 139     -18.384   0.603  10.867  1.00 88.83           C  
ATOM   1042  O   ASP B 139     -15.728   1.628  12.117  1.00 88.83           O  
ATOM   1043  CG  ASP B 139     -19.851   0.955  10.694  1.00 88.83           C  
ATOM   1044  OD1 ASP B 139     -20.183   2.156  10.596  1.00 88.83           O  
ATOM   1045  OD2 ASP B 139     -20.684   0.023  10.658  1.00 88.83           O  
ATOM   1046  N   ARG B 140     -15.167   1.066   9.960  1.00 90.66           N  
ATOM   1047  CA  ARG B 140     -13.795   0.757  10.352  1.00 90.66           C  
ATOM   1048  C   ARG B 140     -12.939   2.019  10.389  1.00 90.66           C  
ATOM   1049  CB  ARG B 140     -13.180  -0.266   9.395  1.00 90.66           C  
ATOM   1050  O   ARG B 140     -11.831   2.007  10.928  1.00 90.66           O  
ATOM   1051  CG  ARG B 140     -13.757  -1.666   9.535  1.00 90.66           C  
ATOM   1052  CD  ARG B 140     -13.038  -2.665   8.640  1.00 90.66           C  
ATOM   1053  NE  ARG B 140     -13.259  -2.378   7.225  1.00 90.66           N  
ATOM   1054  NH1 ARG B 140     -12.093  -4.218   6.457  1.00 90.66           N  
ATOM   1055  NH2 ARG B 140     -13.065  -2.768   4.970  1.00 90.66           N  
ATOM   1056  CZ  ARG B 140     -12.805  -3.122   6.221  1.00 90.66           C  
ATOM   1057  N   GLY B 141     -13.408   3.076   9.844  1.00 93.54           N  
ATOM   1058  CA  GLY B 141     -12.626   4.301   9.805  1.00 93.54           C  
ATOM   1059  C   GLY B 141     -11.302   4.141   9.082  1.00 93.54           C  
ATOM   1060  O   GLY B 141     -11.235   3.492   8.036  1.00 93.54           O  
ATOM   1061  N   LEU B 142     -10.251   4.687   9.601  1.00 94.64           N  
ATOM   1062  CA  LEU B 142      -8.936   4.648   8.969  1.00 94.64           C  
ATOM   1063  C   LEU B 142      -8.316   3.260   9.091  1.00 94.64           C  
ATOM   1064  CB  LEU B 142      -8.008   5.691   9.596  1.00 94.64           C  
ATOM   1065  O   LEU B 142      -7.409   2.912   8.332  1.00 94.64           O  
ATOM   1066  CG  LEU B 142      -8.330   7.155   9.292  1.00 94.64           C  
ATOM   1067  CD1 LEU B 142      -7.405   8.076  10.080  1.00 94.64           C  
ATOM   1068  CD2 LEU B 142      -8.217   7.428   7.796  1.00 94.64           C  
ATOM   1069  N   ARG B 143      -8.802   2.474  10.004  1.00 93.31           N  
ATOM   1070  CA  ARG B 143      -8.279   1.127  10.209  1.00 93.31           C  
ATOM   1071  C   ARG B 143      -8.607   0.226   9.024  1.00 93.31           C  
ATOM   1072  CB  ARG B 143      -8.840   0.523  11.498  1.00 93.31           C  
ATOM   1073  O   ARG B 143      -8.008  -0.839   8.862  1.00 93.31           O  
ATOM   1074  CG  ARG B 143      -8.257   1.127  12.766  1.00 93.31           C  
ATOM   1075  CD  ARG B 143      -8.864   0.506  14.017  1.00 93.31           C  
ATOM   1076  NE  ARG B 143      -8.360   1.140  15.232  1.00 93.31           N  
ATOM   1077  NH1 ARG B 143      -6.522  -0.245  15.439  1.00 93.31           N  
ATOM   1078  NH2 ARG B 143      -6.892   1.415  16.976  1.00 93.31           N  
ATOM   1079  CZ  ARG B 143      -7.259   0.769  15.880  1.00 93.31           C  
ATOM   1080  N   GLY B 144      -9.534   0.660   8.192  1.00 92.18           N  
ATOM   1081  CA  GLY B 144      -9.919  -0.105   7.017  1.00 92.18           C  
ATOM   1082  C   GLY B 144      -8.920   0.003   5.880  1.00 92.18           C  
ATOM   1083  O   GLY B 144      -8.954  -0.793   4.940  1.00 92.18           O  
ATOM   1084  N   PHE B 145      -7.993   0.925   6.041  1.00 95.17           N  
ATOM   1085  CA  PHE B 145      -6.957   1.078   5.026  1.00 95.17           C  
ATOM   1086  C   PHE B 145      -5.720   0.264   5.388  1.00 95.17           C  
ATOM   1087  CB  PHE B 145      -6.583   2.553   4.855  1.00 95.17           C  
ATOM   1088  O   PHE B 145      -5.273   0.283   6.537  1.00 95.17           O  
ATOM   1089  CG  PHE B 145      -7.730   3.423   4.416  1.00 95.17           C  
ATOM   1090  CD1 PHE B 145      -8.587   3.008   3.404  1.00 95.17           C  
ATOM   1091  CD2 PHE B 145      -7.951   4.656   5.015  1.00 95.17           C  
ATOM   1092  CE1 PHE B 145      -9.650   3.811   2.995  1.00 95.17           C  
ATOM   1093  CE2 PHE B 145      -9.011   5.464   4.613  1.00 95.17           C  
ATOM   1094  CZ  PHE B 145      -9.858   5.040   3.602  1.00 95.17           C  
ATOM   1095  N   PRO B 146      -5.132  -0.402   4.380  1.00 96.17           N  
ATOM   1096  CA  PRO B 146      -3.931  -1.189   4.672  1.00 96.17           C  
ATOM   1097  C   PRO B 146      -2.746  -0.323   5.093  1.00 96.17           C  
ATOM   1098  CB  PRO B 146      -3.644  -1.899   3.346  1.00 96.17           C  
ATOM   1099  O   PRO B 146      -2.564   0.779   4.567  1.00 96.17           O  
ATOM   1100  CG  PRO B 146      -4.926  -1.814   2.582  1.00 96.17           C  
ATOM   1101  CD  PRO B 146      -5.673  -0.594   3.040  1.00 96.17           C  
ATOM   1102  N   LYS B 147      -2.033  -0.764   6.011  1.00 98.27           N  
ATOM   1103  CA  LYS B 147      -0.745  -0.172   6.360  1.00 98.27           C  
ATOM   1104  C   LYS B 147       0.323  -0.533   5.332  1.00 98.27           C  
ATOM   1105  CB  LYS B 147      -0.306  -0.624   7.753  1.00 98.27           C  
ATOM   1106  O   LYS B 147       0.365  -1.665   4.845  1.00 98.27           O  
ATOM   1107  CG  LYS B 147      -1.217  -0.147   8.875  1.00 98.27           C  
ATOM   1108  CD  LYS B 147      -0.712  -0.605  10.237  1.00 98.27           C  
ATOM   1109  CE  LYS B 147      -1.639  -0.154  11.358  1.00 98.27           C  
ATOM   1110  NZ  LYS B 147      -1.172  -0.639  12.692  1.00 98.27           N  
ATOM   1111  N   ASN B 148       1.089   0.429   4.944  1.00 98.64           N  
ATOM   1112  CA  ASN B 148       2.192   0.168   4.025  1.00 98.64           C  
ATOM   1113  C   ASN B 148       3.484  -0.143   4.775  1.00 98.64           C  
ATOM   1114  CB  ASN B 148       2.397   1.356   3.083  1.00 98.64           C  
ATOM   1115  O   ASN B 148       4.395   0.686   4.821  1.00 98.64           O  
ATOM   1116  CG  ASN B 148       3.228   0.999   1.866  1.00 98.64           C  
ATOM   1117  ND2 ASN B 148       3.129   1.811   0.821  1.00 98.64           N  
ATOM   1118  OD1 ASN B 148       3.953   0.000   1.865  1.00 98.64           O  
ATOM   1119  N   ARG B 149       3.584  -1.370   5.215  1.00 98.06           N  
ATOM   1120  CA  ARG B 149       4.669  -1.783   6.099  1.00 98.06           C  
ATOM   1121  C   ARG B 149       5.984  -1.897   5.336  1.00 98.06           C  
ATOM   1122  CB  ARG B 149       4.336  -3.117   6.772  1.00 98.06           C  
ATOM   1123  O   ARG B 149       7.056  -1.663   5.897  1.00 98.06           O  
ATOM   1124  CG  ARG B 149       3.196  -3.034   7.774  1.00 98.06           C  
ATOM   1125  CD  ARG B 149       3.232  -4.188   8.766  1.00 98.06           C  
ATOM   1126  NE  ARG B 149       2.103  -4.139   9.691  1.00 98.06           N  
ATOM   1127  NH1 ARG B 149       2.100  -6.407  10.133  1.00 98.06           N  
ATOM   1128  NH2 ARG B 149       0.563  -5.036  11.139  1.00 98.06           N  
ATOM   1129  CZ  ARG B 149       1.591  -5.194  10.319  1.00 98.06           C  
ATOM   1130  N   VAL B 150       5.881  -2.229   4.091  1.00 98.08           N  
ATOM   1131  CA  VAL B 150       7.100  -2.304   3.293  1.00 98.08           C  
ATOM   1132  C   VAL B 150       7.739  -0.921   3.194  1.00 98.08           C  
ATOM   1133  CB  VAL B 150       6.820  -2.864   1.880  1.00 98.08           C  
ATOM   1134  O   VAL B 150       8.965  -0.792   3.238  1.00 98.08           O  
ATOM   1135  CG1 VAL B 150       8.012  -2.622   0.957  1.00 98.08           C  
ATOM   1136  CG2 VAL B 150       6.490  -4.354   1.953  1.00 98.08           C  
ATOM   1137  N   LEU B 151       6.933   0.132   3.028  1.00 98.15           N  
ATOM   1138  CA  LEU B 151       7.425   1.505   2.977  1.00 98.15           C  
ATOM   1139  C   LEU B 151       8.123   1.881   4.280  1.00 98.15           C  
ATOM   1140  CB  LEU B 151       6.274   2.477   2.703  1.00 98.15           C  
ATOM   1141  O   LEU B 151       9.153   2.559   4.263  1.00 98.15           O  
ATOM   1142  CG  LEU B 151       6.657   3.945   2.514  1.00 98.15           C  
ATOM   1143  CD1 LEU B 151       7.714   4.082   1.423  1.00 98.15           C  
ATOM   1144  CD2 LEU B 151       5.426   4.781   2.180  1.00 98.15           C  
ATOM   1145  N   GLU B 152       7.630   1.400   5.337  1.00 97.86           N  
ATOM   1146  CA  GLU B 152       8.275   1.622   6.627  1.00 97.86           C  
ATOM   1147  C   GLU B 152       9.669   1.003   6.660  1.00 97.86           C  
ATOM   1148  CB  GLU B 152       7.419   1.051   7.761  1.00 97.86           C  
ATOM   1149  O   GLU B 152      10.619   1.624   7.142  1.00 97.86           O  
ATOM   1150  CG  GLU B 152       6.170   1.868   8.059  1.00 97.86           C  
ATOM   1151  CD  GLU B 152       5.354   1.314   9.216  1.00 97.86           C  
ATOM   1152  OE1 GLU B 152       4.574   2.079   9.830  1.00 97.86           O  
ATOM   1153  OE2 GLU B 152       5.495   0.107   9.512  1.00 97.86           O  
ATOM   1154  N   GLY B 153       9.761  -0.241   6.202  1.00 96.99           N  
ATOM   1155  CA  GLY B 153      11.048  -0.914   6.135  1.00 96.99           C  
ATOM   1156  C   GLY B 153      12.047  -0.203   5.241  1.00 96.99           C  
ATOM   1157  O   GLY B 153      13.222  -0.078   5.591  1.00 96.99           O  
ATOM   1158  N   VAL B 154      11.588   0.261   4.141  1.00 97.03           N  
ATOM   1159  CA  VAL B 154      12.431   0.994   3.201  1.00 97.03           C  
ATOM   1160  C   VAL B 154      12.965   2.260   3.866  1.00 97.03           C  
ATOM   1161  CB  VAL B 154      11.661   1.354   1.911  1.00 97.03           C  
ATOM   1162  O   VAL B 154      14.155   2.570   3.761  1.00 97.03           O  
ATOM   1163  CG1 VAL B 154      12.438   2.379   1.087  1.00 97.03           C  
ATOM   1164  CG2 VAL B 154      11.387   0.098   1.086  1.00 97.03           C  
ATOM   1165  N   ILE B 155      12.130   3.002   4.524  1.00 97.35           N  
ATOM   1166  CA  ILE B 155      12.506   4.238   5.201  1.00 97.35           C  
ATOM   1167  C   ILE B 155      13.540   3.939   6.284  1.00 97.35           C  
ATOM   1168  CB  ILE B 155      11.276   4.944   5.815  1.00 97.35           C  
ATOM   1169  O   ILE B 155      14.540   4.650   6.410  1.00 97.35           O  
ATOM   1170  CG1 ILE B 155      10.388   5.527   4.709  1.00 97.35           C  
ATOM   1171  CG2 ILE B 155      11.713   6.033   6.798  1.00 97.35           C  
ATOM   1172  CD1 ILE B 155       9.015   5.977   5.190  1.00 97.35           C  
ATOM   1173  N   ASP B 156      13.354   2.846   7.030  1.00 96.73           N  
ATOM   1174  CA  ASP B 156      14.296   2.449   8.071  1.00 96.73           C  
ATOM   1175  C   ASP B 156      15.679   2.173   7.484  1.00 96.73           C  
ATOM   1176  CB  ASP B 156      13.785   1.213   8.815  1.00 96.73           C  
ATOM   1177  O   ASP B 156      16.685   2.676   7.989  1.00 96.73           O  
ATOM   1178  CG  ASP B 156      12.637   1.523   9.759  1.00 96.73           C  
ATOM   1179  OD1 ASP B 156      12.337   2.716   9.985  1.00 96.73           O  
ATOM   1180  OD2 ASP B 156      12.028   0.566  10.285  1.00 96.73           O  
ATOM   1181  N   ARG B 157      15.706   1.493   6.410  1.00 94.23           N  
ATOM   1182  CA  ARG B 157      16.971   1.132   5.777  1.00 94.23           C  
ATOM   1183  C   ARG B 157      17.620   2.345   5.120  1.00 94.23           C  
ATOM   1184  CB  ARG B 157      16.758   0.026   4.741  1.00 94.23           C  
ATOM   1185  O   ARG B 157      18.845   2.486   5.136  1.00 94.23           O  
ATOM   1186  CG  ARG B 157      16.481  -1.340   5.348  1.00 94.23           C  
ATOM   1187  CD  ARG B 157      16.438  -2.430   4.285  1.00 94.23           C  
ATOM   1188  NE  ARG B 157      15.311  -2.252   3.375  1.00 94.23           N  
ATOM   1189  NH1 ARG B 157      13.827  -3.491   4.640  1.00 94.23           N  
ATOM   1190  NH2 ARG B 157      13.143  -2.535   2.672  1.00 94.23           N  
ATOM   1191  CZ  ARG B 157      14.096  -2.759   3.564  1.00 94.23           C  
ATOM   1192  N   TYR B 158      16.818   3.180   4.530  1.00 93.48           N  
ATOM   1193  CA  TYR B 158      17.325   4.416   3.944  1.00 93.48           C  
ATOM   1194  C   TYR B 158      18.000   5.283   4.999  1.00 93.48           C  
ATOM   1195  CB  TYR B 158      16.192   5.197   3.273  1.00 93.48           C  
ATOM   1196  O   TYR B 158      19.100   5.797   4.779  1.00 93.48           O  
ATOM   1197  CG  TYR B 158      16.628   6.520   2.690  1.00 93.48           C  
ATOM   1198  CD1 TYR B 158      16.366   7.716   3.354  1.00 93.48           C  
ATOM   1199  CD2 TYR B 158      17.302   6.576   1.475  1.00 93.48           C  
ATOM   1200  CE1 TYR B 158      16.764   8.937   2.821  1.00 93.48           C  
ATOM   1201  CE2 TYR B 158      17.705   7.792   0.932  1.00 93.48           C  
ATOM   1202  OH  TYR B 158      17.830  10.171   1.078  1.00 93.48           O  
ATOM   1203  CZ  TYR B 158      17.433   8.965   1.611  1.00 93.48           C  
ATOM   1204  N   GLN B 159      17.368   5.422   6.128  1.00 94.74           N  
ATOM   1205  CA  GLN B 159      17.903   6.239   7.212  1.00 94.74           C  
ATOM   1206  C   GLN B 159      19.169   5.618   7.796  1.00 94.74           C  
ATOM   1207  CB  GLN B 159      16.856   6.426   8.311  1.00 94.74           C  
ATOM   1208  O   GLN B 159      20.107   6.331   8.156  1.00 94.74           O  
ATOM   1209  CG  GLN B 159      15.686   7.311   7.902  1.00 94.74           C  
ATOM   1210  CD  GLN B 159      14.648   7.457   8.998  1.00 94.74           C  
ATOM   1211  NE2 GLN B 159      14.302   8.697   9.327  1.00 94.74           N  
ATOM   1212  OE1 GLN B 159      14.160   6.463   9.546  1.00 94.74           O  
ATOM   1213  N   GLN B 160      19.260   4.288   7.878  1.00 92.36           N  
ATOM   1214  CA  GLN B 160      20.453   3.589   8.345  1.00 92.36           C  
ATOM   1215  C   GLN B 160      21.627   3.811   7.396  1.00 92.36           C  
ATOM   1216  CB  GLN B 160      20.175   2.093   8.495  1.00 92.36           C  
ATOM   1217  O   GLN B 160      22.760   4.010   7.838  1.00 92.36           O  
ATOM   1218  CG  GLN B 160      19.304   1.746   9.695  1.00 92.36           C  
ATOM   1219  CD  GLN B 160      18.862   0.295   9.701  1.00 92.36           C  
ATOM   1220  NE2 GLN B 160      17.894  -0.027  10.552  1.00 92.36           N  
ATOM   1221  OE1 GLN B 160      19.385  -0.530   8.945  1.00 92.36           O  
ATOM   1222  N   SER B 161      21.342   3.727   6.098  1.00 87.81           N  
ATOM   1223  CA  SER B 161      22.378   3.942   5.093  1.00 87.81           C  
ATOM   1224  C   SER B 161      22.918   5.367   5.151  1.00 87.81           C  
ATOM   1225  CB  SER B 161      21.836   3.650   3.693  1.00 87.81           C  
ATOM   1226  O   SER B 161      24.120   5.588   4.987  1.00 87.81           O  
ATOM   1227  OG  SER B 161      21.506   2.278   3.557  1.00 87.81           O  
ATOM   1228  N   LYS B 162      22.095   6.383   5.382  1.00 89.33           N  
ATOM   1229  CA  LYS B 162      22.510   7.778   5.508  1.00 89.33           C  
ATOM   1230  C   LYS B 162      23.377   7.984   6.746  1.00 89.33           C  
ATOM   1231  CB  LYS B 162      21.290   8.698   5.563  1.00 89.33           C  
ATOM   1232  O   LYS B 162      24.356   8.732   6.708  1.00 89.33           O  
ATOM   1233  CG  LYS B 162      21.617  10.172   5.377  1.00 89.33           C  
ATOM   1234  CD  LYS B 162      20.355  11.024   5.330  1.00 89.33           C  
ATOM   1235  CE  LYS B 162      20.684  12.510   5.275  1.00 89.33           C  
ATOM   1236  NZ  LYS B 162      19.474  13.334   4.983  1.00 89.33           N  
ATOM   1237  N   ALA B 163      22.981   7.285   7.765  1.00 90.87           N  
ATOM   1238  CA  ALA B 163      23.741   7.393   9.008  1.00 90.87           C  
ATOM   1239  C   ALA B 163      25.118   6.751   8.866  1.00 90.87           C  
ATOM   1240  CB  ALA B 163      22.973   6.747  10.158  1.00 90.87           C  
ATOM   1241  O   ALA B 163      26.098   7.237   9.436  1.00 90.87           O  
ATOM   1242  N   ALA B 164      25.236   5.695   8.137  1.00 87.77           N  
ATOM   1243  CA  ALA B 164      26.500   4.994   7.932  1.00 87.77           C  
ATOM   1244  C   ALA B 164      27.427   5.788   7.016  1.00 87.77           C  
ATOM   1245  CB  ALA B 164      26.250   3.603   7.355  1.00 87.77           C  
ATOM   1246  O   ALA B 164      28.648   5.624   7.064  1.00 87.77           O  
ATOM   1247  N   ALA B 165      26.905   6.649   6.210  1.00 84.45           N  
ATOM   1248  CA  ALA B 165      27.684   7.457   5.275  1.00 84.45           C  
ATOM   1249  C   ALA B 165      28.237   8.705   5.958  1.00 84.45           C  
ATOM   1250  CB  ALA B 165      26.831   7.848   4.070  1.00 84.45           C  
ATOM   1251  O   ALA B 165      29.189   9.317   5.469  1.00 84.45           O  
ATOM   1252  N   LEU B 166      27.756   9.122   7.184  1.00 77.34           N  
ATOM   1253  CA  LEU B 166      28.255  10.260   7.948  1.00 77.34           C  
ATOM   1254  C   LEU B 166      29.342   9.825   8.925  1.00 77.34           C  
ATOM   1255  CB  LEU B 166      27.112  10.940   8.706  1.00 77.34           C  
ATOM   1256  O   LEU B 166      30.276  10.582   9.199  1.00 77.34           O  
ATOM   1257  CG  LEU B 166      26.065  11.658   7.854  1.00 77.34           C  
ATOM   1258  CD1 LEU B 166      24.940  12.191   8.734  1.00 77.34           C  
ATOM   1259  CD2 LEU B 166      26.708  12.787   7.056  1.00 77.34           C  
TER    1260      LEU B 166                                                      
ATOM   1261  N   MET C   1      23.403  -2.548   2.104  1.00 62.72           N  
ATOM   1262  CA  MET C   1      22.864  -2.442   0.752  1.00 62.72           C  
ATOM   1263  C   MET C   1      22.139  -3.723   0.354  1.00 62.72           C  
ATOM   1264  CB  MET C   1      23.980  -2.140  -0.250  1.00 62.72           C  
ATOM   1265  O   MET C   1      21.135  -3.677  -0.360  1.00 62.72           O  
ATOM   1266  CG  MET C   1      24.217  -0.656  -0.474  1.00 62.72           C  
ATOM   1267  SD  MET C   1      25.111  -0.315  -2.040  1.00 62.72           S  
ATOM   1268  CE  MET C   1      26.821  -0.599  -1.501  1.00 62.72           C  
ATOM   1269  N   GLU C   2      22.483  -4.885   0.970  1.00 75.52           N  
ATOM   1270  CA  GLU C   2      21.857  -6.173   0.686  1.00 75.52           C  
ATOM   1271  C   GLU C   2      20.521  -6.309   1.412  1.00 75.52           C  
ATOM   1272  CB  GLU C   2      22.789  -7.322   1.079  1.00 75.52           C  
ATOM   1273  O   GLU C   2      19.575  -6.891   0.878  1.00 75.52           O  
ATOM   1274  CG  GLU C   2      24.008  -7.461   0.179  1.00 75.52           C  
ATOM   1275  CD  GLU C   2      24.860  -8.676   0.507  1.00 75.52           C  
ATOM   1276  OE1 GLU C   2      25.836  -8.950  -0.229  1.00 75.52           O  
ATOM   1277  OE2 GLU C   2      24.550  -9.361   1.507  1.00 75.52           O  
ATOM   1278  N   GLU C   3      20.434  -5.560   2.463  1.00 86.08           N  
ATOM   1279  CA  GLU C   3      19.205  -5.644   3.246  1.00 86.08           C  
ATOM   1280  C   GLU C   3      18.084  -4.832   2.603  1.00 86.08           C  
ATOM   1281  CB  GLU C   3      19.446  -5.163   4.680  1.00 86.08           C  
ATOM   1282  O   GLU C   3      16.929  -5.262   2.589  1.00 86.08           O  
ATOM   1283  CG  GLU C   3      20.298  -6.112   5.511  1.00 86.08           C  
ATOM   1284  CD  GLU C   3      20.530  -5.621   6.931  1.00 86.08           C  
ATOM   1285  OE1 GLU C   3      21.270  -6.287   7.690  1.00 86.08           O  
ATOM   1286  OE2 GLU C   3      19.966  -4.563   7.288  1.00 86.08           O  
ATOM   1287  N   MET C   4      18.424  -3.725   1.980  1.00 89.30           N  
ATOM   1288  CA  MET C   4      17.449  -2.901   1.270  1.00 89.30           C  
ATOM   1289  C   MET C   4      16.914  -3.628   0.041  1.00 89.30           C  
ATOM   1290  CB  MET C   4      18.071  -1.565   0.859  1.00 89.30           C  
ATOM   1291  O   MET C   4      15.713  -3.595  -0.230  1.00 89.30           O  
ATOM   1292  CG  MET C   4      17.100  -0.626   0.163  1.00 89.30           C  
ATOM   1293  SD  MET C   4      17.845   1.011  -0.202  1.00 89.30           S  
ATOM   1294  CE  MET C   4      17.358   1.924   1.288  1.00 89.30           C  
ATOM   1295  N   GLU C   5      17.753  -4.345  -0.645  1.00 93.75           N  
ATOM   1296  CA  GLU C   5      17.359  -5.064  -1.853  1.00 93.75           C  
ATOM   1297  C   GLU C   5      16.338  -6.154  -1.539  1.00 93.75           C  
ATOM   1298  CB  GLU C   5      18.584  -5.673  -2.540  1.00 93.75           C  
ATOM   1299  O   GLU C   5      15.368  -6.334  -2.278  1.00 93.75           O  
ATOM   1300  CG  GLU C   5      18.299  -6.226  -3.928  1.00 93.75           C  
ATOM   1301  CD  GLU C   5      19.556  -6.612  -4.691  1.00 93.75           C  
ATOM   1302  OE1 GLU C   5      19.444  -7.117  -5.831  1.00 93.75           O  
ATOM   1303  OE2 GLU C   5      20.663  -6.409  -4.143  1.00 93.75           O  
ATOM   1304  N   GLU C   6      16.536  -6.827  -0.475  1.00 94.49           N  
ATOM   1305  CA  GLU C   6      15.627  -7.903  -0.092  1.00 94.49           C  
ATOM   1306  C   GLU C   6      14.230  -7.367   0.207  1.00 94.49           C  
ATOM   1307  CB  GLU C   6      16.171  -8.659   1.124  1.00 94.49           C  
ATOM   1308  O   GLU C   6      13.231  -8.038  -0.062  1.00 94.49           O  
ATOM   1309  CG  GLU C   6      17.359  -9.557   0.809  1.00 94.49           C  
ATOM   1310  CD  GLU C   6      17.079 -10.553  -0.305  1.00 94.49           C  
ATOM   1311  OE1 GLU C   6      17.931 -10.708  -1.209  1.00 94.49           O  
ATOM   1312  OE2 GLU C   6      15.998 -11.183  -0.274  1.00 94.49           O  
ATOM   1313  N   GLU C   7      14.121  -6.210   0.687  1.00 95.40           N  
ATOM   1314  CA  GLU C   7      12.846  -5.584   1.023  1.00 95.40           C  
ATOM   1315  C   GLU C   7      12.058  -5.227  -0.234  1.00 95.40           C  
ATOM   1316  CB  GLU C   7      13.069  -4.333   1.877  1.00 95.40           C  
ATOM   1317  O   GLU C   7      10.836  -5.069  -0.183  1.00 95.40           O  
ATOM   1318  CG  GLU C   7      11.823  -3.858   2.610  1.00 95.40           C  
ATOM   1319  CD  GLU C   7      11.430  -4.759   3.770  1.00 95.40           C  
ATOM   1320  OE1 GLU C   7      10.247  -4.741   4.178  1.00 95.40           O  
ATOM   1321  OE2 GLU C   7      12.312  -5.489   4.275  1.00 95.40           O  
ATOM   1322  N   LEU C   8      12.775  -5.201  -1.358  1.00 98.00           N  
ATOM   1323  CA  LEU C   8      12.184  -4.711  -2.599  1.00 98.00           C  
ATOM   1324  C   LEU C   8      11.846  -5.868  -3.534  1.00 98.00           C  
ATOM   1325  CB  LEU C   8      13.135  -3.736  -3.297  1.00 98.00           C  
ATOM   1326  O   LEU C   8      11.501  -5.650  -4.697  1.00 98.00           O  
ATOM   1327  CG  LEU C   8      13.546  -2.499  -2.497  1.00 98.00           C  
ATOM   1328  CD1 LEU C   8      14.484  -1.623  -3.320  1.00 98.00           C  
ATOM   1329  CD2 LEU C   8      12.315  -1.711  -2.061  1.00 98.00           C  
ATOM   1330  N   LYS C   9      11.903  -7.097  -3.029  1.00 98.58           N  
ATOM   1331  CA  LYS C   9      11.672  -8.267  -3.871  1.00 98.58           C  
ATOM   1332  C   LYS C   9      10.342  -8.934  -3.533  1.00 98.58           C  
ATOM   1333  CB  LYS C   9      12.815  -9.272  -3.720  1.00 98.58           C  
ATOM   1334  O   LYS C   9       9.976  -9.042  -2.361  1.00 98.58           O  
ATOM   1335  CG  LYS C   9      14.105  -8.851  -4.409  1.00 98.58           C  
ATOM   1336  CD  LYS C   9      15.197  -9.899  -4.238  1.00 98.58           C  
ATOM   1337  CE  LYS C   9      16.474  -9.500  -4.965  1.00 98.58           C  
ATOM   1338  NZ  LYS C   9      17.568 -10.494  -4.750  1.00 98.58           N  
ATOM   1339  N   CYS C  10       9.651  -9.394  -4.503  1.00 98.76           N  
ATOM   1340  CA  CYS C  10       8.420 -10.167  -4.382  1.00 98.76           C  
ATOM   1341  C   CYS C  10       8.699 -11.552  -3.811  1.00 98.76           C  
ATOM   1342  CB  CYS C  10       7.731 -10.294  -5.740  1.00 98.76           C  
ATOM   1343  O   CYS C  10       9.599 -12.251  -4.279  1.00 98.76           O  
ATOM   1344  SG  CYS C  10       6.231 -11.299  -5.704  1.00 98.76           S  
ATOM   1345  N   PRO C  11       7.950 -11.963  -2.775  1.00 98.41           N  
ATOM   1346  CA  PRO C  11       8.184 -13.271  -2.158  1.00 98.41           C  
ATOM   1347  C   PRO C  11       7.804 -14.432  -3.074  1.00 98.41           C  
ATOM   1348  CB  PRO C  11       7.290 -13.240  -0.916  1.00 98.41           C  
ATOM   1349  O   PRO C  11       8.175 -15.579  -2.809  1.00 98.41           O  
ATOM   1350  CG  PRO C  11       6.189 -12.290  -1.261  1.00 98.41           C  
ATOM   1351  CD  PRO C  11       6.755 -11.196  -2.121  1.00 98.41           C  
ATOM   1352  N   VAL C  12       7.104 -14.171  -4.155  1.00 98.59           N  
ATOM   1353  CA  VAL C  12       6.648 -15.231  -5.047  1.00 98.59           C  
ATOM   1354  C   VAL C  12       7.645 -15.411  -6.189  1.00 98.59           C  
ATOM   1355  CB  VAL C  12       5.240 -14.933  -5.610  1.00 98.59           C  
ATOM   1356  O   VAL C  12       8.188 -16.501  -6.382  1.00 98.59           O  
ATOM   1357  CG1 VAL C  12       4.787 -16.049  -6.549  1.00 98.59           C  
ATOM   1358  CG2 VAL C  12       4.239 -14.749  -4.471  1.00 98.59           C  
ATOM   1359  N   CYS C  13       8.046 -14.336  -6.892  1.00 98.52           N  
ATOM   1360  CA  CYS C  13       8.916 -14.478  -8.054  1.00 98.52           C  
ATOM   1361  C   CYS C  13      10.368 -14.197  -7.686  1.00 98.52           C  
ATOM   1362  CB  CYS C  13       8.474 -13.535  -9.174  1.00 98.52           C  
ATOM   1363  O   CYS C  13      11.283 -14.559  -8.429  1.00 98.52           O  
ATOM   1364  SG  CYS C  13       8.778 -11.791  -8.819  1.00 98.52           S  
ATOM   1365  N   GLY C  14      10.651 -13.613  -6.627  1.00 98.01           N  
ATOM   1366  CA  GLY C  14      12.006 -13.389  -6.147  1.00 98.01           C  
ATOM   1367  C   GLY C  14      12.691 -12.215  -6.822  1.00 98.01           C  
ATOM   1368  O   GLY C  14      13.863 -11.939  -6.558  1.00 98.01           O  
ATOM   1369  N   SER C  15      11.973 -11.460  -7.687  1.00 98.18           N  
ATOM   1370  CA  SER C  15      12.504 -10.282  -8.366  1.00 98.18           C  
ATOM   1371  C   SER C  15      11.963  -8.997  -7.748  1.00 98.18           C  
ATOM   1372  CB  SER C  15      12.164 -10.323  -9.856  1.00 98.18           C  
ATOM   1373  O   SER C  15      11.104  -9.041  -6.865  1.00 98.18           O  
ATOM   1374  OG  SER C  15      12.647 -11.516 -10.449  1.00 98.18           O  
ATOM   1375  N   PHE C  16      12.508  -7.873  -8.155  1.00 98.53           N  
ATOM   1376  CA  PHE C  16      11.929  -6.606  -7.725  1.00 98.53           C  
ATOM   1377  C   PHE C  16      10.450  -6.536  -8.086  1.00 98.53           C  
ATOM   1378  CB  PHE C  16      12.679  -5.429  -8.357  1.00 98.53           C  
ATOM   1379  O   PHE C  16      10.047  -6.975  -9.165  1.00 98.53           O  
ATOM   1380  CG  PHE C  16      14.046  -5.195  -7.772  1.00 98.53           C  
ATOM   1381  CD1 PHE C  16      14.240  -5.212  -6.396  1.00 98.53           C  
ATOM   1382  CD2 PHE C  16      15.137  -4.960  -8.598  1.00 98.53           C  
ATOM   1383  CE1 PHE C  16      15.503  -4.996  -5.851  1.00 98.53           C  
ATOM   1384  CE2 PHE C  16      16.403  -4.743  -8.061  1.00 98.53           C  
ATOM   1385  CZ  PHE C  16      16.584  -4.761  -6.687  1.00 98.53           C  
ATOM   1386  N   TYR C  17       9.683  -6.021  -7.144  1.00 98.76           N  
ATOM   1387  CA  TYR C  17       8.246  -5.908  -7.365  1.00 98.76           C  
ATOM   1388  C   TYR C  17       7.950  -5.248  -8.706  1.00 98.76           C  
ATOM   1389  CB  TYR C  17       7.589  -5.111  -6.234  1.00 98.76           C  
ATOM   1390  O   TYR C  17       8.631  -4.299  -9.101  1.00 98.76           O  
ATOM   1391  CG  TYR C  17       7.429  -5.892  -4.953  1.00 98.76           C  
ATOM   1392  CD1 TYR C  17       6.450  -6.875  -4.832  1.00 98.76           C  
ATOM   1393  CD2 TYR C  17       8.256  -5.649  -3.862  1.00 98.76           C  
ATOM   1394  CE1 TYR C  17       6.297  -7.597  -3.652  1.00 98.76           C  
ATOM   1395  CE2 TYR C  17       8.113  -6.365  -2.677  1.00 98.76           C  
ATOM   1396  OH  TYR C  17       6.986  -8.047  -1.413  1.00 98.76           O  
ATOM   1397  CZ  TYR C  17       7.132  -7.335  -2.583  1.00 98.76           C  
ATOM   1398  N   ARG C  18       7.027  -5.780  -9.432  1.00 98.54           N  
ATOM   1399  CA  ARG C  18       6.375  -5.166 -10.584  1.00 98.54           C  
ATOM   1400  C   ARG C  18       4.874  -5.024 -10.353  1.00 98.54           C  
ATOM   1401  CB  ARG C  18       6.635  -5.986 -11.850  1.00 98.54           C  
ATOM   1402  O   ARG C  18       4.179  -6.018 -10.133  1.00 98.54           O  
ATOM   1403  CG  ARG C  18       8.085  -5.967 -12.309  1.00 98.54           C  
ATOM   1404  CD  ARG C  18       8.259  -6.660 -13.653  1.00 98.54           C  
ATOM   1405  NE  ARG C  18       9.669  -6.819 -13.998  1.00 98.54           N  
ATOM   1406  NH1 ARG C  18       9.275  -8.047 -15.915  1.00 98.54           N  
ATOM   1407  NH2 ARG C  18      11.424  -7.557 -15.283  1.00 98.54           N  
ATOM   1408  CZ  ARG C  18      10.119  -7.474 -15.065  1.00 98.54           C  
ATOM   1409  N   GLU C  19       4.421  -3.905 -10.426  1.00 98.10           N  
ATOM   1410  CA  GLU C  19       3.019  -3.614 -10.141  1.00 98.10           C  
ATOM   1411  C   GLU C  19       2.582  -4.243  -8.822  1.00 98.10           C  
ATOM   1412  CB  GLU C  19       2.125  -4.107 -11.282  1.00 98.10           C  
ATOM   1413  O   GLU C  19       1.612  -5.003  -8.782  1.00 98.10           O  
ATOM   1414  CG  GLU C  19       2.365  -3.393 -12.604  1.00 98.10           C  
ATOM   1415  CD  GLU C  19       1.555  -3.972 -13.754  1.00 98.10           C  
ATOM   1416  OE1 GLU C  19       2.101  -4.787 -14.531  1.00 98.10           O  
ATOM   1417  OE2 GLU C  19       0.365  -3.606 -13.879  1.00 98.10           O  
ATOM   1418  N   PRO C  20       3.185  -3.964  -7.732  1.00 98.80           N  
ATOM   1419  CA  PRO C  20       2.852  -4.552  -6.433  1.00 98.80           C  
ATOM   1420  C   PRO C  20       1.455  -4.167  -5.951  1.00 98.80           C  
ATOM   1421  CB  PRO C  20       3.927  -3.984  -5.502  1.00 98.80           C  
ATOM   1422  O   PRO C  20       1.033  -3.021  -6.124  1.00 98.80           O  
ATOM   1423  CG  PRO C  20       4.353  -2.705  -6.147  1.00 98.80           C  
ATOM   1424  CD  PRO C  20       4.156  -2.830  -7.631  1.00 98.80           C  
ATOM   1425  N   ILE C  21       0.765  -5.109  -5.363  1.00 98.61           N  
ATOM   1426  CA  ILE C  21      -0.507  -4.877  -4.687  1.00 98.61           C  
ATOM   1427  C   ILE C  21      -0.364  -5.187  -3.198  1.00 98.61           C  
ATOM   1428  CB  ILE C  21      -1.640  -5.726  -5.305  1.00 98.61           C  
ATOM   1429  O   ILE C  21       0.479  -5.996  -2.805  1.00 98.61           O  
ATOM   1430  CG1 ILE C  21      -1.322  -7.220  -5.169  1.00 98.61           C  
ATOM   1431  CG2 ILE C  21      -1.861  -5.345  -6.772  1.00 98.61           C  
ATOM   1432  CD1 ILE C  21      -2.470  -8.136  -5.570  1.00 98.61           C  
ATOM   1433  N   ILE C  22      -1.126  -4.569  -2.384  1.00 98.57           N  
ATOM   1434  CA  ILE C  22      -1.092  -4.775  -0.940  1.00 98.57           C  
ATOM   1435  C   ILE C  22      -2.344  -5.528  -0.497  1.00 98.57           C  
ATOM   1436  CB  ILE C  22      -0.974  -3.436  -0.180  1.00 98.57           C  
ATOM   1437  O   ILE C  22      -3.465  -5.121  -0.811  1.00 98.57           O  
ATOM   1438  CG1 ILE C  22      -0.066  -3.595   1.045  1.00 98.57           C  
ATOM   1439  CG2 ILE C  22      -2.359  -2.923   0.227  1.00 98.57           C  
ATOM   1440  CD1 ILE C  22       0.329  -2.277   1.698  1.00 98.57           C  
ATOM   1441  N   LEU C  23      -2.076  -6.594   0.192  1.00 97.42           N  
ATOM   1442  CA  LEU C  23      -3.171  -7.385   0.744  1.00 97.42           C  
ATOM   1443  C   LEU C  23      -3.652  -6.799   2.067  1.00 97.42           C  
ATOM   1444  CB  LEU C  23      -2.734  -8.839   0.945  1.00 97.42           C  
ATOM   1445  O   LEU C  23      -2.952  -5.994   2.686  1.00 97.42           O  
ATOM   1446  CG  LEU C  23      -2.237  -9.575  -0.300  1.00 97.42           C  
ATOM   1447  CD1 LEU C  23      -1.791 -10.988   0.062  1.00 97.42           C  
ATOM   1448  CD2 LEU C  23      -3.323  -9.610  -1.371  1.00 97.42           C  
ATOM   1449  N   PRO C  24      -4.857  -7.129   2.521  1.00 93.58           N  
ATOM   1450  CA  PRO C  24      -5.385  -6.608   3.784  1.00 93.58           C  
ATOM   1451  C   PRO C  24      -4.475  -6.911   4.973  1.00 93.58           C  
ATOM   1452  CB  PRO C  24      -6.728  -7.327   3.928  1.00 93.58           C  
ATOM   1453  O   PRO C  24      -4.540  -6.223   5.995  1.00 93.58           O  
ATOM   1454  CG  PRO C  24      -7.134  -7.663   2.529  1.00 93.58           C  
ATOM   1455  CD  PRO C  24      -5.896  -7.959   1.732  1.00 93.58           C  
ATOM   1456  N   CYS C  25      -3.621  -7.915   4.823  1.00 96.35           N  
ATOM   1457  CA  CYS C  25      -2.670  -8.257   5.874  1.00 96.35           C  
ATOM   1458  C   CYS C  25      -1.438  -7.363   5.807  1.00 96.35           C  
ATOM   1459  CB  CYS C  25      -2.253  -9.724   5.764  1.00 96.35           C  
ATOM   1460  O   CYS C  25      -0.514  -7.511   6.609  1.00 96.35           O  
ATOM   1461  SG  CYS C  25      -1.276 -10.094   4.290  1.00 96.35           S  
ATOM   1462  N   SER C  26      -1.359  -6.527   4.814  1.00 97.35           N  
ATOM   1463  CA  SER C  26      -0.333  -5.502   4.654  1.00 97.35           C  
ATOM   1464  C   SER C  26       0.896  -6.057   3.942  1.00 97.35           C  
ATOM   1465  CB  SER C  26       0.071  -4.931   6.014  1.00 97.35           C  
ATOM   1466  O   SER C  26       1.890  -5.349   3.765  1.00 97.35           O  
ATOM   1467  OG  SER C  26      -1.036  -4.313   6.648  1.00 97.35           O  
ATOM   1468  N   HIS C  27       0.829  -7.294   3.503  1.00 98.45           N  
ATOM   1469  CA  HIS C  27       1.915  -7.863   2.715  1.00 98.45           C  
ATOM   1470  C   HIS C  27       1.698  -7.625   1.224  1.00 98.45           C  
ATOM   1471  CB  HIS C  27       2.051  -9.362   2.993  1.00 98.45           C  
ATOM   1472  O   HIS C  27       0.557  -7.591   0.756  1.00 98.45           O  
ATOM   1473  CG  HIS C  27       2.573  -9.673   4.359  1.00 98.45           C  
ATOM   1474  CD2 HIS C  27       3.685  -9.248   5.004  1.00 98.45           C  
ATOM   1475  ND1 HIS C  27       1.925 -10.525   5.227  1.00 98.45           N  
ATOM   1476  CE1 HIS C  27       2.617 -10.609   6.351  1.00 98.45           C  
ATOM   1477  NE2 HIS C  27       3.690  -9.844   6.241  1.00 98.45           N  
ATOM   1478  N   ASN C  28       2.771  -7.489   0.492  1.00 98.78           N  
ATOM   1479  CA  ASN C  28       2.738  -7.179  -0.934  1.00 98.78           C  
ATOM   1480  C   ASN C  28       3.165  -8.377  -1.778  1.00 98.78           C  
ATOM   1481  CB  ASN C  28       3.624  -5.970  -1.242  1.00 98.78           C  
ATOM   1482  O   ASN C  28       3.910  -9.239  -1.307  1.00 98.78           O  
ATOM   1483  CG  ASN C  28       3.089  -4.686  -0.641  1.00 98.78           C  
ATOM   1484  ND2 ASN C  28       3.361  -4.472   0.641  1.00 98.78           N  
ATOM   1485  OD1 ASN C  28       2.435  -3.892  -1.322  1.00 98.78           O  
ATOM   1486  N   LEU C  29       2.792  -8.434  -2.942  1.00 98.81           N  
ATOM   1487  CA  LEU C  29       3.285  -9.286  -4.019  1.00 98.81           C  
ATOM   1488  C   LEU C  29       2.953  -8.687  -5.381  1.00 98.81           C  
ATOM   1489  CB  LEU C  29       2.689 -10.691  -3.907  1.00 98.81           C  
ATOM   1490  O   LEU C  29       2.100  -7.803  -5.484  1.00 98.81           O  
ATOM   1491  CG  LEU C  29       1.184 -10.811  -4.153  1.00 98.81           C  
ATOM   1492  CD1 LEU C  29       0.808 -12.260  -4.445  1.00 98.81           C  
ATOM   1493  CD2 LEU C  29       0.402 -10.281  -2.956  1.00 98.81           C  
ATOM   1494  N   CYS C  30       3.601  -9.007  -6.390  1.00 98.86           N  
ATOM   1495  CA  CYS C  30       3.266  -8.555  -7.736  1.00 98.86           C  
ATOM   1496  C   CYS C  30       1.838  -8.941  -8.102  1.00 98.86           C  
ATOM   1497  CB  CYS C  30       4.240  -9.144  -8.757  1.00 98.86           C  
ATOM   1498  O   CYS C  30       1.370 -10.022  -7.740  1.00 98.86           O  
ATOM   1499  SG  CYS C  30       5.951  -8.617  -8.519  1.00 98.86           S  
ATOM   1500  N   GLN C  31       1.234  -8.168  -8.798  1.00 98.35           N  
ATOM   1501  CA  GLN C  31      -0.113  -8.480  -9.263  1.00 98.35           C  
ATOM   1502  C   GLN C  31      -0.125  -9.760 -10.094  1.00 98.35           C  
ATOM   1503  CB  GLN C  31      -0.682  -7.319 -10.080  1.00 98.35           C  
ATOM   1504  O   GLN C  31      -0.998 -10.613  -9.917  1.00 98.35           O  
ATOM   1505  CG  GLN C  31      -2.141  -7.502 -10.475  1.00 98.35           C  
ATOM   1506  CD  GLN C  31      -2.738  -6.261 -11.112  1.00 98.35           C  
ATOM   1507  NE2 GLN C  31      -3.901  -5.844 -10.623  1.00 98.35           N  
ATOM   1508  OE1 GLN C  31      -2.157  -5.681 -12.035  1.00 98.35           O  
ATOM   1509  N   ALA C  32       0.835  -9.829 -11.021  1.00 98.25           N  
ATOM   1510  CA  ALA C  32       0.941 -11.027 -11.849  1.00 98.25           C  
ATOM   1511  C   ALA C  32       1.152 -12.271 -10.991  1.00 98.25           C  
ATOM   1512  CB  ALA C  32       2.080 -10.879 -12.855  1.00 98.25           C  
ATOM   1513  O   ALA C  32       0.578 -13.327 -11.265  1.00 98.25           O  
ATOM   1514  N   CYS C  33       2.002 -12.110  -9.946  1.00 98.68           N  
ATOM   1515  CA  CYS C  33       2.229 -13.225  -9.034  1.00 98.68           C  
ATOM   1516  C   CYS C  33       0.960 -13.562  -8.259  1.00 98.68           C  
ATOM   1517  CB  CYS C  33       3.360 -12.900  -8.060  1.00 98.68           C  
ATOM   1518  O   CYS C  33       0.659 -14.736  -8.033  1.00 98.68           O  
ATOM   1519  SG  CYS C  33       4.997 -12.886  -8.824  1.00 98.68           S  
ATOM   1520  N   ALA C  34       0.204 -12.574  -7.817  1.00 98.25           N  
ATOM   1521  CA  ALA C  34      -1.075 -12.810  -7.151  1.00 98.25           C  
ATOM   1522  C   ALA C  34      -2.024 -13.598  -8.051  1.00 98.25           C  
ATOM   1523  CB  ALA C  34      -1.714 -11.486  -6.740  1.00 98.25           C  
ATOM   1524  O   ALA C  34      -2.710 -14.513  -7.589  1.00 98.25           O  
ATOM   1525  N   ARG C  35      -2.061 -13.243  -9.248  1.00 96.81           N  
ATOM   1526  CA  ARG C  35      -2.908 -13.935 -10.214  1.00 96.81           C  
ATOM   1527  C   ARG C  35      -2.520 -15.406 -10.328  1.00 96.81           C  
ATOM   1528  CB  ARG C  35      -2.820 -13.263 -11.586  1.00 96.81           C  
ATOM   1529  O   ARG C  35      -3.387 -16.274 -10.444  1.00 96.81           O  
ATOM   1530  CG  ARG C  35      -3.790 -13.826 -12.612  1.00 96.81           C  
ATOM   1531  CD  ARG C  35      -3.683 -13.102 -13.947  1.00 96.81           C  
ATOM   1532  NE  ARG C  35      -4.322 -11.790 -13.901  1.00 96.81           N  
ATOM   1533  NH1 ARG C  35      -2.642 -10.701 -15.053  1.00 96.81           N  
ATOM   1534  NH2 ARG C  35      -4.480  -9.539 -14.328  1.00 96.81           N  
ATOM   1535  CZ  ARG C  35      -3.814 -10.680 -14.427  1.00 96.81           C  
ATOM   1536  N   ASN C  36      -1.271 -15.664 -10.247  1.00 96.29           N  
ATOM   1537  CA  ASN C  36      -0.745 -17.008 -10.462  1.00 96.29           C  
ATOM   1538  C   ASN C  36      -1.025 -17.917  -9.269  1.00 96.29           C  
ATOM   1539  CB  ASN C  36       0.757 -16.957 -10.749  1.00 96.29           C  
ATOM   1540  O   ASN C  36      -0.991 -19.142  -9.395  1.00 96.29           O  
ATOM   1541  CG  ASN C  36       1.070 -16.419 -12.131  1.00 96.29           C  
ATOM   1542  ND2 ASN C  36       2.307 -15.981 -12.332  1.00 96.29           N  
ATOM   1543  OD1 ASN C  36       0.206 -16.396 -13.012  1.00 96.29           O  
ATOM   1544  N   ILE C  37      -1.364 -17.383  -8.125  1.00 96.88           N  
ATOM   1545  CA  ILE C  37      -1.516 -18.233  -6.949  1.00 96.88           C  
ATOM   1546  C   ILE C  37      -2.982 -18.269  -6.524  1.00 96.88           C  
ATOM   1547  CB  ILE C  37      -0.631 -17.745  -5.781  1.00 96.88           C  
ATOM   1548  O   ILE C  37      -3.317 -18.818  -5.472  1.00 96.88           O  
ATOM   1549  CG1 ILE C  37      -1.056 -16.340  -5.339  1.00 96.88           C  
ATOM   1550  CG2 ILE C  37       0.848 -17.771  -6.176  1.00 96.88           C  
ATOM   1551  CD1 ILE C  37      -0.359 -15.850  -4.078  1.00 96.88           C  
ATOM   1552  N   LEU C  38      -3.824 -17.723  -7.287  1.00 95.43           N  
ATOM   1553  CA  LEU C  38      -5.254 -17.792  -7.005  1.00 95.43           C  
ATOM   1554  C   LEU C  38      -5.761 -19.226  -7.116  1.00 95.43           C  
ATOM   1555  CB  LEU C  38      -6.033 -16.887  -7.963  1.00 95.43           C  
ATOM   1556  O   LEU C  38      -5.307 -19.984  -7.976  1.00 95.43           O  
ATOM   1557  CG  LEU C  38      -5.956 -15.384  -7.689  1.00 95.43           C  
ATOM   1558  CD1 LEU C  38      -6.574 -14.602  -8.844  1.00 95.43           C  
ATOM   1559  CD2 LEU C  38      -6.650 -15.044  -6.375  1.00 95.43           C  
ATOM   1560  N   VAL C  39      -6.678 -19.533  -6.217  1.00 93.91           N  
ATOM   1561  CA  VAL C  39      -7.318 -20.844  -6.253  1.00 93.91           C  
ATOM   1562  C   VAL C  39      -8.834 -20.678  -6.322  1.00 93.91           C  
ATOM   1563  CB  VAL C  39      -6.931 -21.698  -5.025  1.00 93.91           C  
ATOM   1564  O   VAL C  39      -9.411 -19.874  -5.586  1.00 93.91           O  
ATOM   1565  CG1 VAL C  39      -7.629 -23.056  -5.069  1.00 93.91           C  
ATOM   1566  CG2 VAL C  39      -5.415 -21.875  -4.955  1.00 93.91           C  
ATOM   1567  N   GLN C  40      -9.457 -21.429  -7.218  1.00 87.53           N  
ATOM   1568  CA  GLN C  40     -10.912 -21.405  -7.321  1.00 87.53           C  
ATOM   1569  C   GLN C  40     -11.559 -22.145  -6.153  1.00 87.53           C  
ATOM   1570  CB  GLN C  40     -11.368 -22.015  -8.647  1.00 87.53           C  
ATOM   1571  O   GLN C  40     -11.074 -23.199  -5.735  1.00 87.53           O  
ATOM   1572  CG  GLN C  40     -12.767 -21.591  -9.071  1.00 87.53           C  
ATOM   1573  CD  GLN C  40     -12.775 -20.808 -10.370  1.00 87.53           C  
ATOM   1574  NE2 GLN C  40     -13.772 -19.945 -10.536  1.00 87.53           N  
ATOM   1575  OE1 GLN C  40     -11.892 -20.976 -11.217  1.00 87.53           O  
ATOM   1576  N   THR C  41     -12.528 -21.556  -5.583  1.00 80.71           N  
ATOM   1577  CA  THR C  41     -13.273 -22.207  -4.511  1.00 80.71           C  
ATOM   1578  C   THR C  41     -14.514 -22.904  -5.060  1.00 80.71           C  
ATOM   1579  CB  THR C  41     -13.687 -21.197  -3.425  1.00 80.71           C  
ATOM   1580  O   THR C  41     -15.222 -22.349  -5.903  1.00 80.71           O  
ATOM   1581  CG2 THR C  41     -14.184 -21.909  -2.171  1.00 80.71           C  
ATOM   1582  OG1 THR C  41     -12.558 -20.382  -3.083  1.00 80.71           O  
ATOM   1583  N   PRO C  42     -14.695 -24.199  -4.708  1.00 71.33           N  
ATOM   1584  CA  PRO C  42     -15.863 -24.923  -5.216  1.00 71.33           C  
ATOM   1585  C   PRO C  42     -17.175 -24.191  -4.947  1.00 71.33           C  
ATOM   1586  CB  PRO C  42     -15.812 -26.250  -4.454  1.00 71.33           C  
ATOM   1587  O   PRO C  42     -17.293 -23.474  -3.950  1.00 71.33           O  
ATOM   1588  CG  PRO C  42     -14.800 -26.034  -3.376  1.00 71.33           C  
ATOM   1589  CD  PRO C  42     -14.069 -24.753  -3.658  1.00 71.33           C  
ATOM   1590  N   GLU C  43     -17.906 -23.838  -5.933  1.00 58.35           N  
ATOM   1591  CA  GLU C  43     -19.220 -23.215  -5.800  1.00 58.35           C  
ATOM   1592  C   GLU C  43     -20.086 -23.965  -4.792  1.00 58.35           C  
ATOM   1593  CB  GLU C  43     -19.925 -23.154  -7.157  1.00 58.35           C  
ATOM   1594  O   GLU C  43     -20.209 -25.190  -4.861  1.00 58.35           O  
ATOM   1595  CG  GLU C  43     -19.292 -22.175  -8.136  1.00 58.35           C  
ATOM   1596  CD  GLU C  43     -20.216 -21.786  -9.278  1.00 58.35           C  
ATOM   1597  OE1 GLU C  43     -19.895 -20.830 -10.020  1.00 58.35           O  
ATOM   1598  OE2 GLU C  43     -21.271 -22.442  -9.432  1.00 58.35           O  
ATOM   1599  N   SER C  44     -20.054 -23.710  -3.447  1.00 49.95           N  
ATOM   1600  CA  SER C  44     -21.074 -24.382  -2.648  1.00 49.95           C  
ATOM   1601  C   SER C  44     -22.421 -24.391  -3.364  1.00 49.95           C  
ATOM   1602  CB  SER C  44     -21.217 -23.707  -1.284  1.00 49.95           C  
ATOM   1603  O   SER C  44     -22.779 -23.421  -4.035  1.00 49.95           O  
ATOM   1604  OG  SER C  44     -21.447 -22.316  -1.432  1.00 49.95           O  
ATOM   1605  N   GLU C  45     -22.887 -25.492  -3.938  1.00 47.51           N  
ATOM   1606  CA  GLU C  45     -24.246 -25.682  -4.434  1.00 47.51           C  
ATOM   1607  C   GLU C  45     -25.249 -24.866  -3.623  1.00 47.51           C  
ATOM   1608  CB  GLU C  45     -24.628 -27.164  -4.404  1.00 47.51           C  
ATOM   1609  O   GLU C  45     -25.146 -24.787  -2.397  1.00 47.51           O  
ATOM   1610  CG  GLU C  45     -23.983 -27.987  -5.509  1.00 47.51           C  
ATOM   1611  CD  GLU C  45     -24.495 -29.418  -5.569  1.00 47.51           C  
ATOM   1612  OE1 GLU C  45     -24.198 -30.128  -6.556  1.00 47.51           O  
ATOM   1613  OE2 GLU C  45     -25.199 -29.831  -4.621  1.00 47.51           O  
ATOM   1614  N   SER C  46     -25.730 -23.797  -4.060  1.00 44.49           N  
ATOM   1615  CA  SER C  46     -26.868 -23.131  -3.435  1.00 44.49           C  
ATOM   1616  C   SER C  46     -27.836 -24.143  -2.830  1.00 44.49           C  
ATOM   1617  CB  SER C  46     -27.602 -22.257  -4.453  1.00 44.49           C  
ATOM   1618  O   SER C  46     -27.951 -25.269  -3.318  1.00 44.49           O  
ATOM   1619  OG  SER C  46     -28.022 -23.026  -5.567  1.00 44.49           O  
ATOM   1620  N   PRO C  47     -28.118 -24.126  -1.439  1.00 41.82           N  
ATOM   1621  CA  PRO C  47     -29.146 -25.035  -0.926  1.00 41.82           C  
ATOM   1622  C   PRO C  47     -30.342 -25.164  -1.865  1.00 41.82           C  
ATOM   1623  CB  PRO C  47     -29.559 -24.389   0.399  1.00 41.82           C  
ATOM   1624  O   PRO C  47     -31.180 -26.051  -1.686  1.00 41.82           O  
ATOM   1625  CG  PRO C  47     -28.831 -23.084   0.431  1.00 41.82           C  
ATOM   1626  CD  PRO C  47     -28.002 -22.970  -0.816  1.00 41.82           C  
ATOM   1627  N   GLN C  48     -30.666 -24.196  -2.666  1.00 40.88           N  
ATOM   1628  CA  GLN C  48     -31.979 -24.305  -3.292  1.00 40.88           C  
ATOM   1629  C   GLN C  48     -32.020 -25.459  -4.289  1.00 40.88           C  
ATOM   1630  CB  GLN C  48     -32.353 -22.995  -3.989  1.00 40.88           C  
ATOM   1631  O   GLN C  48     -33.097 -25.888  -4.707  1.00 40.88           O  
ATOM   1632  CG  GLN C  48     -32.873 -21.922  -3.042  1.00 40.88           C  
ATOM   1633  CD  GLN C  48     -33.432 -20.716  -3.773  1.00 40.88           C  
ATOM   1634  NE2 GLN C  48     -34.321 -19.981  -3.112  1.00 40.88           N  
ATOM   1635  OE1 GLN C  48     -33.069 -20.446  -4.922  1.00 40.88           O  
ATOM   1636  N   SER C  49     -30.963 -25.708  -4.987  1.00 39.80           N  
ATOM   1637  CA  SER C  49     -31.161 -26.642  -6.091  1.00 39.80           C  
ATOM   1638  C   SER C  49     -31.323 -28.071  -5.583  1.00 39.80           C  
ATOM   1639  CB  SER C  49     -29.989 -26.570  -7.071  1.00 39.80           C  
ATOM   1640  O   SER C  49     -31.712 -28.963  -6.340  1.00 39.80           O  
ATOM   1641  OG  SER C  49     -29.432 -27.856  -7.284  1.00 39.80           O  
ATOM   1642  N   HIS C  50     -30.572 -28.417  -4.447  1.00 40.41           N  
ATOM   1643  CA  HIS C  50     -30.715 -29.822  -4.084  1.00 40.41           C  
ATOM   1644  C   HIS C  50     -32.106 -30.109  -3.528  1.00 40.41           C  
ATOM   1645  CB  HIS C  50     -29.649 -30.223  -3.063  1.00 40.41           C  
ATOM   1646  O   HIS C  50     -32.307 -31.103  -2.827  1.00 40.41           O  
ATOM   1647  CG  HIS C  50     -28.354 -30.646  -3.681  1.00 40.41           C  
ATOM   1648  CD2 HIS C  50     -27.162 -30.011  -3.769  1.00 40.41           C  
ATOM   1649  ND1 HIS C  50     -28.192 -31.862  -4.309  1.00 40.41           N  
ATOM   1650  CE1 HIS C  50     -26.951 -31.956  -4.757  1.00 40.41           C  
ATOM   1651  NE2 HIS C  50     -26.306 -30.846  -4.443  1.00 40.41           N  
ATOM   1652  N   ARG C  51     -33.117 -29.345  -3.851  1.00 33.12           N  
ATOM   1653  CA  ARG C  51     -34.323 -29.697  -3.107  1.00 33.12           C  
ATOM   1654  C   ARG C  51     -34.661 -31.174  -3.279  1.00 33.12           C  
ATOM   1655  CB  ARG C  51     -35.503 -28.833  -3.557  1.00 33.12           C  
ATOM   1656  O   ARG C  51     -35.479 -31.719  -2.535  1.00 33.12           O  
ATOM   1657  CG  ARG C  51     -35.529 -27.450  -2.926  1.00 33.12           C  
ATOM   1658  CD  ARG C  51     -36.864 -26.753  -3.151  1.00 33.12           C  
ATOM   1659  NE  ARG C  51     -36.886 -25.423  -2.550  1.00 33.12           N  
ATOM   1660  NH1 ARG C  51     -38.861 -24.773  -3.557  1.00 33.12           N  
ATOM   1661  NH2 ARG C  51     -37.755 -23.333  -2.157  1.00 33.12           N  
ATOM   1662  CZ  ARG C  51     -37.834 -24.513  -2.756  1.00 33.12           C  
ATOM   1663  N   ALA C  52     -34.637 -31.690  -4.524  1.00 31.62           N  
ATOM   1664  CA  ALA C  52     -35.679 -32.710  -4.605  1.00 31.62           C  
ATOM   1665  C   ALA C  52     -35.345 -33.906  -3.717  1.00 31.62           C  
ATOM   1666  CB  ALA C  52     -35.871 -33.162  -6.050  1.00 31.62           C  
ATOM   1667  O   ALA C  52     -36.231 -34.478  -3.077  1.00 31.62           O  
ATOM   1668  N   ALA C  53     -34.342 -34.743  -4.148  1.00 30.09           N  
ATOM   1669  CA  ALA C  53     -34.699 -36.157  -4.078  1.00 30.09           C  
ATOM   1670  C   ALA C  53     -34.677 -36.658  -2.636  1.00 30.09           C  
ATOM   1671  CB  ALA C  53     -33.754 -36.988  -4.941  1.00 30.09           C  
ATOM   1672  O   ALA C  53     -35.620 -37.312  -2.185  1.00 30.09           O  
ATOM   1673  N   GLY C  54     -33.477 -37.215  -2.174  1.00 28.55           N  
ATOM   1674  CA  GLY C  54     -33.390 -38.479  -1.461  1.00 28.55           C  
ATOM   1675  C   GLY C  54     -33.682 -38.349   0.022  1.00 28.55           C  
ATOM   1676  O   GLY C  54     -33.344 -37.338   0.640  1.00 28.55           O  
ATOM   1677  N   SER C  55     -34.904 -38.749   0.511  1.00 30.42           N  
ATOM   1678  CA  SER C  55     -35.554 -38.737   1.817  1.00 30.42           C  
ATOM   1679  C   SER C  55     -34.702 -39.444   2.866  1.00 30.42           C  
ATOM   1680  CB  SER C  55     -36.931 -39.398   1.737  1.00 30.42           C  
ATOM   1681  O   SER C  55     -35.067 -39.489   4.043  1.00 30.42           O  
ATOM   1682  OG  SER C  55     -36.810 -40.810   1.724  1.00 30.42           O  
ATOM   1683  N   GLY C  56     -33.749 -40.322   2.459  1.00 26.72           N  
ATOM   1684  CA  GLY C  56     -33.690 -41.396   3.438  1.00 26.72           C  
ATOM   1685  C   GLY C  56     -33.329 -40.915   4.830  1.00 26.72           C  
ATOM   1686  O   GLY C  56     -32.894 -39.775   5.006  1.00 26.72           O  
ATOM   1687  N   VAL C  57     -33.910 -41.565   5.883  1.00 26.68           N  
ATOM   1688  CA  VAL C  57     -34.265 -41.465   7.295  1.00 26.68           C  
ATOM   1689  C   VAL C  57     -33.006 -41.561   8.152  1.00 26.68           C  
ATOM   1690  CB  VAL C  57     -35.274 -42.562   7.705  1.00 26.68           C  
ATOM   1691  O   VAL C  57     -33.078 -41.499   9.382  1.00 26.68           O  
ATOM   1692  CG1 VAL C  57     -35.663 -42.414   9.175  1.00 26.68           C  
ATOM   1693  CG2 VAL C  57     -36.513 -42.507   6.813  1.00 26.68           C  
ATOM   1694  N   SER C  58     -31.796 -41.375   7.629  1.00 24.44           N  
ATOM   1695  CA  SER C  58     -30.879 -42.032   8.554  1.00 24.44           C  
ATOM   1696  C   SER C  58     -30.958 -41.411   9.945  1.00 24.44           C  
ATOM   1697  CB  SER C  58     -29.444 -41.955   8.033  1.00 24.44           C  
ATOM   1698  O   SER C  58     -31.248 -40.221  10.083  1.00 24.44           O  
ATOM   1699  OG  SER C  58     -28.899 -40.665   8.250  1.00 24.44           O  
ATOM   1700  N   ASP C  59     -31.291 -42.258  10.951  1.00 25.18           N  
ATOM   1701  CA  ASP C  59     -31.595 -42.231  12.378  1.00 25.18           C  
ATOM   1702  C   ASP C  59     -30.423 -41.668  13.179  1.00 25.18           C  
ATOM   1703  CB  ASP C  59     -31.948 -43.634  12.878  1.00 25.18           C  
ATOM   1704  O   ASP C  59     -30.285 -41.952  14.371  1.00 25.18           O  
ATOM   1705  CG  ASP C  59     -33.216 -43.663  13.714  1.00 25.18           C  
ATOM   1706  OD1 ASP C  59     -33.785 -42.587  13.997  1.00 25.18           O  
ATOM   1707  OD2 ASP C  59     -33.648 -44.773  14.095  1.00 25.18           O  
ATOM   1708  N   TYR C  60     -29.770 -40.624  12.724  1.00 21.68           N  
ATOM   1709  CA  TYR C  60     -28.594 -40.394  13.555  1.00 21.68           C  
ATOM   1710  C   TYR C  60     -28.991 -40.150  15.006  1.00 21.68           C  
ATOM   1711  CB  TYR C  60     -27.786 -39.204  13.028  1.00 21.68           C  
ATOM   1712  O   TYR C  60     -29.931 -39.400  15.281  1.00 21.68           O  
ATOM   1713  CG  TYR C  60     -26.741 -39.585  12.008  1.00 21.68           C  
ATOM   1714  CD1 TYR C  60     -25.488 -40.049  12.405  1.00 21.68           C  
ATOM   1715  CD2 TYR C  60     -27.001 -39.481  10.646  1.00 21.68           C  
ATOM   1716  CE1 TYR C  60     -24.521 -40.398  11.470  1.00 21.68           C  
ATOM   1717  CE2 TYR C  60     -26.041 -39.828   9.701  1.00 21.68           C  
ATOM   1718  OH  TYR C  60     -23.852 -40.630   9.191  1.00 21.68           O  
ATOM   1719  CZ  TYR C  60     -24.806 -40.285  10.122  1.00 21.68           C  
ATOM   1720  N   ASP C  61     -28.891 -41.205  15.827  1.00 23.55           N  
ATOM   1721  CA  ASP C  61     -29.108 -41.308  17.267  1.00 23.55           C  
ATOM   1722  C   ASP C  61     -28.339 -40.223  18.017  1.00 23.55           C  
ATOM   1723  CB  ASP C  61     -28.694 -42.692  17.774  1.00 23.55           C  
ATOM   1724  O   ASP C  61     -27.124 -40.090  17.854  1.00 23.55           O  
ATOM   1725  CG  ASP C  61     -29.879 -43.601  18.048  1.00 23.55           C  
ATOM   1726  OD1 ASP C  61     -31.019 -43.101  18.158  1.00 23.55           O  
ATOM   1727  OD2 ASP C  61     -29.670 -44.829  18.157  1.00 23.55           O  
ATOM   1728  N   TYR C  62     -28.982 -39.065  18.166  1.00 23.62           N  
ATOM   1729  CA  TYR C  62     -28.458 -37.910  18.887  1.00 23.62           C  
ATOM   1730  C   TYR C  62     -28.104 -38.278  20.323  1.00 23.62           C  
ATOM   1731  CB  TYR C  62     -29.473 -36.764  18.877  1.00 23.62           C  
ATOM   1732  O   TYR C  62     -28.933 -38.829  21.051  1.00 23.62           O  
ATOM   1733  CG  TYR C  62     -29.095 -35.626  17.959  1.00 23.62           C  
ATOM   1734  CD1 TYR C  62     -28.316 -34.566  18.417  1.00 23.62           C  
ATOM   1735  CD2 TYR C  62     -29.517 -35.609  16.634  1.00 23.62           C  
ATOM   1736  CE1 TYR C  62     -27.967 -33.515  17.575  1.00 23.62           C  
ATOM   1737  CE2 TYR C  62     -29.174 -34.563  15.784  1.00 23.62           C  
ATOM   1738  OH  TYR C  62     -28.057 -32.484  15.426  1.00 23.62           O  
ATOM   1739  CZ  TYR C  62     -28.400 -33.522  16.263  1.00 23.62           C  
ATOM   1740  N   LEU C  63     -26.888 -38.804  20.513  1.00 19.26           N  
ATOM   1741  CA  LEU C  63     -26.462 -39.100  21.876  1.00 19.26           C  
ATOM   1742  C   LEU C  63     -26.768 -37.931  22.807  1.00 19.26           C  
ATOM   1743  CB  LEU C  63     -24.965 -39.418  21.913  1.00 19.26           C  
ATOM   1744  O   LEU C  63     -26.915 -36.793  22.354  1.00 19.26           O  
ATOM   1745  CG  LEU C  63     -24.533 -40.724  21.244  1.00 19.26           C  
ATOM   1746  CD1 LEU C  63     -23.013 -40.793  21.147  1.00 19.26           C  
ATOM   1747  CD2 LEU C  63     -25.080 -41.924  22.009  1.00 19.26           C  
ATOM   1748  N   ASP C  64     -27.152 -38.267  24.047  1.00 22.69           N  
ATOM   1749  CA  ASP C  64     -27.739 -37.728  25.270  1.00 22.69           C  
ATOM   1750  C   ASP C  64     -26.878 -36.604  25.843  1.00 22.69           C  
ATOM   1751  CB  ASP C  64     -27.920 -38.834  26.312  1.00 22.69           C  
ATOM   1752  O   ASP C  64     -25.657 -36.603  25.676  1.00 22.69           O  
ATOM   1753  CG  ASP C  64     -29.289 -39.488  26.251  1.00 22.69           C  
ATOM   1754  OD1 ASP C  64     -30.241 -38.863  25.734  1.00 22.69           O  
ATOM   1755  OD2 ASP C  64     -29.419 -40.637  26.726  1.00 22.69           O  
ATOM   1756  N   LEU C  65     -27.612 -35.537  26.280  1.00 22.05           N  
ATOM   1757  CA  LEU C  65     -27.517 -34.177  26.800  1.00 22.05           C  
ATOM   1758  C   LEU C  65     -26.865 -34.166  28.179  1.00 22.05           C  
ATOM   1759  CB  LEU C  65     -28.904 -33.533  26.874  1.00 22.05           C  
ATOM   1760  O   LEU C  65     -27.000 -33.195  28.927  1.00 22.05           O  
ATOM   1761  CG  LEU C  65     -29.293 -32.625  25.706  1.00 22.05           C  
ATOM   1762  CD1 LEU C  65     -30.692 -32.973  25.207  1.00 22.05           C  
ATOM   1763  CD2 LEU C  65     -29.217 -31.159  26.120  1.00 22.05           C  
ATOM   1764  N   ASP C  66     -25.883 -35.017  28.444  1.00 25.64           N  
ATOM   1765  CA  ASP C  66     -25.786 -34.967  29.900  1.00 25.64           C  
ATOM   1766  C   ASP C  66     -25.639 -33.529  30.392  1.00 25.64           C  
ATOM   1767  CB  ASP C  66     -24.608 -35.813  30.388  1.00 25.64           C  
ATOM   1768  O   ASP C  66     -25.006 -32.703  29.732  1.00 25.64           O  
ATOM   1769  CG  ASP C  66     -24.949 -36.660  31.601  1.00 25.64           C  
ATOM   1770  OD1 ASP C  66     -26.119 -36.654  32.040  1.00 25.64           O  
ATOM   1771  OD2 ASP C  66     -24.038 -37.338  32.125  1.00 25.64           O  
ATOM   1772  N   LYS C  67     -26.381 -33.109  31.483  1.00 24.37           N  
ATOM   1773  CA  LYS C  67     -26.891 -31.935  32.185  1.00 24.37           C  
ATOM   1774  C   LYS C  67     -25.761 -31.171  32.870  1.00 24.37           C  
ATOM   1775  CB  LYS C  67     -27.947 -32.341  33.214  1.00 24.37           C  
ATOM   1776  O   LYS C  67     -25.881 -29.970  33.122  1.00 24.37           O  
ATOM   1777  CG  LYS C  67     -29.359 -31.897  32.859  1.00 24.37           C  
ATOM   1778  CD  LYS C  67     -30.366 -32.343  33.912  1.00 24.37           C  
ATOM   1779  CE  LYS C  67     -31.789 -31.966  33.521  1.00 24.37           C  
ATOM   1780  NZ  LYS C  67     -32.793 -32.542  34.464  1.00 24.37           N  
ATOM   1781  N   MET C  68     -24.671 -31.779  33.325  1.00 24.43           N  
ATOM   1782  CA  MET C  68     -24.475 -31.419  34.726  1.00 24.43           C  
ATOM   1783  C   MET C  68     -24.163 -29.932  34.867  1.00 24.43           C  
ATOM   1784  CB  MET C  68     -23.350 -32.250  35.344  1.00 24.43           C  
ATOM   1785  O   MET C  68     -23.736 -29.290  33.906  1.00 24.43           O  
ATOM   1786  CG  MET C  68     -23.778 -33.648  35.759  1.00 24.43           C  
ATOM   1787  SD  MET C  68     -24.498 -33.691  37.447  1.00 24.43           S  
ATOM   1788  CE  MET C  68     -26.035 -34.595  37.116  1.00 24.43           C  
ATOM   1789  N   SER C  69     -24.267 -29.267  36.073  1.00 25.03           N  
ATOM   1790  CA  SER C  69     -24.719 -28.102  36.826  1.00 25.03           C  
ATOM   1791  C   SER C  69     -23.618 -27.052  36.932  1.00 25.03           C  
ATOM   1792  CB  SER C  69     -25.180 -28.512  38.225  1.00 25.03           C  
ATOM   1793  O   SER C  69     -23.859 -25.938  37.402  1.00 25.03           O  
ATOM   1794  OG  SER C  69     -26.402 -29.227  38.162  1.00 25.03           O  
ATOM   1795  N   LEU C  70     -22.351 -27.337  36.677  1.00 24.85           N  
ATOM   1796  CA  LEU C  70     -21.617 -26.842  37.836  1.00 24.85           C  
ATOM   1797  C   LEU C  70     -21.696 -25.322  37.922  1.00 24.85           C  
ATOM   1798  CB  LEU C  70     -20.153 -27.286  37.773  1.00 24.85           C  
ATOM   1799  O   LEU C  70     -22.124 -24.664  36.971  1.00 24.85           O  
ATOM   1800  CG  LEU C  70     -19.858 -28.717  38.224  1.00 24.85           C  
ATOM   1801  CD1 LEU C  70     -18.460 -29.135  37.782  1.00 24.85           C  
ATOM   1802  CD2 LEU C  70     -20.006 -28.843  39.737  1.00 24.85           C  
ATOM   1803  N   TYR C  71     -20.585 -24.568  38.355  1.00 23.28           N  
ATOM   1804  CA  TYR C  71     -20.316 -23.593  39.405  1.00 23.28           C  
ATOM   1805  C   TYR C  71     -20.338 -22.173  38.850  1.00 23.28           C  
ATOM   1806  CB  TYR C  71     -18.963 -23.874  40.066  1.00 23.28           C  
ATOM   1807  O   TYR C  71     -20.146 -21.207  39.592  1.00 23.28           O  
ATOM   1808  CG  TYR C  71     -19.044 -24.830  41.231  1.00 23.28           C  
ATOM   1809  CD1 TYR C  71     -19.376 -24.379  42.507  1.00 23.28           C  
ATOM   1810  CD2 TYR C  71     -18.788 -26.186  41.059  1.00 23.28           C  
ATOM   1811  CE1 TYR C  71     -19.449 -25.256  43.584  1.00 23.28           C  
ATOM   1812  CE2 TYR C  71     -18.859 -27.073  42.129  1.00 23.28           C  
ATOM   1813  OH  TYR C  71     -19.262 -27.472  44.448  1.00 23.28           O  
ATOM   1814  CZ  TYR C  71     -19.190 -26.599  43.385  1.00 23.28           C  
ATOM   1815  N   SER C  72     -20.420 -21.888  37.538  1.00 26.01           N  
ATOM   1816  CA  SER C  72     -19.584 -20.744  37.188  1.00 26.01           C  
ATOM   1817  C   SER C  72     -20.167 -19.446  37.736  1.00 26.01           C  
ATOM   1818  CB  SER C  72     -19.424 -20.641  35.671  1.00 26.01           C  
ATOM   1819  O   SER C  72     -21.382 -19.239  37.696  1.00 26.01           O  
ATOM   1820  OG  SER C  72     -20.070 -21.723  35.022  1.00 26.01           O  
ATOM   1821  N   GLU C  73     -19.538 -18.865  38.705  1.00 26.25           N  
ATOM   1822  CA  GLU C  73     -20.027 -17.630  39.310  1.00 26.25           C  
ATOM   1823  C   GLU C  73     -20.252 -16.550  38.256  1.00 26.25           C  
ATOM   1824  CB  GLU C  73     -19.050 -17.128  40.376  1.00 26.25           C  
ATOM   1825  O   GLU C  73     -19.685 -16.614  37.163  1.00 26.25           O  
ATOM   1826  CG  GLU C  73     -19.681 -16.195  41.399  1.00 26.25           C  
ATOM   1827  CD  GLU C  73     -18.698 -15.703  42.450  1.00 26.25           C  
ATOM   1828  OE1 GLU C  73     -19.003 -14.711  43.150  1.00 26.25           O  
ATOM   1829  OE2 GLU C  73     -17.613 -16.314  42.573  1.00 26.25           O  
ATOM   1830  N   ALA C  74     -20.566 -15.200  38.594  1.00 23.26           N  
ATOM   1831  CA  ALA C  74     -21.563 -14.185  38.265  1.00 23.26           C  
ATOM   1832  C   ALA C  74     -21.081 -13.292  37.125  1.00 23.26           C  
ATOM   1833  CB  ALA C  74     -21.891 -13.342  39.495  1.00 23.26           C  
ATOM   1834  O   ALA C  74     -21.856 -12.942  36.232  1.00 23.26           O  
ATOM   1835  N   ASP C  75     -19.955 -12.576  37.203  1.00 28.43           N  
ATOM   1836  CA  ASP C  75     -20.215 -11.144  37.085  1.00 28.43           C  
ATOM   1837  C   ASP C  75     -20.404 -10.739  35.625  1.00 28.43           C  
ATOM   1838  CB  ASP C  75     -19.075 -10.339  37.712  1.00 28.43           C  
ATOM   1839  O   ASP C  75     -19.984 -11.458  34.716  1.00 28.43           O  
ATOM   1840  CG  ASP C  75     -19.483  -8.924  38.083  1.00 28.43           C  
ATOM   1841  OD1 ASP C  75     -20.692  -8.607  38.043  1.00 28.43           O  
ATOM   1842  OD2 ASP C  75     -18.588  -8.117  38.415  1.00 28.43           O  
ATOM   1843  N   SER C  76     -20.664  -9.298  35.258  1.00 24.14           N  
ATOM   1844  CA  SER C  76     -21.576  -8.575  34.377  1.00 24.14           C  
ATOM   1845  C   SER C  76     -20.998  -8.442  32.972  1.00 24.14           C  
ATOM   1846  CB  SER C  76     -21.884  -7.189  34.945  1.00 24.14           C  
ATOM   1847  O   SER C  76     -21.640  -8.825  31.992  1.00 24.14           O  
ATOM   1848  OG  SER C  76     -20.687  -6.484  35.227  1.00 24.14           O  
ATOM   1849  N   GLY C  77     -20.436  -7.222  32.562  1.00 22.55           N  
ATOM   1850  CA  GLY C  77     -20.959  -6.321  31.547  1.00 22.55           C  
ATOM   1851  C   GLY C  77     -20.321  -6.521  30.185  1.00 22.55           C  
ATOM   1852  O   GLY C  77     -19.150  -6.187  29.988  1.00 22.55           O  
ATOM   1853  N   TYR C  78     -20.570  -7.581  29.505  1.00 26.55           N  
ATOM   1854  CA  TYR C  78     -19.838  -8.119  28.364  1.00 26.55           C  
ATOM   1855  C   TYR C  78     -20.104  -7.296  27.109  1.00 26.55           C  
ATOM   1856  CB  TYR C  78     -20.222  -9.581  28.120  1.00 26.55           C  
ATOM   1857  O   TYR C  78     -21.208  -7.329  26.559  1.00 26.55           O  
ATOM   1858  CG  TYR C  78     -19.044 -10.474  27.811  1.00 26.55           C  
ATOM   1859  CD1 TYR C  78     -18.679 -10.746  26.495  1.00 26.55           C  
ATOM   1860  CD2 TYR C  78     -18.296 -11.047  28.833  1.00 26.55           C  
ATOM   1861  CE1 TYR C  78     -17.596 -11.570  26.205  1.00 26.55           C  
ATOM   1862  CE2 TYR C  78     -17.211 -11.872  28.555  1.00 26.55           C  
ATOM   1863  OH  TYR C  78     -15.796 -12.942  26.959  1.00 26.55           O  
ATOM   1864  CZ  TYR C  78     -16.869 -12.126  27.240  1.00 26.55           C  
ATOM   1865  N   GLY C  79     -19.646  -6.073  26.961  1.00 23.12           N  
ATOM   1866  CA  GLY C  79     -20.161  -5.289  25.850  1.00 23.12           C  
ATOM   1867  C   GLY C  79     -19.902  -5.928  24.499  1.00 23.12           C  
ATOM   1868  O   GLY C  79     -18.856  -6.545  24.288  1.00 23.12           O  
ATOM   1869  N   SER C  80     -20.898  -6.370  23.634  1.00 24.27           N  
ATOM   1870  CA  SER C  80     -21.106  -7.391  22.612  1.00 24.27           C  
ATOM   1871  C   SER C  80     -20.617  -6.915  21.248  1.00 24.27           C  
ATOM   1872  CB  SER C  80     -22.585  -7.772  22.528  1.00 24.27           C  
ATOM   1873  O   SER C  80     -21.316  -7.069  20.244  1.00 24.27           O  
ATOM   1874  OG  SER C  80     -22.763  -8.921  21.718  1.00 24.27           O  
ATOM   1875  N   TYR C  81     -19.745  -5.948  21.039  1.00 23.17           N  
ATOM   1876  CA  TYR C  81     -19.997  -5.327  19.744  1.00 23.17           C  
ATOM   1877  C   TYR C  81     -19.886  -6.348  18.618  1.00 23.17           C  
ATOM   1878  CB  TYR C  81     -19.019  -4.173  19.502  1.00 23.17           C  
ATOM   1879  O   TYR C  81     -19.251  -7.393  18.780  1.00 23.17           O  
ATOM   1880  CG  TYR C  81     -19.457  -2.866  20.117  1.00 23.17           C  
ATOM   1881  CD1 TYR C  81     -20.322  -2.010  19.438  1.00 23.17           C  
ATOM   1882  CD2 TYR C  81     -19.007  -2.484  21.376  1.00 23.17           C  
ATOM   1883  CE1 TYR C  81     -20.728  -0.804  20.000  1.00 23.17           C  
ATOM   1884  CE2 TYR C  81     -19.406  -1.280  21.947  1.00 23.17           C  
ATOM   1885  OH  TYR C  81     -20.663   0.745  21.814  1.00 23.17           O  
ATOM   1886  CZ  TYR C  81     -20.265  -0.448  21.253  1.00 23.17           C  
ATOM   1887  N   GLY C  82     -20.417  -6.135  17.253  1.00 20.85           N  
ATOM   1888  CA  GLY C  82     -21.140  -6.841  16.208  1.00 20.85           C  
ATOM   1889  C   GLY C  82     -20.240  -7.689  15.329  1.00 20.85           C  
ATOM   1890  O   GLY C  82     -19.984  -8.855  15.636  1.00 20.85           O  
ATOM   1891  N   GLY C  83     -19.538  -7.087  14.142  1.00 24.41           N  
ATOM   1892  CA  GLY C  83     -19.976  -7.474  12.810  1.00 24.41           C  
ATOM   1893  C   GLY C  83     -19.225  -8.672  12.260  1.00 24.41           C  
ATOM   1894  O   GLY C  83     -19.273  -8.942  11.058  1.00 24.41           O  
ATOM   1895  N   PHE C  84     -18.118  -9.140  12.797  1.00 24.93           N  
ATOM   1896  CA  PHE C  84     -17.286  -9.975  11.939  1.00 24.93           C  
ATOM   1897  C   PHE C  84     -18.096 -11.127  11.356  1.00 24.93           C  
ATOM   1898  CB  PHE C  84     -16.085 -10.519  12.718  1.00 24.93           C  
ATOM   1899  O   PHE C  84     -18.648 -11.942  12.097  1.00 24.93           O  
ATOM   1900  CG  PHE C  84     -14.755 -10.160  12.112  1.00 24.93           C  
ATOM   1901  CD1 PHE C  84     -14.156 -10.991  11.173  1.00 24.93           C  
ATOM   1902  CD2 PHE C  84     -14.104  -8.990  12.481  1.00 24.93           C  
ATOM   1903  CE1 PHE C  84     -12.925 -10.661  10.611  1.00 24.93           C  
ATOM   1904  CE2 PHE C  84     -12.874  -8.654  11.923  1.00 24.93           C  
ATOM   1905  CZ  PHE C  84     -12.286  -9.491  10.989  1.00 24.93           C  
ATOM   1906  N   ALA C  85     -18.962 -10.867  10.375  1.00 25.97           N  
ATOM   1907  CA  ALA C  85     -19.772 -11.961   9.846  1.00 25.97           C  
ATOM   1908  C   ALA C  85     -18.910 -13.180   9.530  1.00 25.97           C  
ATOM   1909  CB  ALA C  85     -20.527 -11.509   8.598  1.00 25.97           C  
ATOM   1910  O   ALA C  85     -17.884 -13.064   8.855  1.00 25.97           O  
ATOM   1911  N   SER C  86     -18.785 -14.036  10.431  1.00 26.60           N  
ATOM   1912  CA  SER C  86     -17.942 -15.226  10.479  1.00 26.60           C  
ATOM   1913  C   SER C  86     -18.334 -16.225   9.396  1.00 26.60           C  
ATOM   1914  CB  SER C  86     -18.031 -15.891  11.853  1.00 26.60           C  
ATOM   1915  O   SER C  86     -19.373 -16.881   9.495  1.00 26.60           O  
ATOM   1916  OG  SER C  86     -17.681 -14.976  12.878  1.00 26.60           O  
ATOM   1917  N   ALA C  87     -18.392 -15.840   8.117  1.00 26.82           N  
ATOM   1918  CA  ALA C  87     -18.934 -16.857   7.220  1.00 26.82           C  
ATOM   1919  C   ALA C  87     -18.187 -18.179   7.373  1.00 26.82           C  
ATOM   1920  CB  ALA C  87     -18.870 -16.377   5.772  1.00 26.82           C  
ATOM   1921  O   ALA C  87     -17.068 -18.210   7.890  1.00 26.82           O  
ATOM   1922  N   PRO C  88     -18.879 -19.285   7.393  1.00 27.78           N  
ATOM   1923  CA  PRO C  88     -18.310 -20.623   7.573  1.00 27.78           C  
ATOM   1924  C   PRO C  88     -17.112 -20.882   6.662  1.00 27.78           C  
ATOM   1925  CB  PRO C  88     -19.474 -21.552   7.221  1.00 27.78           C  
ATOM   1926  O   PRO C  88     -17.115 -20.470   5.500  1.00 27.78           O  
ATOM   1927  CG  PRO C  88     -20.495 -20.662   6.587  1.00 27.78           C  
ATOM   1928  CD  PRO C  88     -20.004 -19.245   6.663  1.00 27.78           C  
ATOM   1929  N   THR C  89     -15.872 -20.675   7.147  1.00 33.35           N  
ATOM   1930  CA  THR C  89     -14.548 -20.701   6.535  1.00 33.35           C  
ATOM   1931  C   THR C  89     -14.312 -22.026   5.814  1.00 33.35           C  
ATOM   1932  CB  THR C  89     -13.443 -20.481   7.584  1.00 33.35           C  
ATOM   1933  O   THR C  89     -14.343 -23.090   6.435  1.00 33.35           O  
ATOM   1934  CG2 THR C  89     -13.534 -19.086   8.195  1.00 33.35           C  
ATOM   1935  OG1 THR C  89     -13.580 -21.456   8.626  1.00 33.35           O  
ATOM   1936  N   THR C  90     -15.123 -22.273   4.802  1.00 31.81           N  
ATOM   1937  CA  THR C  90     -14.709 -23.511   4.152  1.00 31.81           C  
ATOM   1938  C   THR C  90     -13.232 -23.456   3.774  1.00 31.81           C  
ATOM   1939  CB  THR C  90     -15.554 -23.791   2.895  1.00 31.81           C  
ATOM   1940  O   THR C  90     -12.783 -22.497   3.141  1.00 31.81           O  
ATOM   1941  CG2 THR C  90     -15.414 -25.244   2.451  1.00 31.81           C  
ATOM   1942  OG1 THR C  90     -16.931 -23.520   3.181  1.00 31.81           O  
ATOM   1943  N   PRO C  91     -12.310 -24.078   4.479  1.00 34.64           N  
ATOM   1944  CA  PRO C  91     -10.856 -24.075   4.300  1.00 34.64           C  
ATOM   1945  C   PRO C  91     -10.442 -24.159   2.832  1.00 34.64           C  
ATOM   1946  CB  PRO C  91     -10.403 -25.319   5.067  1.00 34.64           C  
ATOM   1947  O   PRO C  91     -11.136 -24.786   2.027  1.00 34.64           O  
ATOM   1948  CG  PRO C  91     -11.671 -25.991   5.488  1.00 34.64           C  
ATOM   1949  CD  PRO C  91     -12.828 -25.237   4.898  1.00 34.64           C  
ATOM   1950  N   CYS C  92     -10.099 -22.996   2.248  1.00 45.93           N  
ATOM   1951  CA  CYS C  92      -9.474 -23.137   0.937  1.00 45.93           C  
ATOM   1952  C   CYS C  92      -8.561 -24.356   0.897  1.00 45.93           C  
ATOM   1953  CB  CYS C  92      -8.679 -21.881   0.584  1.00 45.93           C  
ATOM   1954  O   CYS C  92      -7.822 -24.615   1.848  1.00 45.93           O  
ATOM   1955  SG  CYS C  92      -8.733 -21.454  -1.170  1.00 45.93           S  
ATOM   1956  N   GLN C  93      -9.019 -25.508   0.376  1.00 37.75           N  
ATOM   1957  CA  GLN C  93      -8.196 -26.707   0.261  1.00 37.75           C  
ATOM   1958  C   GLN C  93      -6.741 -26.349  -0.028  1.00 37.75           C  
ATOM   1959  CB  GLN C  93      -8.737 -27.628  -0.834  1.00 37.75           C  
ATOM   1960  O   GLN C  93      -6.464 -25.407  -0.773  1.00 37.75           O  
ATOM   1961  CG  GLN C  93      -9.793 -28.610  -0.344  1.00 37.75           C  
ATOM   1962  CD  GLN C  93      -9.604 -30.005  -0.910  1.00 37.75           C  
ATOM   1963  NE2 GLN C  93     -10.216 -30.994  -0.267  1.00 37.75           N  
ATOM   1964  OE1 GLN C  93      -8.915 -30.192  -1.918  1.00 37.75           O  
ATOM   1965  N   LYS C  94      -5.939 -26.656   1.010  1.00 39.66           N  
ATOM   1966  CA  LYS C  94      -4.488 -26.495   1.000  1.00 39.66           C  
ATOM   1967  C   LYS C  94      -3.889 -26.998  -0.310  1.00 39.66           C  
ATOM   1968  CB  LYS C  94      -3.857 -27.232   2.182  1.00 39.66           C  
ATOM   1969  O   LYS C  94      -4.163 -28.124  -0.732  1.00 39.66           O  
ATOM   1970  CG  LYS C  94      -2.600 -26.568   2.726  1.00 39.66           C  
ATOM   1971  CD  LYS C  94      -2.047 -27.320   3.929  1.00 39.66           C  
ATOM   1972  CE  LYS C  94      -1.054 -26.472   4.712  1.00 39.66           C  
ATOM   1973  NZ  LYS C  94       0.188 -27.233   5.041  1.00 39.66           N  
ATOM   1974  N   SER C  95      -3.763 -26.303  -1.323  1.00 34.53           N  
ATOM   1975  CA  SER C  95      -2.998 -26.868  -2.430  1.00 34.53           C  
ATOM   1976  C   SER C  95      -1.635 -27.367  -1.962  1.00 34.53           C  
ATOM   1977  CB  SER C  95      -2.817 -25.832  -3.540  1.00 34.53           C  
ATOM   1978  O   SER C  95      -1.030 -26.783  -1.060  1.00 34.53           O  
ATOM   1979  OG  SER C  95      -1.979 -24.773  -3.109  1.00 34.53           O  
ATOM   1980  N   PRO C  96      -1.447 -28.687  -1.726  1.00 29.23           N  
ATOM   1981  CA  PRO C  96      -0.131 -29.201  -1.338  1.00 29.23           C  
ATOM   1982  C   PRO C  96       1.001 -28.627  -2.188  1.00 29.23           C  
ATOM   1983  CB  PRO C  96      -0.264 -30.711  -1.555  1.00 29.23           C  
ATOM   1984  O   PRO C  96       2.163 -28.997  -2.005  1.00 29.23           O  
ATOM   1985  CG  PRO C  96      -1.519 -30.873  -2.351  1.00 29.23           C  
ATOM   1986  CD  PRO C  96      -2.169 -29.527  -2.496  1.00 29.23           C  
ATOM   1987  N   ASN C  97       0.723 -28.054  -3.401  1.00 29.41           N  
ATOM   1988  CA  ASN C  97       1.809 -28.178  -4.367  1.00 29.41           C  
ATOM   1989  C   ASN C  97       3.058 -27.431  -3.906  1.00 29.41           C  
ATOM   1990  CB  ASN C  97       1.366 -27.673  -5.742  1.00 29.41           C  
ATOM   1991  O   ASN C  97       2.958 -26.399  -3.241  1.00 29.41           O  
ATOM   1992  CG  ASN C  97       0.499 -28.674  -6.480  1.00 29.41           C  
ATOM   1993  ND2 ASN C  97      -0.305 -28.185  -7.417  1.00 29.41           N  
ATOM   1994  OD1 ASN C  97       0.551 -29.877  -6.210  1.00 29.41           O  
ATOM   1995  N   GLY C  98       4.140 -28.157  -3.604  1.00 29.98           N  
ATOM   1996  CA  GLY C  98       5.536 -27.754  -3.536  1.00 29.98           C  
ATOM   1997  C   GLY C  98       5.906 -26.708  -4.571  1.00 29.98           C  
ATOM   1998  O   GLY C  98       5.550 -26.835  -5.745  1.00 29.98           O  
ATOM   1999  N   VAL C  99       5.671 -25.465  -4.253  1.00 33.27           N  
ATOM   2000  CA  VAL C  99       5.944 -24.358  -5.165  1.00 33.27           C  
ATOM   2001  C   VAL C  99       7.380 -24.451  -5.675  1.00 33.27           C  
ATOM   2002  CB  VAL C  99       5.707 -22.991  -4.484  1.00 33.27           C  
ATOM   2003  O   VAL C  99       8.329 -24.391  -4.889  1.00 33.27           O  
ATOM   2004  CG1 VAL C  99       6.041 -21.847  -5.440  1.00 33.27           C  
ATOM   2005  CG2 VAL C  99       4.263 -22.881  -3.999  1.00 33.27           C  
ATOM   2006  N   ARG C 100       7.661 -25.463  -6.526  1.00 30.06           N  
ATOM   2007  CA  ARG C 100       8.986 -25.501  -7.135  1.00 30.06           C  
ATOM   2008  C   ARG C 100       9.317 -24.175  -7.811  1.00 30.06           C  
ATOM   2009  CB  ARG C 100       9.080 -26.644  -8.149  1.00 30.06           C  
ATOM   2010  O   ARG C 100       8.480 -23.605  -8.513  1.00 30.06           O  
ATOM   2011  CG  ARG C 100       9.005 -28.028  -7.525  1.00 30.06           C  
ATOM   2012  CD  ARG C 100       9.708 -29.072  -8.382  1.00 30.06           C  
ATOM   2013  NE  ARG C 100       9.068 -30.379  -8.273  1.00 30.06           N  
ATOM   2014  NH1 ARG C 100      10.605 -31.474  -9.606  1.00 30.06           N  
ATOM   2015  NH2 ARG C 100       8.848 -32.627  -8.690  1.00 30.06           N  
ATOM   2016  CZ  ARG C 100       9.508 -31.491  -8.856  1.00 30.06           C  
ATOM   2017  N   VAL C 101      10.036 -23.386  -7.147  1.00 31.17           N  
ATOM   2018  CA  VAL C 101      10.526 -22.108  -7.654  1.00 31.17           C  
ATOM   2019  C   VAL C 101      11.285 -22.328  -8.960  1.00 31.17           C  
ATOM   2020  CB  VAL C 101      11.433 -21.399  -6.623  1.00 31.17           C  
ATOM   2021  O   VAL C 101      12.298 -23.031  -8.987  1.00 31.17           O  
ATOM   2022  CG1 VAL C 101      11.952 -20.075  -7.181  1.00 31.17           C  
ATOM   2023  CG2 VAL C 101      10.677 -21.172  -5.315  1.00 31.17           C  
ATOM   2024  N   PHE C 102      10.659 -22.661 -10.071  1.00 30.80           N  
ATOM   2025  CA  PHE C 102      11.394 -22.822 -11.320  1.00 30.80           C  
ATOM   2026  C   PHE C 102      12.273 -21.607 -11.592  1.00 30.80           C  
ATOM   2027  CB  PHE C 102      10.429 -23.044 -12.489  1.00 30.80           C  
ATOM   2028  O   PHE C 102      11.932 -20.488 -11.201  1.00 30.80           O  
ATOM   2029  CG  PHE C 102      10.290 -24.486 -12.896  1.00 30.80           C  
ATOM   2030  CD1 PHE C 102      11.135 -25.037 -13.851  1.00 30.80           C  
ATOM   2031  CD2 PHE C 102       9.314 -25.290 -12.323  1.00 30.80           C  
ATOM   2032  CE1 PHE C 102      11.008 -26.372 -14.230  1.00 30.80           C  
ATOM   2033  CE2 PHE C 102       9.181 -26.625 -12.696  1.00 30.80           C  
ATOM   2034  CZ  PHE C 102      10.029 -27.163 -13.651  1.00 30.80           C  
ATOM   2035  N   PRO C 103      13.537 -21.812 -11.671  1.00 31.93           N  
ATOM   2036  CA  PRO C 103      14.466 -20.742 -12.040  1.00 31.93           C  
ATOM   2037  C   PRO C 103      13.963 -19.902 -13.212  1.00 31.93           C  
ATOM   2038  CB  PRO C 103      15.742 -21.498 -12.419  1.00 31.93           C  
ATOM   2039  O   PRO C 103      13.102 -20.351 -13.973  1.00 31.93           O  
ATOM   2040  CG  PRO C 103      15.329 -22.933 -12.492  1.00 31.93           C  
ATOM   2041  CD  PRO C 103      13.900 -23.041 -12.043  1.00 31.93           C  
ATOM   2042  N   PRO C 104      14.282 -18.602 -13.282  1.00 31.95           N  
ATOM   2043  CA  PRO C 104      13.831 -17.622 -14.273  1.00 31.95           C  
ATOM   2044  C   PRO C 104      14.167 -18.034 -15.705  1.00 31.95           C  
ATOM   2045  CB  PRO C 104      14.586 -16.349 -13.880  1.00 31.95           C  
ATOM   2046  O   PRO C 104      15.333 -18.277 -16.023  1.00 31.95           O  
ATOM   2047  CG  PRO C 104      15.498 -16.773 -12.774  1.00 31.95           C  
ATOM   2048  CD  PRO C 104      15.381 -18.260 -12.602  1.00 31.95           C  
ATOM   2049  N   ALA C 105      13.598 -19.066 -16.288  1.00 33.16           N  
ATOM   2050  CA  ALA C 105      13.964 -19.216 -17.694  1.00 33.16           C  
ATOM   2051  C   ALA C 105      13.841 -17.889 -18.437  1.00 33.16           C  
ATOM   2052  CB  ALA C 105      13.092 -20.278 -18.361  1.00 33.16           C  
ATOM   2053  O   ALA C 105      13.108 -16.996 -18.008  1.00 33.16           O  
ATOM   2054  N   MET C 106      14.949 -17.477 -19.123  1.00 33.34           N  
ATOM   2055  CA  MET C 106      15.014 -16.266 -19.936  1.00 33.34           C  
ATOM   2056  C   MET C 106      13.780 -16.139 -20.822  1.00 33.34           C  
ATOM   2057  CB  MET C 106      16.279 -16.262 -20.797  1.00 33.34           C  
ATOM   2058  O   MET C 106      13.388 -17.097 -21.490  1.00 33.34           O  
ATOM   2059  CG  MET C 106      17.484 -15.639 -20.113  1.00 33.34           C  
ATOM   2060  SD  MET C 106      17.857 -13.956 -20.742  1.00 33.34           S  
ATOM   2061  CE  MET C 106      18.125 -13.080 -19.175  1.00 33.34           C  
ATOM   2062  N   PRO C 107      12.855 -15.226 -20.503  1.00 37.05           N  
ATOM   2063  CA  PRO C 107      11.580 -15.100 -21.213  1.00 37.05           C  
ATOM   2064  C   PRO C 107      11.759 -14.941 -22.721  1.00 37.05           C  
ATOM   2065  CB  PRO C 107      10.959 -13.842 -20.601  1.00 37.05           C  
ATOM   2066  O   PRO C 107      12.758 -14.377 -23.172  1.00 37.05           O  
ATOM   2067  CG  PRO C 107      12.091 -13.155 -19.907  1.00 37.05           C  
ATOM   2068  CD  PRO C 107      13.254 -14.102 -19.841  1.00 37.05           C  
ATOM   2069  N   PRO C 108      11.426 -15.918 -23.476  1.00 35.99           N  
ATOM   2070  CA  PRO C 108      11.482 -15.640 -24.913  1.00 35.99           C  
ATOM   2071  C   PRO C 108      10.889 -14.280 -25.275  1.00 35.99           C  
ATOM   2072  CB  PRO C 108      10.657 -16.776 -25.524  1.00 35.99           C  
ATOM   2073  O   PRO C 108      10.178 -13.678 -24.466  1.00 35.99           O  
ATOM   2074  CG  PRO C 108       9.924 -17.379 -24.369  1.00 35.99           C  
ATOM   2075  CD  PRO C 108      10.489 -16.814 -23.098  1.00 35.99           C  
ATOM   2076  N   PRO C 109      11.317 -13.675 -26.442  1.00 34.66           N  
ATOM   2077  CA  PRO C 109      10.782 -12.401 -26.928  1.00 34.66           C  
ATOM   2078  C   PRO C 109       9.257 -12.343 -26.874  1.00 34.66           C  
ATOM   2079  CB  PRO C 109      11.279 -12.340 -28.375  1.00 34.66           C  
ATOM   2080  O   PRO C 109       8.590 -13.366 -27.044  1.00 34.66           O  
ATOM   2081  CG  PRO C 109      11.920 -13.668 -28.615  1.00 34.66           C  
ATOM   2082  CD  PRO C 109      11.768 -14.503 -27.376  1.00 34.66           C  
ATOM   2083  N   ALA C 110       8.700 -11.437 -26.075  1.00 36.89           N  
ATOM   2084  CA  ALA C 110       7.326 -11.138 -25.678  1.00 36.89           C  
ATOM   2085  C   ALA C 110       6.448 -10.874 -26.897  1.00 36.89           C  
ATOM   2086  CB  ALA C 110       7.294  -9.939 -24.733  1.00 36.89           C  
ATOM   2087  O   ALA C 110       6.714  -9.955 -27.675  1.00 36.89           O  
ATOM   2088  N   THR C 111       6.205 -11.814 -27.767  1.00 37.54           N  
ATOM   2089  CA  THR C 111       5.108 -11.417 -28.641  1.00 37.54           C  
ATOM   2090  C   THR C 111       3.946 -10.852 -27.829  1.00 37.54           C  
ATOM   2091  CB  THR C 111       4.614 -12.602 -29.492  1.00 37.54           C  
ATOM   2092  O   THR C 111       3.619 -11.372 -26.760  1.00 37.54           O  
ATOM   2093  CG2 THR C 111       5.322 -12.642 -30.843  1.00 37.54           C  
ATOM   2094  OG1 THR C 111       4.874 -13.825 -28.793  1.00 37.54           O  
ATOM   2095  N   HIS C 112       3.694  -9.565 -27.888  1.00 36.74           N  
ATOM   2096  CA  HIS C 112       2.765  -8.673 -27.204  1.00 36.74           C  
ATOM   2097  C   HIS C 112       1.344  -9.224 -27.239  1.00 36.74           C  
ATOM   2098  CB  HIS C 112       2.802  -7.278 -27.831  1.00 36.74           C  
ATOM   2099  O   HIS C 112       0.376  -8.464 -27.156  1.00 36.74           O  
ATOM   2100  CG  HIS C 112       4.102  -6.565 -27.633  1.00 36.74           C  
ATOM   2101  CD2 HIS C 112       5.112  -6.302 -28.496  1.00 36.74           C  
ATOM   2102  ND1 HIS C 112       4.481  -6.031 -26.420  1.00 36.74           N  
ATOM   2103  CE1 HIS C 112       5.671  -5.468 -26.547  1.00 36.74           C  
ATOM   2104  NE2 HIS C 112       6.076  -5.619 -27.796  1.00 36.74           N  
ATOM   2105  N   LEU C 113       1.037 -10.433 -27.598  1.00 36.84           N  
ATOM   2106  CA  LEU C 113      -0.418 -10.547 -27.582  1.00 36.84           C  
ATOM   2107  C   LEU C 113      -0.970 -10.269 -26.188  1.00 36.84           C  
ATOM   2108  CB  LEU C 113      -0.851 -11.940 -28.047  1.00 36.84           C  
ATOM   2109  O   LEU C 113      -0.501 -10.846 -25.204  1.00 36.84           O  
ATOM   2110  CG  LEU C 113      -0.991 -12.137 -29.558  1.00 36.84           C  
ATOM   2111  CD1 LEU C 113      -0.677 -13.581 -29.935  1.00 36.84           C  
ATOM   2112  CD2 LEU C 113      -2.392 -11.752 -30.019  1.00 36.84           C  
ATOM   2113  N   SER C 114      -1.329  -9.061 -25.883  1.00 40.95           N  
ATOM   2114  CA  SER C 114      -2.052  -8.676 -24.676  1.00 40.95           C  
ATOM   2115  C   SER C 114      -3.159  -9.674 -24.352  1.00 40.95           C  
ATOM   2116  CB  SER C 114      -2.647  -7.275 -24.832  1.00 40.95           C  
ATOM   2117  O   SER C 114      -4.118  -9.813 -25.113  1.00 40.95           O  
ATOM   2118  OG  SER C 114      -1.630  -6.322 -25.087  1.00 40.95           O  
ATOM   2119  N   PRO C 115      -2.854 -10.885 -23.955  1.00 39.53           N  
ATOM   2120  CA  PRO C 115      -4.058 -11.642 -23.607  1.00 39.53           C  
ATOM   2121  C   PRO C 115      -5.040 -10.833 -22.762  1.00 39.53           C  
ATOM   2122  CB  PRO C 115      -3.511 -12.834 -22.818  1.00 39.53           C  
ATOM   2123  O   PRO C 115      -4.622 -10.052 -21.903  1.00 39.53           O  
ATOM   2124  CG  PRO C 115      -2.025 -12.675 -22.869  1.00 39.53           C  
ATOM   2125  CD  PRO C 115      -1.709 -11.325 -23.444  1.00 39.53           C  
ATOM   2126  N   ALA C 116      -6.130 -10.357 -23.242  1.00 43.89           N  
ATOM   2127  CA  ALA C 116      -7.263  -9.937 -22.422  1.00 43.89           C  
ATOM   2128  C   ALA C 116      -7.350 -10.764 -21.143  1.00 43.89           C  
ATOM   2129  CB  ALA C 116      -8.564 -10.049 -23.214  1.00 43.89           C  
ATOM   2130  O   ALA C 116      -7.363 -11.996 -21.192  1.00 43.89           O  
ATOM   2131  N   LEU C 117      -6.482 -10.506 -20.096  1.00 48.16           N  
ATOM   2132  CA  LEU C 117      -6.605 -11.140 -18.789  1.00 48.16           C  
ATOM   2133  C   LEU C 117      -8.046 -11.566 -18.525  1.00 48.16           C  
ATOM   2134  CB  LEU C 117      -6.132 -10.190 -17.685  1.00 48.16           C  
ATOM   2135  O   LEU C 117      -8.970 -10.761 -18.661  1.00 48.16           O  
ATOM   2136  CG  LEU C 117      -4.621  -9.975 -17.578  1.00 48.16           C  
ATOM   2137  CD1 LEU C 117      -4.322  -8.688 -16.817  1.00 48.16           C  
ATOM   2138  CD2 LEU C 117      -3.957 -11.169 -16.901  1.00 48.16           C  
ATOM   2139  N   ALA C 118      -8.413 -12.726 -18.846  1.00 54.46           N  
ATOM   2140  CA  ALA C 118      -9.714 -13.276 -18.473  1.00 54.46           C  
ATOM   2141  C   ALA C 118     -10.112 -12.837 -17.067  1.00 54.46           C  
ATOM   2142  CB  ALA C 118      -9.692 -14.800 -18.564  1.00 54.46           C  
ATOM   2143  O   ALA C 118      -9.253 -12.637 -16.205  1.00 54.46           O  
ATOM   2144  N   PRO C 119     -11.289 -12.237 -16.942  1.00 58.00           N  
ATOM   2145  CA  PRO C 119     -11.782 -11.883 -15.609  1.00 58.00           C  
ATOM   2146  C   PRO C 119     -11.579 -13.000 -14.589  1.00 58.00           C  
ATOM   2147  CB  PRO C 119     -13.272 -11.621 -15.843  1.00 58.00           C  
ATOM   2148  O   PRO C 119     -11.596 -14.180 -14.948  1.00 58.00           O  
ATOM   2149  CG  PRO C 119     -13.476 -11.851 -17.305  1.00 58.00           C  
ATOM   2150  CD  PRO C 119     -12.198 -12.383 -17.887  1.00 58.00           C  
ATOM   2151  N   VAL C 120     -10.815 -12.849 -13.558  1.00 61.43           N  
ATOM   2152  CA  VAL C 120     -10.714 -13.775 -12.436  1.00 61.43           C  
ATOM   2153  C   VAL C 120     -12.103 -14.293 -12.066  1.00 61.43           C  
ATOM   2154  CB  VAL C 120     -10.050 -13.111 -11.209  1.00 61.43           C  
ATOM   2155  O   VAL C 120     -13.048 -13.512 -11.933  1.00 61.43           O  
ATOM   2156  CG1 VAL C 120      -9.869 -14.123 -10.079  1.00 61.43           C  
ATOM   2157  CG2 VAL C 120      -8.707 -12.496 -11.599  1.00 61.43           C  
ATOM   2158  N   PRO C 121     -12.314 -15.601 -12.136  1.00 63.08           N  
ATOM   2159  CA  PRO C 121     -13.615 -16.175 -11.784  1.00 63.08           C  
ATOM   2160  C   PRO C 121     -14.132 -15.683 -10.435  1.00 63.08           C  
ATOM   2161  CB  PRO C 121     -13.337 -17.680 -11.746  1.00 63.08           C  
ATOM   2162  O   PRO C 121     -13.340 -15.367  -9.543  1.00 63.08           O  
ATOM   2163  CG  PRO C 121     -11.954 -17.828 -12.294  1.00 63.08           C  
ATOM   2164  CD  PRO C 121     -11.304 -16.474 -12.319  1.00 63.08           C  
ATOM   2165  N   ARG C 122     -15.364 -15.447 -10.399  1.00 66.77           N  
ATOM   2166  CA  ARG C 122     -16.113 -15.224  -9.166  1.00 66.77           C  
ATOM   2167  C   ARG C 122     -15.856 -16.342  -8.161  1.00 66.77           C  
ATOM   2168  CB  ARG C 122     -17.611 -15.116  -9.458  1.00 66.77           C  
ATOM   2169  O   ARG C 122     -15.502 -17.459  -8.543  1.00 66.77           O  
ATOM   2170  CG  ARG C 122     -18.005 -13.844 -10.192  1.00 66.77           C  
ATOM   2171  CD  ARG C 122     -19.514 -13.734 -10.360  1.00 66.77           C  
ATOM   2172  NE  ARG C 122     -19.891 -12.502 -11.047  1.00 66.77           N  
ATOM   2173  NH1 ARG C 122     -22.127 -13.051 -11.240  1.00 66.77           N  
ATOM   2174  NH2 ARG C 122     -21.357 -11.057 -12.066  1.00 66.77           N  
ATOM   2175  CZ  ARG C 122     -21.124 -12.206 -11.449  1.00 66.77           C  
ATOM   2176  N   ASN C 123     -15.303 -16.092  -6.988  1.00 77.67           N  
ATOM   2177  CA  ASN C 123     -15.132 -17.036  -5.889  1.00 77.67           C  
ATOM   2178  C   ASN C 123     -13.706 -17.577  -5.832  1.00 77.67           C  
ATOM   2179  CB  ASN C 123     -16.132 -18.187  -6.009  1.00 77.67           C  
ATOM   2180  O   ASN C 123     -13.500 -18.775  -5.632  1.00 77.67           O  
ATOM   2181  CG  ASN C 123     -17.560 -17.750  -5.748  1.00 77.67           C  
ATOM   2182  ND2 ASN C 123     -18.515 -18.609  -6.087  1.00 77.67           N  
ATOM   2183  OD1 ASN C 123     -17.804 -16.649  -5.248  1.00 77.67           O  
ATOM   2184  N   SER C 124     -12.789 -16.898  -6.190  1.00 91.53           N  
ATOM   2185  CA  SER C 124     -11.391 -17.291  -6.051  1.00 91.53           C  
ATOM   2186  C   SER C 124     -10.825 -16.855  -4.704  1.00 91.53           C  
ATOM   2187  CB  SER C 124     -10.552 -16.696  -7.183  1.00 91.53           C  
ATOM   2188  O   SER C 124     -11.366 -15.954  -4.060  1.00 91.53           O  
ATOM   2189  OG  SER C 124     -10.594 -15.280  -7.150  1.00 91.53           O  
ATOM   2190  N   CYS C 125      -9.916 -17.597  -4.225  1.00 95.94           N  
ATOM   2191  CA  CYS C 125      -9.243 -17.333  -2.958  1.00 95.94           C  
ATOM   2192  C   CYS C 125      -7.745 -17.143  -3.165  1.00 95.94           C  
ATOM   2193  CB  CYS C 125      -9.490 -18.474  -1.972  1.00 95.94           C  
ATOM   2194  O   CYS C 125      -7.148 -17.786  -4.030  1.00 95.94           O  
ATOM   2195  SG  CYS C 125      -8.687 -18.239  -0.371  1.00 95.94           S  
ATOM   2196  N   ILE C 126      -7.234 -16.260  -2.336  1.00 97.03           N  
ATOM   2197  CA  ILE C 126      -5.790 -16.058  -2.347  1.00 97.03           C  
ATOM   2198  C   ILE C 126      -5.233 -16.234  -0.936  1.00 97.03           C  
ATOM   2199  CB  ILE C 126      -5.418 -14.663  -2.899  1.00 97.03           C  
ATOM   2200  O   ILE C 126      -5.844 -15.790   0.039  1.00 97.03           O  
ATOM   2201  CG1 ILE C 126      -3.901 -14.550  -3.086  1.00 97.03           C  
ATOM   2202  CG2 ILE C 126      -5.940 -13.560  -1.974  1.00 97.03           C  
ATOM   2203  CD1 ILE C 126      -3.469 -13.360  -3.932  1.00 97.03           C  
ATOM   2204  N   THR C 127      -4.081 -16.899  -0.846  1.00 97.81           N  
ATOM   2205  CA  THR C 127      -3.359 -17.092   0.407  1.00 97.81           C  
ATOM   2206  C   THR C 127      -2.042 -16.322   0.397  1.00 97.81           C  
ATOM   2207  CB  THR C 127      -3.082 -18.585   0.667  1.00 97.81           C  
ATOM   2208  O   THR C 127      -1.230 -16.482  -0.516  1.00 97.81           O  
ATOM   2209  CG2 THR C 127      -2.366 -18.787   1.998  1.00 97.81           C  
ATOM   2210  OG1 THR C 127      -4.324 -19.299   0.691  1.00 97.81           O  
ATOM   2211  N   CYS C 128      -1.910 -15.447   1.294  1.00 98.28           N  
ATOM   2212  CA  CYS C 128      -0.680 -14.672   1.406  1.00 98.28           C  
ATOM   2213  C   CYS C 128       0.526 -15.585   1.591  1.00 98.28           C  
ATOM   2214  CB  CYS C 128      -0.770 -13.689   2.573  1.00 98.28           C  
ATOM   2215  O   CYS C 128       0.556 -16.402   2.513  1.00 98.28           O  
ATOM   2216  SG  CYS C 128       0.760 -12.777   2.877  1.00 98.28           S  
ATOM   2217  N   PRO C 129       1.584 -15.441   0.838  1.00 97.95           N  
ATOM   2218  CA  PRO C 129       2.761 -16.310   0.912  1.00 97.95           C  
ATOM   2219  C   PRO C 129       3.622 -16.035   2.143  1.00 97.95           C  
ATOM   2220  CB  PRO C 129       3.525 -15.979  -0.373  1.00 97.95           C  
ATOM   2221  O   PRO C 129       4.482 -16.846   2.494  1.00 97.95           O  
ATOM   2222  CG  PRO C 129       3.107 -14.586  -0.718  1.00 97.95           C  
ATOM   2223  CD  PRO C 129       1.683 -14.394  -0.284  1.00 97.95           C  
ATOM   2224  N   GLN C 130       3.269 -14.950   2.766  1.00 97.21           N  
ATOM   2225  CA  GLN C 130       4.130 -14.573   3.882  1.00 97.21           C  
ATOM   2226  C   GLN C 130       3.486 -14.928   5.219  1.00 97.21           C  
ATOM   2227  CB  GLN C 130       4.447 -13.077   3.833  1.00 97.21           C  
ATOM   2228  O   GLN C 130       4.137 -15.501   6.094  1.00 97.21           O  
ATOM   2229  CG  GLN C 130       5.672 -12.681   4.647  1.00 97.21           C  
ATOM   2230  CD  GLN C 130       6.215 -11.317   4.266  1.00 97.21           C  
ATOM   2231  NE2 GLN C 130       5.881 -10.304   5.058  1.00 97.21           N  
ATOM   2232  OE1 GLN C 130       6.929 -11.175   3.268  1.00 97.21           O  
ATOM   2233  N   CYS C 131       2.216 -14.600   5.374  1.00 97.84           N  
ATOM   2234  CA  CYS C 131       1.602 -14.855   6.672  1.00 97.84           C  
ATOM   2235  C   CYS C 131       0.630 -16.026   6.595  1.00 97.84           C  
ATOM   2236  CB  CYS C 131       0.874 -13.609   7.175  1.00 97.84           C  
ATOM   2237  O   CYS C 131       0.102 -16.469   7.617  1.00 97.84           O  
ATOM   2238  SG  CYS C 131      -0.640 -13.233   6.264  1.00 97.84           S  
ATOM   2239  N   HIS C 132       0.220 -16.505   5.386  1.00 96.92           N  
ATOM   2240  CA  HIS C 132      -0.569 -17.703   5.119  1.00 96.92           C  
ATOM   2241  C   HIS C 132      -2.045 -17.470   5.423  1.00 96.92           C  
ATOM   2242  CB  HIS C 132      -0.044 -18.884   5.938  1.00 96.92           C  
ATOM   2243  O   HIS C 132      -2.826 -18.421   5.495  1.00 96.92           O  
ATOM   2244  CG  HIS C 132       1.386 -19.219   5.658  1.00 96.92           C  
ATOM   2245  CD2 HIS C 132       2.488 -19.137   6.440  1.00 96.92           C  
ATOM   2246  ND1 HIS C 132       1.813 -19.703   4.440  1.00 96.92           N  
ATOM   2247  CE1 HIS C 132       3.119 -19.905   4.486  1.00 96.92           C  
ATOM   2248  NE2 HIS C 132       3.553 -19.569   5.689  1.00 96.92           N  
ATOM   2249  N   ARG C 133      -2.418 -16.232   5.602  1.00 97.02           N  
ATOM   2250  CA  ARG C 133      -3.836 -15.906   5.718  1.00 97.02           C  
ATOM   2251  C   ARG C 133      -4.530 -15.987   4.363  1.00 97.02           C  
ATOM   2252  CB  ARG C 133      -4.019 -14.510   6.318  1.00 97.02           C  
ATOM   2253  O   ARG C 133      -3.962 -15.590   3.344  1.00 97.02           O  
ATOM   2254  CG  ARG C 133      -3.693 -14.429   7.801  1.00 97.02           C  
ATOM   2255  CD  ARG C 133      -3.924 -13.029   8.354  1.00 97.02           C  
ATOM   2256  NE  ARG C 133      -3.330 -12.867   9.677  1.00 97.02           N  
ATOM   2257  NH1 ARG C 133      -4.010 -10.676   9.942  1.00 97.02           N  
ATOM   2258  NH2 ARG C 133      -2.809 -11.715  11.595  1.00 97.02           N  
ATOM   2259  CZ  ARG C 133      -3.384 -11.753  10.402  1.00 97.02           C  
ATOM   2260  N   SER C 134      -5.778 -16.516   4.343  1.00 96.22           N  
ATOM   2261  CA  SER C 134      -6.538 -16.689   3.109  1.00 96.22           C  
ATOM   2262  C   SER C 134      -7.686 -15.689   3.021  1.00 96.22           C  
ATOM   2263  CB  SER C 134      -7.083 -18.114   3.010  1.00 96.22           C  
ATOM   2264  O   SER C 134      -8.277 -15.323   4.040  1.00 96.22           O  
ATOM   2265  OG  SER C 134      -6.025 -19.057   2.980  1.00 96.22           O  
ATOM   2266  N   LEU C 135      -7.903 -15.335   1.841  1.00 94.35           N  
ATOM   2267  CA  LEU C 135      -8.999 -14.408   1.580  1.00 94.35           C  
ATOM   2268  C   LEU C 135      -9.761 -14.808   0.322  1.00 94.35           C  
ATOM   2269  CB  LEU C 135      -8.470 -12.978   1.438  1.00 94.35           C  
ATOM   2270  O   LEU C 135      -9.156 -15.207  -0.676  1.00 94.35           O  
ATOM   2271  CG  LEU C 135      -7.636 -12.445   2.604  1.00 94.35           C  
ATOM   2272  CD1 LEU C 135      -6.725 -11.317   2.132  1.00 94.35           C  
ATOM   2273  CD2 LEU C 135      -8.541 -11.970   3.735  1.00 94.35           C  
ATOM   2274  N   ILE C 136     -11.164 -14.655   0.399  1.00 93.63           N  
ATOM   2275  CA  ILE C 136     -12.016 -14.844  -0.770  1.00 93.63           C  
ATOM   2276  C   ILE C 136     -12.187 -13.516  -1.505  1.00 93.63           C  
ATOM   2277  CB  ILE C 136     -13.394 -15.421  -0.378  1.00 93.63           C  
ATOM   2278  O   ILE C 136     -12.486 -12.492  -0.887  1.00 93.63           O  
ATOM   2279  CG1 ILE C 136     -13.225 -16.752   0.364  1.00 93.63           C  
ATOM   2280  CG2 ILE C 136     -14.280 -15.593  -1.616  1.00 93.63           C  
ATOM   2281  CD1 ILE C 136     -12.695 -17.883  -0.506  1.00 93.63           C  
ATOM   2282  N   LEU C 137     -11.995 -13.551  -2.792  1.00 92.91           N  
ATOM   2283  CA  LEU C 137     -12.104 -12.335  -3.590  1.00 92.91           C  
ATOM   2284  C   LEU C 137     -13.562 -12.023  -3.910  1.00 92.91           C  
ATOM   2285  CB  LEU C 137     -11.302 -12.471  -4.887  1.00 92.91           C  
ATOM   2286  O   LEU C 137     -14.354 -12.933  -4.165  1.00 92.91           O  
ATOM   2287  CG  LEU C 137      -9.811 -12.775  -4.733  1.00 92.91           C  
ATOM   2288  CD1 LEU C 137      -9.153 -12.905  -6.103  1.00 92.91           C  
ATOM   2289  CD2 LEU C 137      -9.126 -11.692  -3.907  1.00 92.91           C  
ATOM   2290  N   ASP C 138     -13.790 -10.735  -3.756  1.00 88.47           N  
ATOM   2291  CA  ASP C 138     -15.114 -10.310  -4.198  1.00 88.47           C  
ATOM   2292  C   ASP C 138     -15.157 -10.131  -5.713  1.00 88.47           C  
ATOM   2293  CB  ASP C 138     -15.520  -9.009  -3.502  1.00 88.47           C  
ATOM   2294  O   ASP C 138     -14.276 -10.615  -6.426  1.00 88.47           O  
ATOM   2295  CG  ASP C 138     -14.595  -7.849  -3.828  1.00 88.47           C  
ATOM   2296  OD1 ASP C 138     -13.891  -7.902  -4.859  1.00 88.47           O  
ATOM   2297  OD2 ASP C 138     -14.568  -6.876  -3.044  1.00 88.47           O  
ATOM   2298  N   ASP C 139     -16.236  -9.457  -6.287  1.00 89.00           N  
ATOM   2299  CA  ASP C 139     -16.481  -9.329  -7.720  1.00 89.00           C  
ATOM   2300  C   ASP C 139     -15.379  -8.517  -8.396  1.00 89.00           C  
ATOM   2301  CB  ASP C 139     -17.844  -8.681  -7.976  1.00 89.00           C  
ATOM   2302  O   ASP C 139     -15.200  -8.597  -9.613  1.00 89.00           O  
ATOM   2303  CG  ASP C 139     -19.008  -9.589  -7.623  1.00 89.00           C  
ATOM   2304  OD1 ASP C 139     -18.808 -10.817  -7.500  1.00 89.00           O  
ATOM   2305  OD2 ASP C 139     -20.136  -9.073  -7.470  1.00 89.00           O  
ATOM   2306  N   ARG C 140     -14.615  -7.792  -7.554  1.00 90.72           N  
ATOM   2307  CA  ARG C 140     -13.551  -6.971  -8.122  1.00 90.72           C  
ATOM   2308  C   ARG C 140     -12.277  -7.785  -8.319  1.00 90.72           C  
ATOM   2309  CB  ARG C 140     -13.267  -5.763  -7.226  1.00 90.72           C  
ATOM   2310  O   ARG C 140     -11.354  -7.347  -9.009  1.00 90.72           O  
ATOM   2311  CG  ARG C 140     -14.370  -4.716  -7.236  1.00 90.72           C  
ATOM   2312  CD  ARG C 140     -13.987  -3.486  -6.425  1.00 90.72           C  
ATOM   2313  NE  ARG C 140     -13.870  -3.794  -5.002  1.00 90.72           N  
ATOM   2314  NH1 ARG C 140     -13.491  -1.611  -4.349  1.00 90.72           N  
ATOM   2315  NH2 ARG C 140     -13.550  -3.287  -2.785  1.00 90.72           N  
ATOM   2316  CZ  ARG C 140     -13.637  -2.897  -4.049  1.00 90.72           C  
ATOM   2317  N   GLY C 141     -12.198  -8.925  -7.741  1.00 93.50           N  
ATOM   2318  CA  GLY C 141     -10.994  -9.734  -7.849  1.00 93.50           C  
ATOM   2319  C   GLY C 141      -9.758  -9.038  -7.313  1.00 93.50           C  
ATOM   2320  O   GLY C 141      -9.811  -8.382  -6.271  1.00 93.50           O  
ATOM   2321  N   LEU C 142      -8.661  -9.133  -7.994  1.00 94.70           N  
ATOM   2322  CA  LEU C 142      -7.397  -8.555  -7.551  1.00 94.70           C  
ATOM   2323  C   LEU C 142      -7.403  -7.039  -7.722  1.00 94.70           C  
ATOM   2324  CB  LEU C 142      -6.227  -9.163  -8.329  1.00 94.70           C  
ATOM   2325  O   LEU C 142      -6.615  -6.335  -7.086  1.00 94.70           O  
ATOM   2326  CG  LEU C 142      -5.893 -10.623  -8.019  1.00 94.70           C  
ATOM   2327  CD1 LEU C 142      -4.800 -11.127  -8.955  1.00 94.70           C  
ATOM   2328  CD2 LEU C 142      -5.470 -10.778  -6.562  1.00 94.70           C  
ATOM   2329  N   ARG C 143      -8.279  -6.544  -8.540  1.00 93.41           N  
ATOM   2330  CA  ARG C 143      -8.368  -5.108  -8.783  1.00 93.41           C  
ATOM   2331  C   ARG C 143      -8.858  -4.371  -7.541  1.00 93.41           C  
ATOM   2332  CB  ARG C 143      -9.296  -4.819  -9.965  1.00 93.41           C  
ATOM   2333  O   ARG C 143      -8.716  -3.151  -7.441  1.00 93.41           O  
ATOM   2334  CG  ARG C 143      -8.702  -5.177 -11.318  1.00 93.41           C  
ATOM   2335  CD  ARG C 143      -9.672  -4.885 -12.454  1.00 93.41           C  
ATOM   2336  NE  ARG C 143      -9.135  -5.312 -13.743  1.00 93.41           N  
ATOM   2337  NH1 ARG C 143      -8.111  -3.296 -14.217  1.00 93.41           N  
ATOM   2338  NH2 ARG C 143      -7.968  -5.036 -15.702  1.00 93.41           N  
ATOM   2339  CZ  ARG C 143      -8.406  -4.547 -14.551  1.00 93.41           C  
ATOM   2340  N   GLY C 144      -9.408  -5.112  -6.593  1.00 92.25           N  
ATOM   2341  CA  GLY C 144      -9.897  -4.523  -5.357  1.00 92.25           C  
ATOM   2342  C   GLY C 144      -8.789  -4.189  -4.376  1.00 92.25           C  
ATOM   2343  O   GLY C 144      -9.003  -3.440  -3.421  1.00 92.25           O  
ATOM   2344  N   PHE C 145      -7.609  -4.669  -4.693  1.00 95.24           N  
ATOM   2345  CA  PHE C 145      -6.468  -4.368  -3.837  1.00 95.24           C  
ATOM   2346  C   PHE C 145      -5.719  -3.141  -4.343  1.00 95.24           C  
ATOM   2347  CB  PHE C 145      -5.519  -5.569  -3.763  1.00 95.24           C  
ATOM   2348  O   PHE C 145      -5.470  -3.010  -5.543  1.00 95.24           O  
ATOM   2349  CG  PHE C 145      -6.153  -6.810  -3.196  1.00 95.24           C  
ATOM   2350  CD1 PHE C 145      -6.969  -6.739  -2.073  1.00 95.24           C  
ATOM   2351  CD2 PHE C 145      -5.933  -8.048  -3.785  1.00 95.24           C  
ATOM   2352  CE1 PHE C 145      -7.557  -7.887  -1.546  1.00 95.24           C  
ATOM   2353  CE2 PHE C 145      -6.518  -9.199  -3.264  1.00 95.24           C  
ATOM   2354  CZ  PHE C 145      -7.329  -9.116  -2.144  1.00 95.24           C  
ATOM   2355  N   PRO C 146      -5.304  -2.267  -3.409  1.00 96.24           N  
ATOM   2356  CA  PRO C 146      -4.570  -1.076  -3.841  1.00 96.24           C  
ATOM   2357  C   PRO C 146      -3.211  -1.408  -4.452  1.00 96.24           C  
ATOM   2358  CB  PRO C 146      -4.406  -0.274  -2.547  1.00 96.24           C  
ATOM   2359  O   PRO C 146      -2.531  -2.328  -3.989  1.00 96.24           O  
ATOM   2360  CG  PRO C 146      -5.423  -0.845  -1.613  1.00 96.24           C  
ATOM   2361  CD  PRO C 146      -5.690  -2.269  -2.010  1.00 96.24           C  
ATOM   2362  N   LYS C 147      -2.885  -0.745  -5.445  1.00 98.29           N  
ATOM   2363  CA  LYS C 147      -1.531  -0.784  -5.991  1.00 98.29           C  
ATOM   2364  C   LYS C 147      -0.562   0.002  -5.113  1.00 98.29           C  
ATOM   2365  CB  LYS C 147      -1.511  -0.233  -7.417  1.00 98.29           C  
ATOM   2366  O   LYS C 147      -0.906   1.071  -4.602  1.00 98.29           O  
ATOM   2367  CG  LYS C 147      -2.307  -1.064  -8.413  1.00 98.29           C  
ATOM   2368  CD  LYS C 147      -2.226  -0.481  -9.818  1.00 98.29           C  
ATOM   2369  CE  LYS C 147      -3.047  -1.294 -10.810  1.00 98.29           C  
ATOM   2370  NZ  LYS C 147      -3.005  -0.703 -12.180  1.00 98.29           N  
ATOM   2371  N   ASN C 148       0.575  -0.565  -4.861  1.00 98.65           N  
ATOM   2372  CA  ASN C 148       1.601   0.141  -4.100  1.00 98.65           C  
ATOM   2373  C   ASN C 148       2.541   0.920  -5.016  1.00 98.65           C  
ATOM   2374  CB  ASN C 148       2.394  -0.837  -3.231  1.00 98.65           C  
ATOM   2375  O   ASN C 148       3.690   0.521  -5.217  1.00 98.65           O  
ATOM   2376  CG  ASN C 148       3.178  -0.141  -2.136  1.00 98.65           C  
ATOM   2377  ND2 ASN C 148       3.562  -0.895  -1.112  1.00 98.65           N  
ATOM   2378  OD1 ASN C 148       3.435   1.063  -2.209  1.00 98.65           O  
ATOM   2379  N   ARG C 149       2.075   2.079  -5.430  1.00 98.14           N  
ATOM   2380  CA  ARG C 149       2.767   2.866  -6.446  1.00 98.14           C  
ATOM   2381  C   ARG C 149       4.022   3.517  -5.873  1.00 98.14           C  
ATOM   2382  CB  ARG C 149       1.838   3.936  -7.023  1.00 98.14           C  
ATOM   2383  O   ARG C 149       5.007   3.712  -6.587  1.00 98.14           O  
ATOM   2384  CG  ARG C 149       0.701   3.376  -7.862  1.00 98.14           C  
ATOM   2385  CD  ARG C 149       0.122   4.426  -8.800  1.00 98.14           C  
ATOM   2386  NE  ARG C 149      -1.016   3.908  -9.554  1.00 98.14           N  
ATOM   2387  NH1 ARG C 149      -2.006   5.970  -9.878  1.00 98.14           N  
ATOM   2388  NH2 ARG C 149      -2.988   4.077 -10.719  1.00 98.14           N  
ATOM   2389  CZ  ARG C 149      -2.001   4.653 -10.048  1.00 98.14           C  
ATOM   2390  N   VAL C 150       3.976   3.808  -4.615  1.00 98.11           N  
ATOM   2391  CA  VAL C 150       5.163   4.388  -3.994  1.00 98.11           C  
ATOM   2392  C   VAL C 150       6.309   3.379  -4.027  1.00 98.11           C  
ATOM   2393  CB  VAL C 150       4.884   4.831  -2.540  1.00 98.11           C  
ATOM   2394  O   VAL C 150       7.465   3.750  -4.244  1.00 98.11           O  
ATOM   2395  CG1 VAL C 150       6.191   5.118  -1.803  1.00 98.11           C  
ATOM   2396  CG2 VAL C 150       3.976   6.059  -2.522  1.00 98.11           C  
ATOM   2397  N   LEU C 151       6.023   2.098  -3.781  1.00 98.17           N  
ATOM   2398  CA  LEU C 151       7.024   1.039  -3.841  1.00 98.17           C  
ATOM   2399  C   LEU C 151       7.623   0.935  -5.240  1.00 98.17           C  
ATOM   2400  CB  LEU C 151       6.410  -0.304  -3.436  1.00 98.17           C  
ATOM   2401  O   LEU C 151       8.829   0.726  -5.389  1.00 98.17           O  
ATOM   2402  CG  LEU C 151       7.371  -1.490  -3.347  1.00 98.17           C  
ATOM   2403  CD1 LEU C 151       8.535  -1.161  -2.419  1.00 98.17           C  
ATOM   2404  CD2 LEU C 151       6.637  -2.739  -2.871  1.00 98.17           C  
ATOM   2405  N   GLU C 152       6.833   1.151  -6.206  1.00 97.88           N  
ATOM   2406  CA  GLU C 152       7.323   1.169  -7.580  1.00 97.88           C  
ATOM   2407  C   GLU C 152       8.334   2.292  -7.791  1.00 97.88           C  
ATOM   2408  CB  GLU C 152       6.160   1.318  -8.565  1.00 97.88           C  
ATOM   2409  O   GLU C 152       9.375   2.088  -8.419  1.00 97.88           O  
ATOM   2410  CG  GLU C 152       5.311   0.063  -8.707  1.00 97.88           C  
ATOM   2411  CD  GLU C 152       4.190   0.208  -9.724  1.00 97.88           C  
ATOM   2412  OE1 GLU C 152       3.724  -0.820 -10.266  1.00 97.88           O  
ATOM   2413  OE2 GLU C 152       3.775   1.360  -9.982  1.00 97.88           O  
ATOM   2414  N   GLY C 153       7.998   3.477  -7.315  1.00 97.04           N  
ATOM   2415  CA  GLY C 153       8.906   4.609  -7.409  1.00 97.04           C  
ATOM   2416  C   GLY C 153      10.219   4.383  -6.684  1.00 97.04           C  
ATOM   2417  O   GLY C 153      11.285   4.729  -7.197  1.00 97.04           O  
ATOM   2418  N   VAL C 154      10.136   3.809  -5.548  1.00 97.04           N  
ATOM   2419  CA  VAL C 154      11.323   3.501  -4.757  1.00 97.04           C  
ATOM   2420  C   VAL C 154      12.221   2.536  -5.527  1.00 97.04           C  
ATOM   2421  CB  VAL C 154      10.949   2.901  -3.383  1.00 97.04           C  
ATOM   2422  O   VAL C 154      13.437   2.732  -5.598  1.00 97.04           O  
ATOM   2423  CG1 VAL C 154      12.178   2.299  -2.704  1.00 97.04           C  
ATOM   2424  CG2 VAL C 154      10.311   3.965  -2.492  1.00 97.04           C  
ATOM   2425  N   ILE C 155      11.670   1.502  -6.084  1.00 97.42           N  
ATOM   2426  CA  ILE C 155      12.410   0.500  -6.843  1.00 97.42           C  
ATOM   2427  C   ILE C 155      13.076   1.156  -8.050  1.00 97.42           C  
ATOM   2428  CB  ILE C 155      11.491  -0.655  -7.300  1.00 97.42           C  
ATOM   2429  O   ILE C 155      14.249   0.901  -8.335  1.00 97.42           O  
ATOM   2430  CG1 ILE C 155      11.074  -1.512  -6.099  1.00 97.42           C  
ATOM   2431  CG2 ILE C 155      12.185  -1.508  -8.366  1.00 97.42           C  
ATOM   2432  CD1 ILE C 155       9.943  -2.487  -6.397  1.00 97.42           C  
ATOM   2433  N   ASP C 156      12.364   2.060  -8.731  1.00 96.79           N  
ATOM   2434  CA  ASP C 156      12.913   2.771  -9.881  1.00 96.79           C  
ATOM   2435  C   ASP C 156      14.137   3.594  -9.485  1.00 96.79           C  
ATOM   2436  CB  ASP C 156      11.852   3.677 -10.509  1.00 96.79           C  
ATOM   2437  O   ASP C 156      15.180   3.520 -10.138  1.00 96.79           O  
ATOM   2438  CG  ASP C 156      10.807   2.907 -11.298  1.00 96.79           C  
ATOM   2439  OD1 ASP C 156      10.977   1.686 -11.505  1.00 96.79           O  
ATOM   2440  OD2 ASP C 156       9.807   3.527 -11.719  1.00 96.79           O  
ATOM   2441  N   ARG C 157      14.047   4.258  -8.405  1.00 94.27           N  
ATOM   2442  CA  ARG C 157      15.136   5.113  -7.945  1.00 94.27           C  
ATOM   2443  C   ARG C 157      16.302   4.281  -7.420  1.00 94.27           C  
ATOM   2444  CB  ARG C 157      14.646   6.072  -6.858  1.00 94.27           C  
ATOM   2445  O   ARG C 157      17.465   4.642  -7.611  1.00 94.27           O  
ATOM   2446  CG  ARG C 157      13.765   7.196  -7.379  1.00 94.27           C  
ATOM   2447  CD  ARG C 157      13.447   8.214  -6.293  1.00 94.27           C  
ATOM   2448  NE  ARG C 157      12.616   7.636  -5.240  1.00 94.27           N  
ATOM   2449  NH1 ARG C 157      10.607   8.136  -6.264  1.00 94.27           N  
ATOM   2450  NH2 ARG C 157      10.630   7.062  -4.240  1.00 94.27           N  
ATOM   2451  CZ  ARG C 157      11.287   7.613  -5.250  1.00 94.27           C  
ATOM   2452  N   TYR C 158      15.985   3.214  -6.751  1.00 93.52           N  
ATOM   2453  CA  TYR C 158      17.020   2.301  -6.277  1.00 93.52           C  
ATOM   2454  C   TYR C 158      17.832   1.746  -7.441  1.00 93.52           C  
ATOM   2455  CB  TYR C 158      16.398   1.151  -5.479  1.00 93.52           C  
ATOM   2456  O   TYR C 158      19.064   1.723  -7.392  1.00 93.52           O  
ATOM   2457  CG  TYR C 158      17.403   0.130  -5.003  1.00 93.52           C  
ATOM   2458  CD1 TYR C 158      17.551  -1.089  -5.660  1.00 93.52           C  
ATOM   2459  CD2 TYR C 158      18.206   0.382  -3.896  1.00 93.52           C  
ATOM   2460  CE1 TYR C 158      18.474  -2.034  -5.224  1.00 93.52           C  
ATOM   2461  CE2 TYR C 158      19.132  -0.555  -3.451  1.00 93.52           C  
ATOM   2462  OH  TYR C 158      20.175  -2.690  -3.685  1.00 93.52           O  
ATOM   2463  CZ  TYR C 158      19.259  -1.758  -4.121  1.00 93.52           C  
ATOM   2464  N   GLN C 159      17.160   1.329  -8.476  1.00 94.81           N  
ATOM   2465  CA  GLN C 159      17.821   0.763  -9.647  1.00 94.81           C  
ATOM   2466  C   GLN C 159      18.638   1.822 -10.382  1.00 94.81           C  
ATOM   2467  CB  GLN C 159      16.794   0.141 -10.595  1.00 94.81           C  
ATOM   2468  O   GLN C 159      19.724   1.533 -10.890  1.00 94.81           O  
ATOM   2469  CG  GLN C 159      16.145  -1.126 -10.054  1.00 94.81           C  
ATOM   2470  CD  GLN C 159      15.107  -1.703 -10.997  1.00 94.81           C  
ATOM   2471  NE2 GLN C 159      15.254  -2.980 -11.331  1.00 94.81           N  
ATOM   2472  OE1 GLN C 159      14.179  -1.006 -11.422  1.00 94.81           O  
ATOM   2473  N   GLN C 160      18.181   3.075 -10.447  1.00 92.44           N  
ATOM   2474  CA  GLN C 160      18.916   4.179 -11.055  1.00 92.44           C  
ATOM   2475  C   GLN C 160      20.200   4.474 -10.286  1.00 92.44           C  
ATOM   2476  CB  GLN C 160      18.044   5.433 -11.123  1.00 92.44           C  
ATOM   2477  O   GLN C 160      21.245   4.732 -10.887  1.00 92.44           O  
ATOM   2478  CG  GLN C 160      16.949   5.364 -12.179  1.00 92.44           C  
ATOM   2479  CD  GLN C 160      15.966   6.516 -12.081  1.00 92.44           C  
ATOM   2480  NE2 GLN C 160      14.840   6.396 -12.777  1.00 92.44           N  
ATOM   2481  OE1 GLN C 160      16.215   7.505 -11.385  1.00 92.44           O  
ATOM   2482  N   SER C 161      20.077   4.472  -8.956  1.00 87.90           N  
ATOM   2483  CA  SER C 161      21.241   4.723  -8.112  1.00 87.90           C  
ATOM   2484  C   SER C 161      22.294   3.634  -8.285  1.00 87.90           C  
ATOM   2485  CB  SER C 161      20.827   4.815  -6.643  1.00 87.90           C  
ATOM   2486  O   SER C 161      23.493   3.919  -8.302  1.00 87.90           O  
ATOM   2487  OG  SER C 161      19.984   5.934  -6.426  1.00 87.90           O  
ATOM   2488  N   LYS C 162      21.932   2.373  -8.429  1.00 89.41           N  
ATOM   2489  CA  LYS C 162      22.850   1.259  -8.651  1.00 89.41           C  
ATOM   2490  C   LYS C 162      23.545   1.381 -10.004  1.00 89.41           C  
ATOM   2491  CB  LYS C 162      22.107  -0.075  -8.561  1.00 89.41           C  
ATOM   2492  O   LYS C 162      24.737   1.092 -10.124  1.00 89.41           O  
ATOM   2493  CG  LYS C 162      23.021  -1.286  -8.459  1.00 89.41           C  
ATOM   2494  CD  LYS C 162      22.227  -2.572  -8.266  1.00 89.41           C  
ATOM   2495  CE  LYS C 162      23.129  -3.798  -8.296  1.00 89.41           C  
ATOM   2496  NZ  LYS C 162      22.398  -5.034  -7.885  1.00 89.41           N  
ATOM   2497  N   ALA C 163      22.762   1.825 -10.941  1.00 90.86           N  
ATOM   2498  CA  ALA C 163      23.319   1.994 -12.281  1.00 90.86           C  
ATOM   2499  C   ALA C 163      24.327   3.139 -12.316  1.00 90.86           C  
ATOM   2500  CB  ALA C 163      22.203   2.240 -13.293  1.00 90.86           C  
ATOM   2501  O   ALA C 163      25.329   3.070 -13.031  1.00 90.86           O  
ATOM   2502  N   ALA C 164      24.103   4.179 -11.580  1.00 87.80           N  
ATOM   2503  CA  ALA C 164      24.994   5.336 -11.537  1.00 87.80           C  
ATOM   2504  C   ALA C 164      26.279   5.011 -10.781  1.00 87.80           C  
ATOM   2505  CB  ALA C 164      24.288   6.527 -10.893  1.00 87.80           C  
ATOM   2506  O   ALA C 164      27.311   5.653 -10.993  1.00 87.80           O  
ATOM   2507  N   ALA C 165      26.271   4.041  -9.938  1.00 84.41           N  
ATOM   2508  CA  ALA C 165      27.431   3.645  -9.144  1.00 84.41           C  
ATOM   2509  C   ALA C 165      28.338   2.703  -9.930  1.00 84.41           C  
ATOM   2510  CB  ALA C 165      26.984   2.985  -7.842  1.00 84.41           C  
ATOM   2511  O   ALA C 165      29.513   2.538  -9.594  1.00 84.41           O  
ATOM   2512  N   LEU C 166      27.913   2.098 -11.094  1.00 77.45           N  
ATOM   2513  CA  LEU C 166      28.717   1.232 -11.951  1.00 77.45           C  
ATOM   2514  C   LEU C 166      29.386   2.036 -13.061  1.00 77.45           C  
ATOM   2515  CB  LEU C 166      27.851   0.125 -12.558  1.00 77.45           C  
ATOM   2516  O   LEU C 166      30.503   1.718 -13.477  1.00 77.45           O  
ATOM   2517  CG  LEU C 166      27.309  -0.923 -11.584  1.00 77.45           C  
ATOM   2518  CD1 LEU C 166      26.371  -1.883 -12.306  1.00 77.45           C  
ATOM   2519  CD2 LEU C 166      28.455  -1.682 -10.923  1.00 77.45           C  
TER    2520      LEU C 166                                                      
ENDMDL                                                                          
END                                                                             
