# Supplementary material for: Structure and activation of the RING E3 ubiquitin ligase TRIM72 on the membrane
Source: Nat Struct Mol Biol. 2023 Sep 28;30(11):1695–706. doi: 10.1038/s41594-023-01111-7 (PMC10643145; doi:10.1038/s41594-023-01111-7)
Supplement: Supplementary file 5 — Predicted structures of the RING domain of 60 TRIM proteins. [file 41594_2023_1111_MOESM5_ESM.zip › RL1_5280e_unrelaxed_rank_3_model_1.pdb]

MODEL     1                                                                     
ATOM      1  N   MET B   1      -1.394  21.260  -4.785  1.00 88.16           N  
ATOM      2  CA  MET B   1      -2.458  20.509  -4.124  1.00 88.16           C  
ATOM      3  C   MET B   1      -2.481  20.801  -2.627  1.00 88.16           C  
ATOM      4  CB  MET B   1      -2.286  19.008  -4.361  1.00 88.16           C  
ATOM      5  O   MET B   1      -1.429  20.889  -1.991  1.00 88.16           O  
ATOM      6  CG  MET B   1      -2.817  18.535  -5.705  1.00 88.16           C  
ATOM      7  SD  MET B   1      -2.644  16.722  -5.930  1.00 88.16           S  
ATOM      8  CE  MET B   1      -3.720  16.130  -4.595  1.00 88.16           C  
ATOM      9  N   SER B   2      -3.599  21.031  -2.194  1.00 90.54           N  
ATOM     10  CA  SER B   2      -3.772  21.308  -0.772  1.00 90.54           C  
ATOM     11  C   SER B   2      -3.560  20.051   0.065  1.00 90.54           C  
ATOM     12  CB  SER B   2      -5.163  21.882  -0.502  1.00 90.54           C  
ATOM     13  O   SER B   2      -3.520  18.942  -0.470  1.00 90.54           O  
ATOM     14  OG  SER B   2      -6.159  20.888  -0.671  1.00 90.54           O  
ATOM     15  N   THR B   3      -3.351  20.285   1.280  1.00 91.74           N  
ATOM     16  CA  THR B   3      -3.241  19.166   2.209  1.00 91.74           C  
ATOM     17  C   THR B   3      -4.512  18.321   2.191  1.00 91.74           C  
ATOM     18  CB  THR B   3      -2.968  19.657   3.644  1.00 91.74           C  
ATOM     19  O   THR B   3      -4.445  17.091   2.228  1.00 91.74           O  
ATOM     20  CG2 THR B   3      -1.614  20.351   3.739  1.00 91.74           C  
ATOM     21  OG1 THR B   3      -3.994  20.579   4.030  1.00 91.74           O  
ATOM     22  N   ALA B   4      -5.654  18.981   2.094  1.00 92.70           N  
ATOM     23  CA  ALA B   4      -6.928  18.269   2.054  1.00 92.70           C  
ATOM     24  C   ALA B   4      -7.041  17.415   0.794  1.00 92.70           C  
ATOM     25  CB  ALA B   4      -8.092  19.254   2.130  1.00 92.70           C  
ATOM     26  O   ALA B   4      -7.538  16.288   0.843  1.00 92.70           O  
ATOM     27  N   ASP B   5      -6.605  17.925  -0.276  1.00 95.13           N  
ATOM     28  CA  ASP B   5      -6.616  17.177  -1.529  1.00 95.13           C  
ATOM     29  C   ASP B   5      -5.711  15.950  -1.445  1.00 95.13           C  
ATOM     30  CB  ASP B   5      -6.181  18.072  -2.692  1.00 95.13           C  
ATOM     31  O   ASP B   5      -6.096  14.858  -1.870  1.00 95.13           O  
ATOM     32  CG  ASP B   5      -7.214  19.127  -3.047  1.00 95.13           C  
ATOM     33  OD1 ASP B   5      -8.408  18.945  -2.725  1.00 95.13           O  
ATOM     34  OD2 ASP B   5      -6.831  20.149  -3.657  1.00 95.13           O  
ATOM     35  N   LEU B   6      -4.572  16.134  -0.881  1.00 96.00           N  
ATOM     36  CA  LEU B   6      -3.626  15.033  -0.737  1.00 96.00           C  
ATOM     37  C   LEU B   6      -4.185  13.953   0.183  1.00 96.00           C  
ATOM     38  CB  LEU B   6      -2.289  15.542  -0.193  1.00 96.00           C  
ATOM     39  O   LEU B   6      -4.040  12.760  -0.093  1.00 96.00           O  
ATOM     40  CG  LEU B   6      -1.406  16.312  -1.176  1.00 96.00           C  
ATOM     41  CD1 LEU B   6      -0.387  17.160  -0.422  1.00 96.00           C  
ATOM     42  CD2 LEU B   6      -0.707  15.352  -2.133  1.00 96.00           C  
ATOM     43  N   MET B   7      -4.810  14.399   1.195  1.00 95.80           N  
ATOM     44  CA  MET B   7      -5.425  13.449   2.118  1.00 95.80           C  
ATOM     45  C   MET B   7      -6.518  12.645   1.423  1.00 95.80           C  
ATOM     46  CB  MET B   7      -6.003  14.176   3.333  1.00 95.80           C  
ATOM     47  O   MET B   7      -6.652  11.442   1.652  1.00 95.80           O  
ATOM     48  CG  MET B   7      -4.997  14.398   4.451  1.00 95.80           C  
ATOM     49  SD  MET B   7      -4.182  12.842   4.982  1.00 95.80           S  
ATOM     50  CE  MET B   7      -5.639  11.821   5.335  1.00 95.80           C  
ATOM     51  N   GLU B   8      -7.282  13.304   0.585  1.00 96.59           N  
ATOM     52  CA  GLU B   8      -8.332  12.610  -0.155  1.00 96.59           C  
ATOM     53  C   GLU B   8      -7.742  11.627  -1.161  1.00 96.59           C  
ATOM     54  CB  GLU B   8      -9.239  13.615  -0.871  1.00 96.59           C  
ATOM     55  O   GLU B   8      -8.260  10.522  -1.335  1.00 96.59           O  
ATOM     56  CG  GLU B   8     -10.432  12.978  -1.569  1.00 96.59           C  
ATOM     57  CD  GLU B   8     -11.280  12.120  -0.644  1.00 96.59           C  
ATOM     58  OE1 GLU B   8     -11.984  11.210  -1.136  1.00 96.59           O  
ATOM     59  OE2 GLU B   8     -11.242  12.361   0.583  1.00 96.59           O  
ATOM     60  N   ASN B   9      -6.718  11.982  -1.803  1.00 97.53           N  
ATOM     61  CA  ASN B   9      -6.036  11.069  -2.714  1.00 97.53           C  
ATOM     62  C   ASN B   9      -5.506   9.839  -1.983  1.00 97.53           C  
ATOM     63  CB  ASN B   9      -4.897  11.787  -3.441  1.00 97.53           C  
ATOM     64  O   ASN B   9      -5.618   8.718  -2.482  1.00 97.53           O  
ATOM     65  CG  ASN B   9      -5.396  12.743  -4.507  1.00 97.53           C  
ATOM     66  ND2 ASN B   9      -4.511  13.609  -4.987  1.00 97.53           N  
ATOM     67  OD1 ASN B   9      -6.566  12.705  -4.895  1.00 97.53           O  
ATOM     68  N   LEU B  10      -4.921  10.128  -0.847  1.00 98.07           N  
ATOM     69  CA  LEU B  10      -4.438   9.025  -0.023  1.00 98.07           C  
ATOM     70  C   LEU B  10      -5.577   8.077   0.339  1.00 98.07           C  
ATOM     71  CB  LEU B  10      -3.776   9.557   1.251  1.00 98.07           C  
ATOM     72  O   LEU B  10      -5.449   6.860   0.187  1.00 98.07           O  
ATOM     73  CG  LEU B  10      -3.039   8.530   2.111  1.00 98.07           C  
ATOM     74  CD1 LEU B  10      -1.892   7.904   1.324  1.00 98.07           C  
ATOM     75  CD2 LEU B  10      -2.524   9.176   3.392  1.00 98.07           C  
ATOM     76  N   ARG B  11      -6.688   8.569   0.760  1.00 97.98           N  
ATOM     77  CA  ARG B  11      -7.853   7.769   1.122  1.00 97.98           C  
ATOM     78  C   ARG B  11      -8.322   6.919  -0.055  1.00 97.98           C  
ATOM     79  CB  ARG B  11      -8.993   8.667   1.607  1.00 97.98           C  
ATOM     80  O   ARG B  11      -8.613   5.732   0.107  1.00 97.98           O  
ATOM     81  CG  ARG B  11     -10.184   7.905   2.164  1.00 97.98           C  
ATOM     82  CD  ARG B  11     -11.399   8.805   2.338  1.00 97.98           C  
ATOM     83  NE  ARG B  11     -12.007   9.144   1.054  1.00 97.98           N  
ATOM     84  NH1 ARG B  11     -13.204   7.177   0.867  1.00 97.98           N  
ATOM     85  NH2 ARG B  11     -13.344   8.770  -0.775  1.00 97.98           N  
ATOM     86  CZ  ARG B  11     -12.850   8.363   0.385  1.00 97.98           C  
ATOM     87  N   GLU B  12      -8.393   7.490  -1.189  1.00 98.09           N  
ATOM     88  CA  GLU B  12      -8.852   6.776  -2.377  1.00 98.09           C  
ATOM     89  C   GLU B  12      -7.963   5.572  -2.674  1.00 98.09           C  
ATOM     90  CB  GLU B  12      -8.889   7.713  -3.587  1.00 98.09           C  
ATOM     91  O   GLU B  12      -8.459   4.502  -3.034  1.00 98.09           O  
ATOM     92  CG  GLU B  12     -10.025   8.725  -3.546  1.00 98.09           C  
ATOM     93  CD  GLU B  12     -10.015   9.687  -4.724  1.00 98.09           C  
ATOM     94  OE1 GLU B  12     -10.802  10.660  -4.720  1.00 98.09           O  
ATOM     95  OE2 GLU B  12      -9.213   9.465  -5.658  1.00 98.09           O  
ATOM     96  N   GLU B  13      -6.687   5.704  -2.478  1.00 98.43           N  
ATOM     97  CA  GLU B  13      -5.740   4.629  -2.755  1.00 98.43           C  
ATOM     98  C   GLU B  13      -5.820   3.535  -1.694  1.00 98.43           C  
ATOM     99  CB  GLU B  13      -4.313   5.178  -2.838  1.00 98.43           C  
ATOM    100  O   GLU B  13      -5.380   2.406  -1.923  1.00 98.43           O  
ATOM    101  CG  GLU B  13      -4.073   6.088  -4.033  1.00 98.43           C  
ATOM    102  CD  GLU B  13      -4.259   5.387  -5.369  1.00 98.43           C  
ATOM    103  OE1 GLU B  13      -4.499   6.074  -6.387  1.00 98.43           O  
ATOM    104  OE2 GLU B  13      -4.165   4.139  -5.397  1.00 98.43           O  
ATOM    105  N   LEU B  14      -6.427   3.901  -0.581  1.00 98.76           N  
ATOM    106  CA  LEU B  14      -6.403   2.977   0.548  1.00 98.76           C  
ATOM    107  C   LEU B  14      -7.802   2.448   0.848  1.00 98.76           C  
ATOM    108  CB  LEU B  14      -5.827   3.663   1.790  1.00 98.76           C  
ATOM    109  O   LEU B  14      -8.083   2.026   1.972  1.00 98.76           O  
ATOM    110  CG  LEU B  14      -4.322   3.932   1.779  1.00 98.76           C  
ATOM    111  CD1 LEU B  14      -3.946   4.885   2.908  1.00 98.76           C  
ATOM    112  CD2 LEU B  14      -3.544   2.625   1.894  1.00 98.76           C  
ATOM    113  N   THR B  15      -8.654   2.553  -0.078  1.00 98.43           N  
ATOM    114  CA  THR B  15     -10.031   2.100   0.084  1.00 98.43           C  
ATOM    115  C   THR B  15     -10.306   0.881  -0.792  1.00 98.43           C  
ATOM    116  CB  THR B  15     -11.032   3.218  -0.260  1.00 98.43           C  
ATOM    117  O   THR B  15      -9.832   0.806  -1.927  1.00 98.43           O  
ATOM    118  CG2 THR B  15     -12.468   2.709  -0.201  1.00 98.43           C  
ATOM    119  OG1 THR B  15     -10.879   4.293   0.676  1.00 98.43           O  
ATOM    120  N   CYS B  16     -11.020  -0.051  -0.249  1.00 98.69           N  
ATOM    121  CA  CYS B  16     -11.453  -1.242  -0.971  1.00 98.69           C  
ATOM    122  C   CYS B  16     -12.478  -0.888  -2.042  1.00 98.69           C  
ATOM    123  CB  CYS B  16     -12.044  -2.269  -0.006  1.00 98.69           C  
ATOM    124  O   CYS B  16     -13.447  -0.178  -1.769  1.00 98.69           O  
ATOM    125  SG  CYS B  16     -12.645  -3.767  -0.816  1.00 98.69           S  
ATOM    126  N   PHE B  17     -12.238  -1.455  -3.161  1.00 98.08           N  
ATOM    127  CA  PHE B  17     -13.096  -1.170  -4.305  1.00 98.08           C  
ATOM    128  C   PHE B  17     -14.520  -1.647  -4.046  1.00 98.08           C  
ATOM    129  CB  PHE B  17     -12.544  -1.833  -5.571  1.00 98.08           C  
ATOM    130  O   PHE B  17     -15.481  -1.041  -4.526  1.00 98.08           O  
ATOM    131  CG  PHE B  17     -13.379  -1.588  -6.799  1.00 98.08           C  
ATOM    132  CD1 PHE B  17     -14.261  -2.558  -7.261  1.00 98.08           C  
ATOM    133  CD2 PHE B  17     -13.284  -0.388  -7.490  1.00 98.08           C  
ATOM    134  CE1 PHE B  17     -15.035  -2.334  -8.397  1.00 98.08           C  
ATOM    135  CE2 PHE B  17     -14.055  -0.157  -8.626  1.00 98.08           C  
ATOM    136  CZ  PHE B  17     -14.929  -1.132  -9.078  1.00 98.08           C  
ATOM    137  N   ILE B  18     -14.732  -2.637  -3.213  1.00 96.50           N  
ATOM    138  CA  ILE B  18     -16.028  -3.277  -3.017  1.00 96.50           C  
ATOM    139  C   ILE B  18     -16.784  -2.578  -1.889  1.00 96.50           C  
ATOM    140  CB  ILE B  18     -15.874  -4.783  -2.707  1.00 96.50           C  
ATOM    141  O   ILE B  18     -17.887  -2.067  -2.096  1.00 96.50           O  
ATOM    142  CG1 ILE B  18     -15.201  -5.504  -3.880  1.00 96.50           C  
ATOM    143  CG2 ILE B  18     -17.234  -5.410  -2.386  1.00 96.50           C  
ATOM    144  CD1 ILE B  18     -14.903  -6.973  -3.615  1.00 96.50           C  
ATOM    145  N   CYS B  19     -16.245  -2.400  -0.744  1.00 97.99           N  
ATOM    146  CA  CYS B  19     -16.979  -1.845   0.388  1.00 97.99           C  
ATOM    147  C   CYS B  19     -16.798  -0.334   0.468  1.00 97.99           C  
ATOM    148  CB  CYS B  19     -16.519  -2.492   1.694  1.00 97.99           C  
ATOM    149  O   CYS B  19     -17.519   0.345   1.202  1.00 97.99           O  
ATOM    150  SG  CYS B  19     -14.827  -2.068   2.161  1.00 97.99           S  
ATOM    151  N   LEU B  20     -15.804   0.181  -0.254  1.00 97.74           N  
ATOM    152  CA  LEU B  20     -15.535   1.612  -0.354  1.00 97.74           C  
ATOM    153  C   LEU B  20     -15.082   2.174   0.989  1.00 97.74           C  
ATOM    154  CB  LEU B  20     -16.779   2.359  -0.840  1.00 97.74           C  
ATOM    155  O   LEU B  20     -15.241   3.369   1.252  1.00 97.74           O  
ATOM    156  CG  LEU B  20     -17.305   1.973  -2.224  1.00 97.74           C  
ATOM    157  CD1 LEU B  20     -18.564   2.768  -2.554  1.00 97.74           C  
ATOM    158  CD2 LEU B  20     -16.232   2.195  -3.285  1.00 97.74           C  
ATOM    159  N   ASP B  21     -14.653   1.347   1.847  1.00 98.23           N  
ATOM    160  CA  ASP B  21     -14.040   1.744   3.111  1.00 98.23           C  
ATOM    161  C   ASP B  21     -12.544   1.436   3.117  1.00 98.23           C  
ATOM    162  CB  ASP B  21     -14.726   1.042   4.285  1.00 98.23           C  
ATOM    163  O   ASP B  21     -12.045   0.744   2.227  1.00 98.23           O  
ATOM    164  CG  ASP B  21     -16.079   1.642   4.625  1.00 98.23           C  
ATOM    165  OD1 ASP B  21     -16.238   2.878   4.537  1.00 98.23           O  
ATOM    166  OD2 ASP B  21     -16.994   0.870   4.987  1.00 98.23           O  
ATOM    167  N   TYR B  22     -11.832   2.007   4.107  1.00 98.73           N  
ATOM    168  CA  TYR B  22     -10.421   1.664   4.240  1.00 98.73           C  
ATOM    169  C   TYR B  22     -10.230   0.153   4.295  1.00 98.73           C  
ATOM    170  CB  TYR B  22      -9.826   2.311   5.495  1.00 98.73           C  
ATOM    171  O   TYR B  22     -11.039  -0.560   4.893  1.00 98.73           O  
ATOM    172  CG  TYR B  22      -9.450   3.761   5.309  1.00 98.73           C  
ATOM    173  CD1 TYR B  22      -8.235   4.117   4.728  1.00 98.73           C  
ATOM    174  CD2 TYR B  22     -10.308   4.777   5.716  1.00 98.73           C  
ATOM    175  CE1 TYR B  22      -7.884   5.452   4.557  1.00 98.73           C  
ATOM    176  CE2 TYR B  22      -9.967   6.116   5.550  1.00 98.73           C  
ATOM    177  OH  TYR B  22      -8.412   7.766   4.803  1.00 98.73           O  
ATOM    178  CZ  TYR B  22      -8.755   6.443   4.970  1.00 98.73           C  
ATOM    179  N   PHE B  23      -9.148  -0.298   3.643  1.00 98.65           N  
ATOM    180  CA  PHE B  23      -8.831  -1.721   3.618  1.00 98.65           C  
ATOM    181  C   PHE B  23      -8.778  -2.289   5.031  1.00 98.65           C  
ATOM    182  CB  PHE B  23      -7.497  -1.964   2.904  1.00 98.65           C  
ATOM    183  O   PHE B  23      -8.240  -1.655   5.941  1.00 98.65           O  
ATOM    184  CG  PHE B  23      -7.594  -1.917   1.403  1.00 98.65           C  
ATOM    185  CD1 PHE B  23      -8.328  -2.872   0.710  1.00 98.65           C  
ATOM    186  CD2 PHE B  23      -6.952  -0.916   0.685  1.00 98.65           C  
ATOM    187  CE1 PHE B  23      -8.419  -2.831  -0.679  1.00 98.65           C  
ATOM    188  CE2 PHE B  23      -7.039  -0.869  -0.703  1.00 98.65           C  
ATOM    189  CZ  PHE B  23      -7.772  -1.827  -1.384  1.00 98.65           C  
ATOM    190  N   SER B  24      -9.403  -3.389   5.187  1.00 98.10           N  
ATOM    191  CA  SER B  24      -9.251  -4.254   6.353  1.00 98.10           C  
ATOM    192  C   SER B  24      -8.871  -5.673   5.942  1.00 98.10           C  
ATOM    193  CB  SER B  24     -10.542  -4.280   7.173  1.00 98.10           C  
ATOM    194  O   SER B  24      -9.594  -6.319   5.181  1.00 98.10           O  
ATOM    195  OG  SER B  24     -10.375  -5.054   8.348  1.00 98.10           O  
ATOM    196  N   SER B  25      -7.755  -6.175   6.428  1.00 97.33           N  
ATOM    197  CA  SER B  25      -7.181  -7.463   6.053  1.00 97.33           C  
ATOM    198  C   SER B  25      -7.122  -7.622   4.537  1.00 97.33           C  
ATOM    199  CB  SER B  25      -7.992  -8.608   6.662  1.00 97.33           C  
ATOM    200  O   SER B  25      -7.691  -8.565   3.984  1.00 97.33           O  
ATOM    201  OG  SER B  25      -8.026  -8.504   8.075  1.00 97.33           O  
ATOM    202  N   PRO B  26      -6.409  -6.798   3.854  1.00 97.99           N  
ATOM    203  CA  PRO B  26      -6.379  -6.775   2.390  1.00 97.99           C  
ATOM    204  C   PRO B  26      -5.622  -7.961   1.796  1.00 97.99           C  
ATOM    205  CB  PRO B  26      -5.665  -5.458   2.073  1.00 97.99           C  
ATOM    206  O   PRO B  26      -4.654  -8.441   2.392  1.00 97.99           O  
ATOM    207  CG  PRO B  26      -4.785  -5.207   3.254  1.00 97.99           C  
ATOM    208  CD  PRO B  26      -5.449  -5.777   4.474  1.00 97.99           C  
ATOM    209  N   VAL B  27      -6.108  -8.393   0.660  1.00 95.09           N  
ATOM    210  CA  VAL B  27      -5.426  -9.373  -0.179  1.00 95.09           C  
ATOM    211  C   VAL B  27      -5.272  -8.822  -1.595  1.00 95.09           C  
ATOM    212  CB  VAL B  27      -6.185 -10.718  -0.210  1.00 95.09           C  
ATOM    213  O   VAL B  27      -6.087  -8.015  -2.046  1.00 95.09           O  
ATOM    214  CG1 VAL B  27      -6.235 -11.343   1.183  1.00 95.09           C  
ATOM    215  CG2 VAL B  27      -7.596 -10.522  -0.762  1.00 95.09           C  
ATOM    216  N   THR B  28      -4.216  -9.171  -2.238  1.00 93.80           N  
ATOM    217  CA  THR B  28      -3.955  -8.747  -3.609  1.00 93.80           C  
ATOM    218  C   THR B  28      -4.053  -9.929  -4.569  1.00 93.80           C  
ATOM    219  CB  THR B  28      -2.567  -8.092  -3.737  1.00 93.80           C  
ATOM    220  O   THR B  28      -3.466 -10.985  -4.324  1.00 93.80           O  
ATOM    221  CG2 THR B  28      -2.318  -7.606  -5.161  1.00 93.80           C  
ATOM    222  OG1 THR B  28      -2.488  -6.975  -2.842  1.00 93.80           O  
ATOM    223  N   THR B  29      -4.831  -9.751  -5.642  1.00 91.07           N  
ATOM    224  CA  THR B  29      -5.005 -10.798  -6.643  1.00 91.07           C  
ATOM    225  C   THR B  29      -3.862 -10.776  -7.653  1.00 91.07           C  
ATOM    226  CB  THR B  29      -6.349 -10.646  -7.380  1.00 91.07           C  
ATOM    227  O   THR B  29      -3.038  -9.859  -7.646  1.00 91.07           O  
ATOM    228  CG2 THR B  29      -7.524 -10.803  -6.421  1.00 91.07           C  
ATOM    229  OG1 THR B  29      -6.411  -9.349  -7.987  1.00 91.07           O  
ATOM    230  N   GLU B  30      -3.779 -11.754  -8.515  1.00 85.91           N  
ATOM    231  CA  GLU B  30      -2.681 -11.921  -9.463  1.00 85.91           C  
ATOM    232  C   GLU B  30      -2.651 -10.783 -10.479  1.00 85.91           C  
ATOM    233  CB  GLU B  30      -2.795 -13.267 -10.184  1.00 85.91           C  
ATOM    234  O   GLU B  30      -1.613 -10.514 -11.087  1.00 85.91           O  
ATOM    235  CG  GLU B  30      -4.088 -13.438 -10.968  1.00 85.91           C  
ATOM    236  CD  GLU B  30      -4.224 -14.810 -11.609  1.00 85.91           C  
ATOM    237  OE1 GLU B  30      -5.125 -14.996 -12.458  1.00 85.91           O  
ATOM    238  OE2 GLU B  30      -3.424 -15.706 -11.258  1.00 85.91           O  
ATOM    239  N   CYS B  31      -3.784 -10.087 -10.583  1.00 88.54           N  
ATOM    240  CA  CYS B  31      -3.812  -8.971 -11.521  1.00 88.54           C  
ATOM    241  C   CYS B  31      -3.302  -7.694 -10.864  1.00 88.54           C  
ATOM    242  CB  CYS B  31      -5.228  -8.752 -12.052  1.00 88.54           C  
ATOM    243  O   CYS B  31      -3.151  -6.667 -11.529  1.00 88.54           O  
ATOM    244  SG  CYS B  31      -6.418  -8.280 -10.778  1.00 88.54           S  
ATOM    245  N   GLY B  32      -3.119  -7.678  -9.594  1.00 90.79           N  
ATOM    246  CA  GLY B  32      -2.498  -6.553  -8.913  1.00 90.79           C  
ATOM    247  C   GLY B  32      -3.487  -5.710  -8.130  1.00 90.79           C  
ATOM    248  O   GLY B  32      -3.096  -4.767  -7.439  1.00 90.79           O  
ATOM    249  N   HIS B  33      -4.753  -6.129  -8.165  1.00 94.57           N  
ATOM    250  CA  HIS B  33      -5.757  -5.384  -7.415  1.00 94.57           C  
ATOM    251  C   HIS B  33      -5.960  -5.977  -6.025  1.00 94.57           C  
ATOM    252  CB  HIS B  33      -7.085  -5.360  -8.175  1.00 94.57           C  
ATOM    253  O   HIS B  33      -5.784  -7.182  -5.828  1.00 94.57           O  
ATOM    254  CG  HIS B  33      -7.037  -4.567  -9.442  1.00 94.57           C  
ATOM    255  CD2 HIS B  33      -6.818  -3.249  -9.658  1.00 94.57           C  
ATOM    256  ND1 HIS B  33      -7.234  -5.134 -10.682  1.00 94.57           N  
ATOM    257  CE1 HIS B  33      -7.136  -4.196 -11.609  1.00 94.57           C  
ATOM    258  NE2 HIS B  33      -6.884  -3.043 -11.014  1.00 94.57           N  
ATOM    259  N   SER B  34      -6.303  -5.085  -5.104  1.00 97.05           N  
ATOM    260  CA  SER B  34      -6.458  -5.517  -3.719  1.00 97.05           C  
ATOM    261  C   SER B  34      -7.881  -5.280  -3.223  1.00 97.05           C  
ATOM    262  CB  SER B  34      -5.466  -4.786  -2.815  1.00 97.05           C  
ATOM    263  O   SER B  34      -8.564  -4.367  -3.691  1.00 97.05           O  
ATOM    264  OG  SER B  34      -4.132  -5.035  -3.226  1.00 97.05           O  
ATOM    265  N   PHE B  35      -8.288  -6.119  -2.306  1.00 97.18           N  
ATOM    266  CA  PHE B  35      -9.599  -6.080  -1.671  1.00 97.18           C  
ATOM    267  C   PHE B  35      -9.515  -6.559  -0.226  1.00 97.18           C  
ATOM    268  CB  PHE B  35     -10.602  -6.937  -2.451  1.00 97.18           C  
ATOM    269  O   PHE B  35      -8.582  -7.274   0.143  1.00 97.18           O  
ATOM    270  CG  PHE B  35     -10.597  -6.678  -3.933  1.00 97.18           C  
ATOM    271  CD1 PHE B  35     -11.394  -5.679  -4.481  1.00 97.18           C  
ATOM    272  CD2 PHE B  35      -9.797  -7.433  -4.779  1.00 97.18           C  
ATOM    273  CE1 PHE B  35     -11.392  -5.437  -5.852  1.00 97.18           C  
ATOM    274  CE2 PHE B  35      -9.789  -7.197  -6.151  1.00 97.18           C  
ATOM    275  CZ  PHE B  35     -10.588  -6.199  -6.686  1.00 97.18           C  
ATOM    276  N   CYS B  36     -10.455  -6.049   0.532  1.00 97.60           N  
ATOM    277  CA  CYS B  36     -10.600  -6.790   1.780  1.00 97.60           C  
ATOM    278  C   CYS B  36     -10.905  -8.258   1.509  1.00 97.60           C  
ATOM    279  CB  CYS B  36     -11.707  -6.180   2.640  1.00 97.60           C  
ATOM    280  O   CYS B  36     -11.668  -8.581   0.596  1.00 97.60           O  
ATOM    281  SG  CYS B  36     -11.461  -4.429   3.008  1.00 97.60           S  
ATOM    282  N   LEU B  37     -10.342  -9.108   2.284  1.00 95.21           N  
ATOM    283  CA  LEU B  37     -10.520 -10.540   2.074  1.00 95.21           C  
ATOM    284  C   LEU B  37     -11.999 -10.913   2.092  1.00 95.21           C  
ATOM    285  CB  LEU B  37      -9.768 -11.337   3.143  1.00 95.21           C  
ATOM    286  O   LEU B  37     -12.482 -11.597   1.187  1.00 95.21           O  
ATOM    287  CG  LEU B  37      -9.949 -12.855   3.110  1.00 95.21           C  
ATOM    288  CD1 LEU B  37      -9.446 -13.420   1.785  1.00 95.21           C  
ATOM    289  CD2 LEU B  37      -9.224 -13.506   4.283  1.00 95.21           C  
ATOM    290  N   VAL B  38     -12.673 -10.424   3.088  1.00 95.44           N  
ATOM    291  CA  VAL B  38     -14.082 -10.767   3.240  1.00 95.44           C  
ATOM    292  C   VAL B  38     -14.877 -10.229   2.053  1.00 95.44           C  
ATOM    293  CB  VAL B  38     -14.661 -10.216   4.563  1.00 95.44           C  
ATOM    294  O   VAL B  38     -15.768 -10.908   1.535  1.00 95.44           O  
ATOM    295  CG1 VAL B  38     -16.174 -10.416   4.615  1.00 95.44           C  
ATOM    296  CG2 VAL B  38     -13.989 -10.887   5.759  1.00 95.44           C  
ATOM    297  N   CYS B  39     -14.518  -9.023   1.596  1.00 95.04           N  
ATOM    298  CA  CYS B  39     -15.195  -8.443   0.442  1.00 95.04           C  
ATOM    299  C   CYS B  39     -14.974  -9.294  -0.804  1.00 95.04           C  
ATOM    300  CB  CYS B  39     -14.702  -7.018   0.191  1.00 95.04           C  
ATOM    301  O   CYS B  39     -15.916  -9.564  -1.551  1.00 95.04           O  
ATOM    302  SG  CYS B  39     -15.263  -5.826   1.426  1.00 95.04           S  
ATOM    303  N   LEU B  40     -13.809  -9.730  -1.018  1.00 92.78           N  
ATOM    304  CA  LEU B  40     -13.497 -10.531  -2.197  1.00 92.78           C  
ATOM    305  C   LEU B  40     -14.254 -11.854  -2.172  1.00 92.78           C  
ATOM    306  CB  LEU B  40     -11.991 -10.792  -2.283  1.00 92.78           C  
ATOM    307  O   LEU B  40     -14.888 -12.230  -3.161  1.00 92.78           O  
ATOM    308  CG  LEU B  40     -11.506 -11.567  -3.510  1.00 92.78           C  
ATOM    309  CD1 LEU B  40     -11.891 -10.829  -4.788  1.00 92.78           C  
ATOM    310  CD2 LEU B  40      -9.998 -11.783  -3.445  1.00 92.78           C  
ATOM    311  N   LEU B  41     -14.152 -12.518  -1.108  1.00 90.02           N  
ATOM    312  CA  LEU B  41     -14.804 -13.817  -0.983  1.00 90.02           C  
ATOM    313  C   LEU B  41     -16.312 -13.689  -1.174  1.00 90.02           C  
ATOM    314  CB  LEU B  41     -14.503 -14.439   0.384  1.00 90.02           C  
ATOM    315  O   LEU B  41     -16.925 -14.505  -1.866  1.00 90.02           O  
ATOM    316  CG  LEU B  41     -13.049 -14.841   0.639  1.00 90.02           C  
ATOM    317  CD1 LEU B  41     -12.894 -15.400   2.050  1.00 90.02           C  
ATOM    318  CD2 LEU B  41     -12.586 -15.859  -0.398  1.00 90.02           C  
ATOM    319  N   ARG B  42     -16.922 -12.716  -0.572  1.00 90.61           N  
ATOM    320  CA  ARG B  42     -18.357 -12.493  -0.710  1.00 90.61           C  
ATOM    321  C   ARG B  42     -18.728 -12.194  -2.159  1.00 90.61           C  
ATOM    322  CB  ARG B  42     -18.813 -11.346   0.195  1.00 90.61           C  
ATOM    323  O   ARG B  42     -19.741 -12.687  -2.660  1.00 90.61           O  
ATOM    324  CG  ARG B  42     -18.965 -11.738   1.656  1.00 90.61           C  
ATOM    325  CD  ARG B  42     -19.475 -10.578   2.501  1.00 90.61           C  
ATOM    326  NE  ARG B  42     -19.588 -10.946   3.909  1.00 90.61           N  
ATOM    327  NH1 ARG B  42     -20.317  -8.868   4.607  1.00 90.61           N  
ATOM    328  NH2 ARG B  42     -20.053 -10.565   6.126  1.00 90.61           N  
ATOM    329  CZ  ARG B  42     -19.986 -10.126   4.877  1.00 90.61           C  
ATOM    330  N   SER B  43     -17.927 -11.372  -2.777  1.00 89.83           N  
ATOM    331  CA  SER B  43     -18.190 -11.038  -4.173  1.00 89.83           C  
ATOM    332  C   SER B  43     -18.178 -12.284  -5.052  1.00 89.83           C  
ATOM    333  CB  SER B  43     -17.160 -10.032  -4.687  1.00 89.83           C  
ATOM    334  O   SER B  43     -18.995 -12.413  -5.966  1.00 89.83           O  
ATOM    335  OG  SER B  43     -17.334  -9.798  -6.074  1.00 89.83           O  
ATOM    336  N   TRP B  44     -17.271 -13.187  -4.865  1.00 86.09           N  
ATOM    337  CA  TRP B  44     -17.155 -14.418  -5.641  1.00 86.09           C  
ATOM    338  C   TRP B  44     -18.332 -15.348  -5.365  1.00 86.09           C  
ATOM    339  CB  TRP B  44     -15.838 -15.132  -5.324  1.00 86.09           C  
ATOM    340  O   TRP B  44     -18.777 -16.077  -6.254  1.00 86.09           O  
ATOM    341  CG  TRP B  44     -14.637 -14.506  -5.966  1.00 86.09           C  
ATOM    342  CD1 TRP B  44     -14.628 -13.579  -6.970  1.00 86.09           C  
ATOM    343  CD2 TRP B  44     -13.266 -14.767  -5.648  1.00 86.09           C  
ATOM    344  CE2 TRP B  44     -12.479 -13.961  -6.500  1.00 86.09           C  
ATOM    345  CE3 TRP B  44     -12.626 -15.604  -4.724  1.00 86.09           C  
ATOM    346  NE1 TRP B  44     -13.333 -13.247  -7.296  1.00 86.09           N  
ATOM    347  CH2 TRP B  44     -10.482 -14.796  -5.542  1.00 86.09           C  
ATOM    348  CZ2 TRP B  44     -11.083 -13.968  -6.455  1.00 86.09           C  
ATOM    349  CZ3 TRP B  44     -11.237 -15.609  -4.681  1.00 86.09           C  
ATOM    350  N   GLU B  45     -18.776 -15.390  -4.170  1.00 83.95           N  
ATOM    351  CA  GLU B  45     -19.923 -16.220  -3.816  1.00 83.95           C  
ATOM    352  C   GLU B  45     -21.199 -15.712  -4.481  1.00 83.95           C  
ATOM    353  CB  GLU B  45     -20.105 -16.267  -2.296  1.00 83.95           C  
ATOM    354  O   GLU B  45     -22.006 -16.503  -4.974  1.00 83.95           O  
ATOM    355  CG  GLU B  45     -21.181 -17.239  -1.835  1.00 83.95           C  
ATOM    356  CD  GLU B  45     -21.206 -17.436  -0.328  1.00 83.95           C  
ATOM    357  OE1 GLU B  45     -21.800 -18.431   0.145  1.00 83.95           O  
ATOM    358  OE2 GLU B  45     -20.627 -16.587   0.387  1.00 83.95           O  
ATOM    359  N   GLU B  46     -21.365 -14.500  -4.532  1.00 84.75           N  
ATOM    360  CA  GLU B  46     -22.579 -13.880  -5.055  1.00 84.75           C  
ATOM    361  C   GLU B  46     -22.647 -13.995  -6.575  1.00 84.75           C  
ATOM    362  CB  GLU B  46     -22.656 -12.410  -4.634  1.00 84.75           C  
ATOM    363  O   GLU B  46     -23.733 -14.118  -7.145  1.00 84.75           O  
ATOM    364  CG  GLU B  46     -23.031 -12.207  -3.174  1.00 84.75           C  
ATOM    365  CD  GLU B  46     -22.841 -10.775  -2.699  1.00 84.75           C  
ATOM    366  OE1 GLU B  46     -22.912 -10.527  -1.474  1.00 84.75           O  
ATOM    367  OE2 GLU B  46     -22.619  -9.894  -3.559  1.00 84.75           O  
ATOM    368  N   HIS B  47     -21.522 -13.999  -7.303  1.00 76.71           N  
ATOM    369  CA  HIS B  47     -21.532 -13.964  -8.762  1.00 76.71           C  
ATOM    370  C   HIS B  47     -21.294 -15.352  -9.348  1.00 76.71           C  
ATOM    371  CB  HIS B  47     -20.478 -12.986  -9.282  1.00 76.71           C  
ATOM    372  O   HIS B  47     -21.279 -15.520 -10.569  1.00 76.71           O  
ATOM    373  CG  HIS B  47     -20.738 -11.564  -8.899  1.00 76.71           C  
ATOM    374  CD2 HIS B  47     -20.091 -10.743  -8.038  1.00 76.71           C  
ATOM    375  ND1 HIS B  47     -21.779 -10.830  -9.424  1.00 76.71           N  
ATOM    376  CE1 HIS B  47     -21.761  -9.615  -8.903  1.00 76.71           C  
ATOM    377  NE2 HIS B  47     -20.747  -9.536  -8.058  1.00 76.71           N  
ATOM    378  N   ASN B  48     -21.449 -16.434  -8.707  1.00 60.79           N  
ATOM    379  CA  ASN B  48     -21.273 -17.810  -9.157  1.00 60.79           C  
ATOM    380  C   ASN B  48     -20.290 -17.898 -10.321  1.00 60.79           C  
ATOM    381  CB  ASN B  48     -22.619 -18.422  -9.552  1.00 60.79           C  
ATOM    382  O   ASN B  48     -20.532 -18.619 -11.291  1.00 60.79           O  
ATOM    383  CG  ASN B  48     -23.163 -19.367  -8.499  1.00 60.79           C  
ATOM    384  ND2 ASN B  48     -23.360 -20.625  -8.875  1.00 60.79           N  
ATOM    385  OD1 ASN B  48     -23.404 -18.970  -7.356  1.00 60.79           O  
ATOM    386  N   THR B  49     -19.508 -16.961 -10.694  1.00 59.74           N  
ATOM    387  CA  THR B  49     -18.610 -16.912 -11.842  1.00 59.74           C  
ATOM    388  C   THR B  49     -17.226 -17.437 -11.469  1.00 59.74           C  
ATOM    389  CB  THR B  49     -18.487 -15.479 -12.394  1.00 59.74           C  
ATOM    390  O   THR B  49     -16.905 -17.569 -10.286  1.00 59.74           O  
ATOM    391  CG2 THR B  49     -19.840 -14.950 -12.858  1.00 59.74           C  
ATOM    392  OG1 THR B  49     -17.977 -14.620 -11.366  1.00 59.74           O  
ATOM    393  N   PRO B  50     -16.531 -17.844 -12.605  1.00 60.83           N  
ATOM    394  CA  PRO B  50     -15.092 -18.007 -12.384  1.00 60.83           C  
ATOM    395  C   PRO B  50     -14.478 -16.842 -11.611  1.00 60.83           C  
ATOM    396  CB  PRO B  50     -14.523 -18.081 -13.803  1.00 60.83           C  
ATOM    397  O   PRO B  50     -15.031 -15.739 -11.607  1.00 60.83           O  
ATOM    398  CG  PRO B  50     -15.699 -17.859 -14.698  1.00 60.83           C  
ATOM    399  CD  PRO B  50     -16.916 -17.650 -13.843  1.00 60.83           C  
ATOM    400  N   LEU B  51     -13.567 -17.150 -10.738  1.00 81.07           N  
ATOM    401  CA  LEU B  51     -12.846 -16.181  -9.921  1.00 81.07           C  
ATOM    402  C   LEU B  51     -12.299 -15.046 -10.779  1.00 81.07           C  
ATOM    403  CB  LEU B  51     -11.703 -16.862  -9.164  1.00 81.07           C  
ATOM    404  O   LEU B  51     -11.327 -15.232 -11.516  1.00 81.07           O  
ATOM    405  CG  LEU B  51     -12.100 -17.977  -8.196  1.00 81.07           C  
ATOM    406  CD1 LEU B  51     -10.857 -18.619  -7.588  1.00 81.07           C  
ATOM    407  CD2 LEU B  51     -13.017 -17.436  -7.104  1.00 81.07           C  
ATOM    408  N   SER B  52     -13.115 -13.976 -10.920  1.00 87.55           N  
ATOM    409  CA  SER B  52     -12.663 -12.790 -11.640  1.00 87.55           C  
ATOM    410  C   SER B  52     -12.384 -11.635 -10.683  1.00 87.55           C  
ATOM    411  CB  SER B  52     -13.703 -12.363 -12.677  1.00 87.55           C  
ATOM    412  O   SER B  52     -12.932 -11.590  -9.580  1.00 87.55           O  
ATOM    413  OG  SER B  52     -14.936 -12.049 -12.053  1.00 87.55           O  
ATOM    414  N   CYS B  53     -11.503 -10.849 -11.157  1.00 91.73           N  
ATOM    415  CA  CYS B  53     -11.223  -9.656 -10.365  1.00 91.73           C  
ATOM    416  C   CYS B  53     -12.394  -8.681 -10.416  1.00 91.73           C  
ATOM    417  CB  CYS B  53      -9.953  -8.968 -10.863  1.00 91.73           C  
ATOM    418  O   CYS B  53     -12.802  -8.251 -11.496  1.00 91.73           O  
ATOM    419  SG  CYS B  53      -9.588  -7.414 -10.017  1.00 91.73           S  
ATOM    420  N   PRO B  54     -12.886  -8.310  -9.257  1.00 92.83           N  
ATOM    421  CA  PRO B  54     -14.052  -7.425  -9.199  1.00 92.83           C  
ATOM    422  C   PRO B  54     -13.781  -6.051  -9.808  1.00 92.83           C  
ATOM    423  CB  PRO B  54     -14.334  -7.312  -7.699  1.00 92.83           C  
ATOM    424  O   PRO B  54     -14.718  -5.344 -10.186  1.00 92.83           O  
ATOM    425  CG  PRO B  54     -13.828  -8.592  -7.117  1.00 92.83           C  
ATOM    426  CD  PRO B  54     -12.574  -8.984  -7.845  1.00 92.83           C  
ATOM    427  N   GLU B  55     -12.574  -5.715  -9.980  1.00 94.19           N  
ATOM    428  CA  GLU B  55     -12.240  -4.379 -10.466  1.00 94.19           C  
ATOM    429  C   GLU B  55     -11.928  -4.397 -11.959  1.00 94.19           C  
ATOM    430  CB  GLU B  55     -11.054  -3.804  -9.687  1.00 94.19           C  
ATOM    431  O   GLU B  55     -12.484  -3.607 -12.724  1.00 94.19           O  
ATOM    432  CG  GLU B  55     -10.791  -2.332  -9.967  1.00 94.19           C  
ATOM    433  CD  GLU B  55      -9.828  -1.696  -8.977  1.00 94.19           C  
ATOM    434  OE1 GLU B  55      -9.264  -0.621  -9.283  1.00 94.19           O  
ATOM    435  OE2 GLU B  55      -9.634  -2.278  -7.886  1.00 94.19           O  
ATOM    436  N   CYS B  56     -11.102  -5.282 -12.451  1.00 93.49           N  
ATOM    437  CA  CYS B  56     -10.692  -5.256 -13.850  1.00 93.49           C  
ATOM    438  C   CYS B  56     -11.372  -6.369 -14.639  1.00 93.49           C  
ATOM    439  CB  CYS B  56      -9.174  -5.389 -13.967  1.00 93.49           C  
ATOM    440  O   CYS B  56     -11.242  -6.436 -15.863  1.00 93.49           O  
ATOM    441  SG  CYS B  56      -8.551  -7.025 -13.520  1.00 93.49           S  
ATOM    442  N   TRP B  57     -11.981  -7.335 -14.027  1.00 89.54           N  
ATOM    443  CA  TRP B  57     -12.824  -8.379 -14.601  1.00 89.54           C  
ATOM    444  C   TRP B  57     -11.976  -9.468 -15.249  1.00 89.54           C  
ATOM    445  CB  TRP B  57     -13.789  -7.786 -15.631  1.00 89.54           C  
ATOM    446  O   TRP B  57     -12.501 -10.343 -15.941  1.00 89.54           O  
ATOM    447  CG  TRP B  57     -14.743  -6.778 -15.062  1.00 89.54           C  
ATOM    448  CD1 TRP B  57     -15.299  -6.784 -13.813  1.00 89.54           C  
ATOM    449  CD2 TRP B  57     -15.257  -5.619 -15.725  1.00 89.54           C  
ATOM    450  CE2 TRP B  57     -16.119  -4.966 -14.817  1.00 89.54           C  
ATOM    451  CE3 TRP B  57     -15.071  -5.068 -17.000  1.00 89.54           C  
ATOM    452  NE1 TRP B  57     -16.127  -5.696 -13.659  1.00 89.54           N  
ATOM    453  CH2 TRP B  57     -16.596  -3.271 -16.398  1.00 89.54           C  
ATOM    454  CZ2 TRP B  57     -16.795  -3.788 -15.144  1.00 89.54           C  
ATOM    455  CZ3 TRP B  57     -15.745  -3.896 -17.324  1.00 89.54           C  
ATOM    456  N   ARG B  58     -10.749  -9.377 -15.052  1.00 88.49           N  
ATOM    457  CA  ARG B  58      -9.878 -10.444 -15.534  1.00 88.49           C  
ATOM    458  C   ARG B  58     -10.139 -11.746 -14.784  1.00 88.49           C  
ATOM    459  CB  ARG B  58      -8.408 -10.044 -15.393  1.00 88.49           C  
ATOM    460  O   ARG B  58     -10.372 -11.735 -13.574  1.00 88.49           O  
ATOM    461  CG  ARG B  58      -7.438 -11.018 -16.043  1.00 88.49           C  
ATOM    462  CD  ARG B  58      -5.991 -10.586 -15.853  1.00 88.49           C  
ATOM    463  NE  ARG B  58      -5.697  -9.355 -16.580  1.00 88.49           N  
ATOM    464  NH1 ARG B  58      -3.545  -9.144 -15.766  1.00 88.49           N  
ATOM    465  NH2 ARG B  58      -4.380  -7.587 -17.226  1.00 88.49           N  
ATOM    466  CZ  ARG B  58      -4.541  -8.698 -16.522  1.00 88.49           C  
ATOM    467  N   THR B  59     -10.169 -12.826 -15.528  1.00 87.89           N  
ATOM    468  CA  THR B  59     -10.321 -14.141 -14.916  1.00 87.89           C  
ATOM    469  C   THR B  59      -9.066 -14.523 -14.136  1.00 87.89           C  
ATOM    470  CB  THR B  59     -10.620 -15.219 -15.974  1.00 87.89           C  
ATOM    471  O   THR B  59      -7.950 -14.392 -14.644  1.00 87.89           O  
ATOM    472  CG2 THR B  59     -10.844 -16.580 -15.324  1.00 87.89           C  
ATOM    473  OG1 THR B  59     -11.796 -14.851 -16.704  1.00 87.89           O  
ATOM    474  N   LEU B  60      -9.313 -14.889 -12.956  1.00 83.09           N  
ATOM    475  CA  LEU B  60      -8.198 -15.275 -12.098  1.00 83.09           C  
ATOM    476  C   LEU B  60      -7.994 -16.786 -12.118  1.00 83.09           C  
ATOM    477  CB  LEU B  60      -8.437 -14.799 -10.663  1.00 83.09           C  
ATOM    478  O   LEU B  60      -8.957 -17.545 -12.251  1.00 83.09           O  
ATOM    479  CG  LEU B  60      -8.706 -13.305 -10.479  1.00 83.09           C  
ATOM    480  CD1 LEU B  60      -9.118 -13.013  -9.040  1.00 83.09           C  
ATOM    481  CD2 LEU B  60      -7.478 -12.488 -10.866  1.00 83.09           C  
ATOM    482  N   GLU B  61      -6.715 -17.201 -12.330  1.00 74.75           N  
ATOM    483  CA  GLU B  61      -6.393 -18.620 -12.454  1.00 74.75           C  
ATOM    484  C   GLU B  61      -6.758 -19.382 -11.183  1.00 74.75           C  
ATOM    485  CB  GLU B  61      -4.907 -18.809 -12.772  1.00 74.75           C  
ATOM    486  O   GLU B  61      -7.072 -20.573 -11.236  1.00 74.75           O  
ATOM    487  CG  GLU B  61      -4.502 -18.294 -14.145  1.00 74.75           C  
ATOM    488  CD  GLU B  61      -3.008 -18.395 -14.407  1.00 74.75           C  
ATOM    489  OE1 GLU B  61      -2.558 -18.019 -15.513  1.00 74.75           O  
ATOM    490  OE2 GLU B  61      -2.280 -18.854 -13.498  1.00 74.75           O  
ATOM    491  N   GLY B  62      -6.858 -18.840 -10.112  1.00 66.75           N  
ATOM    492  CA  GLY B  62      -7.208 -19.423  -8.826  1.00 66.75           C  
ATOM    493  C   GLY B  62      -7.328 -18.394  -7.718  1.00 66.75           C  
ATOM    494  O   GLY B  62      -7.128 -17.200  -7.948  1.00 66.75           O  
ATOM    495  N   PRO B  63      -7.808 -19.038  -6.718  1.00 62.06           N  
ATOM    496  CA  PRO B  63      -7.971 -18.128  -5.581  1.00 62.06           C  
ATOM    497  C   PRO B  63      -6.639 -17.703  -4.969  1.00 62.06           C  
ATOM    498  CB  PRO B  63      -8.792 -18.952  -4.586  1.00 62.06           C  
ATOM    499  O   PRO B  63      -6.532 -17.567  -3.748  1.00 62.06           O  
ATOM    500  CG  PRO B  63      -8.452 -20.375  -4.896  1.00 62.06           C  
ATOM    501  CD  PRO B  63      -8.104 -20.475  -6.353  1.00 62.06           C  
ATOM    502  N   HIS B  64      -5.633 -17.618  -5.940  1.00 71.45           N  
ATOM    503  CA  HIS B  64      -4.336 -17.271  -5.371  1.00 71.45           C  
ATOM    504  C   HIS B  64      -4.223 -15.769  -5.131  1.00 71.45           C  
ATOM    505  CB  HIS B  64      -3.205 -17.743  -6.287  1.00 71.45           C  
ATOM    506  O   HIS B  64      -4.416 -14.973  -6.053  1.00 71.45           O  
ATOM    507  CG  HIS B  64      -3.153 -19.228  -6.459  1.00 71.45           C  
ATOM    508  CD2 HIS B  64      -2.559 -20.189  -5.712  1.00 71.45           C  
ATOM    509  ND1 HIS B  64      -3.762 -19.877  -7.511  1.00 71.45           N  
ATOM    510  CE1 HIS B  64      -3.546 -21.177  -7.402  1.00 71.45           C  
ATOM    511  NE2 HIS B  64      -2.818 -21.393  -6.320  1.00 71.45           N  
ATOM    512  N   PHE B  65      -4.341 -15.512  -3.837  1.00 82.12           N  
ATOM    513  CA  PHE B  65      -4.086 -14.129  -3.451  1.00 82.12           C  
ATOM    514  C   PHE B  65      -3.039 -14.060  -2.346  1.00 82.12           C  
ATOM    515  CB  PHE B  65      -5.381 -13.451  -2.991  1.00 82.12           C  
ATOM    516  O   PHE B  65      -2.770 -15.058  -1.675  1.00 82.12           O  
ATOM    517  CG  PHE B  65      -6.157 -14.248  -1.978  1.00 82.12           C  
ATOM    518  CD1 PHE B  65      -7.210 -15.064  -2.373  1.00 82.12           C  
ATOM    519  CD2 PHE B  65      -5.833 -14.181  -0.629  1.00 82.12           C  
ATOM    520  CE1 PHE B  65      -7.930 -15.803  -1.437  1.00 82.12           C  
ATOM    521  CE2 PHE B  65      -6.548 -14.916   0.312  1.00 82.12           C  
ATOM    522  CZ  PHE B  65      -7.597 -15.726  -0.094  1.00 82.12           C  
ATOM    523  N   GLN B  66      -2.418 -12.957  -2.405  1.00 87.44           N  
ATOM    524  CA  GLN B  66      -1.381 -12.704  -1.410  1.00 87.44           C  
ATOM    525  C   GLN B  66      -1.873 -11.740  -0.335  1.00 87.44           C  
ATOM    526  CB  GLN B  66      -0.121 -12.149  -2.077  1.00 87.44           C  
ATOM    527  O   GLN B  66      -2.455 -10.699  -0.647  1.00 87.44           O  
ATOM    528  CG  GLN B  66       1.083 -12.074  -1.149  1.00 87.44           C  
ATOM    529  CD  GLN B  66       2.311 -11.495  -1.827  1.00 87.44           C  
ATOM    530  NE2 GLN B  66       3.141 -10.798  -1.057  1.00 87.44           N  
ATOM    531  OE1 GLN B  66       2.513 -11.673  -3.032  1.00 87.44           O  
ATOM    532  N   SER B  67      -1.731 -12.187   0.886  1.00 93.05           N  
ATOM    533  CA  SER B  67      -2.021 -11.242   1.959  1.00 93.05           C  
ATOM    534  C   SER B  67      -1.191  -9.970   1.814  1.00 93.05           C  
ATOM    535  CB  SER B  67      -1.756 -11.880   3.323  1.00 93.05           C  
ATOM    536  O   SER B  67       0.006 -10.034   1.528  1.00 93.05           O  
ATOM    537  OG  SER B  67      -2.136 -11.004   4.371  1.00 93.05           O  
ATOM    538  N   ASN B  68      -1.847  -8.831   1.959  1.00 96.08           N  
ATOM    539  CA  ASN B  68      -1.169  -7.541   1.877  1.00 96.08           C  
ATOM    540  C   ASN B  68      -1.247  -6.782   3.199  1.00 96.08           C  
ATOM    541  CB  ASN B  68      -1.757  -6.697   0.745  1.00 96.08           C  
ATOM    542  O   ASN B  68      -1.960  -5.783   3.305  1.00 96.08           O  
ATOM    543  CG  ASN B  68      -0.831  -5.579   0.308  1.00 96.08           C  
ATOM    544  ND2 ASN B  68      -1.027  -5.088  -0.910  1.00 96.08           N  
ATOM    545  OD1 ASN B  68       0.054  -5.161   1.059  1.00 96.08           O  
ATOM    546  N   GLU B  69      -0.502  -7.232   4.147  1.00 95.67           N  
ATOM    547  CA  GLU B  69      -0.524  -6.677   5.498  1.00 95.67           C  
ATOM    548  C   GLU B  69      -0.069  -5.221   5.504  1.00 95.67           C  
ATOM    549  CB  GLU B  69       0.358  -7.507   6.434  1.00 95.67           C  
ATOM    550  O   GLU B  69      -0.581  -4.408   6.277  1.00 95.67           O  
ATOM    551  CG  GLU B  69      -0.180  -8.904   6.708  1.00 95.67           C  
ATOM    552  CD  GLU B  69      -1.510  -8.901   7.445  1.00 95.67           C  
ATOM    553  OE1 GLU B  69      -2.331  -9.818   7.220  1.00 95.67           O  
ATOM    554  OE2 GLU B  69      -1.732  -7.972   8.254  1.00 95.67           O  
ATOM    555  N   ARG B  70       0.907  -4.950   4.676  1.00 97.63           N  
ATOM    556  CA  ARG B  70       1.397  -3.578   4.587  1.00 97.63           C  
ATOM    557  C   ARG B  70       0.268  -2.616   4.231  1.00 97.63           C  
ATOM    558  CB  ARG B  70       2.520  -3.474   3.553  1.00 97.63           C  
ATOM    559  O   ARG B  70       0.129  -1.558   4.849  1.00 97.63           O  
ATOM    560  CG  ARG B  70       3.044  -2.061   3.352  1.00 97.63           C  
ATOM    561  CD  ARG B  70       4.253  -2.034   2.428  1.00 97.63           C  
ATOM    562  NE  ARG B  70       5.406  -2.699   3.029  1.00 97.63           N  
ATOM    563  NH1 ARG B  70       6.536  -2.993   1.035  1.00 97.63           N  
ATOM    564  NH2 ARG B  70       7.457  -3.730   3.001  1.00 97.63           N  
ATOM    565  CZ  ARG B  70       6.464  -3.139   2.354  1.00 97.63           C  
ATOM    566  N   LEU B  71      -0.476  -3.019   3.252  1.00 98.22           N  
ATOM    567  CA  LEU B  71      -1.594  -2.177   2.840  1.00 98.22           C  
ATOM    568  C   LEU B  71      -2.559  -1.948   3.998  1.00 98.22           C  
ATOM    569  CB  LEU B  71      -2.336  -2.812   1.661  1.00 98.22           C  
ATOM    570  O   LEU B  71      -3.079  -0.843   4.169  1.00 98.22           O  
ATOM    571  CG  LEU B  71      -3.330  -1.914   0.922  1.00 98.22           C  
ATOM    572  CD1 LEU B  71      -2.616  -0.698   0.342  1.00 98.22           C  
ATOM    573  CD2 LEU B  71      -4.044  -2.696  -0.175  1.00 98.22           C  
ATOM    574  N   GLY B  72      -2.879  -2.968   4.802  1.00 98.43           N  
ATOM    575  CA  GLY B  72      -3.707  -2.819   5.988  1.00 98.43           C  
ATOM    576  C   GLY B  72      -3.137  -1.837   6.994  1.00 98.43           C  
ATOM    577  O   GLY B  72      -3.865  -1.003   7.537  1.00 98.43           O  
ATOM    578  N   ARG B  73      -1.825  -1.926   7.212  1.00 98.02           N  
ATOM    579  CA  ARG B  73      -1.178  -0.996   8.131  1.00 98.02           C  
ATOM    580  C   ARG B  73      -1.242   0.432   7.600  1.00 98.02           C  
ATOM    581  CB  ARG B  73       0.279  -1.402   8.369  1.00 98.02           C  
ATOM    582  O   ARG B  73      -1.506   1.369   8.356  1.00 98.02           O  
ATOM    583  CG  ARG B  73       0.438  -2.694   9.154  1.00 98.02           C  
ATOM    584  CD  ARG B  73       1.888  -2.942   9.543  1.00 98.02           C  
ATOM    585  NE  ARG B  73       2.725  -3.193   8.373  1.00 98.02           N  
ATOM    586  NH1 ARG B  73       2.419  -5.483   8.387  1.00 98.02           N  
ATOM    587  NH2 ARG B  73       3.735  -4.508   6.784  1.00 98.02           N  
ATOM    588  CZ  ARG B  73       2.958  -4.394   7.850  1.00 98.02           C  
ATOM    589  N   LEU B  74      -0.993   0.590   6.345  1.00 98.72           N  
ATOM    590  CA  LEU B  74      -1.084   1.910   5.731  1.00 98.72           C  
ATOM    591  C   LEU B  74      -2.483   2.493   5.902  1.00 98.72           C  
ATOM    592  CB  LEU B  74      -0.727   1.837   4.244  1.00 98.72           C  
ATOM    593  O   LEU B  74      -2.633   3.672   6.232  1.00 98.72           O  
ATOM    594  CG  LEU B  74       0.760   1.714   3.909  1.00 98.72           C  
ATOM    595  CD1 LEU B  74       0.942   1.278   2.460  1.00 98.72           C  
ATOM    596  CD2 LEU B  74       1.478   3.034   4.170  1.00 98.72           C  
ATOM    597  N   ALA B  75      -3.497   1.685   5.680  1.00 98.76           N  
ATOM    598  CA  ALA B  75      -4.880   2.125   5.845  1.00 98.76           C  
ATOM    599  C   ALA B  75      -5.143   2.583   7.277  1.00 98.76           C  
ATOM    600  CB  ALA B  75      -5.844   1.005   5.462  1.00 98.76           C  
ATOM    601  O   ALA B  75      -5.762   3.626   7.498  1.00 98.76           O  
ATOM    602  N   SER B  76      -4.688   1.857   8.201  1.00 98.17           N  
ATOM    603  CA  SER B  76      -4.874   2.199   9.607  1.00 98.17           C  
ATOM    604  C   SER B  76      -4.198   3.523   9.949  1.00 98.17           C  
ATOM    605  CB  SER B  76      -4.326   1.090  10.507  1.00 98.17           C  
ATOM    606  O   SER B  76      -4.800   4.386  10.590  1.00 98.17           O  
ATOM    607  OG  SER B  76      -4.480   1.430  11.874  1.00 98.17           O  
ATOM    608  N   ILE B  77      -2.986   3.719   9.490  1.00 98.07           N  
ATOM    609  CA  ILE B  77      -2.241   4.949   9.737  1.00 98.07           C  
ATOM    610  C   ILE B  77      -2.968   6.130   9.098  1.00 98.07           C  
ATOM    611  CB  ILE B  77      -0.796   4.853   9.198  1.00 98.07           C  
ATOM    612  O   ILE B  77      -3.157   7.169   9.734  1.00 98.07           O  
ATOM    613  CG1 ILE B  77      -0.001   3.805   9.985  1.00 98.07           C  
ATOM    614  CG2 ILE B  77      -0.107   6.220   9.255  1.00 98.07           C  
ATOM    615  CD1 ILE B  77       1.303   3.389   9.319  1.00 98.07           C  
ATOM    616  N   ALA B  78      -3.369   5.935   7.901  1.00 97.84           N  
ATOM    617  CA  ALA B  78      -4.024   7.007   7.156  1.00 97.84           C  
ATOM    618  C   ALA B  78      -5.333   7.419   7.825  1.00 97.84           C  
ATOM    619  CB  ALA B  78      -4.280   6.574   5.715  1.00 97.84           C  
ATOM    620  O   ALA B  78      -5.683   8.602   7.843  1.00 97.84           O  
ATOM    621  N   ARG B  79      -6.053   6.508   8.295  1.00 97.01           N  
ATOM    622  CA  ARG B  79      -7.298   6.810   8.993  1.00 97.01           C  
ATOM    623  C   ARG B  79      -7.051   7.731  10.183  1.00 97.01           C  
ATOM    624  CB  ARG B  79      -7.978   5.521   9.461  1.00 97.01           C  
ATOM    625  O   ARG B  79      -7.776   8.708  10.380  1.00 97.01           O  
ATOM    626  CG  ARG B  79      -9.428   5.705   9.878  1.00 97.01           C  
ATOM    627  CD  ARG B  79     -10.121   4.371  10.117  1.00 97.01           C  
ATOM    628  NE  ARG B  79      -9.947   3.912  11.492  1.00 97.01           N  
ATOM    629  NH1 ARG B  79     -10.164   1.668  10.989  1.00 97.01           N  
ATOM    630  NH2 ARG B  79      -9.803   2.332  13.153  1.00 97.01           N  
ATOM    631  CZ  ARG B  79      -9.972   2.638  11.875  1.00 97.01           C  
ATOM    632  N   GLN B  80      -6.063   7.424  10.933  1.00 96.28           N  
ATOM    633  CA  GLN B  80      -5.712   8.245  12.087  1.00 96.28           C  
ATOM    634  C   GLN B  80      -5.216   9.621  11.652  1.00 96.28           C  
ATOM    635  CB  GLN B  80      -4.649   7.549  12.939  1.00 96.28           C  
ATOM    636  O   GLN B  80      -5.585  10.636  12.247  1.00 96.28           O  
ATOM    637  CG  GLN B  80      -5.142   6.279  13.619  1.00 96.28           C  
ATOM    638  CD  GLN B  80      -4.049   5.567  14.395  1.00 96.28           C  
ATOM    639  NE2 GLN B  80      -4.107   5.658  15.720  1.00 96.28           N  
ATOM    640  OE1 GLN B  80      -3.161   4.940  13.809  1.00 96.28           O  
ATOM    641  N   LEU B  81      -4.404   9.601  10.664  1.00 95.02           N  
ATOM    642  CA  LEU B  81      -3.848  10.850  10.154  1.00 95.02           C  
ATOM    643  C   LEU B  81      -4.956  11.783   9.677  1.00 95.02           C  
ATOM    644  CB  LEU B  81      -2.870  10.572   9.009  1.00 95.02           C  
ATOM    645  O   LEU B  81      -4.934  12.980   9.972  1.00 95.02           O  
ATOM    646  CG  LEU B  81      -1.965  11.733   8.594  1.00 95.02           C  
ATOM    647  CD1 LEU B  81      -1.153  12.225   9.788  1.00 95.02           C  
ATOM    648  CD2 LEU B  81      -1.046  11.313   7.452  1.00 95.02           C  
ATOM    649  N   ARG B  82      -5.832  11.245   8.966  1.00 94.25           N  
ATOM    650  CA  ARG B  82      -6.937  12.041   8.441  1.00 94.25           C  
ATOM    651  C   ARG B  82      -7.720  12.703   9.569  1.00 94.25           C  
ATOM    652  CB  ARG B  82      -7.870  11.173   7.594  1.00 94.25           C  
ATOM    653  O   ARG B  82      -8.065  13.883   9.484  1.00 94.25           O  
ATOM    654  CG  ARG B  82      -8.848  11.969   6.744  1.00 94.25           C  
ATOM    655  CD  ARG B  82      -9.680  11.064   5.846  1.00 94.25           C  
ATOM    656  NE  ARG B  82     -10.771  11.795   5.207  1.00 94.25           N  
ATOM    657  NH1 ARG B  82     -12.394  11.075   6.685  1.00 94.25           N  
ATOM    658  NH2 ARG B  82     -12.948  12.485   4.964  1.00 94.25           N  
ATOM    659  CZ  ARG B  82     -12.035  11.783   5.620  1.00 94.25           C  
ATOM    660  N   SER B  83      -8.044  12.021  10.587  1.00 91.44           N  
ATOM    661  CA  SER B  83      -8.788  12.550  11.725  1.00 91.44           C  
ATOM    662  C   SER B  83      -8.041  13.706  12.384  1.00 91.44           C  
ATOM    663  CB  SER B  83      -9.050  11.449  12.754  1.00 91.44           C  
ATOM    664  O   SER B  83      -8.654  14.694  12.794  1.00 91.44           O  
ATOM    665  OG  SER B  83      -9.694  11.976  13.901  1.00 91.44           O  
ATOM    666  N   GLN B  84      -6.777  13.692  12.351  1.00 88.83           N  
ATOM    667  CA  GLN B  84      -5.960  14.689  13.035  1.00 88.83           C  
ATOM    668  C   GLN B  84      -5.705  15.899  12.140  1.00 88.83           C  
ATOM    669  CB  GLN B  84      -4.632  14.079  13.484  1.00 88.83           C  
ATOM    670  O   GLN B  84      -5.709  17.038  12.611  1.00 88.83           O  
ATOM    671  CG  GLN B  84      -4.767  13.086  14.631  1.00 88.83           C  
ATOM    672  CD  GLN B  84      -3.428  12.578  15.129  1.00 88.83           C  
ATOM    673  NE2 GLN B  84      -3.428  11.959  16.304  1.00 88.83           N  
ATOM    674  OE1 GLN B  84      -2.401  12.739  14.462  1.00 88.83           O  
ATOM    675  N   VAL B  85      -5.504  15.650  10.912  1.00 86.33           N  
ATOM    676  CA  VAL B  85      -5.115  16.713   9.992  1.00 86.33           C  
ATOM    677  C   VAL B  85      -6.345  17.519   9.584  1.00 86.33           C  
ATOM    678  CB  VAL B  85      -4.408  16.148   8.739  1.00 86.33           C  
ATOM    679  O   VAL B  85      -6.284  18.747   9.478  1.00 86.33           O  
ATOM    680  CG1 VAL B  85      -4.275  17.225   7.663  1.00 86.33           C  
ATOM    681  CG2 VAL B  85      -3.037  15.585   9.108  1.00 86.33           C  
ATOM    682  N   LEU B  86      -7.416  16.915   9.353  1.00 82.52           N  
ATOM    683  CA  LEU B  86      -8.590  17.628   8.862  1.00 82.52           C  
ATOM    684  C   LEU B  86      -9.421  18.170  10.020  1.00 82.52           C  
ATOM    685  CB  LEU B  86      -9.449  16.710   7.988  1.00 82.52           C  
ATOM    686  O   LEU B  86     -10.256  19.057   9.830  1.00 82.52           O  
ATOM    687  CG  LEU B  86      -8.818  16.235   6.678  1.00 82.52           C  
ATOM    688  CD1 LEU B  86      -9.794  15.351   5.909  1.00 82.52           C  
ATOM    689  CD2 LEU B  86      -8.386  17.427   5.830  1.00 82.52           C  
ATOM    690  N   GLN B  87      -9.387  17.696  11.144  1.00 75.26           N  
ATOM    691  CA  GLN B  87     -10.008  18.324  12.306  1.00 75.26           C  
ATOM    692  C   GLN B  87      -9.327  19.646  12.646  1.00 75.26           C  
ATOM    693  CB  GLN B  87      -9.964  17.385  13.512  1.00 75.26           C  
ATOM    694  O   GLN B  87      -9.984  20.596  13.079  1.00 75.26           O  
ATOM    695  CG  GLN B  87     -10.913  16.199  13.403  1.00 75.26           C  
ATOM    696  CD  GLN B  87     -10.809  15.253  14.584  1.00 75.26           C  
ATOM    697  NE2 GLN B  87     -11.618  14.199  14.573  1.00 75.26           N  
ATOM    698  OE1 GLN B  87     -10.006  15.467  15.499  1.00 75.26           O  
ATOM    699  N   SER B  88      -8.036  19.791  12.428  1.00 63.65           N  
ATOM    700  CA  SER B  88      -7.289  21.010  12.720  1.00 63.65           C  
ATOM    701  C   SER B  88      -7.625  22.115  11.725  1.00 63.65           C  
ATOM    702  CB  SER B  88      -5.785  20.735  12.702  1.00 63.65           C  
ATOM    703  O   SER B  88      -7.588  23.299  12.068  1.00 63.65           O  
ATOM    704  OG  SER B  88      -5.436  19.923  11.594  1.00 63.65           O  
ATOM    705  N   GLU B  89      -7.975  21.780  10.520  1.00 61.03           N  
ATOM    706  CA  GLU B  89      -8.330  22.763   9.502  1.00 61.03           C  
ATOM    707  C   GLU B  89      -9.715  23.351   9.761  1.00 61.03           C  
ATOM    708  CB  GLU B  89      -8.278  22.136   8.107  1.00 61.03           C  
ATOM    709  O   GLU B  89      -9.965  24.520   9.461  1.00 61.03           O  
ATOM    710  CG  GLU B  89      -6.873  21.778   7.645  1.00 61.03           C  
ATOM    711  CD  GLU B  89      -6.390  22.626   6.479  1.00 61.03           C  
ATOM    712  OE1 GLU B  89      -5.203  23.023   6.468  1.00 61.03           O  
ATOM    713  OE2 GLU B  89      -7.207  22.898   5.570  1.00 61.03           O  
ATOM    714  N   ASP B  90     -10.594  22.548  10.253  1.00 57.39           N  
ATOM    715  CA  ASP B  90     -11.921  23.039  10.612  1.00 57.39           C  
ATOM    716  C   ASP B  90     -11.857  23.952  11.834  1.00 57.39           C  
ATOM    717  CB  ASP B  90     -12.872  21.870  10.879  1.00 57.39           C  
ATOM    718  O   ASP B  90     -12.626  24.910  11.941  1.00 57.39           O  
ATOM    719  CG  ASP B  90     -13.305  21.157   9.610  1.00 57.39           C  
ATOM    720  OD1 ASP B  90     -13.157  21.729   8.508  1.00 57.39           O  
ATOM    721  OD2 ASP B  90     -13.801  20.014   9.713  1.00 57.39           O  
ATOM    722  N   GLU B  91     -11.002  23.688  12.720  1.00 55.16           N  
ATOM    723  CA  GLU B  91     -10.863  24.516  13.915  1.00 55.16           C  
ATOM    724  C   GLU B  91     -10.130  25.817  13.603  1.00 55.16           C  
ATOM    725  CB  GLU B  91     -10.127  23.749  15.017  1.00 55.16           C  
ATOM    726  O   GLU B  91     -10.408  26.854  14.210  1.00 55.16           O  
ATOM    727  CG  GLU B  91     -11.012  22.782  15.789  1.00 55.16           C  
ATOM    728  CD  GLU B  91     -10.225  21.776  16.614  1.00 55.16           C  
ATOM    729  OE1 GLU B  91     -10.846  20.898  17.255  1.00 55.16           O  
ATOM    730  OE2 GLU B  91      -8.977  21.868  16.621  1.00 55.16           O  
ATOM    731  N   GLN B  92      -9.224  25.982  12.652  1.00 52.14           N  
ATOM    732  CA  GLN B  92      -8.503  27.195  12.282  1.00 52.14           C  
ATOM    733  C   GLN B  92      -9.347  28.080  11.370  1.00 52.14           C  
ATOM    734  CB  GLN B  92      -7.180  26.847  11.599  1.00 52.14           C  
ATOM    735  O   GLN B  92      -9.212  29.305  11.386  1.00 52.14           O  
ATOM    736  CG  GLN B  92      -6.244  26.010  12.460  1.00 52.14           C  
ATOM    737  CD  GLN B  92      -4.790  26.142  12.047  1.00 52.14           C  
ATOM    738  NE2 GLN B  92      -4.406  25.428  10.995  1.00 52.14           N  
ATOM    739  OE1 GLN B  92      -4.019  26.881  12.668  1.00 52.14           O  
ATOM    740  N   GLY B  93     -10.199  27.611  10.550  1.00 46.89           N  
ATOM    741  CA  GLY B  93     -11.100  28.363   9.693  1.00 46.89           C  
ATOM    742  C   GLY B  93     -12.309  28.908  10.430  1.00 46.89           C  
ATOM    743  O   GLY B  93     -12.976  29.826   9.946  1.00 46.89           O  
ATOM    744  N   SER B  94     -12.827  28.233  11.413  1.00 44.05           N  
ATOM    745  CA  SER B  94     -14.019  28.678  12.127  1.00 44.05           C  
ATOM    746  C   SER B  94     -13.728  29.916  12.970  1.00 44.05           C  
ATOM    747  CB  SER B  94     -14.560  27.560  13.018  1.00 44.05           C  
ATOM    748  O   SER B  94     -14.646  30.525  13.524  1.00 44.05           O  
ATOM    749  OG  SER B  94     -15.485  26.754  12.308  1.00 44.05           O  
ATOM    750  N   TYR B  95     -12.503  30.411  13.211  1.00 41.86           N  
ATOM    751  CA  TYR B  95     -12.430  31.605  14.047  1.00 41.86           C  
ATOM    752  C   TYR B  95     -12.881  32.839  13.275  1.00 41.86           C  
ATOM    753  CB  TYR B  95     -11.004  31.808  14.570  1.00 41.86           C  
ATOM    754  O   TYR B  95     -13.116  33.896  13.866  1.00 41.86           O  
ATOM    755  CG  TYR B  95     -10.847  31.496  16.038  1.00 41.86           C  
ATOM    756  CD1 TYR B  95     -11.024  32.484  17.004  1.00 41.86           C  
ATOM    757  CD2 TYR B  95     -10.519  30.213  16.463  1.00 41.86           C  
ATOM    758  CE1 TYR B  95     -10.878  32.201  18.358  1.00 41.86           C  
ATOM    759  CE2 TYR B  95     -10.370  29.918  17.814  1.00 41.86           C  
ATOM    760  OH  TYR B  95     -10.405  30.632  20.092  1.00 41.86           O  
ATOM    761  CZ  TYR B  95     -10.551  30.917  18.753  1.00 41.86           C  
ATOM    762  N   GLY B  96     -12.572  33.119  11.930  1.00 38.12           N  
ATOM    763  CA  GLY B  96     -12.920  34.406  11.350  1.00 38.12           C  
ATOM    764  C   GLY B  96     -14.402  34.547  11.056  1.00 38.12           C  
ATOM    765  O   GLY B  96     -14.861  35.619  10.655  1.00 38.12           O  
ATOM    766  N   ARG B  97     -15.201  33.662  10.607  1.00 33.72           N  
ATOM    767  CA  ARG B  97     -16.552  33.975  10.152  1.00 33.72           C  
ATOM    768  C   ARG B  97     -17.476  34.254  11.333  1.00 33.72           C  
ATOM    769  CB  ARG B  97     -17.114  32.830   9.307  1.00 33.72           C  
ATOM    770  O   ARG B  97     -17.428  33.551  12.345  1.00 33.72           O  
ATOM    771  CG  ARG B  97     -16.922  33.019   7.810  1.00 33.72           C  
ATOM    772  CD  ARG B  97     -17.691  31.978   7.008  1.00 33.72           C  
ATOM    773  NE  ARG B  97     -16.904  30.764   6.807  1.00 33.72           N  
ATOM    774  NH1 ARG B  97     -18.307  29.874   5.201  1.00 33.72           N  
ATOM    775  NH2 ARG B  97     -16.428  28.731   5.850  1.00 33.72           N  
ATOM    776  CZ  ARG B  97     -17.215  29.793   5.953  1.00 33.72           C  
ATOM    777  N   MET B  98     -17.869  35.604  11.397  1.00 34.86           N  
ATOM    778  CA  MET B  98     -18.860  36.227  12.270  1.00 34.86           C  
ATOM    779  C   MET B  98     -20.114  35.365  12.370  1.00 34.86           C  
ATOM    780  CB  MET B  98     -19.223  37.623  11.762  1.00 34.86           C  
ATOM    781  O   MET B  98     -20.626  34.887  11.356  1.00 34.86           O  
ATOM    782  CG  MET B  98     -18.714  38.749  12.647  1.00 34.86           C  
ATOM    783  SD  MET B  98     -19.080  40.408  11.954  1.00 34.86           S  
ATOM    784  CE  MET B  98     -20.683  40.736  12.738  1.00 34.86           C  
ATOM    785  N   PRO B  99     -20.610  34.901  13.514  1.00 35.38           N  
ATOM    786  CA  PRO B  99     -21.877  34.194  13.715  1.00 35.38           C  
ATOM    787  C   PRO B  99     -23.083  34.993  13.226  1.00 35.38           C  
ATOM    788  CB  PRO B  99     -21.933  33.994  15.232  1.00 35.38           C  
ATOM    789  O   PRO B  99     -23.225  36.171  13.563  1.00 35.38           O  
ATOM    790  CG  PRO B  99     -20.967  34.992  15.784  1.00 35.38           C  
ATOM    791  CD  PRO B  99     -20.179  35.573  14.646  1.00 35.38           C  
ATOM    792  N   THR B 100     -23.374  35.115  11.974  1.00 30.38           N  
ATOM    793  CA  THR B 100     -24.614  35.720  11.501  1.00 30.38           C  
ATOM    794  C   THR B 100     -25.781  35.341  12.409  1.00 30.38           C  
ATOM    795  CB  THR B 100     -24.926  35.296  10.054  1.00 30.38           C  
ATOM    796  O   THR B 100     -25.704  34.359  13.150  1.00 30.38           O  
ATOM    797  CG2 THR B 100     -23.874  35.826   9.086  1.00 30.38           C  
ATOM    798  OG1 THR B 100     -24.953  33.865   9.978  1.00 30.38           O  
ATOM    799  N   THR B 101     -26.801  36.340  12.540  1.00 28.91           N  
ATOM    800  CA  THR B 101     -28.026  36.586  13.293  1.00 28.91           C  
ATOM    801  C   THR B 101     -29.042  35.473  13.053  1.00 28.91           C  
ATOM    802  CB  THR B 101     -28.649  37.943  12.918  1.00 28.91           C  
ATOM    803  O   THR B 101     -29.516  35.291  11.930  1.00 28.91           O  
ATOM    804  CG2 THR B 101     -28.921  38.786  14.160  1.00 28.91           C  
ATOM    805  OG1 THR B 101     -27.749  38.654  12.059  1.00 28.91           O  
ATOM    806  N   ALA B 102     -28.861  34.249  13.428  1.00 30.46           N  
ATOM    807  CA  ALA B 102     -29.886  33.235  13.193  1.00 30.46           C  
ATOM    808  C   ALA B 102     -31.229  33.667  13.775  1.00 30.46           C  
ATOM    809  CB  ALA B 102     -29.457  31.897  13.789  1.00 30.46           C  
ATOM    810  O   ALA B 102     -31.310  34.059  14.941  1.00 30.46           O  
ATOM    811  N   LYS B 103     -31.995  34.366  12.961  1.00 26.94           N  
ATOM    812  CA  LYS B 103     -33.406  34.713  13.098  1.00 26.94           C  
ATOM    813  C   LYS B 103     -34.213  33.532  13.629  1.00 26.94           C  
ATOM    814  CB  LYS B 103     -33.977  35.178  11.757  1.00 26.94           C  
ATOM    815  O   LYS B 103     -33.950  32.382  13.271  1.00 26.94           O  
ATOM    816  CG  LYS B 103     -33.530  36.572  11.344  1.00 26.94           C  
ATOM    817  CD  LYS B 103     -34.235  37.032  10.074  1.00 26.94           C  
ATOM    818  CE  LYS B 103     -33.797  38.432   9.666  1.00 26.94           C  
ATOM    819  NZ  LYS B 103     -34.505  38.898   8.436  1.00 26.94           N  
ATOM    820  N   ALA B 104     -34.908  33.731  14.793  1.00 31.56           N  
ATOM    821  CA  ALA B 104     -35.693  32.863  15.666  1.00 31.56           C  
ATOM    822  C   ALA B 104     -36.937  32.345  14.949  1.00 31.56           C  
ATOM    823  CB  ALA B 104     -36.088  33.605  16.940  1.00 31.56           C  
ATOM    824  O   ALA B 104     -37.846  31.804  15.582  1.00 31.56           O  
ATOM    825  N   LEU B 105     -37.035  32.347  13.632  1.00 27.96           N  
ATOM    826  CA  LEU B 105     -38.392  32.041  13.191  1.00 27.96           C  
ATOM    827  C   LEU B 105     -38.896  30.755  13.837  1.00 27.96           C  
ATOM    828  CB  LEU B 105     -38.444  31.915  11.666  1.00 27.96           C  
ATOM    829  O   LEU B 105     -38.119  29.827  14.073  1.00 27.96           O  
ATOM    830  CG  LEU B 105     -38.073  33.166  10.870  1.00 27.96           C  
ATOM    831  CD1 LEU B 105     -38.089  32.867   9.374  1.00 27.96           C  
ATOM    832  CD2 LEU B 105     -39.023  34.313  11.201  1.00 27.96           C  
ATOM    833  N   SER B 106     -40.018  30.815  14.626  1.00 31.42           N  
ATOM    834  CA  SER B 106     -40.814  29.970  15.509  1.00 31.42           C  
ATOM    835  C   SER B 106     -41.415  28.790  14.752  1.00 31.42           C  
ATOM    836  CB  SER B 106     -41.929  30.783  16.169  1.00 31.42           C  
ATOM    837  O   SER B 106     -42.032  27.909  15.354  1.00 31.42           O  
ATOM    838  OG  SER B 106     -42.050  32.057  15.559  1.00 31.42           O  
ATOM    839  N   ASP B 107     -41.609  28.928  13.470  1.00 28.05           N  
ATOM    840  CA  ASP B 107     -42.798  28.171  13.091  1.00 28.05           C  
ATOM    841  C   ASP B 107     -42.563  26.669  13.241  1.00 28.05           C  
ATOM    842  CB  ASP B 107     -43.208  28.498  11.654  1.00 28.05           C  
ATOM    843  O   ASP B 107     -41.861  26.062  12.430  1.00 28.05           O  
ATOM    844  CG  ASP B 107     -44.388  29.451  11.577  1.00 28.05           C  
ATOM    845  OD1 ASP B 107     -45.330  29.323  12.389  1.00 28.05           O  
ATOM    846  OD2 ASP B 107     -44.379  30.335  10.694  1.00 28.05           O  
ATOM    847  N   ASP B 108     -42.275  26.060  14.343  1.00 30.52           N  
ATOM    848  CA  ASP B 108     -41.665  24.733  14.325  1.00 30.52           C  
ATOM    849  C   ASP B 108     -42.631  23.692  13.765  1.00 30.52           C  
ATOM    850  CB  ASP B 108     -41.215  24.331  15.732  1.00 30.52           C  
ATOM    851  O   ASP B 108     -43.603  23.321  14.426  1.00 30.52           O  
ATOM    852  CG  ASP B 108     -39.882  24.942  16.125  1.00 30.52           C  
ATOM    853  OD1 ASP B 108     -38.941  24.934  15.302  1.00 30.52           O  
ATOM    854  OD2 ASP B 108     -39.770  25.433  17.269  1.00 30.52           O  
ATOM    855  N   GLU B 109     -42.852  23.810  12.433  1.00 29.17           N  
ATOM    856  CA  GLU B 109     -43.783  22.836  11.870  1.00 29.17           C  
ATOM    857  C   GLU B 109     -43.399  21.413  12.267  1.00 29.17           C  
ATOM    858  CB  GLU B 109     -43.834  22.961  10.345  1.00 29.17           C  
ATOM    859  O   GLU B 109     -42.216  21.069  12.296  1.00 29.17           O  
ATOM    860  CG  GLU B 109     -44.870  22.059   9.689  1.00 29.17           C  
ATOM    861  CD  GLU B 109     -46.274  22.642   9.712  1.00 29.17           C  
ATOM    862  OE1 GLU B 109     -47.227  21.945   9.296  1.00 29.17           O  
ATOM    863  OE2 GLU B 109     -46.422  23.805  10.148  1.00 29.17           O  
ATOM    864  N   GLN B 110     -44.460  20.607  12.619  1.00 28.74           N  
ATOM    865  CA  GLN B 110     -44.671  19.276  13.179  1.00 28.74           C  
ATOM    866  C   GLN B 110     -44.263  18.191  12.187  1.00 28.74           C  
ATOM    867  CB  GLN B 110     -46.133  19.091  13.588  1.00 28.74           C  
ATOM    868  O   GLN B 110     -44.653  17.031  12.333  1.00 28.74           O  
ATOM    869  CG  GLN B 110     -46.811  20.375  14.047  1.00 28.74           C  
ATOM    870  CD  GLN B 110     -48.174  20.130  14.667  1.00 28.74           C  
ATOM    871  NE2 GLN B 110     -49.221  20.224  13.854  1.00 28.74           N  
ATOM    872  OE1 GLN B 110     -48.285  19.858  15.867  1.00 28.74           O  
ATOM    873  N   GLY B 111     -43.490  18.538  11.171  1.00 24.57           N  
ATOM    874  CA  GLY B 111     -43.728  17.533  10.147  1.00 24.57           C  
ATOM    875  C   GLY B 111     -43.366  16.129  10.593  1.00 24.57           C  
ATOM    876  O   GLY B 111     -43.027  15.910  11.758  1.00 24.57           O  
ATOM    877  N   GLY B 112     -42.410  15.596   9.800  1.00 23.78           N  
ATOM    878  CA  GLY B 112     -42.380  14.249   9.254  1.00 23.78           C  
ATOM    879  C   GLY B 112     -41.827  13.224  10.226  1.00 23.78           C  
ATOM    880  O   GLY B 112     -42.452  12.189  10.467  1.00 23.78           O  
ATOM    881  N   SER B 113     -40.552  13.298  10.400  1.00 25.77           N  
ATOM    882  CA  SER B 113     -39.727  12.202   9.902  1.00 25.77           C  
ATOM    883  C   SER B 113     -39.652  11.063  10.914  1.00 25.77           C  
ATOM    884  CB  SER B 113     -38.318  12.697   9.574  1.00 25.77           C  
ATOM    885  O   SER B 113     -40.004  11.240  12.082  1.00 25.77           O  
ATOM    886  OG  SER B 113     -37.488  11.621   9.173  1.00 25.77           O  
ATOM    887  N   ALA B 114     -38.863  10.019  10.479  1.00 23.67           N  
ATOM    888  CA  ALA B 114     -38.552   8.597  10.596  1.00 23.67           C  
ATOM    889  C   ALA B 114     -37.689   8.323  11.826  1.00 23.67           C  
ATOM    890  CB  ALA B 114     -37.848   8.100   9.336  1.00 23.67           C  
ATOM    891  O   ALA B 114     -36.550   8.789  11.908  1.00 23.67           O  
ATOM    892  N   PHE B 115     -38.172   8.538  13.007  1.00 22.59           N  
ATOM    893  CA  PHE B 115     -37.339   8.478  14.202  1.00 22.59           C  
ATOM    894  C   PHE B 115     -36.611   7.142  14.287  1.00 22.59           C  
ATOM    895  CB  PHE B 115     -38.186   8.695  15.460  1.00 22.59           C  
ATOM    896  O   PHE B 115     -36.510   6.551  15.364  1.00 22.59           O  
ATOM    897  CG  PHE B 115     -37.377   8.999  16.692  1.00 22.59           C  
ATOM    898  CD1 PHE B 115     -37.078   7.999  17.609  1.00 22.59           C  
ATOM    899  CD2 PHE B 115     -36.914  10.286  16.932  1.00 22.59           C  
ATOM    900  CE1 PHE B 115     -36.329   8.278  18.750  1.00 22.59           C  
ATOM    901  CE2 PHE B 115     -36.165  10.572  18.070  1.00 22.59           C  
ATOM    902  CZ  PHE B 115     -35.874   9.567  18.978  1.00 22.59           C  
ATOM    903  N   VAL B 116     -35.978   6.776  13.180  1.00 20.51           N  
ATOM    904  CA  VAL B 116     -35.573   5.380  13.305  1.00 20.51           C  
ATOM    905  C   VAL B 116     -34.497   5.247  14.380  1.00 20.51           C  
ATOM    906  CB  VAL B 116     -35.056   4.816  11.962  1.00 20.51           C  
ATOM    907  O   VAL B 116     -33.385   5.756  14.221  1.00 20.51           O  
ATOM    908  CG1 VAL B 116     -34.602   3.367  12.123  1.00 20.51           C  
ATOM    909  CG2 VAL B 116     -36.136   4.925  10.887  1.00 20.51           C  
ATOM    910  N   ALA B 117     -34.725   5.703  15.519  1.00 23.85           N  
ATOM    911  CA  ALA B 117     -33.587   5.812  16.428  1.00 23.85           C  
ATOM    912  C   ALA B 117     -32.898   4.462  16.608  1.00 23.85           C  
ATOM    913  CB  ALA B 117     -34.036   6.360  17.781  1.00 23.85           C  
ATOM    914  O   ALA B 117     -32.023   4.314  17.464  1.00 23.85           O  
ATOM    915  N   GLN B 118     -32.982   3.646  15.569  1.00 18.58           N  
ATOM    916  CA  GLN B 118     -32.665   2.342  16.141  1.00 18.58           C  
ATOM    917  C   GLN B 118     -31.270   2.336  16.759  1.00 18.58           C  
ATOM    918  CB  GLN B 118     -32.772   1.248  15.077  1.00 18.58           C  
ATOM    919  O   GLN B 118     -30.322   2.862  16.170  1.00 18.58           O  
ATOM    920  CG  GLN B 118     -34.168   1.097  14.489  1.00 18.58           C  
ATOM    921  CD  GLN B 118     -35.063   0.200  15.323  1.00 18.58           C  
ATOM    922  NE2 GLN B 118     -36.314   0.612  15.502  1.00 18.58           N  
ATOM    923  OE1 GLN B 118     -34.635  -0.854  15.802  1.00 18.58           O  
ATOM    924  N   SER B 119     -31.204   2.513  18.052  1.00 20.95           N  
ATOM    925  CA  SER B 119     -30.082   2.526  18.984  1.00 20.95           C  
ATOM    926  C   SER B 119     -29.089   1.411  18.669  1.00 20.95           C  
ATOM    927  CB  SER B 119     -30.579   2.386  20.424  1.00 20.95           C  
ATOM    928  O   SER B 119     -29.419   0.229  18.784  1.00 20.95           O  
ATOM    929  OG  SER B 119     -31.239   1.145  20.610  1.00 20.95           O  
ATOM    930  N   HIS B 120     -28.599   1.492  17.429  1.00 21.88           N  
ATOM    931  CA  HIS B 120     -27.842   0.274  17.165  1.00 21.88           C  
ATOM    932  C   HIS B 120     -26.674   0.130  18.135  1.00 21.88           C  
ATOM    933  CB  HIS B 120     -27.330   0.264  15.723  1.00 21.88           C  
ATOM    934  O   HIS B 120     -25.969   1.102  18.413  1.00 21.88           O  
ATOM    935  CG  HIS B 120     -28.421   0.252  14.699  1.00 21.88           C  
ATOM    936  CD2 HIS B 120     -28.651   1.059  13.637  1.00 21.88           C  
ATOM    937  ND1 HIS B 120     -29.439  -0.676  14.708  1.00 21.88           N  
ATOM    938  CE1 HIS B 120     -30.251  -0.439  13.691  1.00 21.88           C  
ATOM    939  NE2 HIS B 120     -29.795   0.609  13.026  1.00 21.88           N  
ATOM    940  N   GLY B 121     -26.913  -0.636  19.218  1.00 19.80           N  
ATOM    941  CA  GLY B 121     -26.022  -1.117  20.261  1.00 19.80           C  
ATOM    942  C   GLY B 121     -24.638  -1.468  19.749  1.00 19.80           C  
ATOM    943  O   GLY B 121     -24.499  -2.074  18.684  1.00 19.80           O  
ATOM    944  N   ALA B 122     -23.823  -0.410  19.768  1.00 22.74           N  
ATOM    945  CA  ALA B 122     -22.436  -0.395  19.309  1.00 22.74           C  
ATOM    946  C   ALA B 122     -21.675  -1.614  19.822  1.00 22.74           C  
ATOM    947  CB  ALA B 122     -21.742   0.889  19.755  1.00 22.74           C  
ATOM    948  O   ALA B 122     -21.427  -1.737  21.024  1.00 22.74           O  
ATOM    949  N   ASN B 123     -22.156  -2.692  19.358  1.00 21.55           N  
ATOM    950  CA  ASN B 123     -21.576  -3.937  19.850  1.00 21.55           C  
ATOM    951  C   ASN B 123     -20.062  -3.965  19.657  1.00 21.55           C  
ATOM    952  CB  ASN B 123     -22.221  -5.140  19.159  1.00 21.55           C  
ATOM    953  O   ASN B 123     -19.564  -3.655  18.574  1.00 21.55           O  
ATOM    954  CG  ASN B 123     -23.579  -5.486  19.736  1.00 21.55           C  
ATOM    955  ND2 ASN B 123     -24.381  -6.216  18.969  1.00 21.55           N  
ATOM    956  OD1 ASN B 123     -23.906  -5.101  20.862  1.00 21.55           O  
ATOM    957  N   ARG B 124     -19.395  -3.406  20.678  1.00 21.42           N  
ATOM    958  CA  ARG B 124     -17.951  -3.488  20.868  1.00 21.42           C  
ATOM    959  C   ARG B 124     -17.413  -4.837  20.400  1.00 21.42           C  
ATOM    960  CB  ARG B 124     -17.586  -3.259  22.336  1.00 21.42           C  
ATOM    961  O   ARG B 124     -17.636  -5.859  21.051  1.00 21.42           O  
ATOM    962  CG  ARG B 124     -17.769  -1.823  22.800  1.00 21.42           C  
ATOM    963  CD  ARG B 124     -16.938  -1.520  24.038  1.00 21.42           C  
ATOM    964  NE  ARG B 124     -17.051  -0.119  24.434  1.00 21.42           N  
ATOM    965  NH1 ARG B 124     -15.901  -0.373  26.422  1.00 21.42           N  
ATOM    966  NH2 ARG B 124     -16.716   1.683  25.818  1.00 21.42           N  
ATOM    967  CZ  ARG B 124     -16.556   0.394  25.557  1.00 21.42           C  
ATOM    968  N   VAL B 125     -17.741  -5.061  19.129  1.00 24.90           N  
ATOM    969  CA  VAL B 125     -17.352  -6.403  18.709  1.00 24.90           C  
ATOM    970  C   VAL B 125     -15.865  -6.619  18.979  1.00 24.90           C  
ATOM    971  CB  VAL B 125     -17.662  -6.642  17.214  1.00 24.90           C  
ATOM    972  O   VAL B 125     -15.028  -5.818  18.555  1.00 24.90           O  
ATOM    973  CG1 VAL B 125     -18.562  -7.864  17.038  1.00 24.90           C  
ATOM    974  CG2 VAL B 125     -18.312  -5.404  16.600  1.00 24.90           C  
ATOM    975  N   HIS B 126     -15.527  -6.898  20.204  1.00 22.20           N  
ATOM    976  CA  HIS B 126     -14.255  -7.496  20.595  1.00 22.20           C  
ATOM    977  C   HIS B 126     -13.781  -8.510  19.559  1.00 22.20           C  
ATOM    978  CB  HIS B 126     -14.376  -8.164  21.966  1.00 22.20           C  
ATOM    979  O   HIS B 126     -14.496  -9.465  19.247  1.00 22.20           O  
ATOM    980  CG  HIS B 126     -14.404  -7.195  23.105  1.00 22.20           C  
ATOM    981  CD2 HIS B 126     -15.411  -6.820  23.928  1.00 22.20           C  
ATOM    982  ND1 HIS B 126     -13.294  -6.482  23.503  1.00 22.20           N  
ATOM    983  CE1 HIS B 126     -13.618  -5.709  24.526  1.00 22.20           C  
ATOM    984  NE2 HIS B 126     -14.897  -5.895  24.803  1.00 22.20           N  
ATOM    985  N   LEU B 127     -13.272  -7.953  18.519  1.00 25.91           N  
ATOM    986  CA  LEU B 127     -12.752  -8.740  17.406  1.00 25.91           C  
ATOM    987  C   LEU B 127     -11.867  -9.875  17.910  1.00 25.91           C  
ATOM    988  CB  LEU B 127     -11.962  -7.850  16.443  1.00 25.91           C  
ATOM    989  O   LEU B 127     -10.796  -9.630  18.471  1.00 25.91           O  
ATOM    990  CG  LEU B 127     -12.763  -6.782  15.695  1.00 25.91           C  
ATOM    991  CD1 LEU B 127     -11.827  -5.882  14.894  1.00 25.91           C  
ATOM    992  CD2 LEU B 127     -13.799  -7.431  14.783  1.00 25.91           C  
ATOM    993  N   SER B 128     -12.476 -10.823  18.630  1.00 27.97           N  
ATOM    994  CA  SER B 128     -11.798 -11.979  19.206  1.00 27.97           C  
ATOM    995  C   SER B 128     -10.990 -12.728  18.152  1.00 27.97           C  
ATOM    996  CB  SER B 128     -12.810 -12.926  19.853  1.00 27.97           C  
ATOM    997  O   SER B 128     -11.185 -12.524  16.952  1.00 27.97           O  
ATOM    998  OG  SER B 128     -13.469 -13.706  18.870  1.00 27.97           O  
ATOM    999  N   SER B 129      -9.944 -13.440  18.576  1.00 32.47           N  
ATOM   1000  CA  SER B 129      -9.120 -14.464  17.942  1.00 32.47           C  
ATOM   1001  C   SER B 129      -9.957 -15.370  17.045  1.00 32.47           C  
ATOM   1002  CB  SER B 129      -8.400 -15.303  18.999  1.00 32.47           C  
ATOM   1003  O   SER B 129      -9.493 -15.807  15.990  1.00 32.47           O  
ATOM   1004  OG  SER B 129      -7.755 -16.416  18.403  1.00 32.47           O  
ATOM   1005  N   GLU B 130     -11.326 -15.341  17.248  1.00 33.31           N  
ATOM   1006  CA  GLU B 130     -12.226 -16.241  16.533  1.00 33.31           C  
ATOM   1007  C   GLU B 130     -12.492 -15.743  15.115  1.00 33.31           C  
ATOM   1008  CB  GLU B 130     -13.546 -16.398  17.292  1.00 33.31           C  
ATOM   1009  O   GLU B 130     -12.770 -16.538  14.214  1.00 33.31           O  
ATOM   1010  CG  GLU B 130     -13.425 -17.209  18.574  1.00 33.31           C  
ATOM   1011  CD  GLU B 130     -13.247 -18.699  18.327  1.00 33.31           C  
ATOM   1012  OE1 GLU B 130     -12.231 -19.273  18.781  1.00 33.31           O  
ATOM   1013  OE2 GLU B 130     -14.130 -19.297  17.672  1.00 33.31           O  
ATOM   1014  N   ALA B 131     -12.418 -14.436  14.889  1.00 36.19           N  
ATOM   1015  CA  ALA B 131     -12.653 -13.934  13.538  1.00 36.19           C  
ATOM   1016  C   ALA B 131     -11.564 -14.408  12.579  1.00 36.19           C  
ATOM   1017  CB  ALA B 131     -12.727 -12.409  13.543  1.00 36.19           C  
ATOM   1018  O   ALA B 131     -11.847 -14.746  11.428  1.00 36.19           O  
ATOM   1019  N   GLU B 132     -10.358 -14.426  13.032  1.00 36.44           N  
ATOM   1020  CA  GLU B 132      -9.304 -14.984  12.189  1.00 36.44           C  
ATOM   1021  C   GLU B 132      -9.592 -16.441  11.839  1.00 36.44           C  
ATOM   1022  CB  GLU B 132      -7.944 -14.868  12.881  1.00 36.44           C  
ATOM   1023  O   GLU B 132      -9.374 -16.866  10.702  1.00 36.44           O  
ATOM   1024  CG  GLU B 132      -7.284 -13.506  12.716  1.00 36.44           C  
ATOM   1025  CD  GLU B 132      -5.880 -13.586  12.138  1.00 36.44           C  
ATOM   1026  OE1 GLU B 132      -5.396 -12.577  11.578  1.00 36.44           O  
ATOM   1027  OE2 GLU B 132      -5.259 -14.667  12.247  1.00 36.44           O  
ATOM   1028  N   GLU B 133     -10.129 -17.109  12.884  1.00 38.35           N  
ATOM   1029  CA  GLU B 133     -10.405 -18.520  12.632  1.00 38.35           C  
ATOM   1030  C   GLU B 133     -11.559 -18.690  11.647  1.00 38.35           C  
ATOM   1031  CB  GLU B 133     -10.720 -19.249  13.941  1.00 38.35           C  
ATOM   1032  O   GLU B 133     -11.513 -19.556  10.772  1.00 38.35           O  
ATOM   1033  CG  GLU B 133     -10.366 -20.729  13.921  1.00 38.35           C  
ATOM   1034  CD  GLU B 133     -10.591 -21.418  15.258  1.00 38.35           C  
ATOM   1035  OE1 GLU B 133     -10.513 -22.666  15.318  1.00 38.35           O  
ATOM   1036  OE2 GLU B 133     -10.847 -20.703  16.252  1.00 38.35           O  
ATOM   1037  N   HIS B 134     -12.599 -17.768  11.803  1.00 41.33           N  
ATOM   1038  CA  HIS B 134     -13.732 -17.879  10.891  1.00 41.33           C  
ATOM   1039  C   HIS B 134     -13.319 -17.558   9.458  1.00 41.33           C  
ATOM   1040  CB  HIS B 134     -14.866 -16.952  11.331  1.00 41.33           C  
ATOM   1041  O   HIS B 134     -13.800 -18.188   8.513  1.00 41.33           O  
ATOM   1042  CG  HIS B 134     -16.083 -17.678  11.808  1.00 41.33           C  
ATOM   1043  CD2 HIS B 134     -16.521 -17.952  13.060  1.00 41.33           C  
ATOM   1044  ND1 HIS B 134     -17.012 -18.221  10.947  1.00 41.33           N  
ATOM   1045  CE1 HIS B 134     -17.971 -18.799  11.650  1.00 41.33           C  
ATOM   1046  NE2 HIS B 134     -17.697 -18.650  12.935  1.00 41.33           N  
ATOM   1047  N   HIS B 135     -12.351 -16.681   9.390  1.00 47.09           N  
ATOM   1048  CA  HIS B 135     -11.855 -16.387   8.051  1.00 47.09           C  
ATOM   1049  C   HIS B 135     -11.157 -17.600   7.444  1.00 47.09           C  
ATOM   1050  CB  HIS B 135     -10.899 -15.193   8.083  1.00 47.09           C  
ATOM   1051  O   HIS B 135     -11.327 -17.890   6.258  1.00 47.09           O  
ATOM   1052  CG  HIS B 135     -11.576 -13.877   7.867  1.00 47.09           C  
ATOM   1053  CD2 HIS B 135     -11.309 -12.873   6.999  1.00 47.09           C  
ATOM   1054  ND1 HIS B 135     -12.669 -13.473   8.602  1.00 47.09           N  
ATOM   1055  CE1 HIS B 135     -13.048 -12.274   8.193  1.00 47.09           C  
ATOM   1056  NE2 HIS B 135     -12.239 -11.887   7.222  1.00 47.09           N  
ATOM   1057  N   ARG B 136     -10.485 -18.262   8.314  1.00 47.13           N  
ATOM   1058  CA  ARG B 136      -9.828 -19.469   7.823  1.00 47.13           C  
ATOM   1059  C   ARG B 136     -10.852 -20.501   7.364  1.00 47.13           C  
ATOM   1060  CB  ARG B 136      -8.928 -20.070   8.905  1.00 47.13           C  
ATOM   1061  O   ARG B 136     -10.675 -21.138   6.323  1.00 47.13           O  
ATOM   1062  CG  ARG B 136      -7.524 -19.487   8.932  1.00 47.13           C  
ATOM   1063  CD  ARG B 136      -6.600 -20.285   9.841  1.00 47.13           C  
ATOM   1064  NE  ARG B 136      -5.301 -19.635   9.993  1.00 47.13           N  
ATOM   1065  NH1 ARG B 136      -4.129 -21.595  10.342  1.00 47.13           N  
ATOM   1066  NH2 ARG B 136      -3.033 -19.582  10.350  1.00 47.13           N  
ATOM   1067  CZ  ARG B 136      -4.158 -20.272  10.228  1.00 47.13           C  
ATOM   1068  N   GLU B 137     -11.907 -20.638   8.222  1.00 48.66           N  
ATOM   1069  CA  GLU B 137     -12.910 -21.642   7.878  1.00 48.66           C  
ATOM   1070  C   GLU B 137     -13.646 -21.269   6.594  1.00 48.66           C  
ATOM   1071  CB  GLU B 137     -13.908 -21.820   9.024  1.00 48.66           C  
ATOM   1072  O   GLU B 137     -13.894 -22.126   5.743  1.00 48.66           O  
ATOM   1073  CG  GLU B 137     -13.418 -22.743  10.130  1.00 48.66           C  
ATOM   1074  CD  GLU B 137     -14.406 -22.885  11.276  1.00 48.66           C  
ATOM   1075  OE1 GLU B 137     -14.128 -23.651  12.227  1.00 48.66           O  
ATOM   1076  OE2 GLU B 137     -15.468 -22.225  11.224  1.00 48.66           O  
ATOM   1077  N   LYS B 138     -14.022 -19.985   6.527  1.00 49.02           N  
ATOM   1078  CA  LYS B 138     -14.708 -19.571   5.306  1.00 49.02           C  
ATOM   1079  C   LYS B 138     -13.782 -19.662   4.097  1.00 49.02           C  
ATOM   1080  CB  LYS B 138     -15.245 -18.146   5.450  1.00 49.02           C  
ATOM   1081  O   LYS B 138     -14.211 -20.047   3.007  1.00 49.02           O  
ATOM   1082  CG  LYS B 138     -16.641 -18.068   6.050  1.00 49.02           C  
ATOM   1083  CD  LYS B 138     -17.202 -16.654   5.977  1.00 49.02           C  
ATOM   1084  CE  LYS B 138     -18.609 -16.579   6.555  1.00 49.02           C  
ATOM   1085  NZ  LYS B 138     -19.171 -15.198   6.467  1.00 49.02           N  
ATOM   1086  N   LEU B 139     -12.513 -19.362   4.302  1.00 52.40           N  
ATOM   1087  CA  LEU B 139     -11.526 -19.567   3.247  1.00 52.40           C  
ATOM   1088  C   LEU B 139     -11.502 -21.025   2.801  1.00 52.40           C  
ATOM   1089  CB  LEU B 139     -10.134 -19.145   3.726  1.00 52.40           C  
ATOM   1090  O   LEU B 139     -11.449 -21.312   1.603  1.00 52.40           O  
ATOM   1091  CG  LEU B 139      -9.387 -18.146   2.841  1.00 52.40           C  
ATOM   1092  CD1 LEU B 139      -9.100 -16.864   3.615  1.00 52.40           C  
ATOM   1093  CD2 LEU B 139      -8.093 -18.760   2.316  1.00 52.40           C  
ATOM   1094  N   GLN B 140     -11.470 -21.895   3.780  1.00 51.57           N  
ATOM   1095  CA  GLN B 140     -11.466 -23.317   3.453  1.00 51.57           C  
ATOM   1096  C   GLN B 140     -12.729 -23.709   2.691  1.00 51.57           C  
ATOM   1097  CB  GLN B 140     -11.335 -24.160   4.722  1.00 51.57           C  
ATOM   1098  O   GLN B 140     -12.669 -24.494   1.742  1.00 51.57           O  
ATOM   1099  CG  GLN B 140     -10.463 -25.396   4.552  1.00 51.57           C  
ATOM   1100  CD  GLN B 140      -9.151 -25.297   5.306  1.00 51.57           C  
ATOM   1101  NE2 GLN B 140      -8.183 -26.123   4.923  1.00 51.57           N  
ATOM   1102  OE1 GLN B 140      -9.007 -24.485   6.225  1.00 51.57           O  
ATOM   1103  N   GLU B 141     -13.861 -23.174   3.128  1.00 49.93           N  
ATOM   1104  CA  GLU B 141     -15.120 -23.502   2.466  1.00 49.93           C  
ATOM   1105  C   GLU B 141     -15.145 -22.972   1.035  1.00 49.93           C  
ATOM   1106  CB  GLU B 141     -16.305 -22.941   3.255  1.00 49.93           C  
ATOM   1107  O   GLU B 141     -15.592 -23.665   0.119  1.00 49.93           O  
ATOM   1108  CG  GLU B 141     -17.114 -24.002   3.988  1.00 49.93           C  
ATOM   1109  CD  GLU B 141     -18.163 -23.419   4.922  1.00 49.93           C  
ATOM   1110  OE1 GLU B 141     -18.734 -24.175   5.740  1.00 49.93           O  
ATOM   1111  OE2 GLU B 141     -18.416 -22.197   4.833  1.00 49.93           O  
ATOM   1112  N   ILE B 142     -14.754 -21.801   0.884  1.00 52.11           N  
ATOM   1113  CA  ILE B 142     -14.696 -21.230  -0.457  1.00 52.11           C  
ATOM   1114  C   ILE B 142     -13.642 -21.962  -1.285  1.00 52.11           C  
ATOM   1115  CB  ILE B 142     -14.387 -19.716  -0.414  1.00 52.11           C  
ATOM   1116  O   ILE B 142     -13.882 -22.300  -2.447  1.00 52.11           O  
ATOM   1117  CG1 ILE B 142     -15.558 -18.950   0.211  1.00 52.11           C  
ATOM   1118  CG2 ILE B 142     -14.073 -19.189  -1.817  1.00 52.11           C  
ATOM   1119  CD1 ILE B 142     -15.244 -17.496   0.535  1.00 52.11           C  
ATOM   1120  N   LEU B 143     -12.497 -22.220  -0.645  1.00 53.07           N  
ATOM   1121  CA  LEU B 143     -11.469 -22.999  -1.327  1.00 53.07           C  
ATOM   1122  C   LEU B 143     -11.989 -24.386  -1.690  1.00 53.07           C  
ATOM   1123  CB  LEU B 143     -10.220 -23.123  -0.450  1.00 53.07           C  
ATOM   1124  O   LEU B 143     -11.690 -24.902  -2.769  1.00 53.07           O  
ATOM   1125  CG  LEU B 143      -9.282 -21.915  -0.432  1.00 53.07           C  
ATOM   1126  CD1 LEU B 143      -8.146 -22.141   0.560  1.00 53.07           C  
ATOM   1127  CD2 LEU B 143      -8.732 -21.644  -1.829  1.00 53.07           C  
ATOM   1128  N   ASN B 144     -12.604 -24.995  -0.732  1.00 50.11           N  
ATOM   1129  CA  ASN B 144     -13.192 -26.302  -1.004  1.00 50.11           C  
ATOM   1130  C   ASN B 144     -14.204 -26.236  -2.145  1.00 50.11           C  
ATOM   1131  CB  ASN B 144     -13.849 -26.869   0.256  1.00 50.11           C  
ATOM   1132  O   ASN B 144     -14.278 -27.149  -2.969  1.00 50.11           O  
ATOM   1133  CG  ASN B 144     -12.886 -27.677   1.103  1.00 50.11           C  
ATOM   1134  ND2 ASN B 144     -13.336 -28.088   2.284  1.00 50.11           N  
ATOM   1135  OD1 ASN B 144     -11.748 -27.930   0.701  1.00 50.11           O  
ATOM   1136  N   LEU B 145     -15.007 -25.235  -2.106  1.00 46.69           N  
ATOM   1137  CA  LEU B 145     -15.982 -25.069  -3.178  1.00 46.69           C  
ATOM   1138  C   LEU B 145     -15.286 -24.845  -4.516  1.00 46.69           C  
ATOM   1139  CB  LEU B 145     -16.919 -23.897  -2.874  1.00 46.69           C  
ATOM   1140  O   LEU B 145     -15.733 -25.354  -5.546  1.00 46.69           O  
ATOM   1141  CG  LEU B 145     -18.328 -24.260  -2.403  1.00 46.69           C  
ATOM   1142  CD1 LEU B 145     -18.816 -23.254  -1.366  1.00 46.69           C  
ATOM   1143  CD2 LEU B 145     -19.288 -24.323  -3.587  1.00 46.69           C  
ATOM   1144  N   LEU B 146     -14.245 -24.113  -4.417  1.00 49.38           N  
ATOM   1145  CA  LEU B 146     -13.513 -23.868  -5.655  1.00 49.38           C  
ATOM   1146  C   LEU B 146     -12.795 -25.129  -6.121  1.00 49.38           C  
ATOM   1147  CB  LEU B 146     -12.504 -22.732  -5.465  1.00 49.38           C  
ATOM   1148  O   LEU B 146     -12.616 -25.339  -7.323  1.00 49.38           O  
ATOM   1149  CG  LEU B 146     -13.085 -21.325  -5.322  1.00 49.38           C  
ATOM   1150  CD1 LEU B 146     -11.975 -20.320  -5.031  1.00 49.38           C  
ATOM   1151  CD2 LEU B 146     -13.851 -20.933  -6.581  1.00 49.38           C  
ATOM   1152  N   ARG B 147     -12.319 -25.976  -5.244  1.00 46.37           N  
ATOM   1153  CA  ARG B 147     -11.678 -27.231  -5.620  1.00 46.37           C  
ATOM   1154  C   ARG B 147     -12.675 -28.181  -6.276  1.00 46.37           C  
ATOM   1155  CB  ARG B 147     -11.044 -27.899  -4.397  1.00 46.37           C  
ATOM   1156  O   ARG B 147     -12.322 -28.921  -7.196  1.00 46.37           O  
ATOM   1157  CG  ARG B 147      -9.541 -27.697  -4.295  1.00 46.37           C  
ATOM   1158  CD  ARG B 147      -8.954 -28.430  -3.097  1.00 46.37           C  
ATOM   1159  NE  ARG B 147      -7.527 -28.158  -2.945  1.00 46.37           N  
ATOM   1160  NH1 ARG B 147      -7.345 -29.166  -0.874  1.00 46.37           N  
ATOM   1161  NH2 ARG B 147      -5.505 -28.215  -1.857  1.00 46.37           N  
ATOM   1162  CZ  ARG B 147      -6.796 -28.514  -1.892  1.00 46.37           C  
ATOM   1163  N   VAL B 148     -13.861 -28.210  -5.738  1.00 43.41           N  
ATOM   1164  CA  VAL B 148     -14.805 -29.170  -6.302  1.00 43.41           C  
ATOM   1165  C   VAL B 148     -15.183 -28.750  -7.720  1.00 43.41           C  
ATOM   1166  CB  VAL B 148     -16.072 -29.299  -5.428  1.00 43.41           C  
ATOM   1167  O   VAL B 148     -15.383 -29.599  -8.593  1.00 43.41           O  
ATOM   1168  CG1 VAL B 148     -17.109 -30.191  -6.109  1.00 43.41           C  
ATOM   1169  CG2 VAL B 148     -15.715 -29.848  -4.048  1.00 43.41           C  
ATOM   1170  N   ARG B 149     -15.087 -27.463  -7.942  1.00 39.25           N  
ATOM   1171  CA  ARG B 149     -15.497 -27.115  -9.298  1.00 39.25           C  
ATOM   1172  C   ARG B 149     -14.381 -27.398 -10.298  1.00 39.25           C  
ATOM   1173  CB  ARG B 149     -15.908 -25.643  -9.374  1.00 39.25           C  
ATOM   1174  O   ARG B 149     -14.621 -27.445 -11.507  1.00 39.25           O  
ATOM   1175  CG  ARG B 149     -17.021 -25.364 -10.372  1.00 39.25           C  
ATOM   1176  CD  ARG B 149     -17.464 -23.909 -10.331  1.00 39.25           C  
ATOM   1177  NE  ARG B 149     -18.598 -23.665 -11.218  1.00 39.25           N  
ATOM   1178  NH1 ARG B 149     -18.418 -21.363 -11.156  1.00 39.25           N  
ATOM   1179  NH2 ARG B 149     -20.068 -22.355 -12.401  1.00 39.25           N  
ATOM   1180  CZ  ARG B 149     -19.026 -22.462 -11.590  1.00 39.25           C  
ATOM   1181  N   ARG B 150     -13.159 -27.808  -9.854  1.00 36.85           N  
ATOM   1182  CA  ARG B 150     -12.233 -28.324 -10.857  1.00 36.85           C  
ATOM   1183  C   ARG B 150     -12.475 -29.807 -11.115  1.00 36.85           C  
ATOM   1184  CB  ARG B 150     -10.785 -28.097 -10.419  1.00 36.85           C  
ATOM   1185  O   ARG B 150     -12.381 -30.268 -12.254  1.00 36.85           O  
ATOM   1186  CG  ARG B 150      -9.781 -28.147 -11.561  1.00 36.85           C  
ATOM   1187  CD  ARG B 150      -8.365 -27.866 -11.079  1.00 36.85           C  
ATOM   1188  NE  ARG B 150      -7.522 -27.352 -12.155  1.00 36.85           N  
ATOM   1189  NH1 ARG B 150      -5.530 -27.680 -11.031  1.00 36.85           N  
ATOM   1190  NH2 ARG B 150      -5.526 -26.792 -13.144  1.00 36.85           N  
ATOM   1191  CZ  ARG B 150      -6.195 -27.276 -12.107  1.00 36.85           C  
TER    1192      ARG B 150                                                      
ATOM   1193  N   MET C   1      -0.978   9.359  19.559  1.00 87.96           N  
ATOM   1194  CA  MET C   1       0.134   9.590  18.641  1.00 87.96           C  
ATOM   1195  C   MET C   1      -0.004  10.941  17.949  1.00 87.96           C  
ATOM   1196  CB  MET C   1       0.211   8.473  17.598  1.00 87.96           C  
ATOM   1197  O   MET C   1      -1.102  11.327  17.543  1.00 87.96           O  
ATOM   1198  CG  MET C   1       0.957   7.238  18.077  1.00 87.96           C  
ATOM   1199  SD  MET C   1       1.074   5.942  16.783  1.00 87.96           S  
ATOM   1200  CE  MET C   1       2.044   6.827  15.531  1.00 87.96           C  
ATOM   1201  N   SER C   2       1.030  11.595  17.944  1.00 90.53           N  
ATOM   1202  CA  SER C   2       1.048  12.904  17.299  1.00 90.53           C  
ATOM   1203  C   SER C   2       0.972  12.774  15.781  1.00 90.53           C  
ATOM   1204  CB  SER C   2       2.309  13.677  17.689  1.00 90.53           C  
ATOM   1205  O   SER C   2       1.147  11.682  15.237  1.00 90.53           O  
ATOM   1206  OG  SER C   2       3.457  13.102  17.091  1.00 90.53           O  
ATOM   1207  N   THR C   3       0.637  13.832  15.197  1.00 91.76           N  
ATOM   1208  CA  THR C   3       0.633  13.874  13.739  1.00 91.76           C  
ATOM   1209  C   THR C   3       2.019  13.555  13.185  1.00 91.76           C  
ATOM   1210  CB  THR C   3       0.174  15.250  13.221  1.00 91.76           C  
ATOM   1211  O   THR C   3       2.145  12.843  12.186  1.00 91.76           O  
ATOM   1212  CG2 THR C   3      -1.271  15.534  13.619  1.00 91.76           C  
ATOM   1213  OG1 THR C   3       1.019  16.267  13.772  1.00 91.76           O  
ATOM   1214  N   ALA C   4       3.040  14.055  13.850  1.00 92.70           N  
ATOM   1215  CA  ALA C   4       4.410  13.801  13.412  1.00 92.70           C  
ATOM   1216  C   ALA C   4       4.756  12.319  13.523  1.00 92.70           C  
ATOM   1217  CB  ALA C   4       5.393  14.636  14.230  1.00 92.70           C  
ATOM   1218  O   ALA C   4       5.421  11.763  12.646  1.00 92.70           O  
ATOM   1219  N   ASP C   5       4.331  11.717  14.551  1.00 95.14           N  
ATOM   1220  CA  ASP C   5       4.560  10.286  14.732  1.00 95.14           C  
ATOM   1221  C   ASP C   5       3.856   9.476  13.646  1.00 95.14           C  
ATOM   1222  CB  ASP C   5       4.085   9.837  16.115  1.00 95.14           C  
ATOM   1223  O   ASP C   5       4.440   8.550  13.079  1.00 95.14           O  
ATOM   1224  CG  ASP C   5       4.962  10.356  17.241  1.00 95.14           C  
ATOM   1225  OD1 ASP C   5       6.140  10.691  16.991  1.00 95.14           O  
ATOM   1226  OD2 ASP C   5       4.473  10.426  18.389  1.00 95.14           O  
ATOM   1227  N   LEU C   6       2.667   9.847  13.352  1.00 96.00           N  
ATOM   1228  CA  LEU C   6       1.898   9.153  12.325  1.00 96.00           C  
ATOM   1229  C   LEU C   6       2.546   9.320  10.955  1.00 96.00           C  
ATOM   1230  CB  LEU C   6       0.458   9.673  12.289  1.00 96.00           C  
ATOM   1231  O   LEU C   6       2.614   8.368  10.175  1.00 96.00           O  
ATOM   1232  CG  LEU C   6      -0.456   9.218  13.427  1.00 96.00           C  
ATOM   1233  CD1 LEU C   6      -1.643  10.165  13.565  1.00 96.00           C  
ATOM   1234  CD2 LEU C   6      -0.931   7.788  13.193  1.00 96.00           C  
ATOM   1235  N   MET C   7       3.012  10.483  10.725  1.00 95.83           N  
ATOM   1236  CA  MET C   7       3.695  10.738   9.461  1.00 95.83           C  
ATOM   1237  C   MET C   7       4.954   9.887   9.340  1.00 95.83           C  
ATOM   1238  CB  MET C   7       4.051  12.220   9.331  1.00 95.83           C  
ATOM   1239  O   MET C   7       5.259   9.370   8.264  1.00 95.83           O  
ATOM   1240  CG  MET C   7       2.940  13.068   8.734  1.00 95.83           C  
ATOM   1241  SD  MET C   7       2.346  12.415   7.125  1.00 95.83           S  
ATOM   1242  CE  MET C   7       3.893  12.439   6.178  1.00 95.83           C  
ATOM   1243  N   GLU C   8       5.661   9.745  10.433  1.00 96.58           N  
ATOM   1244  CA  GLU C   8       6.864   8.918  10.422  1.00 96.58           C  
ATOM   1245  C   GLU C   8       6.520   7.445  10.221  1.00 96.58           C  
ATOM   1246  CB  GLU C   8       7.653   9.101  11.721  1.00 96.58           C  
ATOM   1247  O   GLU C   8       7.220   6.732   9.499  1.00 96.58           O  
ATOM   1248  CG  GLU C   8       8.993   8.380  11.733  1.00 96.58           C  
ATOM   1249  CD  GLU C   8       9.880   8.742  10.552  1.00 96.58           C  
ATOM   1250  OE1 GLU C   8      10.764   7.934  10.187  1.00 96.58           O  
ATOM   1251  OE2 GLU C   8       9.690   9.844   9.989  1.00 96.58           O  
ATOM   1252  N   ASN C   9       5.506   6.991  10.820  1.00 97.49           N  
ATOM   1253  CA  ASN C   9       5.053   5.620  10.607  1.00 97.49           C  
ATOM   1254  C   ASN C   9       4.670   5.376   9.151  1.00 97.49           C  
ATOM   1255  CB  ASN C   9       3.876   5.295  11.528  1.00 97.49           C  
ATOM   1256  O   ASN C   9       4.999   4.333   8.584  1.00 97.49           O  
ATOM   1257  CG  ASN C   9       4.299   5.100  12.971  1.00 97.49           C  
ATOM   1258  ND2 ASN C   9       3.327   5.074  13.876  1.00 97.49           N  
ATOM   1259  OD1 ASN C   9       5.489   4.976  13.270  1.00 97.49           O  
ATOM   1260  N   LEU C  10       3.963   6.347   8.631  1.00 98.06           N  
ATOM   1261  CA  LEU C  10       3.598   6.259   7.221  1.00 98.06           C  
ATOM   1262  C   LEU C  10       4.841   6.161   6.343  1.00 98.06           C  
ATOM   1263  CB  LEU C  10       2.761   7.473   6.807  1.00 98.06           C  
ATOM   1264  O   LEU C  10       4.921   5.296   5.467  1.00 98.06           O  
ATOM   1265  CG  LEU C  10       2.121   7.413   5.419  1.00 98.06           C  
ATOM   1266  CD1 LEU C  10       1.149   6.242   5.334  1.00 98.06           C  
ATOM   1267  CD2 LEU C  10       1.414   8.726   5.100  1.00 98.06           C  
ATOM   1268  N   ARG C  11       5.821   6.961   6.558  1.00 97.97           N  
ATOM   1269  CA  ARG C  11       7.067   6.956   5.797  1.00 97.97           C  
ATOM   1270  C   ARG C  11       7.756   5.598   5.886  1.00 97.97           C  
ATOM   1271  CB  ARG C  11       8.007   8.055   6.297  1.00 97.97           C  
ATOM   1272  O   ARG C  11       8.216   5.063   4.875  1.00 97.97           O  
ATOM   1273  CG  ARG C  11       9.260   8.224   5.452  1.00 97.97           C  
ATOM   1274  CD  ARG C  11      10.292   9.104   6.144  1.00 97.97           C  
ATOM   1275  NE  ARG C  11      10.933   8.410   7.257  1.00 97.97           N  
ATOM   1276  NH1 ARG C  11      12.445   7.262   5.940  1.00 97.97           N  
ATOM   1277  NH2 ARG C  11      12.449   6.975   8.215  1.00 97.97           N  
ATOM   1278  CZ  ARG C  11      11.941   7.551   7.135  1.00 97.97           C  
ATOM   1279  N   GLU C  12       7.829   5.062   7.035  1.00 98.08           N  
ATOM   1280  CA  GLU C  12       8.489   3.776   7.236  1.00 98.08           C  
ATOM   1281  C   GLU C  12       7.828   2.681   6.404  1.00 98.08           C  
ATOM   1282  CB  GLU C  12       8.476   3.390   8.718  1.00 98.08           C  
ATOM   1283  O   GLU C  12       8.514   1.839   5.820  1.00 98.08           O  
ATOM   1284  CG  GLU C  12       9.436   4.205   9.573  1.00 98.08           C  
ATOM   1285  CD  GLU C  12       9.375   3.846  11.050  1.00 98.08           C  
ATOM   1286  OE1 GLU C  12      10.012   4.545  11.871  1.00 98.08           O  
ATOM   1287  OE2 GLU C  12       8.686   2.858  11.388  1.00 98.08           O  
ATOM   1288  N   GLU C  13       6.530   2.708   6.295  1.00 98.42           N  
ATOM   1289  CA  GLU C  13       5.789   1.697   5.547  1.00 98.42           C  
ATOM   1290  C   GLU C  13       5.959   1.888   4.043  1.00 98.42           C  
ATOM   1291  CB  GLU C  13       4.304   1.735   5.917  1.00 98.42           C  
ATOM   1292  O   GLU C  13       5.722   0.963   3.263  1.00 98.42           O  
ATOM   1293  CG  GLU C  13       4.016   1.303   7.348  1.00 98.42           C  
ATOM   1294  CD  GLU C  13       4.411  -0.137   7.632  1.00 98.42           C  
ATOM   1295  OE1 GLU C  13       4.594  -0.494   8.818  1.00 98.42           O  
ATOM   1296  OE2 GLU C  13       4.539  -0.915   6.660  1.00 98.42           O  
ATOM   1297  N   LEU C  14       6.414   3.079   3.688  1.00 98.76           N  
ATOM   1298  CA  LEU C  14       6.450   3.410   2.267  1.00 98.76           C  
ATOM   1299  C   LEU C  14       7.888   3.556   1.780  1.00 98.76           C  
ATOM   1300  CB  LEU C  14       5.675   4.703   1.998  1.00 98.76           C  
ATOM   1301  O   LEU C  14       8.145   4.238   0.786  1.00 98.76           O  
ATOM   1302  CG  LEU C  14       4.151   4.613   2.101  1.00 98.76           C  
ATOM   1303  CD1 LEU C  14       3.539   6.009   2.123  1.00 98.76           C  
ATOM   1304  CD2 LEU C  14       3.585   3.793   0.947  1.00 98.76           C  
ATOM   1305  N   THR C  15       8.782   3.023   2.500  1.00 98.42           N  
ATOM   1306  CA  THR C  15      10.197   3.099   2.155  1.00 98.42           C  
ATOM   1307  C   THR C  15      10.730   1.727   1.754  1.00 98.42           C  
ATOM   1308  CB  THR C  15      11.028   3.653   3.327  1.00 98.42           C  
ATOM   1309  O   THR C  15      10.363   0.713   2.352  1.00 98.42           O  
ATOM   1310  CG2 THR C  15      12.519   3.622   3.007  1.00 98.42           C  
ATOM   1311  OG1 THR C  15      10.634   5.006   3.587  1.00 98.42           O  
ATOM   1312  N   CYS C  16      11.544   1.715   0.742  1.00 98.70           N  
ATOM   1313  CA  CYS C  16      12.215   0.505   0.281  1.00 98.70           C  
ATOM   1314  C   CYS C  16      13.250   0.035   1.295  1.00 98.70           C  
ATOM   1315  CB  CYS C  16      12.885   0.746  -1.072  1.00 98.70           C  
ATOM   1316  O   CYS C  16      14.069   0.827   1.765  1.00 98.70           O  
ATOM   1317  SG  CYS C  16      13.778  -0.689  -1.708  1.00 98.70           S  
ATOM   1318  N   PHE C  17      13.193  -1.226   1.513  1.00 98.07           N  
ATOM   1319  CA  PHE C  17      14.081  -1.822   2.504  1.00 98.07           C  
ATOM   1320  C   PHE C  17      15.539  -1.677   2.082  1.00 98.07           C  
ATOM   1321  CB  PHE C  17      13.740  -3.301   2.713  1.00 98.07           C  
ATOM   1322  O   PHE C  17      16.425  -1.545   2.928  1.00 98.07           O  
ATOM   1323  CG  PHE C  17      14.621  -3.991   3.719  1.00 98.07           C  
ATOM   1324  CD1 PHE C  17      15.671  -4.801   3.304  1.00 98.07           C  
ATOM   1325  CD2 PHE C  17      14.399  -3.828   5.080  1.00 98.07           C  
ATOM   1326  CE1 PHE C  17      16.488  -5.441   4.234  1.00 98.07           C  
ATOM   1327  CE2 PHE C  17      15.212  -4.464   6.015  1.00 98.07           C  
ATOM   1328  CZ  PHE C  17      16.255  -5.271   5.589  1.00 98.07           C  
ATOM   1329  N   ILE C  18      15.841  -1.572   0.813  1.00 96.47           N  
ATOM   1330  CA  ILE C  18      17.202  -1.594   0.290  1.00 96.47           C  
ATOM   1331  C   ILE C  18      17.746  -0.169   0.208  1.00 96.47           C  
ATOM   1332  CB  ILE C  18      17.265  -2.272  -1.096  1.00 96.47           C  
ATOM   1333  O   ILE C  18      18.769   0.148   0.821  1.00 96.47           O  
ATOM   1334  CG1 ILE C  18      16.807  -3.732  -0.998  1.00 96.47           C  
ATOM   1335  CG2 ILE C  18      18.678  -2.179  -1.680  1.00 96.47           C  
ATOM   1336  CD1 ILE C  18      16.726  -4.447  -2.340  1.00 96.47           C  
ATOM   1337  N   CYS C  19      17.097   0.757  -0.392  1.00 98.02           N  
ATOM   1338  CA  CYS C  19      17.642   2.095  -0.594  1.00 98.02           C  
ATOM   1339  C   CYS C  19      17.217   3.032   0.531  1.00 98.02           C  
ATOM   1340  CB  CYS C  19      17.189   2.661  -1.939  1.00 98.02           C  
ATOM   1341  O   CYS C  19      17.764   4.127   0.671  1.00 98.02           O  
ATOM   1342  SG  CYS C  19      15.420   3.015  -2.022  1.00 98.02           S  
ATOM   1343  N   LEU C  20      16.219   2.613   1.298  1.00 97.75           N  
ATOM   1344  CA  LEU C  20      15.735   3.347   2.463  1.00 97.75           C  
ATOM   1345  C   LEU C  20      15.094   4.666   2.046  1.00 97.75           C  
ATOM   1346  CB  LEU C  20      16.880   3.610   3.444  1.00 97.75           C  
ATOM   1347  O   LEU C  20      15.031   5.609   2.839  1.00 97.75           O  
ATOM   1348  CG  LEU C  20      17.568   2.376   4.031  1.00 97.75           C  
ATOM   1349  CD1 LEU C  20      18.707   2.794   4.955  1.00 97.75           C  
ATOM   1350  CD2 LEU C  20      16.561   1.507   4.776  1.00 97.75           C  
ATOM   1351  N   ASP C  21      14.733   4.773   0.830  1.00 98.23           N  
ATOM   1352  CA  ASP C  21      13.967   5.906   0.321  1.00 98.23           C  
ATOM   1353  C   ASP C  21      12.543   5.489  -0.040  1.00 98.23           C  
ATOM   1354  CB  ASP C  21      14.661   6.519  -0.898  1.00 98.23           C  
ATOM   1355  O   ASP C  21      12.230   4.297  -0.072  1.00 98.23           O  
ATOM   1356  CG  ASP C  21      15.875   7.354  -0.532  1.00 98.23           C  
ATOM   1357  OD1 ASP C  21      15.847   8.048   0.508  1.00 98.23           O  
ATOM   1358  OD2 ASP C  21      16.867   7.321  -1.291  1.00 98.23           O  
ATOM   1359  N   TYR C  22      11.677   6.498  -0.259  1.00 98.73           N  
ATOM   1360  CA  TYR C  22      10.332   6.173  -0.720  1.00 98.73           C  
ATOM   1361  C   TYR C  22      10.379   5.281  -1.955  1.00 98.73           C  
ATOM   1362  CB  TYR C  22       9.546   7.450  -1.028  1.00 98.73           C  
ATOM   1363  O   TYR C  22      11.242   5.451  -2.818  1.00 98.73           O  
ATOM   1364  CG  TYR C  22       8.963   8.115   0.196  1.00 98.73           C  
ATOM   1365  CD1 TYR C  22       7.757   7.682   0.740  1.00 98.73           C  
ATOM   1366  CD2 TYR C  22       9.618   9.178   0.809  1.00 98.73           C  
ATOM   1367  CE1 TYR C  22       7.215   8.293   1.867  1.00 98.73           C  
ATOM   1368  CE2 TYR C  22       9.086   9.797   1.936  1.00 98.73           C  
ATOM   1369  OH  TYR C  22       7.355   9.956   3.572  1.00 98.73           O  
ATOM   1370  CZ  TYR C  22       7.886   9.347   2.457  1.00 98.73           C  
ATOM   1371  N   PHE C  23       9.427   4.327  -1.992  1.00 98.67           N  
ATOM   1372  CA  PHE C  23       9.343   3.405  -3.117  1.00 98.67           C  
ATOM   1373  C   PHE C  23       9.272   4.165  -4.436  1.00 98.67           C  
ATOM   1374  CB  PHE C  23       8.124   2.488  -2.973  1.00 98.67           C  
ATOM   1375  O   PHE C  23       8.573   5.175  -4.540  1.00 98.67           O  
ATOM   1376  CG  PHE C  23       8.330   1.352  -2.007  1.00 98.67           C  
ATOM   1377  CD1 PHE C  23       9.253   0.350  -2.278  1.00 98.67           C  
ATOM   1378  CD2 PHE C  23       7.599   1.288  -0.828  1.00 98.67           C  
ATOM   1379  CE1 PHE C  23       9.445  -0.703  -1.385  1.00 98.67           C  
ATOM   1380  CE2 PHE C  23       7.786   0.239   0.069  1.00 98.67           C  
ATOM   1381  CZ  PHE C  23       8.709  -0.755  -0.212  1.00 98.67           C  
ATOM   1382  N   SER C  24      10.051   3.728  -5.350  1.00 98.15           N  
ATOM   1383  CA  SER C  24       9.951   4.103  -6.756  1.00 98.15           C  
ATOM   1384  C   SER C  24       9.832   2.873  -7.650  1.00 98.15           C  
ATOM   1385  CB  SER C  24      11.163   4.935  -7.178  1.00 98.15           C  
ATOM   1386  O   SER C  24      10.704   2.002  -7.635  1.00 98.15           O  
ATOM   1387  OG  SER C  24      11.037   5.362  -8.523  1.00 98.15           O  
ATOM   1388  N   SER C  25       8.780   2.779  -8.430  1.00 97.42           N  
ATOM   1389  CA  SER C  25       8.449   1.623  -9.257  1.00 97.42           C  
ATOM   1390  C   SER C  25       8.533   0.328  -8.457  1.00 97.42           C  
ATOM   1391  CB  SER C  25       9.380   1.546 -10.468  1.00 97.42           C  
ATOM   1392  O   SER C  25       9.283  -0.582  -8.816  1.00 97.42           O  
ATOM   1393  OG  SER C  25       9.284   2.722 -11.252  1.00 97.42           O  
ATOM   1394  N   PRO C  26       7.751   0.166  -7.447  1.00 98.04           N  
ATOM   1395  CA  PRO C  26       7.833  -0.975  -6.531  1.00 98.04           C  
ATOM   1396  C   PRO C  26       7.321  -2.271  -7.156  1.00 98.04           C  
ATOM   1397  CB  PRO C  26       6.949  -0.548  -5.357  1.00 98.04           C  
ATOM   1398  O   PRO C  26       6.397  -2.244  -7.973  1.00 98.04           O  
ATOM   1399  CG  PRO C  26       5.951   0.392  -5.951  1.00 98.04           C  
ATOM   1400  CD  PRO C  26       6.599   1.112  -7.098  1.00 98.04           C  
ATOM   1401  N   VAL C  27       7.955  -3.343  -6.757  1.00 95.20           N  
ATOM   1402  CA  VAL C  27       7.506  -4.697  -7.064  1.00 95.20           C  
ATOM   1403  C   VAL C  27       7.377  -5.504  -5.775  1.00 95.20           C  
ATOM   1404  CB  VAL C  27       8.470  -5.406  -8.042  1.00 95.20           C  
ATOM   1405  O   VAL C  27       8.085  -5.245  -4.799  1.00 95.20           O  
ATOM   1406  CG1 VAL C  27       8.504  -4.683  -9.387  1.00 95.20           C  
ATOM   1407  CG2 VAL C  27       9.872  -5.490  -7.441  1.00 95.20           C  
ATOM   1408  N   THR C  28       6.443  -6.392  -5.735  1.00 93.83           N  
ATOM   1409  CA  THR C  28       6.226  -7.256  -4.580  1.00 93.83           C  
ATOM   1410  C   THR C  28       6.588  -8.702  -4.911  1.00 93.83           C  
ATOM   1411  CB  THR C  28       4.765  -7.187  -4.097  1.00 93.83           C  
ATOM   1412  O   THR C  28       6.159  -9.236  -5.935  1.00 93.83           O  
ATOM   1413  CG2 THR C  28       4.552  -8.059  -2.865  1.00 93.83           C  
ATOM   1414  OG1 THR C  28       4.440  -5.831  -3.771  1.00 93.83           O  
ATOM   1415  N   THR C  29       7.415  -9.308  -4.055  1.00 91.11           N  
ATOM   1416  CA  THR C  29       7.832 -10.693  -4.246  1.00 91.11           C  
ATOM   1417  C   THR C  29       6.783 -11.654  -3.697  1.00 91.11           C  
ATOM   1418  CB  THR C  29       9.188 -10.966  -3.569  1.00 91.11           C  
ATOM   1419  O   THR C  29       5.824 -11.231  -3.048  1.00 91.11           O  
ATOM   1420  CG2 THR C  29      10.294 -10.118  -4.189  1.00 91.11           C  
ATOM   1421  OG1 THR C  29       9.090 -10.657  -2.173  1.00 91.11           O  
ATOM   1422  N   GLU C  30       6.921 -12.934  -3.940  1.00 85.91           N  
ATOM   1423  CA  GLU C  30       5.941 -13.954  -3.576  1.00 85.91           C  
ATOM   1424  C   GLU C  30       5.808 -14.074  -2.060  1.00 85.91           C  
ATOM   1425  CB  GLU C  30       6.324 -15.307  -4.179  1.00 85.91           C  
ATOM   1426  O   GLU C  30       4.794 -14.564  -1.558  1.00 85.91           O  
ATOM   1427  CG  GLU C  30       7.686 -15.817  -3.733  1.00 85.91           C  
ATOM   1428  CD  GLU C  30       8.087 -17.122  -4.401  1.00 85.91           C  
ATOM   1429  OE1 GLU C  30       9.030 -17.788  -3.917  1.00 85.91           O  
ATOM   1430  OE2 GLU C  30       7.453 -17.482  -5.418  1.00 85.91           O  
ATOM   1431  N   CYS C  31       6.823 -13.561  -1.361  1.00 88.47           N  
ATOM   1432  CA  CYS C  31       6.744 -13.625   0.094  1.00 88.47           C  
ATOM   1433  C   CYS C  31       5.985 -12.427   0.652  1.00 88.47           C  
ATOM   1434  CB  CYS C  31       8.144 -13.683   0.705  1.00 88.47           C  
ATOM   1435  O   CYS C  31       5.724 -12.357   1.854  1.00 88.47           O  
ATOM   1436  SG  CYS C  31       9.140 -12.211   0.384  1.00 88.47           S  
ATOM   1437  N   GLY C  32       5.702 -11.447  -0.129  1.00 90.73           N  
ATOM   1438  CA  GLY C  32       4.859 -10.337   0.285  1.00 90.73           C  
ATOM   1439  C   GLY C  32       5.637  -9.062   0.546  1.00 90.73           C  
ATOM   1440  O   GLY C  32       5.049  -8.017   0.834  1.00 90.73           O  
ATOM   1441  N   HIS C  33       6.950  -9.139   0.337  1.00 94.55           N  
ATOM   1442  CA  HIS C  33       7.763  -7.945   0.542  1.00 94.55           C  
ATOM   1443  C   HIS C  33       7.950  -7.175  -0.761  1.00 94.55           C  
ATOM   1444  CB  HIS C  33       9.124  -8.319   1.131  1.00 94.55           C  
ATOM   1445  O   HIS C  33       7.958  -7.769  -1.842  1.00 94.55           O  
ATOM   1446  CG  HIS C  33       9.049  -8.850   2.527  1.00 94.55           C  
ATOM   1447  CD2 HIS C  33       8.635  -8.269   3.678  1.00 94.55           C  
ATOM   1448  ND1 HIS C  33       9.433 -10.132   2.857  1.00 94.55           N  
ATOM   1449  CE1 HIS C  33       9.258 -10.317   4.155  1.00 94.55           C  
ATOM   1450  NE2 HIS C  33       8.775  -9.202   4.676  1.00 94.55           N  
ATOM   1451  N   SER C  34       8.072  -5.862  -0.603  1.00 97.07           N  
ATOM   1452  CA  SER C  34       8.185  -5.006  -1.779  1.00 97.07           C  
ATOM   1453  C   SER C  34       9.508  -4.247  -1.785  1.00 97.07           C  
ATOM   1454  CB  SER C  34       7.020  -4.017  -1.837  1.00 97.07           C  
ATOM   1455  O   SER C  34      10.067  -3.955  -0.726  1.00 97.07           O  
ATOM   1456  OG  SER C  34       5.781  -4.703  -1.892  1.00 97.07           O  
ATOM   1457  N   PHE C  35       9.974  -3.961  -2.980  1.00 97.16           N  
ATOM   1458  CA  PHE C  35      11.209  -3.229  -3.237  1.00 97.16           C  
ATOM   1459  C   PHE C  35      11.089  -2.394  -4.506  1.00 97.16           C  
ATOM   1460  CB  PHE C  35      12.393  -4.194  -3.353  1.00 97.16           C  
ATOM   1461  O   PHE C  35      10.255  -2.681  -5.368  1.00 97.16           O  
ATOM   1462  CG  PHE C  35      12.466  -5.202  -2.238  1.00 97.16           C  
ATOM   1463  CD1 PHE C  35      13.130  -4.905  -1.055  1.00 97.16           C  
ATOM   1464  CD2 PHE C  35      11.870  -6.449  -2.375  1.00 97.16           C  
ATOM   1465  CE1 PHE C  35      13.198  -5.837  -0.021  1.00 97.16           C  
ATOM   1466  CE2 PHE C  35      11.934  -7.386  -1.347  1.00 97.16           C  
ATOM   1467  CZ  PHE C  35      12.600  -7.078  -0.172  1.00 97.16           C  
ATOM   1468  N   CYS C  36      11.877  -1.344  -4.500  1.00 97.69           N  
ATOM   1469  CA  CYS C  36      12.041  -0.783  -5.837  1.00 97.69           C  
ATOM   1470  C   CYS C  36      12.596  -1.825  -6.801  1.00 97.69           C  
ATOM   1471  CB  CYS C  36      12.965   0.433  -5.798  1.00 97.69           C  
ATOM   1472  O   CYS C  36      13.470  -2.612  -6.435  1.00 97.69           O  
ATOM   1473  SG  CYS C  36      12.415   1.731  -4.669  1.00 97.69           S  
ATOM   1474  N   LEU C  37      12.112  -1.817  -7.986  1.00 95.27           N  
ATOM   1475  CA  LEU C  37      12.532  -2.811  -8.969  1.00 95.27           C  
ATOM   1476  C   LEU C  37      14.045  -2.782  -9.158  1.00 95.27           C  
ATOM   1477  CB  LEU C  37      11.833  -2.568 -10.309  1.00 95.27           C  
ATOM   1478  O   LEU C  37      14.701  -3.825  -9.104  1.00 95.27           O  
ATOM   1479  CG  LEU C  37      12.257  -3.473 -11.468  1.00 95.27           C  
ATOM   1480  CD1 LEU C  37      11.963  -4.932 -11.136  1.00 95.27           C  
ATOM   1481  CD2 LEU C  37      11.551  -3.059 -12.755  1.00 95.27           C  
ATOM   1482  N   VAL C  38      14.552  -1.602  -9.324  1.00 95.58           N  
ATOM   1483  CA  VAL C  38      15.982  -1.461  -9.577  1.00 95.58           C  
ATOM   1484  C   VAL C  38      16.773  -1.948  -8.365  1.00 95.58           C  
ATOM   1485  CB  VAL C  38      16.359   0.001  -9.907  1.00 95.58           C  
ATOM   1486  O   VAL C  38      17.797  -2.619  -8.512  1.00 95.58           O  
ATOM   1487  CG1 VAL C  38      17.876   0.165  -9.974  1.00 95.58           C  
ATOM   1488  CG2 VAL C  38      15.713   0.434 -11.222  1.00 95.58           C  
ATOM   1489  N   CYS C  39      16.262  -1.640  -7.162  1.00 95.13           N  
ATOM   1490  CA  CYS C  39      16.927  -2.094  -5.946  1.00 95.13           C  
ATOM   1491  C   CYS C  39      16.943  -3.616  -5.869  1.00 95.13           C  
ATOM   1492  CB  CYS C  39      16.235  -1.520  -4.710  1.00 95.13           C  
ATOM   1493  O   CYS C  39      17.971  -4.215  -5.550  1.00 95.13           O  
ATOM   1494  SG  CYS C  39      16.507   0.252  -4.482  1.00 95.13           S  
ATOM   1495  N   LEU C  40      15.885  -4.232  -6.178  1.00 92.75           N  
ATOM   1496  CA  LEU C  40      15.798  -5.687  -6.109  1.00 92.75           C  
ATOM   1497  C   LEU C  40      16.753  -6.336  -7.104  1.00 92.75           C  
ATOM   1498  CB  LEU C  40      14.364  -6.151  -6.381  1.00 92.75           C  
ATOM   1499  O   LEU C  40      17.514  -7.237  -6.744  1.00 92.75           O  
ATOM   1500  CG  LEU C  40      14.107  -7.654  -6.273  1.00 92.75           C  
ATOM   1501  CD1 LEU C  40      14.462  -8.154  -4.877  1.00 92.75           C  
ATOM   1502  CD2 LEU C  40      12.653  -7.974  -6.607  1.00 92.75           C  
ATOM   1503  N   LEU C  41      16.676  -5.915  -8.289  1.00 90.10           N  
ATOM   1504  CA  LEU C  41      17.516  -6.488  -9.336  1.00 90.10           C  
ATOM   1505  C   LEU C  41      18.994  -6.322  -8.999  1.00 90.10           C  
ATOM   1506  CB  LEU C  41      17.211  -5.834 -10.686  1.00 90.10           C  
ATOM   1507  O   LEU C  41      19.782  -7.255  -9.169  1.00 90.10           O  
ATOM   1508  CG  LEU C  41      15.826  -6.106 -11.274  1.00 90.10           C  
ATOM   1509  CD1 LEU C  41      15.654  -5.358 -12.592  1.00 90.10           C  
ATOM   1510  CD2 LEU C  41      15.614  -7.604 -11.472  1.00 90.10           C  
ATOM   1511  N   ARG C  42      19.389  -5.170  -8.549  1.00 90.72           N  
ATOM   1512  CA  ARG C  42      20.776  -4.915  -8.176  1.00 90.72           C  
ATOM   1513  C   ARG C  42      21.208  -5.816  -7.024  1.00 90.72           C  
ATOM   1514  CB  ARG C  42      20.970  -3.446  -7.793  1.00 90.72           C  
ATOM   1515  O   ARG C  42      22.322  -6.343  -7.024  1.00 90.72           O  
ATOM   1516  CG  ARG C  42      21.066  -2.507  -8.985  1.00 90.72           C  
ATOM   1517  CD  ARG C  42      21.322  -1.070  -8.551  1.00 90.72           C  
ATOM   1518  NE  ARG C  42      21.377  -0.164  -9.695  1.00 90.72           N  
ATOM   1519  NH1 ARG C  42      21.664   1.747  -8.429  1.00 90.72           N  
ATOM   1520  NH2 ARG C  42      21.574   1.884 -10.715  1.00 90.72           N  
ATOM   1521  CZ  ARG C  42      21.538   1.154  -9.610  1.00 90.72           C  
ATOM   1522  N   SER C  43      20.336  -5.943  -6.062  1.00 89.68           N  
ATOM   1523  CA  SER C  43      20.652  -6.798  -4.923  1.00 89.68           C  
ATOM   1524  C   SER C  43      20.905  -8.236  -5.365  1.00 89.68           C  
ATOM   1525  CB  SER C  43      19.519  -6.764  -3.896  1.00 89.68           C  
ATOM   1526  O   SER C  43      21.798  -8.904  -4.839  1.00 89.68           O  
ATOM   1527  OG  SER C  43      19.763  -7.687  -2.848  1.00 89.68           O  
ATOM   1528  N   TRP C  44      20.139  -8.769  -6.268  1.00 85.99           N  
ATOM   1529  CA  TRP C  44      20.282 -10.132  -6.770  1.00 85.99           C  
ATOM   1530  C   TRP C  44      21.565 -10.283  -7.580  1.00 85.99           C  
ATOM   1531  CB  TRP C  44      19.074 -10.518  -7.627  1.00 85.99           C  
ATOM   1532  O   TRP C  44      22.188 -11.347  -7.575  1.00 85.99           O  
ATOM   1533  CG  TRP C  44      17.843 -10.842  -6.834  1.00 85.99           C  
ATOM   1534  CD1 TRP C  44      17.768 -11.087  -5.491  1.00 85.99           C  
ATOM   1535  CD2 TRP C  44      16.509 -10.959  -7.338  1.00 85.99           C  
ATOM   1536  CE2 TRP C  44      15.675 -11.277  -6.244  1.00 85.99           C  
ATOM   1537  CE3 TRP C  44      15.937 -10.825  -8.611  1.00 85.99           C  
ATOM   1538  NE1 TRP C  44      16.467 -11.350  -5.130  1.00 85.99           N  
ATOM   1539  CH2 TRP C  44      13.764 -11.327  -7.639  1.00 85.99           C  
ATOM   1540  CZ2 TRP C  44      14.297 -11.464  -6.384  1.00 85.99           C  
ATOM   1541  CZ3 TRP C  44      14.566 -11.012  -8.748  1.00 85.99           C  
ATOM   1542  N   GLU C  45      21.919  -9.298  -8.310  1.00 83.95           N  
ATOM   1543  CA  GLU C  45      23.151  -9.332  -9.093  1.00 83.95           C  
ATOM   1544  C   GLU C  45      24.380  -9.349  -8.188  1.00 83.95           C  
ATOM   1545  CB  GLU C  45      23.216  -8.137 -10.046  1.00 83.95           C  
ATOM   1546  O   GLU C  45      25.336 -10.083  -8.444  1.00 83.95           O  
ATOM   1547  CG  GLU C  45      24.388  -8.186 -11.016  1.00 83.95           C  
ATOM   1548  CD  GLU C  45      24.320  -7.116 -12.095  1.00 83.95           C  
ATOM   1549  OE1 GLU C  45      25.024  -7.244 -13.122  1.00 83.95           O  
ATOM   1550  OE2 GLU C  45      23.556  -6.142 -11.911  1.00 83.95           O  
ATOM   1551  N   GLU C  46      24.351  -8.640  -7.190  1.00 84.51           N  
ATOM   1552  CA  GLU C  46      25.489  -8.486  -6.288  1.00 84.51           C  
ATOM   1553  C   GLU C  46      25.695  -9.739  -5.442  1.00 84.51           C  
ATOM   1554  CB  GLU C  46      25.298  -7.266  -5.384  1.00 84.51           C  
ATOM   1555  O   GLU C  46      26.828 -10.083  -5.098  1.00 84.51           O  
ATOM   1556  CG  GLU C  46      25.506  -5.936  -6.093  1.00 84.51           C  
ATOM   1557  CD  GLU C  46      25.054  -4.740  -5.271  1.00 84.51           C  
ATOM   1558  OE1 GLU C  46      24.990  -3.616  -5.818  1.00 84.51           O  
ATOM   1559  OE2 GLU C  46      24.762  -4.928  -4.069  1.00 84.51           O  
ATOM   1560  N   HIS C  47      24.648 -10.492  -5.081  1.00 76.33           N  
ATOM   1561  CA  HIS C  47      24.769 -11.620  -4.164  1.00 76.33           C  
ATOM   1562  C   HIS C  47      24.796 -12.944  -4.919  1.00 76.33           C  
ATOM   1563  CB  HIS C  47      23.619 -11.615  -3.155  1.00 76.33           C  
ATOM   1564  O   HIS C  47      24.888 -14.011  -4.308  1.00 76.33           O  
ATOM   1565  CG  HIS C  47      23.621 -10.424  -2.250  1.00 76.33           C  
ATOM   1566  CD2 HIS C  47      22.785  -9.362  -2.177  1.00 76.33           C  
ATOM   1567  ND1 HIS C  47      24.574 -10.233  -1.273  1.00 76.33           N  
ATOM   1568  CE1 HIS C  47      24.322  -9.101  -0.636  1.00 76.33           C  
ATOM   1569  NE2 HIS C  47      23.242  -8.553  -1.166  1.00 76.33           N  
ATOM   1570  N   ASN C  48      25.091 -13.058  -6.145  1.00 60.66           N  
ATOM   1571  CA  ASN C  48      25.169 -14.259  -6.971  1.00 60.66           C  
ATOM   1572  C   ASN C  48      24.283 -15.374  -6.423  1.00 60.66           C  
ATOM   1573  CB  ASN C  48      26.618 -14.739  -7.084  1.00 60.66           C  
ATOM   1574  O   ASN C  48      24.693 -16.536  -6.384  1.00 60.66           O  
ATOM   1575  CG  ASN C  48      27.246 -14.389  -8.419  1.00 60.66           C  
ATOM   1576  ND2 ASN C  48      27.594 -15.407  -9.197  1.00 60.66           N  
ATOM   1577  OD1 ASN C  48      27.418 -13.212  -8.748  1.00 60.66           O  
ATOM   1578  N   THR C  49      23.411 -15.233  -5.501  1.00 59.33           N  
ATOM   1579  CA  THR C  49      22.595 -16.251  -4.848  1.00 59.33           C  
ATOM   1580  C   THR C  49      21.288 -16.464  -5.605  1.00 59.33           C  
ATOM   1581  CB  THR C  49      22.290 -15.870  -3.388  1.00 59.33           C  
ATOM   1582  O   THR C  49      20.899 -15.633  -6.429  1.00 59.33           O  
ATOM   1583  CG2 THR C  49      23.572 -15.760  -2.568  1.00 59.33           C  
ATOM   1584  OG1 THR C  49      21.610 -14.609  -3.361  1.00 59.33           O  
ATOM   1585  N   PRO C  50      20.755 -17.713  -5.308  1.00 60.70           N  
ATOM   1586  CA  PRO C  50      19.347 -17.864  -5.681  1.00 60.70           C  
ATOM   1587  C   PRO C  50      18.493 -16.671  -5.256  1.00 60.70           C  
ATOM   1588  CB  PRO C  50      18.919 -19.133  -4.941  1.00 60.70           C  
ATOM   1589  O   PRO C  50      18.868 -15.933  -4.342  1.00 60.70           O  
ATOM   1590  CG  PRO C  50      20.113 -19.525  -4.132  1.00 60.70           C  
ATOM   1591  CD  PRO C  50      21.211 -18.534  -4.393  1.00 60.70           C  
ATOM   1592  N   LEU C  51      17.543 -16.299  -6.095  1.00 80.88           N  
ATOM   1593  CA  LEU C  51      16.599 -15.207  -5.884  1.00 80.88           C  
ATOM   1594  C   LEU C  51      15.962 -15.299  -4.502  1.00 80.88           C  
ATOM   1595  CB  LEU C  51      15.512 -15.221  -6.962  1.00 80.88           C  
ATOM   1596  O   LEU C  51      15.088 -16.139  -4.271  1.00 80.88           O  
ATOM   1597  CG  LEU C  51      15.988 -15.053  -8.406  1.00 80.88           C  
ATOM   1598  CD1 LEU C  51      14.812 -15.176  -9.369  1.00 80.88           C  
ATOM   1599  CD2 LEU C  51      16.694 -13.713  -8.585  1.00 80.88           C  
ATOM   1600  N   SER C  52      16.637 -14.656  -3.507  1.00 87.36           N  
ATOM   1601  CA  SER C  52      16.065 -14.587  -2.166  1.00 87.36           C  
ATOM   1602  C   SER C  52      15.533 -13.190  -1.864  1.00 87.36           C  
ATOM   1603  CB  SER C  52      17.104 -14.984  -1.118  1.00 87.36           C  
ATOM   1604  O   SER C  52      15.976 -12.208  -2.463  1.00 87.36           O  
ATOM   1605  OG  SER C  52      18.217 -14.107  -1.156  1.00 87.36           O  
ATOM   1606  N   CYS C  53      14.582 -13.236  -1.017  1.00 91.65           N  
ATOM   1607  CA  CYS C  53      14.056 -11.945  -0.586  1.00 91.65           C  
ATOM   1608  C   CYS C  53      15.059 -11.217   0.302  1.00 91.65           C  
ATOM   1609  CB  CYS C  53      12.737 -12.127   0.163  1.00 91.65           C  
ATOM   1610  O   CYS C  53      15.478 -11.744   1.334  1.00 91.65           O  
ATOM   1611  SG  CYS C  53      12.064 -10.592   0.837  1.00 91.65           S  
ATOM   1612  N   PRO C  54      15.401 -10.008  -0.080  1.00 92.73           N  
ATOM   1613  CA  PRO C  54      16.404  -9.247   0.669  1.00 92.73           C  
ATOM   1614  C   PRO C  54      15.968  -8.948   2.102  1.00 92.73           C  
ATOM   1615  CB  PRO C  54      16.543  -7.956  -0.140  1.00 92.73           C  
ATOM   1616  O   PRO C  54      16.809  -8.671   2.961  1.00 92.73           O  
ATOM   1617  CG  PRO C  54      16.202  -8.344  -1.542  1.00 92.73           C  
ATOM   1618  CD  PRO C  54      15.088  -9.351  -1.500  1.00 92.73           C  
ATOM   1619  N   GLU C  55      14.738  -9.075   2.377  1.00 94.15           N  
ATOM   1620  CA  GLU C  55      14.236  -8.712   3.699  1.00 94.15           C  
ATOM   1621  C   GLU C  55      14.051  -9.947   4.577  1.00 94.15           C  
ATOM   1622  CB  GLU C  55      12.915  -7.948   3.582  1.00 94.15           C  
ATOM   1623  O   GLU C  55      14.542  -9.990   5.707  1.00 94.15           O  
ATOM   1624  CG  GLU C  55      12.439  -7.337   4.892  1.00 94.15           C  
ATOM   1625  CD  GLU C  55      11.315  -6.329   4.711  1.00 94.15           C  
ATOM   1626  OE1 GLU C  55      10.618  -6.014   5.702  1.00 94.15           O  
ATOM   1627  OE2 GLU C  55      11.130  -5.852   3.569  1.00 94.15           O  
ATOM   1628  N   CYS C  56      13.415 -10.997   4.123  1.00 93.43           N  
ATOM   1629  CA  CYS C  56      13.120 -12.146   4.971  1.00 93.43           C  
ATOM   1630  C   CYS C  56      14.027 -13.322   4.630  1.00 93.43           C  
ATOM   1631  CB  CYS C  56      11.656 -12.560   4.824  1.00 93.43           C  
ATOM   1632  O   CYS C  56      14.008 -14.346   5.316  1.00 93.43           O  
ATOM   1633  SG  CYS C  56      11.264 -13.290   3.219  1.00 93.43           S  
ATOM   1634  N   TRP C  57      14.734 -13.314   3.546  1.00 89.46           N  
ATOM   1635  CA  TRP C  57      15.774 -14.254   3.141  1.00 89.46           C  
ATOM   1636  C   TRP C  57      15.163 -15.550   2.620  1.00 89.46           C  
ATOM   1637  CB  TRP C  57      16.715 -14.552   4.311  1.00 89.46           C  
ATOM   1638  O   TRP C  57      15.873 -16.534   2.398  1.00 89.46           O  
ATOM   1639  CG  TRP C  57      17.447 -13.350   4.826  1.00 89.46           C  
ATOM   1640  CD1 TRP C  57      17.876 -12.273   4.101  1.00 89.46           C  
ATOM   1641  CD2 TRP C  57      17.840 -13.104   6.180  1.00 89.46           C  
ATOM   1642  CE2 TRP C  57      18.503 -11.857   6.203  1.00 89.46           C  
ATOM   1643  CE3 TRP C  57      17.694 -13.818   7.377  1.00 89.46           C  
ATOM   1644  NE1 TRP C  57      18.512 -11.372   4.923  1.00 89.46           N  
ATOM   1645  CH2 TRP C  57      18.865 -12.027   8.536  1.00 89.46           C  
ATOM   1646  CZ2 TRP C  57      19.021 -11.309   7.379  1.00 89.46           C  
ATOM   1647  CZ3 TRP C  57      18.210 -13.270   8.546  1.00 89.46           C  
ATOM   1648  N   ARG C  58      13.927 -15.536   2.472  1.00 88.37           N  
ATOM   1649  CA  ARG C  58      13.277 -16.692   1.863  1.00 88.37           C  
ATOM   1650  C   ARG C  58      13.680 -16.839   0.399  1.00 88.37           C  
ATOM   1651  CB  ARG C  58      11.756 -16.577   1.979  1.00 88.37           C  
ATOM   1652  O   ARG C  58      13.809 -15.844  -0.317  1.00 88.37           O  
ATOM   1653  CG  ARG C  58      11.008 -17.825   1.539  1.00 88.37           C  
ATOM   1654  CD  ARG C  58       9.500 -17.648   1.651  1.00 88.37           C  
ATOM   1655  NE  ARG C  58       9.074 -17.526   3.043  1.00 88.37           N  
ATOM   1656  NH1 ARG C  58       6.869 -17.052   2.542  1.00 88.37           N  
ATOM   1657  NH2 ARG C  58       7.556 -17.157   4.726  1.00 88.37           N  
ATOM   1658  CZ  ARG C  58       7.834 -17.245   3.434  1.00 88.37           C  
ATOM   1659  N   THR C  59      13.940 -18.064   0.015  1.00 87.72           N  
ATOM   1660  CA  THR C  59      14.249 -18.343  -1.383  1.00 87.72           C  
ATOM   1661  C   THR C  59      13.013 -18.159  -2.257  1.00 87.72           C  
ATOM   1662  CB  THR C  59      14.798 -19.771  -1.559  1.00 87.72           C  
ATOM   1663  O   THR C  59      11.934 -18.658  -1.929  1.00 87.72           O  
ATOM   1664  CG2 THR C  59      15.176 -20.039  -3.012  1.00 87.72           C  
ATOM   1665  OG1 THR C  59      15.960 -19.935  -0.736  1.00 87.72           O  
ATOM   1666  N   LEU C  60      13.218 -17.415  -3.259  1.00 82.93           N  
ATOM   1667  CA  LEU C  60      12.115 -17.149  -4.176  1.00 82.93           C  
ATOM   1668  C   LEU C  60      12.156 -18.103  -5.365  1.00 82.93           C  
ATOM   1669  CB  LEU C  60      12.163 -15.700  -4.667  1.00 82.93           C  
ATOM   1670  O   LEU C  60      13.234 -18.509  -5.804  1.00 82.93           O  
ATOM   1671  CG  LEU C  60      12.177 -14.618  -3.586  1.00 82.93           C  
ATOM   1672  CD1 LEU C  60      12.425 -13.249  -4.209  1.00 82.93           C  
ATOM   1673  CD2 LEU C  60      10.868 -14.626  -2.804  1.00 82.93           C  
ATOM   1674  N   GLU C  61      10.978 -18.726  -5.649  1.00 74.69           N  
ATOM   1675  CA  GLU C  61      10.898 -19.724  -6.711  1.00 74.69           C  
ATOM   1676  C   GLU C  61      11.279 -19.125  -8.062  1.00 74.69           C  
ATOM   1677  CB  GLU C  61       9.491 -20.324  -6.780  1.00 74.69           C  
ATOM   1678  O   GLU C  61      11.783 -19.829  -8.939  1.00 74.69           O  
ATOM   1679  CG  GLU C  61       9.123 -21.169  -5.570  1.00 74.69           C  
ATOM   1680  CD  GLU C  61       7.685 -21.665  -5.599  1.00 74.69           C  
ATOM   1681  OE1 GLU C  61       7.270 -22.379  -4.658  1.00 74.69           O  
ATOM   1682  OE2 GLU C  61       6.969 -21.336  -6.570  1.00 74.69           O  
ATOM   1683  N   GLY C  62      11.193 -17.941  -8.279  1.00 66.74           N  
ATOM   1684  CA  GLY C  62      11.524 -17.224  -9.500  1.00 66.74           C  
ATOM   1685  C   GLY C  62      11.386 -15.720  -9.366  1.00 66.74           C  
ATOM   1686  O   GLY C  62      11.014 -15.218  -8.303  1.00 66.74           O  
ATOM   1687  N   PRO C  63      11.886 -15.248 -10.450  1.00 62.45           N  
ATOM   1688  CA  PRO C  63      11.796 -13.786 -10.428  1.00 62.45           C  
ATOM   1689  C   PRO C  63      10.364 -13.281 -10.580  1.00 62.45           C  
ATOM   1690  CB  PRO C  63      12.654 -13.362 -11.623  1.00 62.45           C  
ATOM   1691  O   PRO C  63      10.072 -12.506 -11.494  1.00 62.45           O  
ATOM   1692  CG  PRO C  63      12.587 -14.516 -12.570  1.00 62.45           C  
ATOM   1693  CD  PRO C  63      12.383 -15.775 -11.776  1.00 62.45           C  
ATOM   1694  N   HIS C  64       9.458 -14.123  -9.930  1.00 71.91           N  
ATOM   1695  CA  HIS C  64       8.078 -13.683 -10.104  1.00 71.91           C  
ATOM   1696  C   HIS C  64       7.713 -12.601  -9.093  1.00 71.91           C  
ATOM   1697  CB  HIS C  64       7.118 -14.867  -9.976  1.00 71.91           C  
ATOM   1698  O   HIS C  64       7.847 -12.804  -7.885  1.00 71.91           O  
ATOM   1699  CG  HIS C  64       7.340 -15.933 -11.001  1.00 71.91           C  
ATOM   1700  CD2 HIS C  64       6.852 -16.076 -12.256  1.00 71.91           C  
ATOM   1701  ND1 HIS C  64       8.153 -17.024 -10.777  1.00 71.91           N  
ATOM   1702  CE1 HIS C  64       8.155 -17.792 -11.854  1.00 71.91           C  
ATOM   1703  NE2 HIS C  64       7.373 -17.239 -12.765  1.00 71.91           N  
ATOM   1704  N   PHE C  65       7.704 -11.421  -9.697  1.00 82.19           N  
ATOM   1705  CA  PHE C  65       7.203 -10.326  -8.875  1.00 82.19           C  
ATOM   1706  C   PHE C  65       6.082  -9.581  -9.590  1.00 82.19           C  
ATOM   1707  CB  PHE C  65       8.334  -9.356  -8.520  1.00 82.19           C  
ATOM   1708  O   PHE C  65       5.937  -9.690 -10.809  1.00 82.19           O  
ATOM   1709  CG  PHE C  65       9.164  -8.933  -9.702  1.00 82.19           C  
ATOM   1710  CD1 PHE C  65      10.365  -9.570  -9.990  1.00 82.19           C  
ATOM   1711  CD2 PHE C  65       8.743  -7.897 -10.525  1.00 82.19           C  
ATOM   1712  CE1 PHE C  65      11.135  -9.181 -11.083  1.00 82.19           C  
ATOM   1713  CE2 PHE C  65       9.507  -7.502 -11.620  1.00 82.19           C  
ATOM   1714  CZ  PHE C  65      10.703  -8.145 -11.896  1.00 82.19           C  
ATOM   1715  N   GLN C  66       5.294  -9.067  -8.738  1.00 87.63           N  
ATOM   1716  CA  GLN C  66       4.155  -8.303  -9.237  1.00 87.63           C  
ATOM   1717  C   GLN C  66       4.398  -6.803  -9.103  1.00 87.63           C  
ATOM   1718  CB  GLN C  66       2.877  -8.697  -8.494  1.00 87.63           C  
ATOM   1719  O   GLN C  66       4.829  -6.330  -8.049  1.00 87.63           O  
ATOM   1720  CG  GLN C  66       1.607  -8.121  -9.107  1.00 87.63           C  
ATOM   1721  CD  GLN C  66       0.360  -8.489  -8.326  1.00 87.63           C  
ATOM   1722  NE2 GLN C  66      -0.548  -7.531  -8.173  1.00 87.63           N  
ATOM   1723  OE1 GLN C  66       0.212  -9.626  -7.866  1.00 87.63           O  
ATOM   1724  N   SER C  67       4.234  -6.136 -10.215  1.00 93.17           N  
ATOM   1725  CA  SER C  67       4.282  -4.682 -10.111  1.00 93.17           C  
ATOM   1726  C   SER C  67       3.275  -4.167  -9.088  1.00 93.17           C  
ATOM   1727  CB  SER C  67       4.013  -4.038 -11.472  1.00 93.17           C  
ATOM   1728  O   SER C  67       2.131  -4.624  -9.051  1.00 93.17           O  
ATOM   1729  OG  SER C  67       4.156  -2.629 -11.399  1.00 93.17           O  
ATOM   1730  N   ASN C  68       3.725  -3.261  -8.229  1.00 96.16           N  
ATOM   1731  CA  ASN C  68       2.862  -2.663  -7.217  1.00 96.16           C  
ATOM   1732  C   ASN C  68       2.716  -1.158  -7.423  1.00 96.16           C  
ATOM   1733  CB  ASN C  68       3.396  -2.957  -5.814  1.00 96.16           C  
ATOM   1734  O   ASN C  68       3.252  -0.366  -6.646  1.00 96.16           O  
ATOM   1735  CG  ASN C  68       2.344  -2.774  -4.738  1.00 96.16           C  
ATOM   1736  ND2 ASN C  68       2.558  -3.399  -3.586  1.00 96.16           N  
ATOM   1737  OD1 ASN C  68       1.346  -2.077  -4.940  1.00 96.16           O  
ATOM   1738  N   GLU C  69       1.987  -0.801  -8.427  1.00 95.82           N  
ATOM   1739  CA  GLU C  69       1.818   0.595  -8.818  1.00 95.82           C  
ATOM   1740  C   GLU C  69       1.136   1.398  -7.715  1.00 95.82           C  
ATOM   1741  CB  GLU C  69       1.013   0.696 -10.117  1.00 95.82           C  
ATOM   1742  O   GLU C  69       1.450   2.573  -7.510  1.00 95.82           O  
ATOM   1743  CG  GLU C  69       1.746   0.161 -11.338  1.00 95.82           C  
ATOM   1744  CD  GLU C  69       2.991   0.961 -11.688  1.00 95.82           C  
ATOM   1745  OE1 GLU C  69       3.957   0.374 -12.226  1.00 95.82           O  
ATOM   1746  OE2 GLU C  69       3.000   2.183 -11.421  1.00 95.82           O  
ATOM   1747  N   ARG C  70       0.194   0.762  -7.069  1.00 97.65           N  
ATOM   1748  CA  ARG C  70      -0.501   1.433  -5.976  1.00 97.65           C  
ATOM   1749  C   ARG C  70       0.483   1.907  -4.911  1.00 97.65           C  
ATOM   1750  CB  ARG C  70      -1.543   0.504  -5.349  1.00 97.65           C  
ATOM   1751  O   ARG C  70       0.403   3.047  -4.448  1.00 97.65           O  
ATOM   1752  CG  ARG C  70      -2.267   1.107  -4.156  1.00 97.65           C  
ATOM   1753  CD  ARG C  70      -3.402   0.213  -3.675  1.00 97.65           C  
ATOM   1754  NE  ARG C  70      -4.470   0.117  -4.667  1.00 97.65           N  
ATOM   1755  NH1 ARG C  70      -5.390  -1.813  -3.792  1.00 97.65           N  
ATOM   1756  NH2 ARG C  70      -6.316  -0.834  -5.647  1.00 97.65           N  
ATOM   1757  CZ  ARG C  70      -5.389  -0.843  -4.700  1.00 97.65           C  
ATOM   1758  N   LEU C  71       1.355   1.014  -4.567  1.00 98.23           N  
ATOM   1759  CA  LEU C  71       2.352   1.369  -3.563  1.00 98.23           C  
ATOM   1760  C   LEU C  71       3.176   2.570  -4.016  1.00 98.23           C  
ATOM   1761  CB  LEU C  71       3.274   0.180  -3.279  1.00 98.23           C  
ATOM   1762  O   LEU C  71       3.499   3.446  -3.210  1.00 98.23           O  
ATOM   1763  CG  LEU C  71       4.166   0.294  -2.041  1.00 98.23           C  
ATOM   1764  CD1 LEU C  71       3.313   0.457  -0.787  1.00 98.23           C  
ATOM   1765  CD2 LEU C  71       5.074  -0.925  -1.922  1.00 98.23           C  
ATOM   1766  N   GLY C  72       3.588   2.645  -5.288  1.00 98.45           N  
ATOM   1767  CA  GLY C  72       4.287   3.799  -5.832  1.00 98.45           C  
ATOM   1768  C   GLY C  72       3.491   5.086  -5.718  1.00 98.45           C  
ATOM   1769  O   GLY C  72       4.034   6.126  -5.338  1.00 98.45           O  
ATOM   1770  N   ARG C  73       2.198   4.996  -6.025  1.00 98.03           N  
ATOM   1771  CA  ARG C  73       1.342   6.171  -5.907  1.00 98.03           C  
ATOM   1772  C   ARG C  73       1.218   6.614  -4.453  1.00 98.03           C  
ATOM   1773  CB  ARG C  73      -0.045   5.888  -6.488  1.00 98.03           C  
ATOM   1774  O   ARG C  73       1.269   7.810  -4.156  1.00 98.03           O  
ATOM   1775  CG  ARG C  73      -0.055   5.711  -7.998  1.00 98.03           C  
ATOM   1776  CD  ARG C  73      -1.473   5.640  -8.548  1.00 98.03           C  
ATOM   1777  NE  ARG C  73      -2.168   4.439  -8.094  1.00 98.03           N  
ATOM   1778  NH1 ARG C  73      -1.499   3.128  -9.875  1.00 98.03           N  
ATOM   1779  NH2 ARG C  73      -2.831   2.244  -8.231  1.00 98.03           N  
ATOM   1780  CZ  ARG C  73      -2.164   3.273  -8.734  1.00 98.03           C  
ATOM   1781  N   LEU C  74       1.046   5.684  -3.580  1.00 98.72           N  
ATOM   1782  CA  LEU C  74       0.973   6.002  -2.158  1.00 98.72           C  
ATOM   1783  C   LEU C  74       2.244   6.706  -1.693  1.00 98.72           C  
ATOM   1784  CB  LEU C  74       0.750   4.731  -1.334  1.00 98.72           C  
ATOM   1785  O   LEU C  74       2.178   7.691  -0.955  1.00 98.72           O  
ATOM   1786  CG  LEU C  74      -0.669   4.160  -1.341  1.00 98.72           C  
ATOM   1787  CD1 LEU C  74      -0.667   2.730  -0.811  1.00 98.72           C  
ATOM   1788  CD2 LEU C  74      -1.604   5.039  -0.518  1.00 98.72           C  
ATOM   1789  N   ALA C  75       3.390   6.212  -2.117  1.00 98.77           N  
ATOM   1790  CA  ALA C  75       4.668   6.824  -1.764  1.00 98.77           C  
ATOM   1791  C   ALA C  75       4.743   8.265  -2.260  1.00 98.77           C  
ATOM   1792  CB  ALA C  75       5.825   6.008  -2.335  1.00 98.77           C  
ATOM   1793  O   ALA C  75       5.167   9.160  -1.526  1.00 98.77           O  
ATOM   1794  N   SER C  76       4.336   8.484  -3.430  1.00 98.19           N  
ATOM   1795  CA  SER C  76       4.356   9.824  -4.008  1.00 98.19           C  
ATOM   1796  C   SER C  76       3.452  10.775  -3.231  1.00 98.19           C  
ATOM   1797  CB  SER C  76       3.924   9.782  -5.474  1.00 98.19           C  
ATOM   1798  O   SER C  76       3.856  11.891  -2.898  1.00 98.19           O  
ATOM   1799  OG  SER C  76       3.909  11.084  -6.032  1.00 98.19           O  
ATOM   1800  N   ILE C  77       2.261  10.345  -2.894  1.00 98.08           N  
ATOM   1801  CA  ILE C  77       1.312  11.154  -2.138  1.00 98.08           C  
ATOM   1802  C   ILE C  77       1.887  11.472  -0.760  1.00 98.08           C  
ATOM   1803  CB  ILE C  77      -0.053  10.442  -1.998  1.00 98.08           C  
ATOM   1804  O   ILE C  77       1.859  12.623  -0.318  1.00 98.08           O  
ATOM   1805  CG1 ILE C  77      -0.730  10.313  -3.367  1.00 98.08           C  
ATOM   1806  CG2 ILE C  77      -0.953  11.190  -1.010  1.00 98.08           C  
ATOM   1807  CD1 ILE C  77      -1.897   9.335  -3.390  1.00 98.08           C  
ATOM   1808  N   ALA C  78       2.410  10.475  -0.149  1.00 97.82           N  
ATOM   1809  CA  ALA C  78       2.942  10.633   1.202  1.00 97.82           C  
ATOM   1810  C   ALA C  78       4.112  11.613   1.219  1.00 97.82           C  
ATOM   1811  CB  ALA C  78       3.376   9.282   1.765  1.00 97.82           C  
ATOM   1812  O   ALA C  78       4.266  12.389   2.165  1.00 97.82           O  
ATOM   1813  N   ARG C  79       4.927  11.551   0.274  1.00 96.99           N  
ATOM   1814  CA  ARG C  79       6.050  12.478   0.182  1.00 96.99           C  
ATOM   1815  C   ARG C  79       5.566  13.924   0.155  1.00 96.99           C  
ATOM   1816  CB  ARG C  79       6.890  12.184  -1.063  1.00 96.99           C  
ATOM   1817  O   ARG C  79       6.110  14.779   0.858  1.00 96.99           O  
ATOM   1818  CG  ARG C  79       8.258  12.847  -1.055  1.00 96.99           C  
ATOM   1819  CD  ARG C  79       9.144  12.327  -2.178  1.00 96.99           C  
ATOM   1820  NE  ARG C  79       8.720  12.836  -3.479  1.00 96.99           N  
ATOM   1821  NH1 ARG C  79       9.469  11.005  -4.671  1.00 96.99           N  
ATOM   1822  NH2 ARG C  79       8.460  12.752  -5.759  1.00 96.99           N  
ATOM   1823  CZ  ARG C  79       8.884  12.197  -4.634  1.00 96.99           C  
ATOM   1824  N   GLN C  80       4.588  14.171  -0.624  1.00 96.31           N  
ATOM   1825  CA  GLN C  80       4.021  15.512  -0.715  1.00 96.31           C  
ATOM   1826  C   GLN C  80       3.348  15.915   0.594  1.00 96.31           C  
ATOM   1827  CB  GLN C  80       3.020  15.596  -1.868  1.00 96.31           C  
ATOM   1828  O   GLN C  80       3.503  17.048   1.055  1.00 96.31           O  
ATOM   1829  CG  GLN C  80       3.655  15.453  -3.245  1.00 96.31           C  
ATOM   1830  CD  GLN C  80       2.634  15.472  -4.367  1.00 96.31           C  
ATOM   1831  NE2 GLN C  80       2.584  16.575  -5.106  1.00 96.31           N  
ATOM   1832  OE1 GLN C  80       1.896  14.502  -4.569  1.00 96.31           O  
ATOM   1833  N   LEU C  81       2.626  15.000   1.124  1.00 95.02           N  
ATOM   1834  CA  LEU C  81       1.920  15.256   2.374  1.00 95.02           C  
ATOM   1835  C   LEU C  81       2.899  15.615   3.487  1.00 95.02           C  
ATOM   1836  CB  LEU C  81       1.092  14.034   2.782  1.00 95.02           C  
ATOM   1837  O   LEU C  81       2.665  16.559   4.245  1.00 95.02           O  
ATOM   1838  CG  LEU C  81       0.049  14.257   3.877  1.00 95.02           C  
ATOM   1839  CD1 LEU C  81      -0.929  15.353   3.463  1.00 95.02           C  
ATOM   1840  CD2 LEU C  81      -0.693  12.960   4.183  1.00 95.02           C  
ATOM   1841  N   ARG C  82       3.906  14.874   3.568  1.00 94.24           N  
ATOM   1842  CA  ARG C  82       4.907  15.113   4.603  1.00 94.24           C  
ATOM   1843  C   ARG C  82       5.484  16.520   4.491  1.00 94.24           C  
ATOM   1844  CB  ARG C  82       6.030  14.077   4.514  1.00 94.24           C  
ATOM   1845  O   ARG C  82       5.642  17.214   5.498  1.00 94.24           O  
ATOM   1846  CG  ARG C  82       6.936  14.046   5.734  1.00 94.24           C  
ATOM   1847  CD  ARG C  82       7.975  12.937   5.637  1.00 94.24           C  
ATOM   1848  NE  ARG C  82       9.024  13.091   6.641  1.00 94.24           N  
ATOM   1849  NH1 ARG C  82      10.687  13.611   5.124  1.00 94.24           N  
ATOM   1850  NH2 ARG C  82      11.160  13.522   7.365  1.00 94.24           N  
ATOM   1851  CZ  ARG C  82      10.288  13.408   6.374  1.00 94.24           C  
ATOM   1852  N   SER C  83       5.833  16.966   3.360  1.00 91.51           N  
ATOM   1853  CA  SER C  83       6.391  18.295   3.135  1.00 91.51           C  
ATOM   1854  C   SER C  83       5.421  19.385   3.578  1.00 91.51           C  
ATOM   1855  CB  SER C  83       6.746  18.486   1.660  1.00 91.51           C  
ATOM   1856  O   SER C  83       5.834  20.397   4.148  1.00 91.51           O  
ATOM   1857  OG  SER C  83       7.211  19.803   1.421  1.00 91.51           O  
ATOM   1858  N   GLN C  84       4.179  19.145   3.483  1.00 88.88           N  
ATOM   1859  CA  GLN C  84       3.163  20.149   3.782  1.00 88.88           C  
ATOM   1860  C   GLN C  84       2.790  20.130   5.262  1.00 88.88           C  
ATOM   1861  CB  GLN C  84       1.917  19.925   2.924  1.00 88.88           C  
ATOM   1862  O   GLN C  84       2.568  21.182   5.865  1.00 88.88           O  
ATOM   1863  CG  GLN C  84       2.119  20.251   1.450  1.00 88.88           C  
ATOM   1864  CD  GLN C  84       0.842  20.123   0.640  1.00 88.88           C  
ATOM   1865  NE2 GLN C  84       0.870  20.615  -0.593  1.00 88.88           N  
ATOM   1866  OE1 GLN C  84      -0.161  19.584   1.119  1.00 88.88           O  
ATOM   1867  N   VAL C  85       2.734  18.986   5.808  1.00 86.37           N  
ATOM   1868  CA  VAL C  85       2.257  18.838   7.178  1.00 86.37           C  
ATOM   1869  C   VAL C  85       3.374  19.193   8.157  1.00 86.37           C  
ATOM   1870  CB  VAL C  85       1.745  17.406   7.450  1.00 86.37           C  
ATOM   1871  O   VAL C  85       3.130  19.831   9.183  1.00 86.37           O  
ATOM   1872  CG1 VAL C  85       1.538  17.181   8.947  1.00 86.37           C  
ATOM   1873  CG2 VAL C  85       0.449  17.148   6.683  1.00 86.37           C  
ATOM   1874  N   LEU C  86       4.544  18.810   7.905  1.00 82.51           N  
ATOM   1875  CA  LEU C  86       5.627  19.036   8.857  1.00 82.51           C  
ATOM   1876  C   LEU C  86       6.269  20.401   8.636  1.00 82.51           C  
ATOM   1877  CB  LEU C  86       6.685  17.936   8.736  1.00 82.51           C  
ATOM   1878  O   LEU C  86       6.963  20.915   9.516  1.00 82.51           O  
ATOM   1879  CG  LEU C  86       6.241  16.523   9.118  1.00 82.51           C  
ATOM   1880  CD1 LEU C  86       7.402  15.544   8.970  1.00 82.51           C  
ATOM   1881  CD2 LEU C  86       5.693  16.500  10.541  1.00 82.51           C  
ATOM   1882  N   GLN C  87       6.230  20.992   7.569  1.00 75.20           N  
ATOM   1883  CA  GLN C  87       6.655  22.377   7.396  1.00 75.20           C  
ATOM   1884  C   GLN C  87       5.748  23.331   8.168  1.00 75.20           C  
ATOM   1885  CB  GLN C  87       6.672  22.754   5.914  1.00 75.20           C  
ATOM   1886  O   GLN C  87       6.211  24.344   8.698  1.00 75.20           O  
ATOM   1887  CG  GLN C  87       7.800  22.101   5.126  1.00 75.20           C  
ATOM   1888  CD  GLN C  87       7.775  22.466   3.654  1.00 75.20           C  
ATOM   1889  NE2 GLN C  87       8.707  21.907   2.889  1.00 75.20           N  
ATOM   1890  OE1 GLN C  87       6.925  23.242   3.207  1.00 75.20           O  
ATOM   1891  N   SER C  88       4.474  23.035   8.301  1.00 63.41           N  
ATOM   1892  CA  SER C  88       3.523  23.877   9.020  1.00 63.41           C  
ATOM   1893  C   SER C  88       3.752  23.807  10.526  1.00 63.41           C  
ATOM   1894  CB  SER C  88       2.087  23.464   8.695  1.00 63.41           C  
ATOM   1895  O   SER C  88       3.500  24.777  11.244  1.00 63.41           O  
ATOM   1896  OG  SER C  88       1.990  22.058   8.545  1.00 63.41           O  
ATOM   1897  N   GLU C  89       4.250  22.707  11.019  1.00 60.74           N  
ATOM   1898  CA  GLU C  89       4.522  22.550  12.444  1.00 60.74           C  
ATOM   1899  C   GLU C  89       5.774  23.319  12.856  1.00 60.74           C  
ATOM   1900  CB  GLU C  89       4.671  21.069  12.804  1.00 60.74           C  
ATOM   1901  O   GLU C  89       5.861  23.818  13.979  1.00 60.74           O  
ATOM   1902  CG  GLU C  89       3.378  20.276  12.693  1.00 60.74           C  
ATOM   1903  CD  GLU C  89       2.775  19.919  14.042  1.00 60.74           C  
ATOM   1904  OE1 GLU C  89       1.534  19.993  14.192  1.00 60.74           O  
ATOM   1905  OE2 GLU C  89       3.550  19.563  14.958  1.00 60.74           O  
ATOM   1906  N   ASP C  90       6.737  23.349  11.977  1.00 56.96           N  
ATOM   1907  CA  ASP C  90       7.942  24.129  12.247  1.00 56.96           C  
ATOM   1908  C   ASP C  90       7.647  25.627  12.206  1.00 56.96           C  
ATOM   1909  CB  ASP C  90       9.042  23.782  11.242  1.00 56.96           C  
ATOM   1910  O   ASP C  90       8.243  26.402  12.956  1.00 56.96           O  
ATOM   1911  CG  ASP C  90       9.671  22.423  11.497  1.00 56.96           C  
ATOM   1912  OD1 ASP C  90       9.508  21.874  12.608  1.00 56.96           O  
ATOM   1913  OD2 ASP C  90      10.337  21.898  10.579  1.00 56.96           O  
ATOM   1914  N   GLU C  91       6.795  26.025  11.372  1.00 54.93           N  
ATOM   1915  CA  GLU C  91       6.441  27.439  11.277  1.00 54.93           C  
ATOM   1916  C   GLU C  91       5.537  27.859  12.432  1.00 54.93           C  
ATOM   1917  CB  GLU C  91       5.758  27.734   9.940  1.00 54.93           C  
ATOM   1918  O   GLU C  91       5.601  29.001  12.894  1.00 54.93           O  
ATOM   1919  CG  GLU C  91       6.715  27.781   8.757  1.00 54.93           C  
ATOM   1920  CD  GLU C  91       6.006  27.827   7.413  1.00 54.93           C  
ATOM   1921  OE1 GLU C  91       6.692  27.849   6.366  1.00 54.93           O  
ATOM   1922  OE2 GLU C  91       4.755  27.842   7.407  1.00 54.93           O  
ATOM   1923  N   GLN C  92       4.704  27.036  13.037  1.00 51.89           N  
ATOM   1924  CA  GLN C  92       3.834  27.358  14.163  1.00 51.89           C  
ATOM   1925  C   GLN C  92       4.599  27.303  15.482  1.00 51.89           C  
ATOM   1926  CB  GLN C  92       2.639  26.405  14.209  1.00 51.89           C  
ATOM   1927  O   GLN C  92       4.268  28.021  16.428  1.00 51.89           O  
ATOM   1928  CG  GLN C  92       1.730  26.499  12.991  1.00 51.89           C  
ATOM   1929  CD  GLN C  92       0.283  26.172  13.312  1.00 51.89           C  
ATOM   1930  NE2 GLN C  92      -0.008  24.888  13.493  1.00 51.89           N  
ATOM   1931  OE1 GLN C  92      -0.565  27.066  13.397  1.00 51.89           O  
ATOM   1932  N   GLY C  93       5.592  26.495  15.635  1.00 46.62           N  
ATOM   1933  CA  GLY C  93       6.433  26.411  16.818  1.00 46.62           C  
ATOM   1934  C   GLY C  93       7.485  27.501  16.881  1.00 46.62           C  
ATOM   1935  O   GLY C  93       8.016  27.798  17.954  1.00 46.62           O  
ATOM   1936  N   SER C  94       8.030  27.916  15.753  1.00 43.98           N  
ATOM   1937  CA  SER C  94       9.088  28.922  15.752  1.00 43.98           C  
ATOM   1938  C   SER C  94       8.558  30.281  16.198  1.00 43.98           C  
ATOM   1939  CB  SER C  94       9.713  29.041  14.362  1.00 43.98           C  
ATOM   1940  O   SER C  94       9.330  31.227  16.372  1.00 43.98           O  
ATOM   1941  OG  SER C  94      10.640  27.993  14.136  1.00 43.98           O  
ATOM   1942  N   TYR C  95       7.241  30.543  16.297  1.00 41.52           N  
ATOM   1943  CA  TYR C  95       6.944  31.900  16.743  1.00 41.52           C  
ATOM   1944  C   TYR C  95       7.321  32.088  18.207  1.00 41.52           C  
ATOM   1945  CB  TYR C  95       5.460  32.219  16.541  1.00 41.52           C  
ATOM   1946  O   TYR C  95       7.310  33.210  18.718  1.00 41.52           O  
ATOM   1947  CG  TYR C  95       5.178  33.043  15.307  1.00 41.52           C  
ATOM   1948  CD1 TYR C  95       5.179  34.435  15.361  1.00 41.52           C  
ATOM   1949  CD2 TYR C  95       4.910  32.431  14.088  1.00 41.52           C  
ATOM   1950  CE1 TYR C  95       4.919  35.198  14.227  1.00 41.52           C  
ATOM   1951  CE2 TYR C  95       4.648  33.185  12.948  1.00 41.52           C  
ATOM   1952  OH  TYR C  95       4.396  35.316  11.902  1.00 41.52           O  
ATOM   1953  CZ  TYR C  95       4.655  34.565  13.027  1.00 41.52           C  
ATOM   1954  N   GLY C  96       7.090  31.080  19.160  1.00 38.18           N  
ATOM   1955  CA  GLY C  96       7.323  31.446  20.548  1.00 38.18           C  
ATOM   1956  C   GLY C  96       8.795  31.550  20.899  1.00 38.18           C  
ATOM   1957  O   GLY C  96       9.146  31.948  22.012  1.00 38.18           O  
ATOM   1958  N   ARG C  97       9.678  30.751  20.442  1.00 33.36           N  
ATOM   1959  CA  ARG C  97      11.000  30.783  21.058  1.00 33.36           C  
ATOM   1960  C   ARG C  97      11.777  32.021  20.622  1.00 33.36           C  
ATOM   1961  CB  ARG C  97      11.788  29.520  20.707  1.00 33.36           C  
ATOM   1962  O   ARG C  97      11.776  32.377  19.442  1.00 33.36           O  
ATOM   1963  CG  ARG C  97      11.665  28.410  21.739  1.00 33.36           C  
ATOM   1964  CD  ARG C  97      12.649  27.280  21.472  1.00 33.36           C  
ATOM   1965  NE  ARG C  97      12.064  26.245  20.624  1.00 33.36           N  
ATOM   1966  NH1 ARG C  97      13.726  24.691  21.018  1.00 33.36           N  
ATOM   1967  NH2 ARG C  97      11.974  24.175  19.634  1.00 33.36           N  
ATOM   1968  CZ  ARG C  97      12.589  25.039  20.427  1.00 33.36           C  
ATOM   1969  N   MET C  98      11.879  32.953  21.612  1.00 33.24           N  
ATOM   1970  CA  MET C  98      12.692  34.166  21.621  1.00 33.24           C  
ATOM   1971  C   MET C  98      14.083  33.892  21.061  1.00 33.24           C  
ATOM   1972  CB  MET C  98      12.800  34.732  23.038  1.00 33.24           C  
ATOM   1973  O   MET C  98      14.720  32.902  21.425  1.00 33.24           O  
ATOM   1974  CG  MET C  98      12.231  36.134  23.183  1.00 33.24           C  
ATOM   1975  SD  MET C  98      12.195  36.700  24.928  1.00 33.24           S  
ATOM   1976  CE  MET C  98      13.842  37.452  25.055  1.00 33.24           C  
ATOM   1977  N   PRO C  99      14.501  34.411  19.918  1.00 34.58           N  
ATOM   1978  CA  PRO C  99      15.866  34.312  19.393  1.00 34.58           C  
ATOM   1979  C   PRO C  99      16.925  34.661  20.436  1.00 34.58           C  
ATOM   1980  CB  PRO C  99      15.876  35.324  18.245  1.00 34.58           C  
ATOM   1981  O   PRO C  99      16.803  35.673  21.131  1.00 34.58           O  
ATOM   1982  CG  PRO C  99      14.696  36.205  18.501  1.00 34.58           C  
ATOM   1983  CD  PRO C  99      13.873  35.593  19.598  1.00 34.58           C  
ATOM   1984  N   THR C 100      17.296  33.771  21.267  1.00 29.80           N  
ATOM   1985  CA  THR C 100      18.426  34.013  22.157  1.00 29.80           C  
ATOM   1986  C   THR C 100      19.544  34.751  21.424  1.00 29.80           C  
ATOM   1987  CB  THR C 100      18.972  32.696  22.738  1.00 29.80           C  
ATOM   1988  O   THR C 100      19.595  34.745  20.193  1.00 29.80           O  
ATOM   1989  CG2 THR C 100      17.995  32.090  23.740  1.00 29.80           C  
ATOM   1990  OG1 THR C 100      19.186  31.763  21.672  1.00 29.80           O  
ATOM   1991  N   THR C 101      20.284  35.613  22.224  1.00 28.09           N  
ATOM   1992  CA  THR C 101      21.349  36.600  22.088  1.00 28.09           C  
ATOM   1993  C   THR C 101      22.592  35.973  21.463  1.00 28.09           C  
ATOM   1994  CB  THR C 101      21.713  37.220  23.450  1.00 28.09           C  
ATOM   1995  O   THR C 101      23.176  35.045  22.027  1.00 28.09           O  
ATOM   1996  CG2 THR C 101      21.945  38.722  23.327  1.00 28.09           C  
ATOM   1997  OG1 THR C 101      20.644  36.987  24.376  1.00 28.09           O  
ATOM   1998  N   ALA C 102      22.544  35.526  20.247  1.00 29.89           N  
ATOM   1999  CA  ALA C 102      23.773  34.983  19.673  1.00 29.89           C  
ATOM   2000  C   ALA C 102      24.934  35.960  19.840  1.00 29.89           C  
ATOM   2001  CB  ALA C 102      23.570  34.651  18.197  1.00 29.89           C  
ATOM   2002  O   ALA C 102      24.811  37.142  19.513  1.00 29.89           O  
ATOM   2003  N   LYS C 103      25.614  35.741  20.938  1.00 26.16           N  
ATOM   2004  CA  LYS C 103      26.848  36.415  21.331  1.00 26.16           C  
ATOM   2005  C   LYS C 103      27.857  36.426  20.186  1.00 26.16           C  
ATOM   2006  CB  LYS C 103      27.459  35.744  22.562  1.00 26.16           C  
ATOM   2007  O   LYS C 103      28.048  35.413  19.511  1.00 26.16           O  
ATOM   2008  CG  LYS C 103      26.710  36.026  23.856  1.00 26.16           C  
ATOM   2009  CD  LYS C 103      27.433  35.436  25.060  1.00 26.16           C  
ATOM   2010  CE  LYS C 103      26.681  35.711  26.355  1.00 26.16           C  
ATOM   2011  NZ  LYS C 103      27.401  35.160  27.542  1.00 26.16           N  
ATOM   2012  N   ALA C 104      28.044  37.593  19.590  1.00 31.53           N  
ATOM   2013  CA  ALA C 104      28.895  37.976  18.466  1.00 31.53           C  
ATOM   2014  C   ALA C 104      30.358  37.649  18.749  1.00 31.53           C  
ATOM   2015  CB  ALA C 104      28.734  39.463  18.160  1.00 31.53           C  
ATOM   2016  O   ALA C 104      31.258  38.198  18.109  1.00 31.53           O  
ATOM   2017  N   LEU C 105      30.621  36.453  19.320  1.00 26.03           N  
ATOM   2018  CA  LEU C 105      32.037  36.340  19.650  1.00 26.03           C  
ATOM   2019  C   LEU C 105      32.902  36.537  18.409  1.00 26.03           C  
ATOM   2020  CB  LEU C 105      32.334  34.977  20.282  1.00 26.03           C  
ATOM   2021  O   LEU C 105      32.558  36.059  17.326  1.00 26.03           O  
ATOM   2022  CG  LEU C 105      31.631  34.677  21.606  1.00 26.03           C  
ATOM   2023  CD1 LEU C 105      31.957  33.261  22.070  1.00 26.03           C  
ATOM   2024  CD2 LEU C 105      32.029  35.697  22.667  1.00 26.03           C  
ATOM   2025  N   SER C 106      33.616  37.675  18.370  1.00 31.44           N  
ATOM   2026  CA  SER C 106      34.486  38.338  17.404  1.00 31.44           C  
ATOM   2027  C   SER C 106      35.734  37.507  17.122  1.00 31.44           C  
ATOM   2028  CB  SER C 106      34.891  39.724  17.910  1.00 31.44           C  
ATOM   2029  O   SER C 106      36.677  37.989  16.491  1.00 31.44           O  
ATOM   2030  OG  SER C 106      34.340  39.971  19.192  1.00 31.44           O  
ATOM   2031  N   ASP C 107      35.782  36.304  17.613  1.00 26.00           N  
ATOM   2032  CA  ASP C 107      37.195  35.940  17.631  1.00 26.00           C  
ATOM   2033  C   ASP C 107      37.779  35.933  16.220  1.00 26.00           C  
ATOM   2034  CB  ASP C 107      37.389  34.571  18.287  1.00 26.00           C  
ATOM   2035  O   ASP C 107      37.107  35.535  15.267  1.00 26.00           O  
ATOM   2036  CG  ASP C 107      38.023  34.658  19.664  1.00 26.00           C  
ATOM   2037  OD1 ASP C 107      38.950  35.474  19.859  1.00 26.00           O  
ATOM   2038  OD2 ASP C 107      37.593  33.903  20.563  1.00 26.00           O  
ATOM   2039  N   ASP C 108      38.893  36.642  15.994  1.00 27.16           N  
ATOM   2040  CA  ASP C 108      39.743  37.073  14.889  1.00 27.16           C  
ATOM   2041  C   ASP C 108      40.428  35.880  14.225  1.00 27.16           C  
ATOM   2042  CB  ASP C 108      40.791  38.076  15.377  1.00 27.16           C  
ATOM   2043  O   ASP C 108      41.402  36.047  13.488  1.00 27.16           O  
ATOM   2044  CG  ASP C 108      40.253  39.492  15.480  1.00 27.16           C  
ATOM   2045  OD1 ASP C 108      39.519  39.934  14.569  1.00 27.16           O  
ATOM   2046  OD2 ASP C 108      40.567  40.173  16.480  1.00 27.16           O  
ATOM   2047  N   GLU C 109      40.073  34.681  14.575  1.00 27.36           N  
ATOM   2048  CA  GLU C 109      41.261  33.858  14.369  1.00 27.36           C  
ATOM   2049  C   GLU C 109      41.675  33.845  12.900  1.00 27.36           C  
ATOM   2050  CB  GLU C 109      41.018  32.429  14.859  1.00 27.36           C  
ATOM   2051  O   GLU C 109      40.869  34.157  12.020  1.00 27.36           O  
ATOM   2052  CG  GLU C 109      42.251  31.540  14.801  1.00 27.36           C  
ATOM   2053  CD  GLU C 109      43.113  31.627  16.051  1.00 27.36           C  
ATOM   2054  OE1 GLU C 109      44.269  31.147  16.026  1.00 27.36           O  
ATOM   2055  OE2 GLU C 109      42.628  32.179  17.064  1.00 27.36           O  
ATOM   2056  N   GLN C 110      42.632  32.942  12.546  1.00 24.37           N  
ATOM   2057  CA  GLN C 110      43.788  32.627  11.713  1.00 24.37           C  
ATOM   2058  C   GLN C 110      43.359  32.234  10.303  1.00 24.37           C  
ATOM   2059  CB  GLN C 110      44.614  31.504  12.342  1.00 24.37           C  
ATOM   2060  O   GLN C 110      42.165  32.101  10.026  1.00 24.37           O  
ATOM   2061  CG  GLN C 110      44.222  31.183  13.778  1.00 24.37           C  
ATOM   2062  CD  GLN C 110      45.226  30.283  14.474  1.00 24.37           C  
ATOM   2063  NE2 GLN C 110      44.912  28.995  14.555  1.00 24.37           N  
ATOM   2064  OE1 GLN C 110      46.277  30.742  14.933  1.00 24.37           O  
ATOM   2065  N   GLY C 111      43.914  31.125   9.692  1.00 23.74           N  
ATOM   2066  CA  GLY C 111      44.768  30.892   8.538  1.00 23.74           C  
ATOM   2067  C   GLY C 111      44.006  30.409   7.319  1.00 23.74           C  
ATOM   2068  O   GLY C 111      44.197  30.926   6.216  1.00 23.74           O  
ATOM   2069  N   GLY C 112      43.549  29.133   7.394  1.00 24.71           N  
ATOM   2070  CA  GLY C 112      43.941  28.211   6.340  1.00 24.71           C  
ATOM   2071  C   GLY C 112      43.159  28.407   5.055  1.00 24.71           C  
ATOM   2072  O   GLY C 112      42.136  29.094   5.043  1.00 24.71           O  
ATOM   2073  N   SER C 113      43.686  27.804   3.945  1.00 24.98           N  
ATOM   2074  CA  SER C 113      43.821  27.992   2.504  1.00 24.98           C  
ATOM   2075  C   SER C 113      42.587  27.486   1.763  1.00 24.98           C  
ATOM   2076  CB  SER C 113      45.068  27.277   1.984  1.00 24.98           C  
ATOM   2077  O   SER C 113      42.320  27.904   0.634  1.00 24.98           O  
ATOM   2078  OG  SER C 113      45.143  27.361   0.571  1.00 24.98           O  
ATOM   2079  N   ALA C 114      41.810  26.526   2.350  1.00 22.88           N  
ATOM   2080  CA  ALA C 114      41.565  25.488   1.351  1.00 22.88           C  
ATOM   2081  C   ALA C 114      40.581  25.971   0.289  1.00 22.88           C  
ATOM   2082  CB  ALA C 114      41.042  24.219   2.019  1.00 22.88           C  
ATOM   2083  O   ALA C 114      39.543  26.552   0.614  1.00 22.88           O  
ATOM   2084  N   PHE C 115      40.925  26.143  -0.968  1.00 21.49           N  
ATOM   2085  CA  PHE C 115      40.369  26.680  -2.205  1.00 21.49           C  
ATOM   2086  C   PHE C 115      39.179  25.849  -2.669  1.00 21.49           C  
ATOM   2087  CB  PHE C 115      41.438  26.723  -3.301  1.00 21.49           C  
ATOM   2088  O   PHE C 115      38.461  26.244  -3.590  1.00 21.49           O  
ATOM   2089  CG  PHE C 115      41.056  27.564  -4.489  1.00 21.49           C  
ATOM   2090  CD1 PHE C 115      40.537  26.977  -5.637  1.00 21.49           C  
ATOM   2091  CD2 PHE C 115      41.216  28.944  -4.457  1.00 21.49           C  
ATOM   2092  CE1 PHE C 115      40.183  27.754  -6.737  1.00 21.49           C  
ATOM   2093  CE2 PHE C 115      40.863  29.726  -5.553  1.00 21.49           C  
ATOM   2094  CZ  PHE C 115      40.348  29.129  -6.693  1.00 21.49           C  
ATOM   2095  N   VAL C 116      38.715  24.827  -1.907  1.00 19.72           N  
ATOM   2096  CA  VAL C 116      38.238  23.846  -2.876  1.00 19.72           C  
ATOM   2097  C   VAL C 116      36.943  24.339  -3.518  1.00 19.72           C  
ATOM   2098  CB  VAL C 116      38.017  22.464  -2.222  1.00 19.72           C  
ATOM   2099  O   VAL C 116      35.971  24.634  -2.819  1.00 19.72           O  
ATOM   2100  CG1 VAL C 116      37.431  21.477  -3.231  1.00 19.72           C  
ATOM   2101  CG2 VAL C 116      39.327  21.930  -1.647  1.00 19.72           C  
ATOM   2102  N   ALA C 117      36.909  24.918  -4.671  1.00 22.40           N  
ATOM   2103  CA  ALA C 117      35.911  25.624  -5.470  1.00 22.40           C  
ATOM   2104  C   ALA C 117      34.781  24.687  -5.889  1.00 22.40           C  
ATOM   2105  CB  ALA C 117      36.560  26.252  -6.700  1.00 22.40           C  
ATOM   2106  O   ALA C 117      33.718  25.139  -6.318  1.00 22.40           O  
ATOM   2107  N   GLN C 118      34.871  23.352  -5.719  1.00 18.91           N  
ATOM   2108  CA  GLN C 118      34.361  22.724  -6.933  1.00 18.91           C  
ATOM   2109  C   GLN C 118      32.838  22.805  -6.996  1.00 18.91           C  
ATOM   2110  CB  GLN C 118      34.812  21.265  -7.015  1.00 18.91           C  
ATOM   2111  O   GLN C 118      32.156  22.540  -6.004  1.00 18.91           O  
ATOM   2112  CG  GLN C 118      36.324  21.091  -7.059  1.00 18.91           C  
ATOM   2113  CD  GLN C 118      36.865  21.005  -8.474  1.00 18.91           C  
ATOM   2114  NE2 GLN C 118      38.083  21.495  -8.674  1.00 18.91           N  
ATOM   2115  OE1 GLN C 118      36.193  20.501  -9.379  1.00 18.91           O  
ATOM   2116  N   SER C 119      32.208  23.575  -7.893  1.00 20.88           N  
ATOM   2117  CA  SER C 119      30.892  24.056  -8.300  1.00 20.88           C  
ATOM   2118  C   SER C 119      29.982  22.902  -8.706  1.00 20.88           C  
ATOM   2119  CB  SER C 119      31.018  25.048  -9.458  1.00 20.88           C  
ATOM   2120  O   SER C 119      30.267  22.189  -9.671  1.00 20.88           O  
ATOM   2121  OG  SER C 119      31.586  24.423 -10.596  1.00 20.88           O  
ATOM   2122  N   HIS C 120      29.637  22.032  -7.736  1.00 21.58           N  
ATOM   2123  CA  HIS C 120      28.988  20.816  -8.212  1.00 21.58           C  
ATOM   2124  C   HIS C 120      27.672  21.131  -8.915  1.00 21.58           C  
ATOM   2125  CB  HIS C 120      28.745  19.849  -7.051  1.00 21.58           C  
ATOM   2126  O   HIS C 120      26.838  21.864  -8.379  1.00 21.58           O  
ATOM   2127  CG  HIS C 120      30.001  19.380  -6.388  1.00 21.58           C  
ATOM   2128  CD2 HIS C 120      30.344  19.314  -5.080  1.00 21.58           C  
ATOM   2129  ND1 HIS C 120      31.085  18.908  -7.096  1.00 21.58           N  
ATOM   2130  CE1 HIS C 120      32.043  18.570  -6.249  1.00 21.58           C  
ATOM   2131  NE2 HIS C 120      31.618  18.807  -5.019  1.00 21.58           N  
ATOM   2132  N   GLY C 121      27.602  21.176 -10.236  1.00 19.59           N  
ATOM   2133  CA  GLY C 121      26.632  21.429 -11.290  1.00 19.59           C  
ATOM   2134  C   GLY C 121      25.374  20.593 -11.156  1.00 19.59           C  
ATOM   2135  O   GLY C 121      25.432  19.439 -10.727  1.00 19.59           O  
ATOM   2136  N   ALA C 122      24.250  21.200 -10.758  1.00 22.62           N  
ATOM   2137  CA  ALA C 122      22.874  20.801 -10.473  1.00 22.62           C  
ATOM   2138  C   ALA C 122      22.267  20.044 -11.651  1.00 22.62           C  
ATOM   2139  CB  ALA C 122      22.025  22.024 -10.135  1.00 22.62           C  
ATOM   2140  O   ALA C 122      21.973  20.637 -12.692  1.00 22.62           O  
ATOM   2141  N   ASN C 123      22.850  18.953 -12.056  1.00 21.34           N  
ATOM   2142  CA  ASN C 123      22.443  18.299 -13.295  1.00 21.34           C  
ATOM   2143  C   ASN C 123      20.996  17.820 -13.227  1.00 21.34           C  
ATOM   2144  CB  ASN C 123      23.375  17.129 -13.615  1.00 21.34           C  
ATOM   2145  O   ASN C 123      20.600  17.163 -12.262  1.00 21.34           O  
ATOM   2146  CG  ASN C 123      24.681  17.577 -14.241  1.00 21.34           C  
ATOM   2147  ND2 ASN C 123      25.688  16.712 -14.195  1.00 21.34           N  
ATOM   2148  OD1 ASN C 123      24.785  18.691 -14.761  1.00 21.34           O  
ATOM   2149  N   ARG C 124      20.070  18.625 -13.725  1.00 21.91           N  
ATOM   2150  CA  ARG C 124      18.643  18.489 -13.996  1.00 21.91           C  
ATOM   2151  C   ARG C 124      18.344  17.172 -14.705  1.00 21.91           C  
ATOM   2152  CB  ARG C 124      18.141  19.663 -14.839  1.00 21.91           C  
ATOM   2153  O   ARG C 124      18.685  17.000 -15.877  1.00 21.91           O  
ATOM   2154  CG  ARG C 124      18.086  20.983 -14.086  1.00 21.91           C  
ATOM   2155  CD  ARG C 124      17.168  21.985 -14.771  1.00 21.91           C  
ATOM   2156  NE  ARG C 124      17.126  23.256 -14.053  1.00 21.91           N  
ATOM   2157  NH1 ARG C 124      15.831  24.340 -15.629  1.00 21.91           N  
ATOM   2158  NH2 ARG C 124      16.519  25.449 -13.745  1.00 21.91           N  
ATOM   2159  CZ  ARG C 124      16.492  24.346 -14.477  1.00 21.91           C  
ATOM   2160  N   VAL C 125      18.645  16.077 -14.062  1.00 25.51           N  
ATOM   2161  CA  VAL C 125      18.571  14.801 -14.766  1.00 25.51           C  
ATOM   2162  C   VAL C 125      17.136  14.543 -15.219  1.00 25.51           C  
ATOM   2163  CB  VAL C 125      19.070  13.636 -13.883  1.00 25.51           C  
ATOM   2164  O   VAL C 125      16.209  14.564 -14.406  1.00 25.51           O  
ATOM   2165  CG1 VAL C 125      19.838  12.614 -14.720  1.00 25.51           C  
ATOM   2166  CG2 VAL C 125      19.942  14.164 -12.746  1.00 25.51           C  
ATOM   2167  N   HIS C 126      16.673  15.080 -16.355  1.00 23.05           N  
ATOM   2168  CA  HIS C 126      15.496  14.806 -17.171  1.00 23.05           C  
ATOM   2169  C   HIS C 126      15.275  13.306 -17.334  1.00 23.05           C  
ATOM   2170  CB  HIS C 126      15.628  15.470 -18.543  1.00 23.05           C  
ATOM   2171  O   HIS C 126      16.164  12.591 -17.802  1.00 23.05           O  
ATOM   2172  CG  HIS C 126      15.425  16.951 -18.515  1.00 23.05           C  
ATOM   2173  CD2 HIS C 126      16.307  17.972 -18.629  1.00 23.05           C  
ATOM   2174  ND1 HIS C 126      14.184  17.529 -18.350  1.00 23.05           N  
ATOM   2175  CE1 HIS C 126      14.313  18.845 -18.364  1.00 23.05           C  
ATOM   2176  NE2 HIS C 126      15.591  19.140 -18.532  1.00 23.05           N  
ATOM   2177  N   LEU C 127      14.641  12.716 -16.392  1.00 25.97           N  
ATOM   2178  CA  LEU C 127      14.373  11.285 -16.310  1.00 25.97           C  
ATOM   2179  C   LEU C 127      13.639  10.797 -17.555  1.00 25.97           C  
ATOM   2180  CB  LEU C 127      13.550  10.965 -15.060  1.00 25.97           C  
ATOM   2181  O   LEU C 127      12.501  11.198 -17.806  1.00 25.97           O  
ATOM   2182  CG  LEU C 127      14.250  11.170 -13.716  1.00 25.97           C  
ATOM   2183  CD1 LEU C 127      13.261  10.989 -12.569  1.00 25.97           C  
ATOM   2184  CD2 LEU C 127      15.425  10.207 -13.572  1.00 25.97           C  
ATOM   2185  N   SER C 128      14.292  10.733 -18.738  1.00 28.38           N  
ATOM   2186  CA  SER C 128      13.831  10.370 -20.074  1.00 28.38           C  
ATOM   2187  C   SER C 128      13.180   8.991 -20.079  1.00 28.38           C  
ATOM   2188  CB  SER C 128      14.992  10.398 -21.069  1.00 28.38           C  
ATOM   2189  O   SER C 128      13.349   8.216 -19.134  1.00 28.38           O  
ATOM   2190  OG  SER C 128      15.925   9.371 -20.781  1.00 28.38           O  
ATOM   2191  N   SER C 129      12.185   8.730 -21.002  1.00 33.66           N  
ATOM   2192  CA  SER C 129      11.488   7.551 -21.505  1.00 33.66           C  
ATOM   2193  C   SER C 129      12.433   6.360 -21.626  1.00 33.66           C  
ATOM   2194  CB  SER C 129      10.847   7.844 -22.862  1.00 33.66           C  
ATOM   2195  O   SER C 129      12.040   5.220 -21.368  1.00 33.66           O  
ATOM   2196  OG  SER C 129      10.304   6.664 -23.428  1.00 33.66           O  
ATOM   2197  N   GLU C 130      13.763   6.635 -21.683  1.00 33.53           N  
ATOM   2198  CA  GLU C 130      14.792   5.620 -21.884  1.00 33.53           C  
ATOM   2199  C   GLU C 130      14.999   4.787 -20.622  1.00 33.53           C  
ATOM   2200  CB  GLU C 130      16.112   6.268 -22.308  1.00 33.53           C  
ATOM   2201  O   GLU C 130      15.430   3.634 -20.696  1.00 33.53           O  
ATOM   2202  CG  GLU C 130      16.117   6.768 -23.746  1.00 33.53           C  
ATOM   2203  CD  GLU C 130      16.226   5.649 -24.770  1.00 33.53           C  
ATOM   2204  OE1 GLU C 130      15.344   5.546 -25.652  1.00 33.53           O  
ATOM   2205  OE2 GLU C 130      17.201   4.870 -24.688  1.00 33.53           O  
ATOM   2206  N   ALA C 131      14.651   5.360 -19.465  1.00 36.29           N  
ATOM   2207  CA  ALA C 131      14.844   4.601 -18.232  1.00 36.29           C  
ATOM   2208  C   ALA C 131      13.880   3.421 -18.157  1.00 36.29           C  
ATOM   2209  CB  ALA C 131      14.667   5.508 -17.016  1.00 36.29           C  
ATOM   2210  O   ALA C 131      14.253   2.334 -17.711  1.00 36.29           O  
ATOM   2211  N   GLU C 132      12.657   3.613 -18.610  1.00 36.96           N  
ATOM   2212  CA  GLU C 132      11.717   2.497 -18.615  1.00 36.96           C  
ATOM   2213  C   GLU C 132      12.196   1.375 -19.530  1.00 36.96           C  
ATOM   2214  CB  GLU C 132      10.325   2.968 -19.045  1.00 36.96           C  
ATOM   2215  O   GLU C 132      12.077   0.196 -19.191  1.00 36.96           O  
ATOM   2216  CG  GLU C 132       9.491   3.542 -17.909  1.00 36.96           C  
ATOM   2217  CD  GLU C 132       8.211   2.764 -17.651  1.00 36.96           C  
ATOM   2218  OE1 GLU C 132       7.680   2.827 -16.519  1.00 36.96           O  
ATOM   2219  OE2 GLU C 132       7.737   2.084 -18.588  1.00 36.96           O  
ATOM   2220  N   GLU C 133      12.752   1.830 -20.683  1.00 38.48           N  
ATOM   2221  CA  GLU C 133      13.217   0.817 -21.625  1.00 38.48           C  
ATOM   2222  C   GLU C 133      14.417   0.055 -21.069  1.00 38.48           C  
ATOM   2223  CB  GLU C 133      13.577   1.457 -22.968  1.00 38.48           C  
ATOM   2224  O   GLU C 133      14.519  -1.162 -21.238  1.00 38.48           O  
ATOM   2225  CG  GLU C 133      13.102   0.662 -24.176  1.00 38.48           C  
ATOM   2226  CD  GLU C 133      13.376   1.359 -25.499  1.00 38.48           C  
ATOM   2227  OE1 GLU C 133      13.209   0.724 -26.565  1.00 38.48           O  
ATOM   2228  OE2 GLU C 133      13.761   2.549 -25.469  1.00 38.48           O  
ATOM   2229  N   HIS C 134      15.313   0.841 -20.338  1.00 41.23           N  
ATOM   2230  CA  HIS C 134      16.485   0.183 -19.773  1.00 41.23           C  
ATOM   2231  C   HIS C 134      16.088  -0.829 -18.703  1.00 41.23           C  
ATOM   2232  CB  HIS C 134      17.449   1.216 -19.187  1.00 41.23           C  
ATOM   2233  O   HIS C 134      16.700  -1.893 -18.591  1.00 41.23           O  
ATOM   2234  CG  HIS C 134      18.728   1.346 -19.952  1.00 41.23           C  
ATOM   2235  CD2 HIS C 134      19.134   2.271 -20.853  1.00 41.23           C  
ATOM   2236  ND1 HIS C 134      19.764   0.445 -19.829  1.00 41.23           N  
ATOM   2237  CE1 HIS C 134      20.755   0.813 -20.623  1.00 41.23           C  
ATOM   2238  NE2 HIS C 134      20.399   1.918 -21.255  1.00 41.23           N  
ATOM   2239  N   HIS C 135      14.978  -0.495 -18.077  1.00 46.83           N  
ATOM   2240  CA  HIS C 135      14.509  -1.443 -17.072  1.00 46.83           C  
ATOM   2241  C   HIS C 135      14.035  -2.741 -17.718  1.00 46.83           C  
ATOM   2242  CB  HIS C 135      13.383  -0.828 -16.240  1.00 46.83           C  
ATOM   2243  O   HIS C 135      14.302  -3.829 -17.203  1.00 46.83           O  
ATOM   2244  CG  HIS C 135      13.861  -0.117 -15.015  1.00 46.83           C  
ATOM   2245  CD2 HIS C 135      13.358  -0.072 -13.759  1.00 46.83           C  
ATOM   2246  ND1 HIS C 135      14.993   0.670 -15.005  1.00 46.83           N  
ATOM   2247  CE1 HIS C 135      15.166   1.168 -13.792  1.00 46.83           C  
ATOM   2248  NE2 HIS C 135      14.187   0.733 -13.017  1.00 46.83           N  
ATOM   2249  N   ARG C 136      13.415  -2.539 -18.845  1.00 47.01           N  
ATOM   2250  CA  ARG C 136      12.963  -3.733 -19.552  1.00 47.01           C  
ATOM   2251  C   ARG C 136      14.147  -4.586 -19.998  1.00 47.01           C  
ATOM   2252  CB  ARG C 136      12.108  -3.351 -20.762  1.00 47.01           C  
ATOM   2253  O   ARG C 136      14.114  -5.813 -19.879  1.00 47.01           O  
ATOM   2254  CG  ARG C 136      10.627  -3.205 -20.448  1.00 47.01           C  
ATOM   2255  CD  ARG C 136       9.797  -3.031 -21.712  1.00 47.01           C  
ATOM   2256  NE  ARG C 136       8.394  -2.773 -21.404  1.00 47.01           N  
ATOM   2257  NH1 ARG C 136       7.586  -3.623 -23.395  1.00 47.01           N  
ATOM   2258  NH2 ARG C 136       6.137  -2.782 -21.830  1.00 47.01           N  
ATOM   2259  CZ  ARG C 136       7.376  -3.060 -22.210  1.00 47.01           C  
ATOM   2260  N   GLU C 137      15.168  -3.857 -20.548  1.00 48.39           N  
ATOM   2261  CA  GLU C 137      16.324  -4.595 -21.047  1.00 48.39           C  
ATOM   2262  C   GLU C 137      17.066  -5.293 -19.910  1.00 48.39           C  
ATOM   2263  CB  GLU C 137      17.275  -3.661 -21.800  1.00 48.39           C  
ATOM   2264  O   GLU C 137      17.488  -6.442 -20.051  1.00 48.39           O  
ATOM   2265  CG  GLU C 137      16.855  -3.384 -23.237  1.00 48.39           C  
ATOM   2266  CD  GLU C 137      17.801  -2.445 -23.968  1.00 48.39           C  
ATOM   2267  OE1 GLU C 137      17.591  -2.192 -25.176  1.00 48.39           O  
ATOM   2268  OE2 GLU C 137      18.760  -1.960 -23.328  1.00 48.39           O  
ATOM   2269  N   LYS C 138      17.232  -4.530 -18.815  1.00 49.04           N  
ATOM   2270  CA  LYS C 138      17.919  -5.158 -17.690  1.00 49.04           C  
ATOM   2271  C   LYS C 138      17.093  -6.304 -17.112  1.00 49.04           C  
ATOM   2272  CB  LYS C 138      18.219  -4.127 -16.601  1.00 49.04           C  
ATOM   2273  O   LYS C 138      17.643  -7.332 -16.711  1.00 49.04           O  
ATOM   2274  CG  LYS C 138      19.521  -3.368 -16.810  1.00 49.04           C  
ATOM   2275  CD  LYS C 138      19.873  -2.517 -15.596  1.00 49.04           C  
ATOM   2276  CE  LYS C 138      21.195  -1.786 -15.789  1.00 49.04           C  
ATOM   2277  NZ  LYS C 138      21.555  -0.967 -14.593  1.00 49.04           N  
ATOM   2278  N   LEU C 139      15.786  -6.152 -17.115  1.00 52.06           N  
ATOM   2279  CA  LEU C 139      14.909  -7.248 -16.719  1.00 52.06           C  
ATOM   2280  C   LEU C 139      15.133  -8.470 -17.602  1.00 52.06           C  
ATOM   2281  CB  LEU C 139      13.442  -6.815 -16.790  1.00 52.06           C  
ATOM   2282  O   LEU C 139      15.199  -9.597 -17.105  1.00 52.06           O  
ATOM   2283  CG  LEU C 139      12.555  -7.228 -15.615  1.00 52.06           C  
ATOM   2284  CD1 LEU C 139      12.205  -6.014 -14.762  1.00 52.06           C  
ATOM   2285  CD2 LEU C 139      11.290  -7.918 -16.117  1.00 52.06           C  
ATOM   2286  N   GLN C 140      15.170  -8.219 -18.889  1.00 50.87           N  
ATOM   2287  CA  GLN C 140      15.406  -9.322 -19.814  1.00 50.87           C  
ATOM   2288  C   GLN C 140      16.760  -9.977 -19.555  1.00 50.87           C  
ATOM   2289  CB  GLN C 140      15.326  -8.837 -21.262  1.00 50.87           C  
ATOM   2290  O   GLN C 140      16.882 -11.202 -19.602  1.00 50.87           O  
ATOM   2291  CG  GLN C 140      14.758  -9.869 -22.226  1.00 50.87           C  
ATOM   2292  CD  GLN C 140      13.317  -9.586 -22.608  1.00 50.87           C  
ATOM   2293  NE2 GLN C 140      12.630 -10.600 -23.123  1.00 50.87           N  
ATOM   2294  OE1 GLN C 140      12.826  -8.465 -22.440  1.00 50.87           O  
ATOM   2295  N   GLU C 141      17.763  -9.142 -19.300  1.00 49.50           N  
ATOM   2296  CA  GLU C 141      19.099  -9.675 -19.050  1.00 49.50           C  
ATOM   2297  C   GLU C 141      19.136 -10.491 -17.761  1.00 49.50           C  
ATOM   2298  CB  GLU C 141      20.126  -8.542 -18.986  1.00 49.50           C  
ATOM   2299  O   GLU C 141      19.750 -11.559 -17.714  1.00 49.50           O  
ATOM   2300  CG  GLU C 141      21.119  -8.546 -20.140  1.00 49.50           C  
ATOM   2301  CD  GLU C 141      21.915  -7.256 -20.251  1.00 49.50           C  
ATOM   2302  OE1 GLU C 141      22.615  -7.059 -21.270  1.00 49.50           O  
ATOM   2303  OE2 GLU C 141      21.839  -6.434 -19.310  1.00 49.50           O  
ATOM   2304  N   ILE C 142      18.573  -9.972 -16.777  1.00 51.66           N  
ATOM   2305  CA  ILE C 142      18.514 -10.704 -15.517  1.00 51.66           C  
ATOM   2306  C   ILE C 142      17.653 -11.954 -15.687  1.00 51.66           C  
ATOM   2307  CB  ILE C 142      17.959  -9.822 -14.376  1.00 51.66           C  
ATOM   2308  O   ILE C 142      18.021 -13.036 -15.224  1.00 51.66           O  
ATOM   2309  CG1 ILE C 142      18.944  -8.694 -14.047  1.00 51.66           C  
ATOM   2310  CG2 ILE C 142      17.661 -10.669 -13.135  1.00 51.66           C  
ATOM   2311  CD1 ILE C 142      18.372  -7.622 -13.130  1.00 51.66           C  
ATOM   2312  N   LEU C 143      16.530 -11.773 -16.390  1.00 52.83           N  
ATOM   2313  CA  LEU C 143      15.688 -12.928 -16.683  1.00 52.83           C  
ATOM   2314  C   LEU C 143      16.449 -13.961 -17.506  1.00 52.83           C  
ATOM   2315  CB  LEU C 143      14.423 -12.494 -17.428  1.00 52.83           C  
ATOM   2316  O   LEU C 143      16.308 -15.165 -17.282  1.00 52.83           O  
ATOM   2317  CG  LEU C 143      13.299 -11.907 -16.573  1.00 52.83           C  
ATOM   2318  CD1 LEU C 143      12.161 -11.412 -17.460  1.00 52.83           C  
ATOM   2319  CD2 LEU C 143      12.794 -12.940 -15.572  1.00 52.83           C  
ATOM   2320  N   ASN C 144      17.096 -13.466 -18.519  1.00 49.58           N  
ATOM   2321  CA  ASN C 144      17.903 -14.367 -19.335  1.00 49.58           C  
ATOM   2322  C   ASN C 144      18.966 -15.076 -18.501  1.00 49.58           C  
ATOM   2323  CB  ASN C 144      18.556 -13.605 -20.490  1.00 49.58           C  
ATOM   2324  O   ASN C 144      19.247 -16.256 -18.719  1.00 49.58           O  
ATOM   2325  CG  ASN C 144      17.698 -13.591 -21.740  1.00 49.58           C  
ATOM   2326  ND2 ASN C 144      18.129 -12.842 -22.747  1.00 49.58           N  
ATOM   2327  OD1 ASN C 144      16.655 -14.248 -21.798  1.00 49.58           O  
ATOM   2328  N   LEU C 145      19.587 -14.328 -17.661  1.00 46.36           N  
ATOM   2329  CA  LEU C 145      20.594 -14.932 -16.795  1.00 46.36           C  
ATOM   2330  C   LEU C 145      19.964 -15.966 -15.868  1.00 46.36           C  
ATOM   2331  CB  LEU C 145      21.307 -13.857 -15.971  1.00 46.36           C  
ATOM   2332  O   LEU C 145      20.557 -17.015 -15.607  1.00 46.36           O  
ATOM   2333  CG  LEU C 145      22.781 -13.618 -16.299  1.00 46.36           C  
ATOM   2334  CD1 LEU C 145      23.107 -12.130 -16.221  1.00 46.36           C  
ATOM   2335  CD2 LEU C 145      23.675 -14.416 -15.356  1.00 46.36           C  
ATOM   2336  N   LEU C 146      18.810 -15.612 -15.450  1.00 49.14           N  
ATOM   2337  CA  LEU C 146      18.136 -16.556 -14.565  1.00 49.14           C  
ATOM   2338  C   LEU C 146      17.664 -17.784 -15.337  1.00 49.14           C  
ATOM   2339  CB  LEU C 146      16.946 -15.886 -13.873  1.00 49.14           C  
ATOM   2340  O   LEU C 146      17.563 -18.876 -14.774  1.00 49.14           O  
ATOM   2341  CG  LEU C 146      17.282 -14.839 -12.810  1.00 49.14           C  
ATOM   2342  CD1 LEU C 146      16.006 -14.193 -12.280  1.00 49.14           C  
ATOM   2343  CD2 LEU C 146      18.080 -15.468 -11.673  1.00 49.14           C  
ATOM   2344  N   ARG C 147      17.280 -17.661 -16.589  1.00 45.75           N  
ATOM   2345  CA  ARG C 147      16.875 -18.803 -17.403  1.00 45.75           C  
ATOM   2346  C   ARG C 147      18.053 -19.737 -17.659  1.00 45.75           C  
ATOM   2347  CB  ARG C 147      16.281 -18.332 -18.733  1.00 45.75           C  
ATOM   2348  O   ARG C 147      17.883 -20.957 -17.716  1.00 45.75           O  
ATOM   2349  CG  ARG C 147      14.762 -18.358 -18.772  1.00 45.75           C  
ATOM   2350  CD  ARG C 147      14.225 -17.941 -20.134  1.00 45.75           C  
ATOM   2351  NE  ARG C 147      12.768 -17.852 -20.136  1.00 45.75           N  
ATOM   2352  NH1 ARG C 147      12.623 -16.883 -22.228  1.00 45.75           N  
ATOM   2353  NH2 ARG C 147      10.720 -17.318 -21.027  1.00 45.75           N  
ATOM   2354  CZ  ARG C 147      12.040 -17.351 -21.130  1.00 45.75           C  
ATOM   2355  N   VAL C 148      19.199 -19.153 -17.898  1.00 43.36           N  
ATOM   2356  CA  VAL C 148      20.319 -20.028 -18.229  1.00 43.36           C  
ATOM   2357  C   VAL C 148      20.714 -20.849 -17.004  1.00 43.36           C  
ATOM   2358  CB  VAL C 148      21.533 -19.223 -18.745  1.00 43.36           C  
ATOM   2359  O   VAL C 148      21.110 -22.010 -17.128  1.00 43.36           O  
ATOM   2360  CG1 VAL C 148      22.740 -20.138 -18.949  1.00 43.36           C  
ATOM   2361  CG2 VAL C 148      21.181 -18.501 -20.044  1.00 43.36           C  
ATOM   2362  N   ARG C 149      20.411 -20.295 -15.854  1.00 39.24           N  
ATOM   2363  CA  ARG C 149      20.846 -21.110 -14.724  1.00 39.24           C  
ATOM   2364  C   ARG C 149      19.859 -22.241 -14.454  1.00 39.24           C  
ATOM   2365  CB  ARG C 149      21.011 -20.248 -13.471  1.00 39.24           C  
ATOM   2366  O   ARG C 149      20.166 -23.174 -13.709  1.00 39.24           O  
ATOM   2367  CG  ARG C 149      22.149 -20.690 -12.565  1.00 39.24           C  
ATOM   2368  CD  ARG C 149      22.327 -19.747 -11.383  1.00 39.24           C  
ATOM   2369  NE  ARG C 149      23.468 -20.130 -10.555  1.00 39.24           N  
ATOM   2370  NH1 ARG C 149      22.803 -18.908  -8.711  1.00 39.24           N  
ATOM   2371  NH2 ARG C 149      24.739 -20.133  -8.643  1.00 39.24           N  
ATOM   2372  CZ  ARG C 149      23.667 -19.723  -9.305  1.00 39.24           C  
ATOM   2373  N   ARG C 150      18.696 -22.304 -15.161  1.00 36.07           N  
ATOM   2374  CA  ARG C 150      17.934 -23.544 -15.053  1.00 36.07           C  
ATOM   2375  C   ARG C 150      18.439 -24.586 -16.046  1.00 36.07           C  
ATOM   2376  CB  ARG C 150      16.444 -23.282 -15.281  1.00 36.07           C  
ATOM   2377  O   ARG C 150      18.484 -25.778 -15.734  1.00 36.07           O  
ATOM   2378  CG  ARG C 150      15.535 -24.369 -14.728  1.00 36.07           C  
ATOM   2379  CD  ARG C 150      14.065 -24.041 -14.947  1.00 36.07           C  
ATOM   2380  NE  ARG C 150      13.226 -24.586 -13.884  1.00 36.07           N  
ATOM   2381  NH1 ARG C 150      11.239 -24.318 -15.031  1.00 36.07           N  
ATOM   2382  NH2 ARG C 150      11.238 -25.216 -12.922  1.00 36.07           N  
ATOM   2383  CZ  ARG C 150      11.903 -24.705 -13.948  1.00 36.07           C  
TER    2384      ARG C 150                                                      
ENDMDL                                                                          
END                                                                             
