# Supplementary material for: Structure and activation of the RING E3 ubiquitin ligase TRIM72 on the membrane
Source: Nat Struct Mol Biol. 2023 Sep 28;30(11):1695–706. doi: 10.1038/s41594-023-01111-7 (PMC10643145; doi:10.1038/s41594-023-01111-7)
Supplement: Supplementary file 11 — Statistical source data. [file 41594_2023_1111_MOESM11_ESM.xlsx]

## Sheet: F2c
sfGFP-TRIM72		10 mol% DPPS Liposomes			30 mol% DPPS Liposomes
uM	1st	2nd	3rd	1st	2nd	3rd
0	133	-63	56	2	-102	-65
0.04	54	62	26	1243	1281	1385.5
0.08	91	94	42	3224	3192	3225
0.11	116	88	32	6036	5576	5394
0.15	145	135	38	6014	5955	4913
0.19	158	133	40	6508	6236.5	5079
0.38	224	230	95	8328	8124.5	6851
0.56	265	291	18.5	8111.5	7381.5	7194.5
0.75	261.5	272.5	158	8324.5	8133	8114
1.5	389.5	294	272	8292	7691	7723

## Sheet: F2e
	WT		K2D		R4E		ΔH3
	Mem	Cyto	Mem	Cyto	Mem	Cyto	Mem	Cyto
1st	0.9924	0.0076	0.3877	0.6123	0.3624	0.6376	0.2229	0.7771
2nd	1	0	0.3536	0.6464	0.4123	0.5877	0.3632	0.6368
3rd	1	0	0.3804	0.6196	0.3161	0.6839	0.2684	0.7316
