# Supplementary material for: Structure and activation of the RING E3 ubiquitin ligase TRIM72 on the membrane
Source: Nat Struct Mol Biol. 2023 Sep 28;30(11):1695–706. doi: 10.1038/s41594-023-01111-7 (PMC10643145; doi:10.1038/s41594-023-01111-7)
Supplement: Supplementary file 13 — Source data for analyzing the assembly pattern. [file 41594_2023_1111_MOESM13_ESM.xlsx]

## Sheet: F3c_period
Length_(Å)	Gray_Value
-181.7	106
-180.55	105.003
-179.4	105
-178.25	103.017
-177.1	103
-175.95	99.057
-174.8	99
-173.65	93.119
-172.5	93
-171.35	85.204
-170.2	85
-169.05	76.281
-167.9	76
-166.75	67.332
-165.6	67.107
-164.45	58.641
-163.3	58.408
-162.15	50.944
-161	50.709
-159.85	44.237
-158.7	44.01
-157.55	39.459
-156.4	39.311
-155.25	35.974
-154.1	35.806
-152.95	34.952
-151.8	34.957
-150.65	35.923
-149.5	36
-148.35	38.753
-147.2	39
-146.05	43.56
-144.9	44
-143.75	48.532
-142.6	49
-141.45	56.206
-140.3	57
-139.15	64.161
-138	65
-136.85	73.894
-135.7	75.021
-134.55	84.008
-133.4	85.322
-132.25	94.253
-131.1	95.623
-129.95	103.625
-128.8	104.924
-127.65	112.008
-126.5	113.225
-125.35	117.68
-124.2	118.526
-123.05	121.242
-121.9	121.827
-120.75	121.137
-119.6	121
-118.45	118.454
-117.3	118
-116.15	112.07
-115	111
-113.85	104.235
-112.7	103
-111.55	93.714
-110.4	92
-109.25	81.887
-108.1	80
-106.95	69.064
-105.8	67
-104.65	56.083
-103.5	54
-102.35	43.941
-101.2	42
-100.05	32.795
-98.9	31
-97.75	23.482
-96.6	22
-95.45	16.163
-94.3	15
-93.15	11.67
-92	11
-90.85	11
-89.7	11.064
-88.55	14.458
-87.4	15.218
-86.25	21.212
-85.1	22.557
-83.95	30.937
-82.8	32.788
-81.65	43.379
-80.5	45.679
-79.35	56.974
-78.2	59.416
-77.05	71.411
-75.9	74
-74.75	85.488
-73.6	88
-72.45	99.788
-71.3	102.353
-70.15	112.126
-69	114.276
-67.85	124.031
-66.7	126.199
-65.55	133.493
-64.4	135.123
-63.25	140.64
-62.1	141.954
-60.95	144.428
-59.8	145
-58.65	143.381
-57.5	143
-56.35	138.144
-55.2	137
-54.05	128.101
-52.9	126
-51.75	113.87
-50.6	111
-49.45	97.259
-48.3	94
-47.15	78.648
-46	75
-44.85	60.463
-43.7	57
-42.55	43.276
-41.4	40
-40.25	28.703
-39.1	26
-37.95	16.321
-36.8	14
-35.65	7.55
-34.5	6
-33.35	1.97
-32.2	1
-31.05	0.194
-29.9	0
-28.75	1.61
-27.6	2
-26.45	6.829
-25.3	8
-24.15	14.436
-23	16
-21.85	25.65
-20.7	28
-19.55	38.45
-18.4	41
-17.25	53.053
-16.1	56
-14.95	68.048
-13.8	71
-12.65	83.042
-11.5	86
-10.35	97.235
-9.2	100
-8.05	109.626
-6.9	112
-5.75	119.216
-4.6	121
-3.45	126.61
-2.3	128
-1.15	130.403
0	131
1.15	130.199
2.3	130
3.45	126.805
4.6	126
5.75	119.62
6.9	118
8.05	109.242
9.2	107
10.35	97.462
11.5	95
12.65	83.097
13.8	80
14.95	68.117
16.1	65
17.25	52.346
18.4	49
19.55	37.946
20.7	35
21.85	24.753
23	22
24.15	14.131
25.3	12
26.45	5.715
27.6	4
28.75	1.647
29.9	1
31.05	1.783
32.2	2
33.35	5.155
34.5	6.14
35.65	13.207
36.8	15.239
37.95	24.659
39.1	27.384
40.25	38.344
41.4	41.529
42.55	53.247
43.7	56.675
44.85	68.858
46	72.41
47.15	84.052
48.3	87.483
49.45	97.932
50.6	101
51.75	110.568
52.9	113.372
54.05	121.291
55.2	123.599
56.35	129.673
57.5	131.453
58.65	134.595
59.8	135.462
60.95	136.794
62.1	137.163
63.25	134.831
64.4	134.026
65.55	129.459
66.7	128
67.85	120.518
69	118
70.15	108.384
71.3	105
72.45	94.032
73.6	90
74.75	78.437
75.9	74
77.05	63.287
78.2	59
79.35	48.54
80.5	44.269
81.65	36.247
82.8	32.906
83.95	26.517
85.1	23.637
86.25	19.465
87.4	17.644
88.55	15.142
89.7	14
90.85	12.674
92	12
93.15	13.309
94.3	14
95.45	16.584
96.6	18
97.75	22.463
98.9	25
100.05	30.661
101.2	34
102.35	40.874
103.5	45.225
104.65	53.24
105.8	58.297
106.95	65.999
108.1	71
109.25	77.798
110.4	82.334
111.55	88.834
112.7	93.3
113.85	98.316
115	102
116.15	105.985
117.3	109
118.45	111.243
119.6	113
120.75	114.105
121.9	115
123.05	114.456
124.2	114
125.35	112.394
126.5	111
127.65	107.71
128.8	104.604
129.95	100.442
131.1	96.543
132.25	91.987
133.4	87.285
134.55	82.879
135.7	78.026
136.85	73.416
138	68
139.15	64.468
140.3	60
141.45	56.602
142.6	52
143.75	49.96
144.9	46.991
146.05	45.635
147.2	43.465
148.35	42.832
149.5	41.948
150.65	41.689
151.8	41.431
152.95	41.853
154.1	43
155.25	43.972
156.4	46
157.55	47.229
158.7	50
159.85	51.742
161	56
162.15	57.641
163.3	62.078
164.45	64.208
165.6	70
166.75	71.92
167.9	78
169.05	79.624
170.2	85.146
171.35	86.664
172.5	93
173.65	93.948
174.8	98
175.95	98.691
177.1	102
178.25	102.312
179.4	104

## Sheet: F3c_relative_intensity
Distance_(pixels)	Gray_Value
0	105
1.15	105
2.3	105
3.45	105
4.6	105
5.75	105
6.9	105
8.05	105
9.2	105
10.35	105
11.5	105
12.65	105
13.8	105
14.95	105
16.1	105
17.25	105
18.4	105
19.55	105
20.7	105
21.85	105
23	105
24.15	105
25.3	105
26.45	105
27.6	105
28.75	105
29.9	105
31.05	105
32.2	105
33.35	105
34.5	105
35.65	105
36.8	105
37.95	105
39.1	105
40.25	105
41.4	105
42.55	105
43.7	105
44.85	105
46	105
47.15	105
48.3	105
49.45	105
50.6	105
51.75	105
52.9	105
54.05	105
55.2	105
56.35	105
57.5	105
58.65	105
59.8	105
60.95	105
62.1	105
63.25	105
64.4	105
65.55	105
66.7	105
67.85	105
69	105
70.15	105
71.3	105
72.45	105
73.6	105
74.75	105
75.9	105
77.05	105
78.2	105
79.35	105
80.5	105
81.65	105
82.8	104.001
83.95	104
85.1	103.001
86.25	103
87.4	101.596
88.55	101.589
89.7	99.003
90.85	99
92	96.003
93.15	96
94.3	93.004
95.45	93
96.6	89.452
97.75	89.453
98.9	84.465
100.05	84.464
101.2	79.944
102.35	79.949
103.5	73.968
104.65	73.971
105.8	68.498
106.95	68.496
108.1	64.507
109.25	64.507
110.4	63.002
111.55	63
112.7	64.475
113.85	64.472
115	69.46
116.15	69.461
117.3	76.446
118.45	76.451
119.6	85.432
120.75	85.44
121.9	93.987
123.05	94
124.2	101.988
125.35	102
126.5	108.989
127.65	109
128.8	114.99
129.95	115
131.1	119.992
132.25	120
133.4	125.372
134.55	125.376
135.7	130.362
136.85	130.365
138	135.351
139.15	135.355
140.3	139.342
141.45	139.344
142.6	142.333
143.75	142.333
144.9	143.997
146.05	144
147.2	143.683
148.35	143.688
149.5	142.003
150.65	142
151.8	139.708
152.95	139.709
154.1	137.005
155.25	137
156.4	135.278
157.55	135.269
158.7	134.266
159.85	134.259
161	132.51
162.15	132.496
163.3	130.732
164.45	130.712
165.6	128.932
166.75	128.907
167.9	127.667
169.05	127.648
170.2	126.634
171.35	126.616
172.5	126.6
173.65	126.584
174.8	128.564
175.95	128.552
177.1	131.529
178.25	131.52
179.4	136.325
180.55	136.325
181.7	141.303
182.85	141.304
184	146.282
185.15	146.283
186.3	151.125
187.45	151.131
188.6	155.989
189.75	156
190.9	159.991
192.05	160
193.2	164.884
194.35	164.901
195.5	169.988
196.65	170
197.8	177.815
198.95	177.845
200.1	184.91
201.25	184.933
202.4	191.921
203.55	191.944
204.7	197.884
205.85	197.909
207	199.915
208.15	199.931
209.3	197.976
210.45	197.976
211.6	192.994
212.75	192.987
213.9	186.01
215.05	185.997
216.2	177.024
217.35	177
218.5	169.022
219.65	169
220.8	163.016
221.95	163
223.1	161.006
224.25	161
225.4	163.992
226.55	164
227.7	171.977
228.85	172
230	183.966
231.15	184
232.3	197.96
233.45	198
234.6	211.959
235.75	212
236.9	222.968
238.05	223
239.2	228.982
240.35	229
241.5	227.006
242.65	227
243.8	216.033
244.95	216
246.1	197.058
247.25	197
248.4	171.08
249.55	171
250.7	140.096
251.85	140
253	108.1
254.15	108
255.3	78.095
256.45	78
257.6	53.08
258.75	53
259.9	35.058
261.05	35
262.2	23.039
263.35	23
264.5	16.023
265.65	16
266.8	14.007
267.95	14
269.1	15.993
270.25	16
271.4	20.983
272.55	21
273.7	27.976
274.85	28
276	37.966
277.15	38
278.3	49.959
279.45	50
280.6	62.955
281.75	63
282.9	76.951
284.05	77
285.2	87.961
286.35	88
287.5	96.968
288.65	97
289.8	101.982
290.95	102
292.1	103.993
293.25	104
294.4	104.996
295.55	105
296.7	105
297.85	105
299	105
300.15	105
301.3	105
302.45	105
303.6	105
304.75	105
305.9	105
307.05	105
308.2	105
309.35	105
310.5	105
311.65	105
312.8	105
313.95	105
315.1	105
316.25	105
317.4	105
318.55	105
319.7	105
320.85	105
322	105
323.15	105
324.3	105
325.45	105
326.6	105
327.75	105
328.9	105
330.05	105
331.2	105
332.35	105
333.5	105
334.65	105
335.8	105
336.95	105
338.1	105
339.25	105
340.4	105
341.55	105
342.7	105
343.85	105
345	105
346.15	105
347.3	105
348.45	105
349.6	105
350.75	105
351.9	105
353.05	105
354.2	105
355.35	105
356.5	105
357.65	105
358.8	105
359.95	105
361.1	105
362.25	105
363.4	105
364.55	105
365.7	105
366.85	105
368	105
369.15	105
370.3	105
371.45	105
372.6	105
373.75	105
374.9	105
376.05	105
377.2	105
378.35	105
379.5	105
380.65	105
381.8	105
382.95	105
384.1	105
385.25	105
386.4	105
387.55	105
388.7	105
389.85	105
391	105
392.15	105
393.3	105
394.45	105
395.6	105
396.75	105
397.9	105
399.05	105
400.2	105
401.35	105
402.5	105
403.65	105
404.8	105
405.95	105
407.1	105
408.25	105
409.4	105
410.55	105
411.7	105
412.85	105
414	105
415.15	105
416.3	105
417.45	105
418.6	105
419.75	105
420.9	105
422.05	105
423.2	105
424.35	105
425.5	105
426.65	105
427.8	105
428.95	105
430.1	105
431.25	105
