# Supplementary material for: Structure and activation of the RING E3 ubiquitin ligase TRIM72 on the membrane
Source: Nat Struct Mol Biol. 2023 Sep 28;30(11):1695–706. doi: 10.1038/s41594-023-01111-7 (PMC10643145; doi:10.1038/s41594-023-01111-7)
Supplement: Supplementary file 16 — Statistical source data. [file 41594_2023_1111_MOESM16_ESM.xlsx]

## Sheet: F5c
		TRIM72 before Ca2+			TRIM72 after Ca2+			ANXV before Ca2+			ANXV after Ca2+
	Ctrl	TRIM72	Ca2+	Ctrl	Ca2+	TRIM72	Ctrl	ANXV	Ca2+	Ctrl	Ca2+	ANXV
1st	14	371	328	14	15	116	16	25	315	15	17	350
2nd	14	377	298	15	18	123	15	19	413	14	16	298
3rd	14	396.5	277	14	15	103	15	21	343	14	15	208
