# Supplementary material for: Structure and activation of the RING E3 ubiquitin ligase TRIM72 on the membrane
Source: Nat Struct Mol Biol. 2023 Sep 28;30(11):1695–706. doi: 10.1038/s41594-023-01111-7 (PMC10643145; doi:10.1038/s41594-023-01111-7)
Supplement: Supplementary file 17 — Statistical source data. [file 41594_2023_1111_MOESM17_ESM.xlsx]

## Sheet: Sum
Linchpin	RING-type E3
R	148
K	44
Q/N	39
S/T	14
H	10
D/E	10
G	10
Y	6
P	6
W	3
M	3
C	3
A/V/L/I	7
Total	303

## Sheet: List
Name_uniprot	Linchpin residue
RNF13_O43567	K
MSL2_Q9HCI7	K
AMFR_Q9UKV5	R
APC11_Q9NYG5	R
BARD1_Q99728	Y
BFAR_Q9NZS9	R
BIRC2_Q13490	R
BIRC3_Q13489	R
BIRC7_Q96CA5	R
BIRC8_Q96P09	S
BMI1_P35226	D
BRAP_Q7Z569	R
BRCA1_P38398	K
CBL_P22681	R
CBLB_Q13191	R
CBLC_Q9ULV8	R
HAKAI_Q75N03	S
CIP1_Q9NPC3	N
CGRF1_Q99675	R
CHFR_Q96EP1	R
CNOT4_O95628	R
CYHR1_Q6ZMK1	L
DCST1_Q5T197	T
DTX1_Q86Y01	K
DTX2_Q86UW9	K
DTX3_Q8N9I9	G
DTX3L_Q8TDB6	Q
DTX4_Q9Y2E6	K
DZIP3_Q86Y13	R
FANCL_Q9NW38	S
HLTF_Q14527	R
KMT2C_Q8NEZ4	I
KMT2D_O14686_1	K
KMT2D_O14686_2	R
KMT2D_O14686_3	Q
LNX1_Q8TBB1	R
LNX2_Q8N448	R
LONF1_Q17RB8_1	R
LONF1_Q17RB8_2	K
LONF2_Q1L5Z9	K
LONF3_Q496Y0_1	G
LONF3_Q496Y0_2	K
LRSM1_Q6UWE0	R
LTN1_O94822	R
M3K1_Q13233	R
MARH1_Q8TCQ1	K
MARHA_Q8NA82	K
MARHB_A6NNE9	C
MARH2_Q9P0N8	H
MARH3_Q86UD3	H
MARH4_Q9P2E8	Y
MARH5_Q9NX47	N
MARH6_O60337	K
MARH7_Q9H992	K
MARH8_Q5T0T0	K
MARH9_Q86YJ5	Y
MDM2_Q00987	R
MDM4_O15151	K
MEX3A_A1L020	H
MEX3B_Q6ZN04	H
MEX3C_Q5U5Q3	Q
MEX3D_Q86XN8	R
MGRN1_O60291	R
MIB1_Q86YT6_1	K
MIB1_Q86YT6_2	R
MIB1_Q86YT6_3	R
MIB2_Q96AX9_1	Q
MIB2_Q96AX9_2	R
MKRN1_Q9UHC7	R
MKRN2_Q9H000	R
MKRN3_Q13064	R
MKRN4_Q13434	R
MAT1_P51948	G
MUL1_Q969V5	R
MYCB2_O75592	K
MYLIP_Q8WY64	R
NEUL1_O76050	R
NEU1B_A8MQ27	R
NEUL3_Q96EH8	R
NFX1_Q12986	Q
NFXL1_Q6ZNB6	R
NHLC1_Q6VVB1	R
NSE1_Q8WV22	N
PCGF1_Q9BSM1	N
PCGF2_P35227	D
PCGF3_Q3KNV8	R
PCGF5_Q86SE9	G
PCGF6_Q9BYE7	N
PZRN3_Q9UPQ7	R
PZRN4_Q6ZMN7	C
PEX10_O60683	R
PEX12_O00623	P
PEX2_P28328	G
PHF7_Q9BWX1	N
PHRF1_Q9P1Y6	R
PJA1_Q8NG27	R
PJA2_O43164	R
RAD18_Q9NS91	C
RAG1_P15918	R
RAPSN_Q13702	R
RBBP6_Q7Z6E9	H
RBX1_P62877	N
RC3H1_Q5TC82	Q
RC3H2_Q9HBD1	Q
ZN363_Q96PM5	M
RFFL_Q8WZ73	R
RFPL1_O75677	S
RFPL2_O75678	S
RFPL3_O75679	S
RFPLA_A6NLU0	S
RFAL1_F8VTS6	S
RFPLB_Q6ZWI9	R
COP1_Q8NHY2	N
RFWD3_Q6PCD5	N
RING1_Q06587	R
RNF12_Q9NVW2	R
RMD5A_Q9H871	P
RMD5B_Q96G75	P
RNF10_Q8N5U6	Y
RN103_O00237	R
RNF11_Q9Y3C5	M
RN111_Q6ZNA4	R
RN112_Q9ULX5	R
R113A_O15541	D
R113B_Q8IZP6	D
RN114_Q9Y508	R
RN115_Q9Y4L5	R
RN121_Q9H920	K
RN122_Q9H9V4	N
RN123_Q5XPI4	K
RN125_Q96EQ8	R
RN126_Q9BV68	R
RN128_Q8TEB7	K
GOLI_Q86XS8	K
RN133_Q8WVZ7	K
RN135_Q8IUD6	R
RN138_Q8WVD3	R
RN139_Q8WU17	H
RN141_Q8WVD5	R
RN145_Q96MT1	H
RN146_Q9NTX7	R
RN148_Q8N7C7	K
RN149_Q8NC42	K
RN150_Q9ULK6	K
RN151_Q2KHN1	R
RN152_Q8N8N0	R
RN157_Q96PX1	R
RN165_Q6ZSG1	R
RN166_Q96A37	R
RN167_Q9H6Y7	K
RN168_Q8IYW5	R
RN169_Q8NCN4	R
RNF17_Q9BXT8	E
RN170_Q96K19	R
RN175_Q8N4F7	K
RN180_Q86T96	R
RN181_Q9P0P0	R
RN182_Q8N6D2	R
RN183_Q96D59	R
RN185_Q96GF1	K
RN186_Q9NXI6	R
RN187_Q5TA31	A
RING2_Q99496	R
BRE1A_Q5VTR2	N
RN207_Q6ZRF8	Q
RN208_Q9H0X6	R
RN212_Q495C1	K
R212B_A8MTL3	G
RN213_Q63HN8	L
RN214_Q8ND24	P
RN215_Q9Y6U7	K
OBI1_Q5W0B1	R
RN220_Q5VTB9	N
RN222_A6NCQ9	R
RN223_E7ERA6	R
RN224_P0DH78	R
RN225_M0QZC1	R
RNF24_Q9Y225	N
RNF25_Q96BH1	R
RNF26_Q9BY78	R
RNF32_Q9H0A6_1	R
RNF32_Q9H0A6_2	Y
RNF34_Q969K3	R
RNF38_Q9H0F5	R
RNF39_Q9H2S5	G
RNF4_P78317	R
BRE1B_O75150	N
RNF41_Q9H4P4	R
RNF43_Q68DV7	M
RNF44_Q7L0R7	R
RNF5_Q99942	K
RNF6_Q9Y252	R
RBX2_Q9UBF6	Q
RNF8_O76064	R
RNFT1_Q5M7Z0	R
RNFT2_Q96EX2	R
RSPRY_Q96DX4	R
SCAFB_Q99590	R
SH3R1_Q7Z6J0	R
SH3R2_Q8TEC5	R
SH3R3_Q8TEJ3	R
SHPRH_Q149N8	R
SIAH1_Q8IUQ4	R
SIAH2_O43255	R
SYVN1_Q86TM6	R
TM129_A0AVI4	R
TOPRS_Q9NS56	K
TRAF2_Q12933	V
TRAF3_Q13114	Q
TRAF4_Q9BUZ4	Q
TRAF5_O00463	K
TRAF6_Q9Y4K3	N
TRAF7_Q6Q0C0	N
TRAIP_Q9BWF2	R
TTC3_P53804	Q
RNF37_O94941	Q
UHRF1_Q96T88	R
UHRF2_Q96PU4	R
UNK_Q9C0B0	Q
UNKL_Q9H9P5	K
VPS11_Q9H270	L
VPS18_Q9P253	G
VPS41_P49754	S
VPS8_Q8N3P4	S
XIAP_P98170	Y
ZFPL1_O95159	N
ZN598_Q86UK7	R
CBLL2_Q8N7E2	R
ZNRF1_Q8ND25	P
ZNRF2_Q8NHG8	P
ZNRF3_Q9ULT6	R
ZNRF4_Q8WWF5	K
ZSWM2_Q8NEG5_1	R
ZSWM2_Q8NEG5_2	G
TRI72_Q6ZMU5	Q
TRIM1_Q9UJV3	R
TRIM2_Q9C040	R
TRIM3_O75382	R
TRIM4_Q9C037	R
TRIM5_Q9C035	R
TRIM6_Q9C030	Q
TRIM7_Q9C029	R
TRIM8_Q9BZR9	N
TRIM9_Q9C026	H
TRI10_Q9UDY6	K
TRI11_Q96F44	R
TRI13_O60858	R
TRI15_Q9C019	Q
TRI17_Q9Y577	R
TRI18_O15344	R
PML_P29590	Q
RO52_P19474	R
TRI22_Q8IYM9	Q
TRI23_P36406	R
TIF1A_O15164	S
TRI25_Q14258	R
TRI26_Q12899	K
TRI27_P14373	R
TIF1B_Q13263	K
TRI31_Q9BZY9	K
TRI32_Q13049	S
TRI33_Q9UPN9	R
TRI34_Q9BYJ4	G
TRI35_Q9UPQ4	K
TRI36_Q9NQ86	E
TRI37_O94972	R
TRI38_O00635	R
TRI39_Q9HCM9	R
TRI40_Q6P9F5	R
TRI41_Q8WV44	R
TRI42_Q8IWZ5	D
TRI43_Q96BQ3	R
TRI45_Q9H8W5	D
TRI46_Q7Z4K8	Q
TRI47_Q96LD4	Q
TRI48_Q8IWZ4	I
TRI49_P0CI25	T
TRI50_Q86XT4	R
TRI51_Q9BSJ1	K
TRI52_Q96A61	R
TRI54_Q9BYV2	R
TRI55_Q9BYV6	R
TRI56_Q9BRZ2	R
TRI58_Q8NG06	R
TRI59_Q8IWR1	R
TRI60_Q495X7	R
TRI61_Q5EBN2	H
TRI62_Q9BVG3	R
TRI63_Q969Q1	R
TRI64_A6NGJ6	R
TRI65_Q6PJ69	R
TRI67_Q6ZTA4	H
TRI68_Q6AZZ1	R
TRI69_Q86WT6	K
LIN41_Q2Q1W2	D
TRI73_Q86UV7	W
TRI74_Q86UV6	W
TRI75_A6NK02	R
TRI77_I1YAP6	R
TRIML_Q8N9V2	W
UBR1_Q8IWV7	K
UBR2_Q8IWV8	E
UBR3_Q6ZT12	R
