# Supplementary material for: Structure and activation of the RING E3 ubiquitin ligase TRIM72 on the membrane
Source: Nat Struct Mol Biol. 2023 Sep 28;30(11):1695–706. doi: 10.1038/s41594-023-01111-7 (PMC10643145; doi:10.1038/s41594-023-01111-7)
Supplement: Supplementary file 18 — Source data for SEC–MALS analysis. [file 41594_2023_1111_MOESM18_ESM.xlsx]

## Sheet: ExF1b
mouse TRIM72 11.2 mg/ml				5.6 mg/ml				2.8 mg/ml
Chromatogram		Molar mass		Chromatogram		Molar mass		Chromatogram		Molar mass
time (min)	rayleigh ratio	time (min)	molar mass (peak 1)	time (min)	rayleigh ratio	time (min)	molar mass (peak 1)	time (min)	rayleigh ratio	time (min)	molar mass (peak 1)
-0.30302	4.5e-05	13.4804	124998	-0.30302	-9.7e-05	13.6851	109691	-0.30269	5.45e-05	13.7182	103533
-0.29483	4.16e-05	13.4886	124364	-0.29483	-0.00015	13.6933	110617	-0.2945	4.58e-05	13.7264	104375
-0.28664	3.82e-05	13.4968	123920	-0.28664	-0.00015	13.7015	111453	-0.28631	5.32e-05	13.7346	104897
-0.27845	2.55e-05	13.505	123880	-0.27845	-0.00014	13.7097	112116	-0.27812	7.29e-05	13.7428	105628
-0.27026	5.29e-05	13.5131	123248	-0.27026	-0.00013	13.7179	112604	-0.26993	7.17e-05	13.751	106164
-0.26207	4.25e-05	13.5213	122752	-0.26207	-0.00012	13.7261	112935	-0.26174	7.06e-05	13.7592	109046
-0.25388	3.22e-05	13.5295	123031	-0.25388	-0.00011	13.7343	113148	-0.25355	6.17e-05	13.7674	107311
-0.24569	1.05e-05	13.5377	122989	-0.24569	-0.00011	13.7425	113358	-0.24536	5.53e-05	13.7756	107408
-0.2375	-1.2e-06	13.5459	124248	-0.2375	-0.00011	13.7507	113711	-0.23717	5.72e-05	13.7837	107690
-0.22931	2.11e-07	13.5541	124371	-0.22931	-7.9e-05	13.7588	113617	-0.22898	5.68e-05	13.7919	107897
-0.22112	1.28e-05	13.5623	123869	-0.22112	-6.6e-05	13.767	113192	-0.22079	5.64e-05	13.8001	108427
-0.21293	1.82e-05	13.5705	123950	-0.21293	-7.1e-05	13.7752	112994	-0.2126	5.52e-05	13.8083	108206
-0.20474	1.57e-05	13.5787	123340	-0.20474	-7.7e-05	13.7834	112646	-0.20441	3.39e-05	13.8165	108095
-0.19655	1.32e-05	13.5869	122473	-0.19655	-9.7e-05	13.7916	112356	-0.19622	4e-05	13.8247	107859
-0.18836	7.74e-06	13.595	122641	-0.18836	-8.2e-05	13.7998	112157	-0.18803	5.4e-05	13.8329	107532
-0.18017	-2.6e-06	13.6032	121943	-0.18017	-7.7e-05	13.808	111870	-0.17984	5.97e-05	13.8411	107328
-0.17198	4.53e-05	13.6114	121110	-0.17198	-7.6e-05	13.8162	111401	-0.17165	5.5e-05	13.8493	107203
-0.16379	3.57e-05	13.6196	121146	-0.16379	-8.1e-05	13.8244	111135	-0.16346	5.03e-05	13.8575	107021
-0.1556	2.62e-05	13.6278	119992	-0.1556	-8.5e-05	13.8325	110739	-0.15527	5e-05	13.8656	106830
-0.14741	-1e-05	13.636	119141	-0.14741	-4.3e-05	13.8407	110211	-0.14708	4.97e-05	13.8738	106663
-0.13922	-1e-05	13.6442	118549	-0.13922	-5.3e-05	13.8489	109920	-0.13889	5.58e-05	13.882	106640
-0.13104	-2.1e-05	13.6524	117828	-0.13104	-6.3e-05	13.8571	109652	-0.1307	6.43e-05	13.8902	106425
-0.12285	-3.1e-05	13.6606	116970	-0.12285	-8.9e-05	13.8653	109349	-0.12251	6.41e-05	13.8984	106215
-0.11466	-5.4e-05	13.6687	116152	-0.11466	-0.00012	13.8735	108959	-0.11432	6.39e-05	13.9066	106165
-0.10647	-3.9e-05	13.6769	115746	-0.10647	-0.00011	13.8817	108441	-0.10613	5.77e-05	13.9148	105918
-0.09828	6.66e-06	13.6851	115381	-0.09828	-0.0001	13.8899	107957	-0.09794	3.11e-05	13.923	105842
-0.09009	5.86e-05	13.6933	115063	-0.09009	-0.0001	13.8981	107669	-0.08975	4.26e-05	13.9312	105584
-0.0819	0.000199	13.7015	114527	-0.0819	-0.0001	13.9062	107285	-0.08156	4.4e-05	13.9393	105238
-0.07371	0.000197	13.7097	113996	-0.07371	-9.5e-05	13.9144	106771	-0.07337	4.54e-05	13.9475	104901
-0.06552	0.000195	13.7179	113741	-0.06552	-7.2e-05	13.9226	106587	-0.06518	5.5e-05	13.9557	105116
-0.05733	0.000136	13.7261	113279	-0.05733	8.52e-05	13.9308	106239	-0.05699	5.8e-05	13.9639	104286
-0.04914	0.000132	13.7343	112916	-0.04914	0.000271	13.939	105949	-0.0488	5.88e-05	13.9721	103874
-0.04095	0.000127	13.7425	112580	-0.04095	0.000206	13.9472	105662	-0.04061	5.96e-05	13.9803	103609
-0.03276	8.94e-05	13.7507	112117	-0.03276	0.00014	13.9554	105277	-0.03242	6.53e-05	13.9885	103301
-0.02457	5.18e-05	13.7588	111808	-0.02457	-5.9e-05	13.9636	104962	-0.02423	6.58e-05	13.9967	103469
-0.01638	-9.8e-06	13.767	111470	-0.01638	-0.00011	13.9718	104742	-0.01604	6.62e-05	14.0049	103170
-0.00819	8.14e-06	13.7752	111237	-0.00819	-0.00013	13.98	104319	-0.00785	0.000122	14.0131	102444
1.46e-06	1.66e-05	13.7834	111063	1.37e-06	-0.00011	13.9881	104079	0.000335	0.000146	14.0213	102150
0.008191	2.51e-05	13.7916	110947	0.008191	-0.00011	13.9963	103855	0.008525	0.000152	14.0294	101987
0.016381	0.000109	13.7998	110712	0.016381	-0.00011	14.0045	103615	0.016714	0.000122	14.0376	101662
0.024571	0.000191	13.808	110216	0.024571	-0.00012	14.0127	103442	0.024904	9.19e-05	14.0458	101400
0.032761	0.000127	13.8162	110044	0.032761	-0.00011	14.0209	103291	0.033094	8.37e-05	14.054	101251
0.04095	6.31e-05	13.8244	109854	0.04095	-0.0001	14.0291	103098	0.041284	5.15e-05	14.0622	100950
0.04914	3.78e-05	13.8325	109872	0.04914	-7.3e-05	14.0373	102976	0.049474	4.43e-05	14.0704	100839
0.05733	5.32e-05	13.8407	109681	0.05733	-6.6e-05	14.0455	102856	0.057663	0.000105	14.0786	100696
0.06552	5.08e-05	13.8489	109545	0.06552	-5.9e-05	14.0537	102692	0.065853	9.35e-05	14.0868	100786
0.07371	4.83e-05	13.8571	109422	0.073709	-6e-05	14.0619	102568	0.074043	8.15e-05	14.095	100388
0.081899	2.93e-05	13.8653	109521	0.081899	-6.2e-05	14.0701	102486	0.082233	3.5e-05	14.1031	100137
0.090089	1.43e-05	13.8735	109621	0.090089	-6.9e-05	14.0782	102418	0.090422	4.02e-05	14.1113	99934.3
0.098279	1.65e-05	13.8817	109515	0.098279	-7.4e-05	14.0864	102311	0.098612	4.03e-05	14.1195	99701.1
0.106469	1.5e-05	13.8899	109404	0.106469	-7.9e-05	14.0946	102129	0.106802	3.86e-05	14.1277	99536.1
0.114658	1.35e-05	13.8981	109359	0.114658	-7.9e-05	14.1028	102163	0.114992	3.7e-05	14.1359	99410.9
0.122848	6.12e-06	13.9063	109443	0.122848	-0.00011	14.111	102161	0.123182	3.42e-05	14.1441	99312.8
0.131038	-1.2e-06	13.9145	109363	0.131038	-0.00015	14.1192	102055	0.131371	6.54e-05	14.1523	98949.8
0.139228	-8.6e-06	13.9226	109434	0.139228	-0.00015	14.1274	101978	0.139561	6.53e-05	14.1605	98828.4
0.147418	2.51e-05	13.9308	109410	0.147417	-0.00015	14.1356	102001	0.147751	6.33e-05	14.1687	98734.3
0.155607	5.34e-05	13.939	109280	0.155607	-0.00015	14.1438	101998	0.155941	6.13e-05	14.1768	98623.2
0.163797	9.99e-05	13.9472	109240	0.163797	-0.00013	14.1519	101983	0.16413	4.63e-05	14.185	98588.3
0.171987	0.000115	13.9554	109318	0.171987	-9.9e-05	14.1601	102003	0.17232	4.22e-05	14.1932	98496.9
0.180177	9.85e-05	13.9636	109374	0.180177	-8.5e-05	14.1683	101960	0.18051	3.81e-05	14.2014	98410.5
0.188367	8.18e-05	13.9718	109206	0.188366	-7.2e-05	14.1765	102032	0.1887	2.7e-05	14.2096	98353.9
0.196556	4.07e-05	13.98	109257	0.196556	-5.5e-05	14.1847	102099	0.19689	4.33e-05	14.2178	98240.8
0.204746	2.19e-05	13.9881	109266	0.204746	-5e-05	14.1929	102160	0.205079	4.61e-05	14.226	98229.7
0.212936	-2.2e-06	13.9963	109096	0.212936	-4.8e-05	14.2011	102417	0.213269	4.47e-05	14.2342	98194.8
0.221126	1.66e-05	14.0045	109470	0.221125	5.77e-05	14.2093	102403	0.221459	4.33e-05	14.2424	98588.6
0.229315	2.54e-05	14.0127	109500	0.229315	3.26e-05	14.2175	102513	0.229649	2.75e-05	14.2506	98508.4
0.237505	2.88e-05	14.0209	109335	0.237505	7.57e-06	14.2256	102571	0.237839	5.04e-05	14.2587	98120.3
0.245695	2.24e-05	14.0291	109391	0.245695	-6.7e-05	14.2338	102563	0.246028	5.68e-05	14.2669	98039.1
0.253885	1.6e-05	14.0373	109495	0.253885	-0.00012	14.242	102689	0.254218	4.82e-05	14.2751	98079.5
0.262075	1.76e-05	14.0455	109455	0.262074	-0.00013	14.2502	103084	0.262408	3.96e-05	14.2833	97953.9
0.270264	2.63e-05	14.0537	109801	0.270264	-0.00013	14.2584	102999	0.270598	3.14e-05	14.2915	97998.6
0.278454	7.25e-05	14.0619	109433	0.278454	-0.00014	14.2666	103094	0.278787	3.46e-05	14.2997	98063.2
0.286644	6.5e-05	14.0701	109498	0.286644	-0.00014	14.2748	103198	0.286977	3.44e-05	14.3079	98514.3
0.294834	5.76e-05	14.0782	109508	0.294834	-0.00013	14.283	103181	0.295167	3.43e-05	14.3161	98695.9
0.303023	2.7e-05	14.0864	109677	0.303023	-0.00013	14.2912	103158	0.303357	4.82e-05	14.3243	98287.3
0.311213	-1.4e-05	14.0946	109962	0.311213	-0.00013	14.2994	103216	0.311547	5.93e-05	14.3325	98614.5
0.319403	-1.9e-05	14.1028	109837	0.319403	-0.00014	14.3076	103156	0.319736	6.21e-05	14.3407	98371.5
0.327593	2.96e-05	14.111	109911	0.327593	-0.00013	14.3157	103028	0.327926	5.98e-05	14.3488	98268.9
0.335783	5.03e-05	14.1192	109897	0.335782	-0.00012	14.3239	103003	0.336116	5.75e-05	14.357	98308.8
0.343972	7.1e-05	14.1274	109646	0.343972	-9.7e-05	14.3321	103016	0.344306	6.19e-05	14.3652	98677
0.352162	6.45e-05	14.1356	109658	0.352162	-6.3e-05	14.3403	102970	0.352496	6.01e-05	14.3734	98481
0.360352	5.8e-05	14.1438	109569	0.360352	-9.5e-05	14.3485	103012	0.360685	5.83e-05	14.3816	98641.1
0.368542	4.26e-05	14.1519	109466	0.368542	-0.00013	14.3567	103046	0.368875	4.73e-05	14.3898	98568
0.376732	4.19e-05	14.1601	109945	0.376731	-0.0001	14.3649	103136	0.377065	3.63e-05	14.398	98685.2
0.384921	4.11e-05	14.1683	109609	0.384921	-7.3e-05	14.3731	103204	0.385255	3.54e-05	14.4062	99197.5
0.393111	2.72e-05	14.1765	109772	0.393111	-7.3e-05	14.3813	103348	0.393444	3.46e-05	14.4144	98936
0.401301	2.38e-05	14.1847	109844	0.401301	-7.4e-05	14.3895	103465	0.401634	3.04e-05	14.4225	99127.6
0.409491	2.04e-05	14.1929	109959	0.40949	-8.1e-05	14.3976	103351	0.409824	3.95e-05	14.4307	99899.9
0.41768	1.5e-05	14.2011	109910	0.41768	-0.00011	14.4058	103424	0.418014	4.37e-05	14.4389	99616
0.42587	3.33e-05	14.2093	109717	0.42587	-0.00012	14.414	103560	0.426204	3.73e-05	14.4471	99487.1
0.43406	9.75e-05	14.2175	109715	0.43406	-0.0001	14.4222	103608	0.434393	3.08e-05	14.4553	100079
0.44225	0.000113	14.2257	109736	0.44225	-7.1e-05	14.4304	103537	0.442583	3.53e-05	14.4635	99636
0.45044	0.000121	14.2339	109602	0.450439	-3.9e-05	14.4386	103481	0.450773	3.82e-05	14.4717	99819.5
0.458629	0.000124	14.242	109522	0.458629	-5e-05	14.4468	103594	0.458963	3.76e-05	14.4799	99626.8
0.466819	6.83e-05	14.2502	109774	0.466819	-6.1e-05	14.455	103672	0.467153	3.7e-05	14.4881	99456.1
0.475009	1.25e-05	14.2584	109495	0.475009	-8.3e-05	14.4632	103559	0.475342	3.68e-05	14.4962	99593
0.483199	2.09e-05	14.2666	109474	0.483199	-6.1e-05	14.4713	103431	0.483532	3.72e-05	14.5044	99762.7
0.491389	2.21e-05	14.2748	109420	0.491388	-8.8e-06	14.4795	103292	0.491722	3.23e-05	14.5126	99996.4
0.499578	2.32e-05	14.283	109407	0.499578	-1e-05	14.4877	103154	0.499912	2.74e-05	14.5208	100070
0.507768	3.4e-05	14.2912	109201	0.507768	-1.2e-05	14.4959	103254	0.508101	1.84e-05	14.529	100229
0.515958	3.6e-05	14.2994	109457	0.515958	-5.4e-05	14.5041	103339	0.516291	1.75e-05	14.5372	100272
0.524148	5.51e-05	14.3076	109360	0.524147	-8.4e-05	14.5123	103286	0.524481	1.66e-05	14.5454	100534
0.532337	4.45e-05	14.3157	108956	0.532337	-7.2e-05	14.5205	103337	0.532671	2.8e-05	14.5536	100696
0.540527	3.39e-05	14.3239	109012	0.540527	-1.7e-05	14.5287	103543	0.540861	3.36e-05	14.5618	100640
0.548717	-7.9e-06	14.3321	109063	0.548717	-3.2e-05	14.5369	103660	0.54905	3.93e-05	14.57	100699
0.556907	-2e-05	14.3403	108715	0.556907	-4.7e-05	14.545	103751	0.55724	4.34e-05	14.5782	100846
0.565097	-5.5e-07	14.3485	108538	0.565096	-9.6e-05	14.5532	103786	0.56543	4.21e-05	14.5863	101230
0.573286	4.41e-05	14.3567	108578	0.573286	-8.8e-05	14.5614	103682	0.57362	4.08e-05	14.5945	100796
0.581476	4.88e-05	14.3649	108336	0.581476	-8e-05	14.5696	103749	0.58181	1.16e-05	14.6027	101032
0.589666	5.35e-05	14.3731	109344	0.589666	-7.2e-05	14.5778	103826	0.589999	2.87e-05	14.6109	101195
0.597856	5.56e-05	14.3813	108865	0.597855	-6.6e-05	14.586	103764	0.598189	3.63e-05	14.6191	101210
0.606046	6.35e-05	14.3895	108300	0.606045	-6.4e-05	14.5942	103704	0.606379	4.38e-05	14.6273	101074
0.614235	4.81e-05	14.3976	108428	0.614235	-6.2e-05	14.6024	103783	0.614569	4.39e-05	14.6355	101237
0.622425	3.26e-05	14.4058	108110	0.622425	-4.7e-05	14.6106	103906	0.622758	4.04e-05	14.6437	101397
0.630615	1.88e-05	14.414	107922	0.630615	-2.2e-05	14.6188	103797	0.630948	3.68e-05	14.6519	101696
0.638805	-6.6e-06	14.4222	108356	0.638804	-2.3e-05	14.627	103702	0.639138	3.5e-05	14.6601	101343
0.646994	-7.1e-06	14.4304	108330	0.646994	-2.5e-05	14.6351	103820	0.647328	3.32e-05	14.6682	101305
0.655184	-8.8e-06	14.4386	108401	0.655184	-2.9e-05	14.6433	104342	0.655518	1.89e-05	14.6764	101724
0.663374	-1.1e-05	14.4468	107968	0.663374	-4.6e-05	14.6515	104212	0.663707	5.26e-05	14.6846	101686
0.671564	-2e-05	14.455	107552	0.671564	-4e-05	14.6597	103740	0.671897	0.000175	14.6928	101887
0.679754	-2e-05	14.4632	107475	0.679753	-3.8e-05	14.6679	103873	0.680087	0.000156	14.701	101771
0.687943	-1e-05	14.4713	107402	0.687943	-3.6e-05	14.6761	103847	0.688277	0.000138	14.7092	101770
0.696133	-1.3e-05	14.4795	107072	0.696133	-3.5e-05	14.6843	103898	0.696466	7.29e-05	14.7174	102112
0.704323	-1.5e-05	14.4877	106963	0.704323	-1.9e-05	14.6925	104223	0.704656	5.12e-05	14.7256	101953
0.712513	-2.1e-05	14.4959	106936	0.712512	5.35e-06	14.7007	103964	0.712846	7.14e-05	14.7338	102104
0.720703	9.1e-06	14.5041	106935	0.720702	-1.2e-06	14.7088	103746	0.721036	6.28e-05	14.7419	102453
0.728892	3.12e-05	14.5123	107100	0.728892	-7.7e-06	14.717	104202	0.729226	5.42e-05	14.7501	102602
0.737082	3.5e-05	14.5205	107781	0.737082	-3e-05	14.7252	104064	0.737415	5.07e-05	14.7583	102576
0.745272	2.95e-05	14.5287	107151	0.745272	-1.2e-05	14.7334	103832	0.745605	5.99e-05	14.7665	103121
0.753462	2.41e-05	14.5369	107187	0.753461	4.24e-05	14.7416	103854	0.753795	5.43e-05	14.7747	102987
0.761651	3.39e-06	14.5451	106469	0.761651	4.64e-05	14.7498	103757	0.761985	4.86e-05	14.7829	102718
0.769841	-5.1e-07	14.5533	106591	0.769841	5.03e-05	14.758	104022	0.770175	3.84e-05	14.7911	102477
0.778031	2.65e-05	14.5614	106333	0.778031	2.63e-05	14.7662	103671	0.778364	4.24e-05	14.7993	102739
0.786221	5.51e-05	14.5696	106319	0.78622	2.35e-06	14.7744	103522	0.786554	4.36e-05	14.8075	102887
0.794411	8.37e-05	14.5778	106362	0.79441	-5.5e-05	14.7826	103553	0.794744	3.44e-05	14.8157	102922
0.8026	7.17e-05	14.586	106567	0.8026	-8.9e-05	14.7907	103436	0.802934	2.51e-05	14.8239	103047
0.81079	5.96e-05	14.5942	106513	0.81079	-9.1e-05	14.7989	103614	0.811123	3e-05	14.832	103056
0.81898	2.15e-05	14.6024	106250	0.81898	-9.3e-05	14.8071	103488	0.819313	3.5e-05	14.8402	103866
0.82717	2.57e-05	14.6106	106241	0.827169	-7.6e-05			0.827503	4.34e-05	14.8484	104375
0.83536	3.8e-05	14.6188	106002	0.835359	-5.3e-05			0.835693	4.9e-05	14.8566	104079
0.843549	5.02e-05	14.627	106594	0.843549	-4.9e-05			0.843883	5.46e-05	14.8648	103925
0.851739	6.88e-05	14.6351	105638	0.851739	-5.7e-05			0.852072	7.41e-05	14.873	104378
0.859929	8.56e-05	14.6433	105680	0.859929	-6.6e-05			0.860262	7.03e-05	14.8812	104428
0.868119	8.66e-05	14.6515	105936	0.868118	-8.8e-05			0.868452	6.66e-05	14.8894	104427
0.876308	7.63e-05	14.6597	105636	0.876308	-8.9e-05			0.876642	5.36e-05	14.8976	104354
0.884498	6.6e-05	14.6679	105472	0.884498	-9e-05			0.884832	3.32e-05	14.9057	104448
0.892688	4.45e-05	14.6761	105687	0.892688	-7e-05			0.893021	6.14e-05
0.900878	3.89e-05	14.6843	106414	0.900877	-5.5e-05			0.901211	6.84e-05
0.909068	3.33e-05	14.6925	105830	0.909067	-5.9e-05			0.909401	6.45e-05
0.917257	2.19e-05	14.7007	105449	0.917257	-6.3e-05			0.917591	6.07e-05
0.925447	-2.7e-05	14.7088	105303	0.925447	-8.6e-05			0.92578	3.47e-05
0.933637	-1.6e-05	14.717	105236	0.933637	-0.0001			0.93397	5.21e-05
0.941827	-8.6e-06	14.7252	105175	0.941826	-6.6e-05			0.94216	5.92e-05
0.950016	-6.2e-06	14.7334	105836	0.950016	-6.5e-05			0.95035	5.6e-05
0.958206	-7.7e-06	14.7416	105514	0.958206	-6.9e-05			0.95854	5.29e-05
0.966396	-9.1e-06	14.7498	105274	0.966396	-7.4e-05			0.966729	3.03e-05
0.974586	-1.8e-05	14.758	104644	0.974585	-7.1e-05			0.974919	1.37e-05
0.982776	-9.3e-07	14.7662	104694	0.982775	-7.2e-05			0.983109	3.19e-05
0.990965	3.7e-05	14.7744	104866	0.990965	-7.3e-05			0.991299	3.67e-05
0.999155	8.11e-05			0.999155	-6.8e-05			0.999489	3.81e-05
1.00734	7.42e-05			1.00734	-4e-05			1.00768	3.94e-05
1.01554	6.72e-05			1.01553	-4.3e-05			1.01587	5.04e-05
1.02372	3.79e-05			1.02372	-4.5e-05			1.02406	5.42e-05
1.03191	-5.1e-06			1.03191	-5.8e-05			1.03225	5.8e-05
1.0401	7.61e-06			1.0401	-8.5e-05			1.04044	5.98e-05
1.04829	1.34e-05			1.04829	-7.8e-05			1.04863	5.88e-05
1.05648	8.2e-06			1.05648	-7.1e-05			1.05682	5.77e-05
1.06467	3e-06			1.06467	-6.1e-05			1.06501	5.23e-05
1.07286	3.78e-06			1.07286	-5.2e-05			1.0732	3.78e-05
1.08105	1.72e-05			1.08105	-5.6e-05			1.08139	2.93e-05
1.08924	1.37e-05			1.08924	-6e-05			1.08958	2.56e-05
1.09743	1.01e-05			1.09743	-7.4e-05			1.09777	2.78e-05
1.10562	-1.6e-05			1.10562	-6.7e-05			1.10596	2.65e-05
1.11381	2.4e-05			1.11381	-4.6e-05			1.11415	2.51e-05
1.122	3.07e-05			1.122	-3.1e-05			1.12234	1.95e-05
1.13019	2.19e-05			1.13019	-2.9e-05			1.13053	3.77e-05
1.13838	1.31e-05			1.13838	-3.4e-05			1.13871	4.62e-05
1.14657	6.27e-06			1.14657	-3.8e-05			1.14691	4.74e-05
1.15476	2.9e-06			1.15476	-4.9e-05			1.15509	4.33e-05
1.16295	8.11e-05			1.16295	-5.2e-05			1.16328	3.93e-05
1.17114	0.000169			1.17114	-5.3e-05			1.17147	3.36e-05
1.17933	0.000139			1.17933	-7.5e-05			1.17966	4.25e-05
1.18752	0.000108			1.18752	-6.9e-05			1.18785	4.67e-05
1.19571	3.34e-05			1.19571	-6.7e-05			1.19604	4.86e-05
1.2039	2.2e-05			1.2039	-6.5e-05			1.20423	4.24e-05
1.21209	2.27e-05			1.21209	-6.4e-05			1.21242	3.63e-05
1.22028	1.86e-05			1.22028	-6.5e-05			1.22061	5.57e-05
1.22847	1.45e-05			1.22847	-6.5e-05			1.2288	5.58e-05
1.23666	-1e-05			1.23666	-6.8e-05			1.23699	5.58e-05
1.24485	-3.5e-05			1.24485	-3.3e-05			1.24518	6.3e-05
1.25304	-1.7e-05			1.25304	-2e-05			1.25337	6e-05
1.26123	3.41e-06			1.26123	-5.7e-05			1.26156	5.71e-05
1.26942	9.22e-06			1.26942	-9.4e-05			1.26975	4.13e-05
1.27761	4.92e-05			1.27761	-8.4e-05			1.27794	2.89e-05
1.2858	6.46e-05			1.2858	-7.7e-05			1.28613	2.73e-05
1.29399	6.03e-05			1.29399	-7.1e-05			1.29432	2.57e-05
1.30218	5.6e-05			1.30218	-6.9e-05			1.30251	2.21e-05
1.31037	4.38e-05			1.31037	-4.6e-05			1.3107	2.01e-05
1.31856	3.93e-05			1.31856	-2.3e-05			1.31889	1.81e-05
1.32675	9.06e-06			1.32675	-2.9e-05			1.32708	1.21e-05
1.33494	7.91e-06			1.33494	-3.5e-05			1.33527	1.96e-05
1.34313	1.54e-05			1.34313	-5.4e-05			1.34346	2.01e-05
1.35132	2.29e-05			1.35132	-4.5e-05			1.35165	1.97e-05
1.35951	3.61e-05			1.3595	-4.5e-05			1.35984	1.92e-05
1.3677	2.46e-05			1.3677	-4.6e-05			1.36803	1.38e-05
1.37589	1.31e-05			1.37589	-5.8e-05			1.37622	7.47e-06
1.38407	-3.7e-05			1.38407	-5.2e-05			1.38441	2.27e-05
1.39227	-1.5e-05			1.39226	-3.6e-05			1.3926	2.83e-05
1.40046	-1.4e-05			1.40045	-3.6e-05			1.40079	3.38e-05
1.40864	-1.4e-05			1.40864	-3.5e-05			1.40898	3.93e-05
1.41683	-4.9e-06			1.41683	-2.9e-05			1.41717	4.39e-05
1.42502	3.75e-06			1.42502	-3e-05			1.42536	4.59e-05
1.43321	1.27e-05			1.43321	-3.1e-05			1.43355	6.27e-05
1.4414	1.36e-05			1.4414	-3.6e-05			1.44174	6.13e-05
1.44959	1.28e-05			1.44959	-5.7e-05			1.44993	5.99e-05
1.45778	1.21e-05			1.45778	-4e-05			1.45812	5.56e-05
1.46597	9.72e-06			1.46597	-1.7e-05			1.46631	3.92e-05
1.47416	1.24e-05			1.47416	-2.1e-05			1.4745	7.61e-06
1.48235	7.73e-05			1.48235	-2.5e-05			1.48269	1.24e-05
1.49054	7.9e-05			1.49054	-2.4e-05			1.49088	1.7e-05
1.49873	6.67e-05			1.49873	-2.6e-05			1.49907	2.15e-05
1.50692	5.44e-05			1.50692	-2.8e-05			1.50726	4.87e-05
1.51511	2.46e-05			1.51511	-3.1e-05			1.51544	5.23e-05
1.5233	2.95e-05			1.5233	-7.4e-05			1.52364	5.07e-05
1.53149	2.33e-05			1.53149	-8.2e-05			1.53182	4.9e-05
1.53968	1.71e-05			1.53968	-6.6e-05			1.54001	4.05e-05
1.54787	9.36e-06			1.54787	-6.7e-05			1.5482	3.2e-05
1.55606	1.66e-06			1.55606	-6.8e-05			1.55639	3.13e-05
1.56425	-1.8e-05			1.56425	-7.6e-05			1.56458	2.8e-05
1.57244	-9.7e-06			1.57244	-8.8e-05			1.57277	2.26e-05
1.58063	-1e-05			1.58063	-6.8e-05			1.58096	4.12e-05
1.58882	-1.1e-05			1.58882	-6.8e-05			1.58915	4.33e-05
1.59701	-2e-05			1.59701	-6.8e-05			1.59734	4.54e-05
1.6052	8.97e-06			1.6052	-7.1e-05			1.60553	4.82e-05
1.61339	2.31e-05			1.61339	-9.1e-05			1.61372	4.81e-05
1.62158	2.69e-05			1.62158	-7.6e-05			1.62191	3.84e-05
1.62977	3.06e-05			1.62977	-6.9e-05			1.6301	2.88e-05
1.63796	4.56e-05			1.63796	-6.1e-05			1.63829	2.95e-05
1.64615	4.23e-05			1.64615	-6.2e-05			1.64648	4.33e-05
1.65434	3.9e-05			1.65434	-6.3e-05			1.65467	5.7e-05
1.66253	2.53e-05			1.66253	-6.8e-05			1.66286	5.86e-05
1.67072	1.16e-05			1.67072	-4.7e-05			1.67105	7.72e-05
1.67891	-1.6e-05			1.67891	-4.5e-05			1.67924	8.36e-05
1.6871	-3.1e-05			1.6871	-5e-05			1.68743	7.34e-05
1.69529	-2.8e-05			1.69529	-5.4e-05			1.69562	6.32e-05
1.70348	-2.9e-05			1.70348	-6.5e-05			1.70381	4.71e-05
1.71167	-2.9e-05			1.71167	-6.3e-05			1.712	3.63e-05
1.71986	2.96e-06			1.71986	-4.8e-05			1.72019	3.62e-05
1.72805	5.7e-05			1.72805	-2.2e-05			1.72838	7.01e-05
1.73624	7.9e-05			1.73623	9.96e-06			1.73657	6.44e-05
1.74443	7.38e-05			1.74442	-1.2e-05			1.74476	5.86e-05
1.75262	6.85e-05			1.75262	-3.5e-05			1.75295	3.63e-05
1.7608	8.4e-05			1.7608	-5.5e-05			1.76114	5.56e-05
1.769	9.68e-05			1.76899	-5.5e-05			1.76933	5.54e-05
1.77719	8.65e-05			1.77718	-6.4e-05			1.77752	4.81e-05
1.78537	7.62e-05			1.78537	-6.8e-05			1.78571	4.09e-05
1.79356	4.16e-05			1.79356	-3.9e-05			1.7939	3.89e-05
1.80175	4.8e-05			1.80175	-3.4e-05			1.80209	3.25e-05
1.80994	4.38e-05			1.80994	-2.9e-05			1.81028	2.76e-05
1.81813	3.95e-05			1.81813	-3.8e-05			1.81847	2.77e-05
1.82632	1.67e-05			1.82632	-4.7e-05			1.82666	2.81e-05
1.83451	1.64e-05			1.83451	-6.6e-05			1.83485	3.24e-05
1.8427	1.61e-05			1.8427	-5.1e-05			1.84304	4.16e-05
1.85089	-1.7e-05			1.85089	-2.7e-05			1.85123	4.8e-05
1.85908	-3.4e-05			1.85908	-1.9e-05			1.85942	4.43e-05
1.86727	-7.3e-06			1.86727	-3.5e-05			1.86761	4.06e-05
1.87546	2.15e-05			1.87546	-5.1e-05			1.8758	2.45e-05
1.88365	1.36e-05			1.88365	-7.1e-05			1.88399	1.39e-05
1.89184	5.68e-06			1.89184	-4.6e-05			1.89217	1.09e-05
1.90003	-1.1e-05			1.90003	-1.8e-05			1.90037	2.09e-05
1.90822	-4e-05			1.90822	-1.9e-05			1.90856	3.46e-05
1.91641	-3e-05			1.91641	-2.1e-05			1.91674	3.79e-05
1.9246	-3.6e-05			1.9246	-3.8e-05			1.92493	3.79e-05
1.93279	-4.2e-05			1.93279	-6.1e-05			1.93312	3.79e-05
1.94098	-1.9e-05			1.94098	-6.4e-05			1.94131	4e-05
1.94917	2.8e-05			1.94917	-6.7e-05			1.9495	2.07e-05
1.95736	3.24e-05			1.95736	-6.7e-05			1.95769	1.37e-06
1.96555	3.68e-05			1.96555	-4.6e-05			1.96588	2.16e-05
1.97374	0.000141			1.97374	-4e-05			1.97407	2.79e-05
1.98193	0.00014			1.98193	-3.9e-05			1.98226	2.77e-05
1.99012	0.000139			1.99012	-4e-05			1.99045	2.75e-05
1.99831	8.47e-06			1.99831	-4.1e-05			1.99864	4.56e-05
2.0065	9.1e-05			2.0065	-1.9e-05			2.00683	3.89e-05
2.01469	7.91e-05			2.01469	5.1e-06			2.01502	3.22e-05
2.02288	6.72e-05			2.02288	6.58e-06			2.02321	1.54e-05
2.03107	4.31e-05			2.03107	-7.2e-06			2.0314	1.07e-05
2.03926	4.16e-05			2.03926	-2.1e-05			2.03959	5.18e-06
2.04745	4e-05			2.04745	-5.6e-05			2.04778	1.13e-05
2.05564	1.19e-05			2.05564	-5.6e-05			2.05597	1.96e-05
2.06383	-1.4e-06			2.06383	-5.7e-05			2.06416	2.03e-05
2.07202	1.29e-05			2.07202	-6e-05			2.07235	1.98e-05
2.08021	1.2e-05			2.08021	-4.8e-05			2.08054	1.92e-05
2.0884	1.12e-05			2.0884	-3.6e-05			2.08873	3.69e-06
2.09659	-1.5e-06			2.09659	-2.4e-05			2.09692	-6.4e-06
2.10478	-1.7e-05			2.10478	-3.6e-05			2.10511	-5.5e-06
2.11297	-1.7e-05			2.11296	-4.8e-05			2.1133	-4.6e-06
2.12116	-8.8e-06			2.12115	-7.3e-05			2.12149	8.27e-06
2.12934	2.09e-05			2.12934	-6.7e-05			2.12968	1.18e-05
2.13754	1.55e-05			2.13754	-3.6e-05			2.13787	2.31e-05
2.14573	1.01e-05			2.14572	-1.7e-05			2.14606	3.41e-05
2.15392	5.03e-05			2.15391	-1.7e-05			2.15425	4.52e-05
2.1621	9.28e-05			2.1621	-1.8e-05			2.16244	3.5e-05
2.17029	9.1e-05			2.17029	-4.4e-05			2.17063	2.49e-05
2.17848	8.93e-05			2.17848	-4.8e-05			2.17882	3.74e-06
2.18667	2.22e-05			2.18667	-3.7e-05			2.18701	-8.3e-06
2.19486	6.76e-05			2.19486	-2.8e-05			2.1952	4.22e-05
2.20305	6.84e-05			2.20305	-2.8e-05			2.20339	3.79e-05
2.21124	6.61e-05			2.21124	-3.2e-05			2.21158	3.37e-05
2.21943	6.37e-05			2.21943	-3.6e-05			2.21977	1.54e-05
2.22762	4.14e-05			2.22762	-4.4e-05			2.22796	2.25e-06
2.23581	1.83e-05			2.23581	-4.5e-05			2.23615	1.62e-05
2.244	1.8e-05			2.244	-3.8e-05			2.24434	3.01e-05
2.25219	1.77e-05			2.25219	-3.7e-05			2.25253	2.93e-05
2.26038	-1.1e-05			2.26038	-3.8e-05			2.26071	2.86e-05
2.26857	1.3e-05			2.26857	-3.9e-05			2.26891	1.57e-05
2.27676	1.43e-05			2.27676	-4.1e-05			2.2771	5.94e-06
2.28495	1.25e-05			2.28495	-4.5e-05			2.28529	1.42e-05
2.29314	1.07e-05			2.29314	-4.5e-05			2.29347	3.73e-05
2.30133	1.65e-05			2.30133	-4.5e-05			2.30166	6.05e-05
2.30952	0.000114			2.30952	-6.5e-05			2.30985	8.4e-05
2.31771	0.000178			2.31771	-6e-05			2.31804	9.16e-05
2.3259	0.000165			2.3259	-6.4e-05			2.32623	8.03e-05
2.33409	0.000153			2.33409	-6.8e-05			2.33442	6.9e-05
2.34228	6.49e-05			2.34228	-5.5e-05			2.34261	4.07e-05
2.35047	6.19e-06			2.35047	-2.7e-05			2.3508	2.15e-05
2.35866	-1.3e-05			2.35866	-2.5e-05			2.35899	2.79e-05
2.36685	1.2e-05			2.36685	3.03e-06			2.36718	3.01e-05
2.37504	2.2e-05			2.37504	1.7e-05			2.37537	3.22e-05
2.38323	2.12e-05			2.38323	9.24e-06			2.38356	3.86e-05
2.39142	2.04e-05			2.39142	1.52e-06			2.39175	0.000136
2.39961	1.81e-05			2.39961	-2.9e-05			2.39994	0.000163
2.4078	1.59e-05			2.4078	-6e-05			2.40813	0.000139
2.41599	1.18e-05			2.41599	-5.2e-05			2.41632	0.000114
2.42418	1.11e-05			2.42418	-3.2e-05			2.42451	1.04e-05
2.43237	-8.1e-06			2.43237	-3e-05			2.4327	1.5e-05
2.44056	-1.2e-06			2.44056	-3.3e-05			2.44089	3.6e-05
2.44875	5.64e-06			2.44875	-3.7e-05			2.44908	9.62e-05
2.45694	3.36e-05			2.45694	-4.7e-05			2.45727	0.000168
2.46513	4.74e-05			2.46513	-5.8e-05			2.46546	0.0002
2.47332	2.27e-05			2.47332	-4.5e-05			2.47365	0.000213
2.48151	-2e-06			2.4815	-3.9e-05			2.48184	0.000173
2.4897	-2.2e-05			2.4897	-3.4e-05			2.49003	0.000133
2.49789	-1.2e-05			2.49789	-2.9e-05			2.49822	0.000167
2.50608	-3.9e-06			2.50608	-2.7e-05			2.50641	0.000153
2.51426	-1.3e-06			2.51426	-2.7e-05			2.5146	0.000139
2.52245	2.5e-05			2.52245	-2.7e-05			2.52279	0.000151
2.53064	2.55e-05			2.53064	-2.6e-05			2.53098	0.000178
2.53884	1.63e-05			2.53883	-2.6e-05			2.53917	0.000204
2.54703	7.07e-06			2.54702	-2.6e-05			2.54736	0.000258
2.55521	-3.3e-05			2.55521	-3e-05			2.55555	0.00023
2.5634	-2.3e-05			2.5634	-2.5e-05			2.56374	0.000202
2.57159	-1.9e-05			2.57159	-2.8e-05			2.57193	0.000124
2.57978	-1.6e-05			2.57978	-3e-05			2.58012	0.000183
2.58797	-1.5e-05			2.58797	-4.1e-05			2.58831	0.000176
2.59616	-2e-05			2.59616	-3.1e-05			2.5965	0.00017
2.60435	-2.5e-05			2.60435	-2.9e-05			2.60469	0.000153
2.61254	-2e-05			2.61254	-3.1e-05			2.61288	0.000133
2.62073	5.83e-06			2.62073	-3.2e-05			2.62107	0.000113
2.62892	7.51e-06			2.62892	-3.3e-05			2.62926	0.000208
2.63711	7.22e-06			2.63711	-3.3e-05			2.63745	0.000239
2.6453	6.93e-06			2.6453	-3.7e-05			2.64563	0.000229
2.65349	-1.5e-05			2.65349	-4e-05			2.65382	0.00022
2.66168	-1e-05			2.66168	-4.4e-05			2.66201	0.000288
2.66987	-2.2e-06			2.66987	-5e-05			2.67021	0.00032
2.67806	-1e-06			2.67806	-4.3e-05			2.67839	0.000265
2.68625	1.11e-07			2.68625	-4.2e-05			2.68658	0.00021
2.69444	7.23e-06			2.69444	-4e-05			2.69477	0.000174
2.70263	1.83e-05			2.70263	-3.6e-05			2.70296	0.000177
2.71082	4.04e-05			2.71082	-3.1e-05			2.71115	0.0003
2.71901	3.71e-05			2.71901	-2.5e-05			2.71934	0.000304
2.7272	3.38e-05			2.7272	-2.8e-05			2.72753	0.000303
2.73539	2.13e-05			2.73539	-3.2e-05			2.73572	0.000303
2.74358	-3.5e-05			2.74358	-3e-05			2.74391	0.000235
2.75177	-3.8e-05			2.75177	-1.5e-05			2.7521	9.74e-05
2.75996	2.49e-05			2.75996	-1.5e-05			2.76029	0.000175
2.76815	3.29e-05			2.76815	-1.6e-05			2.76848	0.000176
2.77634	3.09e-05			2.77634	-1.9e-05			2.77667	0.000178
2.78453	2.88e-05			2.78453	-2.2e-05			2.78486	0.000237
2.79272	5.37e-05			2.79272	-2.5e-05			2.79305	0.000275
2.80091	3.22e-05			2.80091	-3.2e-05			2.80124	0.000255
2.8091	1.08e-05			2.8091	-1.3e-05			2.80943	0.000236
2.81729	-3.8e-05			2.81729	-6.5e-06			2.81762	0.000195
2.82548	-4.7e-05			2.82548	-1.6e-05			2.82581	0.00013
2.83367	-6.8e-06			2.83367	-2.5e-05			2.834	0.000165
2.84186	1.01e-05			2.84186	-2.5e-05			2.84219	0.000175
2.85005	1.29e-05			2.85005	-2.5e-05			2.85038	0.000184
2.85824	3.92e-06			2.85824	-3.6e-05			2.85857	0.000206
2.86643	-5.1e-06			2.86643	-1.7e-05			2.86676	0.000191
2.87462	5.3e-05			2.87461	-9.1e-06			2.87495	0.000176
2.88281	6.09e-05			2.8828	-1.1e-05			2.88314	0.000136
2.891	6.24e-05			2.891	-1.3e-05			2.89133	0.000142
2.89919	5.21e-05			2.89918	-1.7e-05			2.89952	0.000171
2.90738	4.18e-05			2.90737	-1.1e-05			2.90771	0.000174
2.91556	0.000439			2.91556	-6.6e-06			2.9159	0.000155
2.92375	0.000856			2.92375	-5.9e-06			2.92409	0.000135
2.93194	0.000618			2.93194	-6.5e-06			2.93228	0.000124
2.94013	0.00038			2.94013	-7.1e-06			2.94047	0.000132
2.94832	-3.7e-06			2.94832	4.57e-05			2.94866	0.00014
2.95651	-5.3e-06			2.95651	4.14e-05			2.95685	0.00013
2.9647	-6.9e-06			2.9647	3.7e-05			2.96504	0.000121
2.97289	-1.8e-05			2.97289	2.15e-05			2.97323	8.44e-05
2.98108	-1.9e-05			2.98108	7.82e-06			2.98142	0.000116
2.98927	2.57e-05			2.98927	-7.2e-06			2.98961	0.000134
2.99746	3.11e-05			2.99746	-1.4e-05			2.9978	0.000124
3.00565	2.57e-05			3.00565	-2e-05			3.00599	0.000114
3.01384	2.03e-05			3.01384	-3e-05			3.01418	0.000105
3.02203	5.03e-06			3.02203	-4.1e-05			3.02237	0.000118
3.03022	-1.5e-05			3.03022	-2.5e-05			3.03056	0.000131
3.03841	-2.1e-06			3.03841	-2.4e-05			3.03875	0.000139
3.0466	1.56e-06			3.0466	-2.3e-05			3.04693	0.000139
3.05479	-6.3e-07			3.05479	-2.4e-05			3.05512	0.000139
3.06298	-2.8e-06			3.06298	-2.6e-05			3.06331	0.00018
3.07117	1.39e-05			3.07117	-3e-05			3.0715	0.000174
3.07936	2.02e-05			3.07936	-5e-05			3.07969	0.000168
3.08755	2.66e-05			3.08755	-5.4e-05			3.08788	0.000121
3.09574	7.6e-05			3.09574	-2.2e-05			3.09607	0.000119
3.10393	6.63e-05			3.10393	-2.1e-05			3.10426	0.000117
3.11212	5.66e-05			3.11212	-2.2e-05			3.11245	0.000106
3.12031	2.65e-05			3.12031	-2.2e-05			3.12064	0.000116
3.1285	1.94e-05			3.1285	-2.3e-05			3.12883	0.000111
3.13669	1.23e-05			3.13669	-3.9e-05			3.13702	0.000106
3.14488	9.69e-06			3.14488	-3.4e-05			3.14521	0.000108
3.15307	7.07e-06			3.15307	-3.3e-05			3.1534	0.0001
3.16126	-7.7e-06			3.16126	-3.1e-05			3.16159	9.27e-05
3.16945	1.56e-06			3.16945	-3e-05			3.16978	7.27e-05
3.17764	3.73e-07			3.17764	-2.9e-05			3.17797	3.69e-05
3.18583	-8.1e-07			3.18583	-2.4e-05			3.18616	3.7e-05
3.19402	-3.2e-05			3.19402	-2.3e-05			3.19435	7.56e-05
3.20221	-2.5e-05			3.20221	-2.3e-05			3.20254	9.42e-05
3.2104	-2e-05			3.2104	-2.3e-05			3.21073	0.000113
3.21859	-1.9e-05			3.21859	-1.9e-05			3.21892	0.000112
3.22678	-1.8e-05			3.22678	-1.7e-05			3.22711	0.000111
3.23497	1.26e-05			3.23496	-1.6e-05			3.2353	6.83e-05
3.24316	3.7e-05			3.24315	-1.7e-05			3.24349	4.34e-05
3.25135	4.12e-05			3.25135	-1.9e-05			3.25168	3.28e-05
3.25954	2.49e-05			3.25954	-2.4e-05			3.25987	1.28e-05
3.26773	8.71e-06			3.26772	-3.6e-05			3.26806	5.47e-05
3.27591	-1.3e-05			3.27591	-2.6e-05			3.27625	5.67e-05
3.2841	3.1e-06			3.2841	-9e-06			3.28444	5.42e-05
3.2923	2.82e-05			3.29229	-1.6e-06			3.29263	5.16e-05
3.30049	2.88e-05			3.30048	6.29e-08			3.30082	4.28e-05
3.30867	2.28e-05			3.30867	1.72e-06			3.30901	3.86e-05
3.31686	1.68e-05			3.31686	4.45e-06			3.3172	1.62e-05
3.32505	1.68e-05			3.32505	5.41e-06			3.32539	1.91e-05
3.33324	1.68e-05			3.33324	4.62e-06			3.33358	2.21e-05
3.34143	8.98e-06			3.34143	3.84e-06			3.34177	3.41e-05
3.34962	-3.3e-05			3.34962	8.36e-07			3.34996	3.87e-05
3.35781	-1.7e-05			3.35781	9.64e-07			3.35815	3.66e-05
3.366	-1.4e-05			3.366	1.15e-05			3.36634	3.45e-05
3.37419	-1.2e-05			3.37419	2.62e-05			3.37453	2.8e-05
3.38238	-5.4e-06			3.38238	2.79e-05			3.38272	5.24e-06
3.39057	-4.3e-06			3.39057	5.47e-06			3.39091	5.26e-06
3.39876	-4.6e-06			3.39876	-1.7e-05			3.39909	2.79e-06
3.40695	-4.9e-06			3.40695	-6.7e-06			3.40728	3.2e-07
3.41514	-9e-06			3.41514	-2.5e-06			3.41547	-9.8e-06
3.42333	-6.4e-06			3.42333	1.63e-06			3.42367	8.88e-06
3.43152	-3.8e-06			3.43152	-7.9e-07			3.43186	1.1e-05
3.43971	6.68e-06			3.43971	-3.2e-06			3.44004	8.22e-06
3.4479	3.41e-05			3.4479	-1.5e-05			3.44823	5.46e-06
3.45609	2.58e-05			3.45609	-4.3e-06			3.45642	-2.8e-06
3.46428	1.75e-05			3.46428	4.64e-06			3.46461	-8e-06
3.47247	-7.4e-06			3.47247	1.78e-05			3.4728	-1.3e-05
3.48066	-3.9e-05			3.48066	3.85e-05			3.48099	1.4e-05
3.48885	-1.4e-06			3.48885	3.52e-05			3.48918	1.76e-05
3.49704	1.69e-05			3.49704	3.19e-05			3.49737	1.67e-05
3.50523	3.51e-05			3.50523	-1.8e-06			3.50556	1.58e-05
3.51342	3.86e-05			3.51342	-1.1e-05			3.51375	1.05e-05
3.52161	5.37e-05			3.52161	-1.8e-05			3.52194	4.53e-06
3.5298	4.07e-05			3.5298	-1.8e-05			3.53013	-1.4e-06
3.53799	2.77e-05			3.53799	-1.8e-05			3.53832	-1.5e-05
3.54618	-5.8e-06			3.54618	-2e-05			3.54651	1.33e-05
3.55437	-8.9e-06			3.55437	-6e-06			3.5547	2.24e-05
3.56256	-7.7e-06			3.56256	-4.5e-06			3.56289	3.14e-05
3.57075	-1.1e-05			3.57075	-4e-06			3.57108	2.57e-05
3.57894	-1.5e-05			3.57894	-3.5e-06			3.57927	2e-05
3.58713	-1.2e-05			3.58713	-2.6e-06			3.58746	-2e-05
3.59532	9.29e-06			3.59532	-4.5e-06			3.59565	-3.9e-05
3.60351	1.42e-05			3.60351	-6.3e-06			3.60384	-3.6e-05
3.6117	1.92e-05			3.6117	-7.2e-06			3.61203	-4.3e-05
3.61989	1.65e-05			3.61989	-9.1e-06			3.62022	-5.1e-05
3.62808	1.39e-05			3.62807	-1.1e-05			3.62841	-5.9e-05
3.63627	6.66e-06			3.63626	-1e-05			3.6366	-4.7e-05
3.64446	-1.4e-05			3.64445	-1.8e-06			3.64479	-3.8e-05
3.65265	-1.6e-05			3.65264	1.98e-05			3.65298	-3.4e-05
3.66084	3.02e-06			3.66083	2.92e-05			3.66117	-3.4e-05
3.66902	4.98e-05			3.66902	2.36e-05			3.66936	-3.5e-05
3.67721	5.36e-05			3.67721	1.79e-05			3.67755	-3.6e-05
3.6854	5.3e-05			3.6854	1.29e-05			3.68574	-3.8e-05
3.69359	5.24e-05			3.69359	1.75e-05			3.69393	-4e-05
3.70178	3.92e-05			3.70178	2.08e-05			3.70212	-5.6e-05
3.70997	3.04e-05			3.70997	2.19e-05			3.71031	-6.7e-05
3.71816	6.31e-06			3.71816	2.3e-05			3.7185	-5.9e-05
3.72635	-9.5e-07			3.72635	2.05e-05			3.72669	-6.6e-05
3.73454	3.33e-05			3.73454	1.8e-05			3.73488	-7.2e-05
3.74273	4.3e-05			3.74273	1.08e-05			3.74307	-7e-05
3.75092	3.69e-05			3.75092	9.39e-06			3.75126	6.91e-06
3.75911	3.07e-05			3.75911	7.95e-06			3.75945	2.23e-05
3.7673	-3.8e-06			3.7673	4.67e-06			3.76764	2.56e-05
3.77549	-5.2e-06			3.77549	-2.1e-05			3.77583	2.29e-05
3.78368	-6.6e-06			3.78368	-1.7e-05			3.78402	2.02e-05
3.79187	-1.1e-05			3.79187	-1.9e-05			3.79221	-4.2e-05
3.80006	-2.3e-05			3.80006	-2.1e-05			3.80039	-5.2e-05
3.80825	9.08e-06			3.80825	2.26e-06			3.80858	-3.8e-05
3.81644	1.14e-05			3.81644	4.1e-06			3.81677	-3.9e-05
3.82463	1.38e-05			3.82463	4.01e-06			3.82496	-3.9e-05
3.83282	2.43e-05			3.83282	3.92e-06			3.83315	-5.2e-05
3.84101	3.45e-05			3.84101	7.14e-06			3.84134	-5.9e-05
3.8492	3.36e-05			3.8492	4.63e-06			3.84953	-9.2e-05
3.85739	3.27e-05			3.85739	2.11e-06			3.85772	-6.2e-05
3.86558	3.12e-05			3.86558	-1.2e-05			3.86591	-5e-05
3.87377	3.08e-05			3.87377	-4.1e-06			3.8741	-4.5e-05
3.88196	3.03e-05			3.88196	-5e-06			3.88229	-4.6e-05
3.89015	2.49e-05			3.89015	-5.9e-06			3.89048	-4.6e-05
3.89834	-5e-07			3.89834	-1.7e-05			3.89867	-6.9e-05
3.90653	1.69e-05			3.90653	2.07e-05			3.90686	-8.8e-05
3.91472	1.39e-05			3.91472	2.65e-05			3.91505	-8.3e-05
3.92291	1.08e-05			3.92291	3.24e-05			3.92324	-9.3e-05
3.9311	-8.6e-07			3.9311	3.03e-05			3.93143	-0.0001
3.93929	-2.8e-06			3.93929	2.81e-05			3.93962	-0.00011
3.94748	-1e-05			3.94748	1.63e-05			3.94781	-0.0001
3.95567	-1.7e-05			3.95567	-1.7e-05			3.956	-0.0001
3.96386	-2.7e-05			3.96386	-2.1e-05			3.96419	-9.6e-05
3.97205	-3.5e-06			3.97205	-2.6e-05			3.97238	-9e-05
3.98024	4.15e-06			3.98024	-2.5e-05			3.98057	-8.8e-05
3.98843	1.18e-05			3.98842	-1.6e-05			3.98876	-8.6e-05
3.99662	1.12e-05			3.99661	-1.8e-05			3.99695	-7.3e-05
4.00481	1.05e-05			4.00481	-2e-05			4.00514	-7e-05
4.013	7.06e-06			4.013	-2.1e-05			4.01333	-7.1e-05
4.02119	-1.1e-05			4.02118	-9.5e-06			4.02152	-7.3e-05
4.02938	2.84e-05			4.02937	-1.4e-05			4.02971	-7e-05
4.03756	3.61e-05			4.03756	-1.8e-05			4.0379	-6.8e-05
4.04575	3.59e-05			4.04575	-2.8e-05			4.04609	-6.4e-05
4.05394	3.56e-05			4.05394	-2.7e-05			4.05428	-6.7e-05
4.06213	2.26e-05			4.06213	-2.6e-05			4.06247	-7.1e-05
4.07032	6.5e-06			4.07032	-9.6e-06			4.07066	-5.8e-05
4.07851	-1.2e-06			4.07851	-7.5e-06			4.07885	-4.4e-05
4.0867	-1.1e-05			4.0867	-5.3e-06			4.08704	-5.5e-05
4.09489	-2.1e-05			4.09489	-3.3e-06			4.09523	-6.7e-05
4.10308	-2.4e-05			4.10308	-2.6e-06			4.10342	-9.3e-05
4.11127	-4.1e-06			4.11127	-2e-06			4.11161	-9.5e-05
4.11946	-4.1e-08			4.11946	3.83e-06			4.1198	-9e-05
4.12765	-4.7e-06			4.12765	4.82e-06			4.12799	-9.3e-05
4.13584	-9.3e-06			4.13584	-7.6e-07			4.13618	-9.6e-05
4.14403	-2.3e-05			4.14403	-6.4e-06			4.14437	-0.0001
4.15222	-4.9e-05			4.15222	4.21e-06			4.15256	-9.3e-05
4.16041	-2.7e-05			4.16041	9.1e-06			4.16075	-9e-05
4.1686	-2.5e-05			4.1686	7.06e-06			4.16894	-9.5e-05
4.17679	-2.4e-05			4.17679	5.02e-06			4.17713	-9.9e-05
4.18498	-2.4e-05			4.18498	-3.6e-06			4.18532	-0.0001
4.19317	-1.3e-05			4.19317	4.64e-07			4.19351	-7.9e-05
4.20136	-8.6e-06			4.20136	5.13e-06			4.20169	-7.1e-05
4.20955	-1.4e-05			4.20955	6.22e-06			4.20988	-7.2e-05
4.21774	-1.9e-05			4.21774	7.3e-06			4.21807	-7.2e-05
4.22593	-2.3e-05			4.22593	1.27e-05			4.22626	-0.0001
4.23412	-2.3e-05			4.23412	1.25e-05			4.23445	-0.00011
4.24231	-2.4e-05			4.24231	1.23e-05			4.24264	-0.0001
4.2505	-2.6e-05			4.2505	-1e-05			4.25083	-8.1e-05
4.25869	-4.3e-05			4.25869	-1.2e-05			4.25902	-7.5e-05
4.26688	-6e-05			4.26688	1.14e-05			4.26721	-8.6e-05
4.27507	-3.9e-05			4.27507	1.87e-05			4.2754	-9.8e-05
4.28326	4.36e-05			4.28326	8.06e-06			4.28359	-0.0001
4.29145	5.78e-05			4.29145	-2.6e-06			4.29178	-0.0001
4.29964	5.03e-05			4.29964	4.14e-06			4.29997	-0.00011
4.30783	4.28e-05			4.30783	1.36e-05			4.30816	-0.00012
4.31602	3.27e-05			4.31602	1.66e-05			4.31635	-8.2e-05
4.32421	6.98e-05			4.32421	1.96e-05			4.32454	-7.2e-05
4.3324	7.57e-05			4.3324	3.88e-05			4.33273	-8.2e-05
4.34059	7.13e-05			4.34059	3.37e-05			4.34092	-9.3e-05
4.34878	6.68e-05			4.34878	2.87e-05			4.34911	-9.3e-05
4.35697	3.33e-05			4.35697	1.82e-05			4.3573	-9.8e-05
4.36516	4.67e-05			4.36515	8.24e-06			4.36549	-0.0001
4.37335	4.51e-05			4.37334	1.64e-05			4.37368	-0.00011
4.38154	4.35e-05			4.38154	2.62e-05			4.38187	-0.00013
4.38973	-2.5e-05			4.38973	3.38e-05			4.39006	-0.00012
4.39792	-4.1e-05			4.39791	3.58e-05			4.39825	-0.00012
4.40611	-1.3e-05			4.4061	1.78e-05			4.40644	-0.00013
4.4143	-2e-07			4.41429	-1.5e-07			4.41463	-0.00013
4.42248	-1.7e-05			4.42248	2.27e-06			4.42282	-0.00012
4.43067	-3.4e-05			4.43067	1.68e-05			4.43101	-0.00012
4.43886	-3.2e-05			4.43886	2.26e-05			4.4392	-0.00012
4.44705	-3.2e-05			4.44705	2.43e-05			4.44739	-9.5e-05
4.45524	-4.2e-05			4.45524	2.11e-05			4.45558	-0.0001
4.46343	-5.2e-05			4.46343	1.79e-05			4.46377	-0.00011
4.47162	-5e-05			4.47162	2.72e-06			4.47196	-0.00012
4.47981	-5.3e-05			4.47981	-1.5e-06			4.48015	-0.00013
4.488	-5.6e-05			4.488	4.56e-09			4.48834	-0.00011
4.49619	-4.7e-05			4.49619	-1.6e-06			4.49653	-0.0001
4.50438	-3.2e-05			4.50438	-3.2e-06			4.50472	-0.0001
4.51257	-3.3e-05			4.51257	7.66e-07			4.51291	-9.9e-05
4.52076	-3.3e-05			4.52076	8.85e-06			4.5211	-0.0001
4.52895	-5.1e-05			4.52895	1.06e-05			4.52929	-0.00011
4.53714	-4.3e-05			4.53714	1.24e-05			4.53748	-0.00011
4.54533	-3.6e-05			4.54533	7.08e-05			4.54566	-0.00012
4.55352	-3.3e-05			4.55352	5.36e-05			4.55386	-0.00012
4.56171	-4.2e-05			4.56171	3.64e-05			4.56205	-0.00012
4.5699	-5.1e-05			4.5699	1.5e-05			4.57024	-0.00012
4.57809	-5.2e-05			4.57809	3.63e-06			4.57842	-0.00013
4.58628	-5.3e-05			4.58628	3e-06			4.58661	-0.00014
4.59447	-7.1e-05			4.59447	2.37e-06			4.5948	-0.00013
4.60266	-8.1e-05			4.60266	-8.3e-06			4.60299	-0.00013
4.61085	-4.4e-05			4.61085	-1.6e-06			4.61118	-0.00013
4.61904	-1.1e-05			4.61904	3.49e-05			4.61937	-0.00013
4.62723	-7.5e-06			4.62723	3.6e-05			4.62756	-0.00013
4.63542	-1.7e-05			4.63542	3.59e-05			4.63575	-0.00013
4.64361	-2.7e-05			4.64361	3.58e-05			4.64394	-0.00014
4.6518	-5.2e-05			4.6518	7.38e-07			4.65213	-0.00014
4.65999	-5.4e-05			4.65999	-1e-06			4.66032	-0.00011
4.66818	-4.1e-05			4.66818	-2.8e-06			4.66851	-9.5e-05
4.67637	-3.6e-05			4.67637	-1.2e-05			4.6767	-0.0001
4.68456	-3.3e-05			4.68456	1.82e-05			4.68489	-0.0001
4.69275	-3.9e-05			4.69275	1.07e-05			4.69308	-0.00013
4.70094	-4.4e-05			4.70094	3.23e-06			4.70127	-0.00014
4.70913	-2.1e-05			4.70913	-1.3e-05			4.70946	-0.00012
4.71732	1.42e-05			4.71732	-2.1e-06			4.71765	-0.00011
4.72551	3.18e-05			4.72551	-6.4e-07			4.72584	-0.00012
4.7337	4.08e-05			4.7337	-1.7e-07			4.73403	-0.00012
4.74189	3.56e-05			4.74188	2.99e-07			4.74222	-0.00012
4.75008	3.03e-05			4.75007	1.9e-05			4.75041	-0.00012
4.75827	-2.2e-05			4.75826	2.68e-05			4.7586	-0.00011
4.76646	-5.7e-05			4.76645	3.46e-05			4.76679	-0.00011
4.77465	-5.5e-05			4.77464	3.52e-05			4.77498	-0.00011
4.78284	-6.2e-05			4.78283	2.91e-05			4.78317	-0.00012
4.79103	-6.8e-05			4.79102	2.3e-05			4.79136	-0.00012
4.79922	-4.7e-05			4.79921	3.94e-05			4.79955	-0.00013
4.80741	-1.2e-05			4.8074	2.91e-05			4.80774	-0.00015
4.8156	3.32e-06			4.81559	1.89e-05			4.81593	-0.00014
4.82378	-6.2e-06			4.82378	4.94e-06			4.82412	-0.00014
4.83197	-1.6e-05			4.83197	9.3e-07			4.83231	-0.00014
4.84016	-3.8e-05			4.84016	9.89e-06			4.8405	-0.00014
4.84835	-9.7e-05			4.84835	1.03e-05			4.84869	-0.00014
4.85654	-5.8e-05			4.85654	1.06e-05			4.85688	-0.00014
4.86473	-4.6e-05			4.86473	1.72e-05			4.86507	-0.00014
4.87292	-4.1e-05			4.87292	1.77e-05			4.87326	-0.00015
4.88111	-5.9e-05			4.88111	8.67e-06			4.88145	-0.00013
4.8893	-7.8e-05			4.8893	-4e-07			4.88964	-0.00014
4.89749	-6.4e-05			4.89749	-2.6e-06			4.89783	-0.00014
4.90568	-3.9e-05			4.90568	-3.5e-06			4.90602	-0.00014
4.91387	-3.2e-05			4.91387	-4.4e-06			4.91421	-0.00012
4.92206	-3.1e-05			4.92206	-2.2e-06			4.92239	-0.00012
4.93025	-3.3e-05			4.93025	1.69e-05			4.93058	-0.00013
4.93844	-3.4e-05			4.93844	2.8e-05			4.93877	-0.00014
4.94663	-3.8e-05			4.94663	2.36e-05			4.94696	-0.00013
4.95482	-5.6e-05			4.95482	1.91e-05			4.95516	-0.00012
4.96301	-5.9e-05			4.96301	9.59e-06			4.96334	-0.00012
4.9712	-4.9e-05			4.9712	-1.8e-05			4.97153	-0.00012
4.97939	-4.7e-05			4.97939	-8.1e-06			4.97972	-0.00013
4.98758	-4.7e-05			4.98758	5.19e-06			4.98791	-0.00014
4.99577	-4.7e-05			4.99577	9.83e-06			4.9961	-0.00013
5.00396	-4.8e-05			5.00396	1.45e-05			5.00429	-0.00012
5.01215	-4e-07			5.01215	2.03e-05			5.01248	-0.00012
5.02034	-2.2e-06			5.02034	2.29e-05			5.02067	-0.00012
5.02853	-4e-06			5.02853	2.55e-05			5.02886	-0.00014
5.03672	-3.7e-05			5.03672	2.61e-05			5.03705	-0.00014
5.04491	-1.9e-05			5.04491	2.63e-05			5.04524	-0.00014
5.0531	-1.9e-06			5.0531	2.62e-05			5.05343	-0.00014
5.06129	-2.7e-05			5.06129	2.62e-05			5.06162	-0.00015
5.06948	-5.3e-05			5.06948	3.18e-05			5.06981	-0.00015
5.07767	-2.5e-05			5.07767	3.47e-05			5.078	-0.00015
5.08586	-6.5e-06			5.08586	3.11e-05			5.08619	-0.00016
5.09405	2.04e-06			5.09405	2.75e-05			5.09438	-0.00016
5.10224	-8.3e-06			5.10224	1.71e-05			5.10257	-0.00012
5.11043	-1.9e-05			5.11043	-1.2e-06			5.11076	-0.00012
5.11862	-4.8e-05			5.11862	-4.2e-06			5.11895	-0.00012
5.12681	-5.8e-05			5.12681	-2.2e-06			5.12714	-0.00013
5.135	-5.4e-05			5.13499	-2.9e-07			5.13533	-0.00015
5.14319	-5.5e-05			5.14318	2.7e-06			5.14352	-0.00014
5.15138	-5.7e-05			5.15137	7.49e-06			5.15171	-0.00011
5.15957	-6.9e-05			5.15956	9.07e-06			5.1599	-0.0001
5.16776	-8e-05			5.16775	1.07e-05			5.16809	-0.00011
5.17594	-0.0001			5.17594	2.46e-05			5.17628	-0.00012
5.18414	-8.7e-05			5.18413	2.31e-05			5.18447	-0.00013
5.19233	-4.6e-05			5.19232	2.16e-05			5.19266	-0.00014
5.20052	-3.8e-05			5.20051	1.35e-05			5.20085	-0.00014
5.20871	-3.7e-05			5.2087	1.15e-05			5.20904	-0.00015
5.21689	-4.1e-05			5.21689	9.64e-06			5.21723	-0.00016
5.22508	-4.4e-05			5.22508	2.61e-06			5.22542	-0.00016
5.23327	-5.3e-05			5.23327	1.17e-06			5.23361	-0.00016
5.24146	-5.5e-05			5.24146	-2.7e-07			5.2418	-0.00016
5.24965	-6e-05			5.24965	-1.3e-05			5.24999	-0.00016
5.25784	-4.5e-05			5.25784	-1.1e-05			5.25818	-0.00015
5.26603	1.03e-05			5.26603	-6.3e-06			5.26637	-0.00015
5.27422	1.04e-05			5.27422	-4.7e-06			5.27456	-0.00015
5.28241	1.05e-05			5.28241	-4.3e-06			5.28275	-0.00015
5.2906	8.89e-06			5.2906	-3.9e-06			5.29094	-0.00015
5.29879	-5.4e-05			5.29879	3.73e-06			5.29913	-0.00016
5.30698	-7e-05			5.30698	7.49e-06			5.30732	-0.00016
5.31517	-6.9e-05			5.31517	7.2e-06			5.3155	-0.00014
5.32336	-7.3e-05			5.32336	6.91e-06			5.32369	-0.00014
5.33155	-7.6e-05			5.33155	2.57e-06			5.33188	-0.00013
5.33974	-7.3e-05			5.33974	-6.4e-06			5.34007	-0.00013
5.34793	-7e-05			5.34793	-1e-06			5.34826	-0.00013
5.35612	-2.7e-05			5.35612	-1.5e-06			5.35645	-0.00013
5.36431	-2.8e-05			5.36431	-1.9e-06			5.36464	-0.00014
5.3725	-2.9e-05			5.3725	-1.4e-05			5.37283	-0.00017
5.38069	-5.2e-05			5.38069	-3.7e-05			5.38102	-0.00017
5.38888	-5.5e-05			5.38888	-1.4e-05			5.38921	-0.00015
5.39707	-5.4e-05			5.39707	5.63e-05			5.3974	-0.00014
5.40526	-3.7e-05			5.40526	7.48e-05			5.40559	-0.00014
5.41345	-1.9e-05			5.41345	8.09e-05			5.41378	-0.00013
5.42164	4.81e-05			5.42164	4.87e-05			5.42197	-0.00012
5.42983	5.27e-05			5.42983	1.66e-05			5.43016	-0.00012
5.43802	4.41e-05			5.43802	1.3e-05			5.43835	-0.00012
5.44621	3.54e-05			5.44621	1.32e-05			5.44654	-0.00012
5.4544	-1.6e-05			5.4544	1.23e-05			5.45473	-0.00012
5.46259	-1.6e-05			5.46259	1.14e-05			5.46292	-0.00012
5.47078	-1.6e-05			5.47078	1.11e-05			5.47111	-0.00012
5.47897	-1.7e-05			5.47897	1.08e-05			5.4793	-0.00011
5.48716	-3.5e-05			5.48716	5.94e-06			5.48749	-0.00011
5.49535	-5.2e-05			5.49535	-6.4e-06			5.49568	-0.00012
5.50354	-8.8e-05			5.50354	1.44e-05			5.50387	-0.00012
5.51173	-7.8e-05			5.51173	1.35e-05			5.51206	-0.00015
5.51992	-7.2e-05			5.51992	1.26e-05			5.52025	-0.00016
5.52811	-6.8e-05			5.5281	1.05e-05			5.52844	-0.00016
5.5363	-6.5e-05			5.53629	1.28e-06			5.53663	-0.00017
5.54449	-5.6e-05			5.54448	2.69e-06			5.54482	-0.00015
5.55267	-3e-05			5.55267	6.02e-07			5.55301	-0.00014
5.56086	-2.3e-05			5.56086	-1.5e-06			5.5612	-0.00013
5.56905	-1.5e-05			5.56905	-5.5e-06			5.56939	-0.00013
5.57724	-8.1e-06			5.57724	-1.5e-05			5.57758	-0.00013
5.58544	-7e-06			5.58543	-5.5e-06			5.58577	-0.00015
5.59362	-1.3e-05			5.59362	1.13e-05			5.59396	-0.00016
5.60181	-1.8e-05			5.60181	2.78e-05			5.60215	-0.00016
5.61	-3e-05			5.61	3.94e-05			5.61034	-0.00017
5.61819	-5.5e-05			5.61819	4.3e-05			5.61853	-0.0002
5.62638	-4e-05			5.62638	4.66e-05			5.62672	-0.00023
5.63457	2.61e-05			5.63457	5.31e-05			5.63491	-0.00022
5.64276	3.2e-05			5.64276	3.79e-05			5.6431	-0.0002
5.65095	2.77e-05			5.65095	2.27e-05			5.65129	-0.00017
5.65914	2.33e-05			5.65914	1.85e-05			5.65948	-0.00016
5.66733	8.81e-06			5.66733	1.55e-05			5.66767	-0.00015
5.67552	-1.9e-05			5.67552	1.25e-05			5.67586	-0.00015
5.68371	-6.3e-05			5.68371	3.16e-05			5.68405	-0.00015
5.6919	-9e-05			5.6919	4.02e-05			5.69224	-0.00015
5.70009	-9.2e-05			5.70009	3.54e-05			5.70043	-0.00014
5.70828	-7.8e-05			5.70828	3.06e-05			5.70861	-0.00014
5.71647	-7.4e-05			5.71647	2.64e-05			5.7168	-0.00013
5.72466	-7.1e-05			5.72466	2.68e-05			5.72499	-0.00014
5.73285	-7e-05			5.73285	2.52e-05			5.73318	-0.00014
5.74104	-7e-05			5.74104	2.35e-05			5.74137	-0.00015
5.74923	-6.9e-05			5.74923	-6.5e-06			5.74956	-0.00018
5.75742	-2.6e-05			5.75742	-1.8e-05			5.75775	-0.00017
5.76561	-1e-05			5.76561	-1.5e-05			5.76594	-0.00017
5.7738	5.31e-06			5.7738	8.5e-06			5.77413	-0.00018
5.78199	1.26e-05			5.78199	1.8e-05			5.78232	-0.00018
5.79018	1.57e-05			5.79018	1.81e-05			5.79051	-0.00016
5.79837	-2.1e-05			5.79837	1.82e-05			5.7987	-0.00016
5.80656	-5.9e-05			5.80656	5.32e-06			5.80689	-0.00016
5.81475	-0.00011			5.81475	-5.2e-06			5.81508	-0.00015
5.82294	-5.8e-05			5.82294	-1.6e-05			5.82327	-0.00015
5.83113	-4.3e-05			5.83113	-1.8e-05			5.83146	-0.00015
5.83932	-3.3e-05			5.83932	-1.7e-06			5.83965	-0.00016
5.84751	-3.2e-05			5.84751	3.76e-06			5.84784	-0.00017
5.8557	-5.9e-05			5.8557	9.19e-06			5.85603	-0.00018
5.86389	-8.6e-05			5.86389	2.26e-05			5.86422	-0.00018
5.87208	-9.8e-05			5.87207	3.21e-05			5.87241	-0.00019
5.88027	-8.9e-05			5.88026	3.7e-05			5.8806	-0.0002
5.88846	-8.7e-05			5.88846	3.38e-05			5.88879	-0.00019
5.89665	-8.6e-05			5.89665	3.06e-05			5.89698	-0.00019
5.90484	-4.6e-05			5.90483	2.61e-06			5.90517	-0.00018
5.91303	-3.3e-05			5.91302	-5.1e-06			5.91336	-0.00017
5.92122	-3.6e-05			5.92121	-2.6e-05			5.92155	-0.00016
5.92941	-3.8e-05			5.9294	8.52e-06			5.92974	-0.00014
5.93759	-5.5e-05			5.93759	1.64e-05			5.93793	-0.00014
5.94578	-4.5e-05			5.94578	1.41e-05			5.94612	-0.00015
5.95397	-3.1e-05			5.95397	1.17e-05			5.95431	-0.00014
5.96216	-3.6e-05			5.96216	6.36e-06			5.9625	-0.00012
5.97035	-4.1e-05			5.97035	-4.2e-06			5.97069	-0.00012
5.97854	-5.7e-05			5.97854	1.06e-05			5.97888	-0.00012
5.98673	-7.1e-05			5.98673	3.92e-05			5.98707	-0.00013
5.99492	-7.7e-05			5.99492	3.65e-05			5.99526	-0.00011
6.00311	-8.4e-05			6.00311	3.37e-05			6.00345	-0.0001
6.0113	-0.0001			6.0113	2.55e-05			6.01164	-0.0001
6.01949	-7.7e-05			6.01949	4.27e-06			6.01983	-0.0001
6.02768	-6.7e-05			6.02768	1.86e-06			6.02802	-4.3e-05
6.03587	-5.8e-05			6.03587	-8.2e-06			6.03621	-3.5e-05
6.04406	-6e-05			6.04406	-2.1e-05			6.0444	-5.1e-05
6.05225	-6.2e-05			6.05225	5.12e-06			6.05259	-6.6e-05
6.06044	-6.9e-05			6.06044	5.46e-07			6.06077	-8e-05
6.06863	-9.2e-05			6.06863	-4e-06			6.06897	-0.00013
6.07682	-8.3e-05			6.07682	-1.5e-05			6.07716	-0.00014
6.08501	-8.2e-05			6.08501	-7.7e-06			6.08535	-0.00013
6.0932	-8.5e-05			6.0932	1.28e-05			6.09354	-0.00011
6.10139	-8.8e-05			6.10139	2.53e-05			6.10172	-0.00011
6.10958	-8.4e-05			6.10958	2.17e-05			6.10991	-0.0001
6.11777	-8e-05			6.11777	1.81e-05			6.1181	-0.0001
6.12596	-8.2e-05			6.12596	8.99e-06			6.12629	-0.0001
6.13415	-8.5e-05			6.13415	3.65e-06			6.13448	-9.8e-05
6.14234	-9.5e-05			6.14234	-8.7e-06			6.14267	-9.8e-05
6.15053	-6.9e-05			6.15053	1.91e-05			6.15086	-0.00012
6.15872	-5.9e-05			6.15872	1.55e-05			6.15905	-0.00013
6.16691	-4.9e-05			6.16691	1.18e-05			6.16724	-0.00012
6.1751	-4.4e-05			6.1751	3.55e-06			6.17543	-8.2e-05
6.18329	-4.2e-05			6.18329	-7.6e-06			6.18362	-6.9e-05
6.19148	-4e-05			6.19148	-9.7e-06			6.19181	-7.8e-05
6.19967	-4.1e-05			6.19967	9.66e-06			6.2	-8.7e-05
6.20786	-4.3e-05			6.20786	1.65e-05			6.20819	-0.00011
6.21605	-4.9e-05			6.21605	1.8e-05			6.21638	-0.00011
6.22424	-6.4e-05			6.22424	1.59e-05			6.22457	-0.00011
6.23243	-9e-05			6.23243	1.38e-05			6.23276	-0.00011
6.24062	-9.7e-05			6.24062	4.81e-06			6.24095	-0.00011
6.24881	-7.6e-05			6.2488	-1.1e-05			6.24914	-8.3e-05
6.257	-6.7e-05			6.25699	-2.3e-06			6.25733	-8.4e-05
6.26519	-7.6e-05			6.26518	5.83e-07			6.26552	-8.5e-05
6.27338	-8.4e-05			6.27337	3.48e-06			6.27371	-0.00011
6.28157	-0.00011			6.28156	1.12e-05			6.2819	-0.00011
6.28976	-0.00012			6.28975	2.08e-05			6.29009	-0.00011
6.29795	-8.8e-05			6.29794	1.74e-05			6.29828	-0.00012
6.30614	-6.9e-05			6.30613	1.4e-05			6.30647	-0.00012
6.31433	-7.3e-05			6.31432	5.14e-06			6.31466	-0.00012
6.32252	-7.6e-05			6.32251	2.52e-05			6.32285	-0.0001
6.33071	-8.9e-05			6.3307	2.71e-05			6.33104	-9.3e-05
6.33889	-8e-05			6.33889	2.89e-05			6.33923	-9.8e-05
6.34708	-7.8e-05			6.34708	3.09e-05			6.34742	-0.0001
6.35527	-7.9e-05			6.35527	5.87e-05			6.35561	-0.00012
6.36346	-7.9e-05			6.36346	8.32e-05			6.3638	-0.00012
6.37165	7.04e-05			6.37165	7.36e-05			6.37199	-9.2e-05
6.37984	7.47e-05			6.37984	6.4e-05			6.38018	-8.7e-05
6.38803	3.15e-05			6.38803	3.83e-05			6.38837	-8.8e-05
6.39622	-1.2e-05			6.39622	1.25e-05			6.39656	-8.9e-05
6.40441	-5.7e-05			6.40441	4.58e-06			6.40475	-8.2e-05
6.4126	-4.2e-05			6.4126	1.41e-05			6.41294	-8.8e-05
6.42079	-2.7e-05			6.42079	1.56e-05			6.42113	-9.5e-05
6.42898	-9.5e-06			6.42898	3.39e-05			6.42932	-0.00011
6.43717	-8.7e-06			6.43717	3.63e-05			6.43751	-0.00012
6.44536	-8.8e-06			6.44536	3.43e-05			6.44569	-0.00012
6.45355	-8.9e-06			6.45355	3.22e-05			6.45388	-0.00012
6.46174	-9.9e-06			6.46174	4.58e-05			6.46207	-0.00012
6.46993	-5.7e-06			6.46993	4.93e-05			6.47027	-0.00013
6.47812	-1.5e-05			6.47812	4.62e-05			6.47845	-0.00013
6.48631	-2.5e-05			6.48631	4.31e-05			6.48664	-0.00012
6.4945	-3.6e-05			6.4945	3.62e-05			6.49483	-0.00012
6.50269	-1.3e-05			6.50269	4.71e-05			6.50302	-0.00012
6.51088	-4.1e-06			6.51088	6.37e-05			6.51121	-0.00012
6.51907	-9e-06			6.51907	6.14e-05			6.5194	-0.00012
6.52726	-1.4e-05			6.52726	5.91e-05			6.52759	-0.00012
6.53545	-3e-05			6.53545	3.58e-05			6.53578	-0.00013
6.54364	-4.4e-05			6.54364	1.61e-05			6.54397	-0.00013
6.55183	-4e-05			6.55183	6.03e-06			6.55216	-0.00012
6.56002	-4e-05			6.56002	1.01e-05			6.56035	-0.00011
6.56821	-4.1e-05			6.56821	1.42e-05			6.56854	-0.00012
6.5764	-4.8e-05			6.5764	2.64e-05			6.57673	-0.00012
6.58459	1.08e-05			6.58459	3.77e-05			6.58492	-7.6e-05
6.59278	1.83e-06			6.59278	4.22e-05			6.59311	-7.3e-05
6.60097	-7.1e-06			6.60097	2.74e-05			6.6013	-7.9e-05
6.60916	-4e-05			6.60916	1.27e-05			6.60949	-8.5e-05
6.61735	-6.6e-05			6.61735	2.53e-05			6.61768	-6.9e-05
6.62554	-6.5e-05			6.62554	3.02e-05			6.62587	-7.5e-05
6.63373	-6.5e-05			6.63373	2.38e-05			6.63406	-8.2e-05
6.64192	-6.5e-05			6.64192	1.73e-05			6.64225	-8.8e-05
6.65011	-5.6e-05			6.6501	7.3e-06			6.65044	-9.5e-05
6.6583	-4.7e-05			6.65829	1.23e-05			6.65863	-0.00013
6.66649	-3.1e-05			6.66648	6.81e-06			6.66682	-0.00012
6.67468	-2.4e-05			6.67467	1.34e-06			6.67501	-0.00012
6.68287	-2.6e-05			6.68286	1.32e-05			6.6832	-0.00012
6.69106	-2.9e-05			6.69105	5.35e-05			6.69139	-0.00012
6.69925	-4e-05			6.69924	6.12e-05			6.69958	-0.00012
6.70744	-4.4e-05			6.70743	6.1e-05			6.70777	-0.00011
6.71563	-3.1e-05			6.71562	6.08e-05			6.71596	-0.00011
6.72382	-1.9e-05			6.72381	3.44e-05			6.72415	-0.00011
6.732	-1.2e-05			6.732	6.77e-05			6.73234	-0.00011
6.74019	-4.6e-06			6.74019	6.78e-05			6.74053	-0.0001
6.74838	6.67e-06			6.74838	6.79e-05			6.74872	-0.00011
6.75657	1.12e-05			6.75657	0.000114			6.75691	-0.00011
6.76476	1.58e-05			6.76476	9.26e-05			6.7651	-0.00011
6.77295	3.03e-05			6.77295	7.1e-05			6.77329	-0.00012
6.78114	3.58e-05			6.78114	2.09e-05			6.78148	-0.00012
6.78933	2.51e-05			6.78933	-5.4e-07			6.78967	-0.00011
6.79752	1.43e-05			6.79752	1.13e-05			6.79786	-0.0001
6.80571	-1.7e-05			6.80571	2.73e-05			6.80605	-9.8e-05
6.8139	-4e-05			6.8139	2.69e-05			6.81424	-9.8e-05
6.82209	-5.4e-05			6.82209	2.65e-05			6.82242	-9e-05
6.83028	-1.9e-05			6.83028	2.3e-05			6.83061	-9e-05
6.83847	-1.4e-05			6.83847	1.48e-05			6.8388	-9.6e-05
6.84666	-1.6e-05			6.84666	3.55e-05			6.84699	-0.0001
6.85485	-1.8e-05			6.85485	4.51e-05			6.85518	-0.0001
6.86304	-2.7e-05			6.86304	4.48e-05			6.86337	-0.0001
6.87123	-4.2e-05			6.87123	4.45e-05			6.87156	-0.00011
6.87942	-4.6e-05			6.87942	2.95e-05			6.87975	-9.5e-05
6.88761	-4.6e-05			6.88761	3.25e-05			6.88794	-9.1e-05
6.8958	-3.3e-05			6.8958	1.8e-05			6.89613	-8.6e-05
6.90399	-3e-05			6.90399	3.45e-06			6.90432	-8.9e-05
6.91218	-3.3e-05			6.91218	1.81e-06			6.91251	-9.2e-05
6.92037	-3.5e-05			6.92037	1.9e-05			6.9207	-9.7e-05
6.92856	-1.6e-05			6.92856	2.64e-05			6.92889	-0.00013
6.93675	-2.4e-05			6.93675	3.37e-05			6.93708	-0.00015
6.94494	-3.2e-05			6.94494	3.42e-05			6.94527	-0.00014
6.95313	-3.1e-05			6.95313	3.01e-05			6.95346	-0.00011
6.96132	2.56e-05			6.96132	2.6e-05			6.96165	-8.6e-05
6.96951	2.64e-05			6.96951	4.31e-05			6.96984	-8.6e-05
6.9777	-5.7e-06			6.9777	4.46e-05			6.97803	-8.7e-05
6.98589	-3.8e-05			6.98589	4.07e-05			6.98622	-0.0001
6.99408	-1.8e-05			6.99407	3.67e-05			6.99441	-9.8e-05
7.00227	1.16e-07			7.00227	5.09e-05			7.0026	-0.0001
7.01046	1.83e-05			7.01046	4.8e-05			7.01079	-0.00011
7.01865	2.31e-05			7.01865	4.51e-05			7.01898	-0.0001
7.02684	1.89e-05			7.02684	1.92e-05			7.02717	-0.0001
7.03503	1.48e-05			7.03502	1.8e-05			7.03536	-0.0001
7.04322	1.06e-05			7.04321	1.57e-05			7.04355	-9.8e-05
7.05141	6.86e-06			7.0514	1.43e-05			7.05174	-8.7e-05
7.0596	4.75e-06			7.05959	1.73e-05			7.05993	-9.2e-05
7.06779	2.64e-06			7.06778	2.23e-05			7.06812	-9.6e-05
7.07597	-1.2e-05			7.07597	3.06e-05			7.07631	-0.00011
7.08416	-4.9e-05			7.08416	3.69e-05			7.0845	-9.8e-05
7.09236	-7.2e-05			7.09235	3.58e-05			7.09269	-8.7e-05
7.10055	-5.5e-05			7.10054	3.46e-05			7.10088	-8.2e-05
7.10874	-3.8e-05			7.10873	2.8e-05			7.10907	-9.9e-05
7.11692	-2.9e-05			7.11692	2.13e-05			7.11726	-0.00012
7.12511	-2.7e-05			7.12511	2.38e-05			7.12545	-0.00012
7.1333	-3.5e-05			7.1333	2.62e-05			7.13364	-0.00013
7.14149	-4.3e-05			7.14149	2.82e-05			7.14183	-0.00013
7.14968	-6.1e-05			7.14968	4.92e-05			7.15002	-0.00012
7.15787	-5e-05			7.15787	4.7e-05			7.15821	-0.00011
7.16606	-1.8e-06			7.16606	4.48e-05			7.1664	-8.3e-05
7.17425	2.31e-05			7.17425	3.85e-05			7.17459	-5e-05
7.18244	9.28e-08			7.18244	3.5e-05			7.18278	-4.7e-05
7.19063	-2.3e-05			7.19063	4.27e-05			7.19097	-5.2e-05
7.19882	-5.6e-05			7.19882	3.79e-05			7.19916	-5.7e-05
7.20701	-2.6e-05			7.20701	3.31e-05			7.20735	-7.5e-05
7.2152	-2.4e-05			7.2152	2.12e-05			7.21554	-7.7e-05
7.22339	-2.3e-05			7.22339	3.1e-05			7.22372	-7.8e-05
7.23158	-2.2e-05			7.23158	3.02e-05			7.23191	-9.9e-05
7.23977	-1.5e-05			7.23977	2.94e-05			7.2401	-0.0001
7.24796	-2.2e-05			7.24796	3.55e-05			7.24829	-0.0001
7.25615	-2.8e-05			7.25615	3.75e-05			7.25648	-0.00011
7.26434	-2.8e-05			7.26434	3.57e-05			7.26467	-0.0001
7.27253	-2.8e-05			7.27253	3.39e-05			7.27286	-8.6e-05
7.28072	-3.3e-05			7.28072	2.84e-05			7.28105	-7.9e-05
7.28891	-1.6e-05			7.28891	6.12e-05			7.28924	-0.0001
7.2971	5.89e-07			7.2971	6.56e-05			7.29743	-0.00012
7.30529	-2.7e-06			7.30529	6.64e-05			7.30562	-0.00013
7.31348	-6e-06			7.31348	6.72e-05			7.31381	-0.0001
7.32167	-1.6e-05			7.32167	6.31e-05			7.322	-9.1e-05
7.32986	-3.6e-05			7.32986	5.91e-05			7.33019	-8.7e-05
7.33805	-1e-05			7.33805	5.02e-05			7.33838	-8.4e-05
7.34624	-9.8e-06			7.34624	5.63e-05			7.34657	-8.2e-05
7.35443	-9.5e-06			7.35443	5.79e-05			7.35476	-8.2e-05
7.36262	-1.5e-05			7.36262	5.74e-05			7.36295	-9.1e-05
7.37081	-2e-05			7.3708	5.68e-05			7.37114	-0.0001
7.379	4.67e-06			7.37899	5.05e-05			7.37933	-0.0001
7.38719	4.86e-06			7.38718	5.85e-05			7.38752	-9.1e-05
7.39538	3.09e-06			7.39537	6.39e-05			7.39571	-7.2e-05
7.40357	1.32e-06			7.40357	6.18e-05			7.4039	-6.4e-05
7.41176	-2.8e-05			7.41175	5.96e-05			7.41209	-6.5e-05
7.41995	-2.5e-05			7.41994	5.68e-05			7.42028	-6.7e-05
7.42814	-2.8e-05			7.42813	5e-05			7.42847	-7e-05
7.43633	-3.1e-05			7.43632	4.33e-05			7.43666	-7.2e-05
7.44452	-5.6e-05			7.44451	3.66e-05			7.44485	-7.4e-05
7.45271	-3.2e-05			7.4527	3.47e-05			7.45304	-7.3e-05
7.46089	-2.6e-05			7.46089	3.3e-05			7.46123	-5.9e-05
7.46908	-2.7e-05			7.46908	3.26e-05			7.46942	-6.1e-05
7.47727	-2.7e-05			7.47727	3.22e-05			7.47761	-6.3e-05
7.48546	-3.8e-05			7.48546	2.47e-05			7.4858	-7e-05
7.49365	-3.9e-05			7.49365	2.56e-05			7.49399	-8.6e-05
7.50184	-4e-05			7.50184	3.51e-05			7.50218	-5.5e-05
7.51003	-5e-05			7.51003	3.54e-05			7.51037	-1.9e-05
7.51822	-6e-05			7.51822	3.49e-05			7.51856	-2.9e-05
7.52641	-1.1e-05			7.52641	3.45e-05			7.52675	-3.8e-05
7.5346	-1.2e-05			7.5346	6.43e-05			7.53494	-6.5e-05
7.54279	-1.3e-05			7.54279	8.86e-05			7.54313	-9e-05
7.55098	-2.3e-05			7.55098	8.28e-05			7.55132	-0.0001
7.55917	-5.1e-05			7.55917	7.7e-05			7.55951	-8.3e-05
7.56736	-6.3e-05			7.56736	6.43e-05			7.5677	-5.6e-05
7.57555	-4.1e-05			7.57555	5.74e-05			7.57589	-5.3e-05
7.58374	-3.6e-05			7.58374	3.04e-05			7.58408	-5.3e-05
7.59193	-3.4e-05			7.59193	3.2e-05			7.59227	-5.4e-05
7.60012	-3.8e-05			7.60012	3.65e-05			7.60046	-5.6e-05
7.60831	-4.1e-05			7.60831	4.1e-05			7.60865	-6e-05
7.6165	-5.7e-05			7.6165	5.66e-05			7.61684	-6.7e-05
7.62469	-1.1e-05			7.62469	6.42e-05			7.62502	-8.2e-05
7.63288	-8.7e-06			7.63288	6.26e-05			7.63321	-7.6e-05
7.64107	-8.2e-06			7.64107	6.09e-05			7.6414	-8.2e-05
7.64926	-1.2e-05			7.64926	4.15e-05			7.64959	-8.9e-05
7.65745	-1.6e-05			7.65745	4.92e-05			7.65778	-9.2e-05
7.66564	-2.5e-05			7.66564	4.52e-05			7.66597	-5.2e-05
7.67383	-7.8e-06			7.67383	4.11e-05			7.67416	-5.2e-05
7.68202	9.18e-07			7.68202	3.19e-05			7.68235	-5.8e-05
7.69021	-7.5e-06			7.69021	3.89e-05			7.69054	-6.4e-05
7.6984	-1.6e-05			7.6984	4.59e-05			7.69873	-8.5e-05
7.70659	-2.5e-05			7.70659	4.38e-05			7.70692	-7.1e-05
7.71478	-1.3e-05			7.71478	4.17e-05			7.71511	-6e-05
7.72297	-6.8e-06			7.72297	3.27e-05			7.7233	-6.2e-05
7.73116	-1.5e-05			7.73116	1.99e-05			7.73149	-6.4e-05
7.73935	-2.3e-05			7.73935	4.49e-05			7.73968	-7.5e-05
7.74754	-3.8e-05			7.74754	4.53e-05			7.74787	-7.9e-05
7.75573	-3.7e-05			7.75572	4.58e-05			7.75606	-8.4e-05
7.76392	-2.9e-05			7.76391	5.34e-05			7.76425	-9.4e-05
7.77211	-2.1e-05			7.7721	5.48e-05			7.77244	-9.7e-05
7.7803	-2e-05			7.78029	5.68e-05			7.78063	-6.9e-05
7.78849	-2.5e-05			7.78848	5.85e-05			7.78882	-6.5e-05
7.79668	-2.9e-05			7.79667	6.44e-05			7.79701	-6.8e-05
7.80487	-4.2e-05			7.80486	6.69e-05			7.8052	-7e-05
7.81306	-4.8e-05			7.81305	6.94e-05			7.81339	-8.7e-05
7.82125	-4.4e-05			7.82124	8.97e-05			7.82158	-5.4e-05
7.82944	-1.3e-05			7.82943	7.35e-05			7.82977	-5.9e-05
7.83763	8.01e-08			7.83762	5.73e-05			7.83796	-6.3e-05
7.84581	8.96e-07			7.84581	6.4e-05			7.84615	-7.7e-05
7.854	9.57e-06			7.854	7.5e-05			7.85434	-0.0001
7.86219	3.64e-05			7.86219	7.88e-05			7.86253	-9.4e-05
7.87038	4.31e-05			7.87038	8.26e-05			7.87072	-9.4e-05
7.87857	4.52e-05			7.87857	9.26e-05			7.87891	-9.4e-05
7.88676	1.47e-05			7.88676	9.6e-05			7.8871	-9.3e-05
7.89495	-1.6e-05			7.89495	9.12e-05			7.89529	-8.4e-05
7.90314	1.52e-05			7.90314	8.64e-05			7.90348	-7.1e-05
7.91133	2.59e-05			7.91133	7.33e-05			7.91167	-6.7e-05
7.91952	1.63e-05			7.91952	3.01e-05			7.91986	-5.6e-05
7.92771	6.59e-06			7.92771	4.67e-05			7.92805	-5e-05
7.9359	-1.2e-05			7.9359	5.84e-05			7.93624	-5.3e-05
7.94409	-9.9e-06			7.94409	6.25e-05			7.94443	-5.6e-05
7.95228	2.79e-05			7.95228	6.67e-05			7.95262	-6.2e-05
7.96047	2.16e-05			7.96047	6.41e-05			7.96081	-7.4e-05
7.96866	1.53e-05			7.96866	6.14e-05			7.96899	-5.5e-05
7.97685	-6.1e-06			7.97685	5.52e-05			7.97719	-4.6e-05
7.98504	-2.3e-05			7.98504	5.47e-05			7.98538	-4.2e-05
7.99323	-2.7e-05			7.99323	5.44e-05			7.99357	-5.2e-05
8.00142	-3.1e-05			8.00142	5.41e-05			8.00175	-6.3e-05
8.00961	-3.2e-05			8.00961	5.21e-05			8.00994	-8.9e-05
8.0178	-2.7e-05			8.0178	4.86e-05			8.01813	-9.3e-05
8.02599	-2.4e-05			8.02599	4.6e-05			8.02632	-8.6e-05
8.03418	-2.2e-05			8.03418	4.34e-05			8.03451	-8.7e-05
8.04237	7.56e-06			8.04237	1.69e-05			8.0427	-8.8e-05
8.05056	5.49e-05			8.05056	3.27e-05			8.05089	-9.7e-05
8.05875	6.81e-05			8.05875	4.67e-05			8.05908	-5.8e-05
8.06694	6.07e-05			8.06694	6.08e-05			8.06727	-5.8e-05
8.07513	5.33e-05			8.07513	6.39e-05			8.07546	-5.9e-05
8.08332	4.55e-05			8.08332	6.33e-05			8.08365	-6.6e-05
8.09151	3.77e-05			8.09151	6.27e-05			8.09184	-6.4e-05
8.0997	-7.6e-06			8.0997	6.33e-05			8.10003	-6e-05
8.10789	-6.1e-06			8.10789	6.51e-05			8.10822	-6e-05
8.11608	-5.3e-06			8.11608	6.39e-05			8.11641	-6.5e-05
8.12427	-4.5e-06			8.12426	6.26e-05			8.1246	-7e-05
8.13246	1.65e-05			8.13246	3.13e-05			8.13279	-7.1e-05
8.14065	1.66e-05			8.14064	3.17e-05			8.14098	-7.3e-05
8.14884	1.66e-05			8.14884	5.35e-05			8.14917	-7.7e-05
8.15703	7.63e-06			8.15703	5.75e-05			8.15736	-5.5e-05
8.16522	3.88e-06			8.16521	6.15e-05			8.16555	-5.4e-05
8.17341	4.67e-05			8.1734	0.000105			8.17374	-5.8e-05
8.1816	7.96e-05			8.18159	0.000107			8.18193	-6.1e-05
8.18979	0.000134			8.18978	9.57e-05			8.19012	-6.3e-05
8.19798	9.55e-05			8.19797	8.43e-05			8.19831	-6.5e-05
8.20617	5.65e-05			8.20616	7.56e-05			8.2065	-7e-05
8.21436	4.07e-05			8.21435	6.23e-05			8.21469	-6.2e-05
8.22255	2.8e-05			8.22254	6.32e-05			8.22288	-6.1e-05
8.23073	1.53e-05			8.23073	5.72e-05			8.23107	-6.3e-05
8.23893	6.81e-06			8.23892	5.12e-05			8.23926	-6.6e-05
8.24712	1.77e-05			8.24711	4.95e-05			8.24745	-6.3e-05
8.2553	2.26e-05			8.2553	4.78e-05			8.25564	-6.3e-05
8.26349	1.68e-05			8.26349	4.4e-05			8.26383	-6.3e-05
8.27168	1.11e-05			8.27168	5.27e-05			8.27202	-6e-05
8.27987	5.73e-06			8.27987	5.31e-05			8.28021	-5.9e-05
8.28806	1.96e-05			8.28806	5.02e-05			8.2884	-6.7e-05
8.29625	3.74e-05			8.29625	4.73e-05			8.29659	-7.6e-05
8.30444	4.56e-05			8.30444	4.63e-05			8.30478	-6.3e-05
8.31263	4.87e-05			8.31263	1.96e-05			8.31297	-4.4e-05
8.32082	5.18e-05			8.32082	3.59e-05			8.32116	-3.8e-05
8.32901	6.49e-05			8.32901	6.65e-05			8.32935	-4.3e-05
8.3372	7.91e-05			8.3372	7.56e-05			8.33754	-4.9e-05
8.34539	8.27e-05			8.34539	7.25e-05			8.34572	-7.1e-05
8.35358	6.03e-05			8.35358	6.94e-05			8.35392	-6e-05
8.36177	3.8e-05			8.36177	5.46e-05			8.3621	-5.6e-05
8.36996	3.67e-05			8.36996	4.66e-05			8.3703	-5.2e-05
8.37815	4.33e-05			8.37815	4.53e-05			8.37848	-4.9e-05
8.38634	4.43e-05			8.38634	4.39e-05			8.38667	-4.6e-05
8.39453	4.17e-05			8.39453	3.73e-05			8.39486	-4.2e-05
8.40272	3.92e-05			8.40272	0.0001			8.40305	-4.4e-05
8.41091	3.3e-05			8.41091	9.51e-05			8.41124	-4.6e-05
8.4191	2.08e-05			8.4191	9e-05			8.41943	-5.3e-05
8.42729	1.2e-05			8.42729	7.92e-05			8.42762	-7.3e-05
8.43548	3.09e-06			8.43548	7.57e-05			8.43581	-7.5e-05
8.44367	-1.3e-05			8.44367	8.67e-05			8.444	-6e-05
8.45186	2.54e-05			8.45186	9.77e-05			8.45219	-5.3e-05
8.46005	3.31e-05			8.46005	0.000176			8.46038	-4.2e-05
8.46824	3.54e-05			8.46824	0.00021			8.46857	-4e-05
8.47643	3.77e-05			8.47643	0.000223			8.47676	-4.1e-05
8.48462	3.98e-05			8.48462	0.000169			8.48495	-4.2e-05
8.49281	3.19e-05			8.49281	0.000115			8.49314	-4.6e-05
8.501	2.39e-05			8.50099	7.64e-05			8.50133	-4.1e-05
8.50919	7.62e-06			8.50919	7.35e-05			8.50952	-2.9e-05
8.51738	1.71e-05			8.51737	0.000125			8.51771	-2.4e-05
8.52557	7.25e-05			8.52557	0.000132			8.5259	-1.8e-05
8.53376	9.39e-05			8.53375	0.000118			8.53409	-1.9e-05
8.54195	7.34e-05			8.54194	0.000104			8.54228	-2.1e-05
8.55014	5.29e-05			8.55013	9.67e-05			8.55047	-3.8e-05
8.55833	3.21e-05			8.55832	9.61e-05			8.55866	-5.2e-05
8.56652	8.07e-05			8.56651	9.54e-05			8.56685	-4.5e-05
8.57471	0.000108			8.5747	8.9e-05			8.57504	-3e-05
8.5829	0.000192			8.58289	0.00011			8.58323	-2.8e-05
8.59109	0.000187			8.59108	0.000152			8.59142	-4.4e-05
8.59928	0.000181			8.59927	0.000129			8.59961	-6.1e-05
8.60746	0.00017			8.60746	0.000106			8.6078	-5.8e-05
8.61566	0.000142			8.61565	0.000122			8.61599	-5.5e-06
8.62384	8.56e-05			8.62384	0.000117			8.62418	-2.8e-06
8.63204	6.37e-05			8.63203	0.000112			8.63237	-1.4e-07
8.64022	9.16e-05			8.64022	9.39e-05			8.64056	-2.6e-06
8.64841	0.000144			8.64841	9.6e-05			8.64875	-5e-06
8.6566	0.00015			8.6566	9.81e-05			8.65694	-1.2e-05
8.66479	0.000148			8.66479	0.000132			8.66513	2.73e-05
8.67298	0.000146			8.67298	0.000218			8.67332	6.05e-05
8.68117	0.000236			8.68117	0.000233			8.68151	4.87e-05
8.68936	0.000261			8.68936	0.000242			8.6897	3.68e-05
8.69755	0.00026			8.69755	0.000251			8.69789	2.26e-05
8.70574	0.00026			8.70574	0.000262			8.70608	2.38e-05
8.71393	0.000196			8.71393	0.000281			8.71427	2.51e-05
8.72212	0.000254			8.72212	0.000312			8.72246	5.55e-05
8.73031	0.000283			8.73031	0.000362			8.73065	7.36e-05
8.7385	0.000274			8.7385	0.000383			8.73883	9.16e-05
8.74669	0.000264			8.74669	0.000405			8.74703	0.000151
8.75488	0.000368			8.75488	0.000414			8.75521	0.000261
8.76307	0.000407			8.76307	0.000577			8.7634	0.000234
8.77126	0.000469			8.77126	0.000532			8.77159	0.000207
8.77945	0.000476			8.77945	0.000487			8.77978	0.000102
8.78764	0.000483			8.78764	0.000396			8.78797	0.000289
8.79583	0.000551			8.79583	0.000361			8.79616	0.000313
8.80402	0.001049			8.80402	0.000456			8.80435	0.000338
8.81221	0.001003			8.81221	0.000449			8.81254	0.00034
8.8204	0.000958			8.8204	0.000442			8.82073	0.000326
8.82859	0.000619			8.82859	0.000375			8.82892	0.000312
8.83678	0.000637			8.83678	0.000621			8.83711	0.000147
8.84497	0.000807			8.84497	0.00067			8.8453	0.000415
8.85316	0.000865			8.85316	0.000718			8.85349	0.000456
8.86135	0.000922			8.86135	0.000648			8.86168	0.000455
8.86954	0.00103			8.86954	0.000578			8.86987	0.000455
8.87773	0.000953			8.87772	0.00042			8.87806	0.000301
8.88592	0.000877			8.88592	0.000492			8.88625	0.000173
8.89411	0.000659			8.8941	0.000791			8.89444	0.000201
8.9023	0.001043			8.9023	0.000939			8.90263	0.000323
8.91049	0.001128			8.91048	0.001087			8.91082	0.000446
8.91868	0.001056			8.91867	0.0011			8.91901	0.000542
8.92687	0.000984			8.92686	0.001113			8.9272	0.000584
8.93506	0.000831			8.93505	0.001426			8.93539	0.000499
8.94325	0.000796			8.94324	0.001471			8.94358	0.000415
8.95144	0.000818			8.95143	0.001328			8.95177	0.000588
8.95963	0.000829			8.95962	0.001186			8.95996	0.000646
8.96782	0.000839			8.96781	0.001063			8.96815	0.000547
8.97601	0.000961			8.976	0.000968			8.97634	0.000448
8.98419	0.001			8.98419	0.00076			8.98453	0.000306
8.99239	0.001042			8.99238	0.000963			8.99272	0.000394
9.00057	0.001013			9.00057	0.001088			9.00091	0.000567
9.00877	0.000984			9.00876	0.00113			9.0091	0.000627
9.01695	0.000923			9.01695	0.001102			9.01729	0.000686
9.02514	0.000862			9.02514	0.001074			9.02548	0.000896
9.03333	0.000971			9.03333	0.001254			9.03367	0.00072
9.04152	0.001885			9.04152	0.001211			9.04186	0.000544
9.04971	0.001967			9.04971	0.001169			9.05005	0.000506
9.0579	0.001761			9.0579	0.001055			9.05824	0.000489
9.06609	0.001555			9.06609	0.00106			9.06643	0.000472
9.07428	0.001061			9.07428	0.001051			9.07462	0.000428
9.08247	0.001103			9.08247	0.001042			9.08281	0.000507
9.09066	0.001099			9.09066	0.001135			9.091	0.000532
9.09885	0.001095			9.09885	0.001055			9.09919	0.000474
9.10704	0.000983			9.10704	0.000976			9.10737	0.000416
9.11523	0.001047			9.11523	0.00111			9.11557	0.000424
9.12342	0.001028			9.12342	0.001188			9.12375	0.000424
9.13161	0.00101			9.13161	0.001265			9.13194	0.000424
9.1398	0.000962			9.1398	0.001396			9.14014	0.000451
9.14799	0.000914			9.14799	0.001396			9.14832	0.00046
9.15618	0.00079			9.15618	0.001526			9.15651	0.000468
9.16437	0.000764			9.16437	0.001575			9.1647	0.000446
9.17256	0.000965			9.17256	0.001624			9.17289	0.000424
9.18075	0.001026			9.18075	0.001508			9.18108	0.000332
9.18894	0.000983			9.18894	0.001392			9.18927	0.000282
9.19713	0.00094			9.19713	0.001141			9.19746	0.000378
9.20532	0.001035			9.20532	0.001151			9.20565	0.00042
9.21351	0.001246			9.21351	0.001214			9.21384	0.000462
9.2217	0.001254			9.2217	0.001277			9.22203	0.000492
9.22989	0.001036			9.22989	0.001363			9.23022	0.00046
9.23808	0.000819			9.23808	0.00134			9.23841	0.000428
9.24627	0.000885			9.24627	0.001317			9.2466	0.000429
9.25446	0.000795			9.25446	0.001215			9.25479	0.00042
9.26265	0.000704			9.26264	0.001181			9.26298	0.000411
9.27084	0.000852			9.27083	0.00109			9.27117	0.000367
9.27903	0.000964			9.27903	0.001064			9.27936	0.000355
9.28722	0.001015			9.28721	0.001044			9.28755	0.000341
9.29541	0.000925			9.2954	0.000979			9.29574	0.000329
9.3036	0.000836			9.30359	0.000915			9.30393	0.000362
9.31179	0.000855			9.31178	0.000924			9.31212	0.00046
9.31998	0.000875			9.31997	0.000966			9.32031	0.000464
9.32817	0.000875			9.32816	0.00103			9.3285	0.000446
9.33636	0.000876			9.33635	0.001057			9.33669	0.000428
9.34455	0.000963			9.34454	0.001067			9.34488	0.000427
9.35274	0.000952			9.35273	0.001066			9.35307	0.000423
9.36092	0.00094			9.36092	0.001066			9.36126	0.00042
9.36912	0.000891			9.36911	0.001042			9.36945	0.000323
9.3773	0.000904			9.3773	0.001018			9.37764	0.000351
9.3855	0.000964			9.38549	0.000888			9.38583	0.000389
9.39368	0.000989			9.39368	0.00122			9.39402	0.000399
9.40187	0.00099			9.40187	0.001232			9.40221	0.000421
9.41006	0.000991			9.41006	0.001182			9.4104	0.00044
9.41825	0.001031			9.41825	0.001133			9.41859	0.000439
9.42644	0.001029			9.42644	0.001147			9.42678	0.000438
9.43463	0.001027			9.43463	0.001136			9.43497	0.000417
9.44282	0.001033			9.44282	0.001125			9.44316	0.000392
9.45101	0.001132			9.45101	0.00112			9.45135	0.000469
9.4592	0.001177			9.4592	0.001115			9.45954	0.000478
9.46739	0.001186			9.46739	0.001023			9.46773	0.000487
9.47558	0.001177			9.47558	0.001158			9.47592	0.000532
9.48377	0.001169			9.48377	0.001197			9.4841	0.000554
9.49196	0.001274			9.49196	0.001237			9.4923	0.000555
9.50015	0.001344			9.50015	0.001295			9.50048	0.000555
9.50834	0.001376			9.50834	0.0013			9.50868	0.000567
9.51653	0.001408			9.51653	0.001294			9.51686	0.000573
9.52472	0.001606			9.52472	0.001288			9.52505	0.00057
9.53291	0.001652			9.53291	0.001271			9.53324	0.000567
9.5411	0.001711			9.5411	0.001218			9.54143	0.000619
9.54929	0.001792			9.54929	0.001488			9.54962	0.000624
9.55748	0.001801			9.55748	0.001497			9.55781	0.00063
9.56567	0.002017			9.56567	0.001479			9.566	0.000686
9.57386	0.002219			9.57386	0.001461			9.57419	0.000696
9.58205	0.002468			9.58205	0.001531			9.58238	0.000737
9.59024	0.002673			9.59024	0.001565			9.59057	0.000956
9.59843	0.002724			9.59843	0.001574			9.59876	0.000955
9.60662	0.002734			9.60662	0.001582			9.60695	0.000955
9.61481	0.002745			9.61481	0.001674			9.61514	0.00088
9.623	0.002888			9.623	0.001719			9.62333	0.000857
9.63119	0.00316			9.63119	0.001764			9.63152	0.000953
9.63938	0.003306			9.63937	0.001797			9.63971	0.001346
9.64757	0.00341			9.64757	0.001899			9.6479	0.00133
9.65576	0.003585			9.65575	0.002035			9.65609	0.001315
9.66395	0.003742			9.66394	0.002141			9.66428	0.001269
9.67214	0.003868			9.67213	0.00219			9.67247	0.001275
9.68033	0.004099			9.68032	0.00224			9.68066	0.001313
9.68852	0.004314			9.68851	0.002334			9.68885	0.00137
9.69671	0.004473			9.6967	0.002494			9.69704	0.001504
9.7049	0.004834			9.70489	0.002755			9.70523	0.001528
9.71309	0.005234			9.71308	0.002847			9.71342	0.001721
9.72128	0.005433			9.72127	0.002939			9.72161	0.00175
9.72947	0.005628			9.72946	0.002971			9.7298	0.001779
9.73766	0.005854			9.73765	0.003091			9.73799	0.001832
9.74584	0.006365			9.74584	0.003324			9.74618	0.001929
9.75404	0.0067			9.75403	0.003444			9.75437	0.002029
9.76223	0.006868			9.76222	0.003564			9.76256	0.002169
9.77041	0.007315			9.77041	0.003696			9.77075	0.002271
9.7786	0.007852			9.7786	0.003927			9.77894	0.002345
9.78679	0.007999			9.78679	0.003927			9.78713	0.002413
9.79498	0.008205			9.79498	0.004164			9.79532	0.002479
9.80317	0.00847			9.80317	0.004298			9.80351	0.002546
9.81136	0.008722			9.81136	0.00435			9.8117	0.002638
9.81955	0.00916			9.81955	0.004485			9.81989	0.002747
9.82774	0.009651			9.82774	0.004747			9.82808	0.002892
9.83593	0.009788			9.83593	0.004916			9.83627	0.003004
9.84412	0.010035			9.84412	0.005011			9.84446	0.00318
9.85231	0.01039			9.85231	0.005127			9.85265	0.003234
9.8605	0.010839			9.8605	0.005351			9.86084	0.003289
9.86869	0.011116			9.86869	0.005448			9.86903	0.003335
9.87688	0.011647			9.87688	0.005643			9.87721	0.003415
9.88507	0.011987			9.88507	0.005792			9.88541	0.003505
9.89326	0.012089			9.89326	0.005941			9.89359	0.003636
9.90145	0.012469			9.90145	0.006078			9.90178	0.003699
9.90964	0.012576			9.90964	0.006173			9.90997	0.003762
9.91783	0.012839			9.91783	0.006327			9.91816	0.003843
9.92602	0.013011			9.92602	0.006424			9.92635	0.003912
9.93421	0.013205			9.93421	0.006549			9.93454	0.003943
9.9424	0.013436			9.9424	0.006662			9.94273	0.003953
9.95059	0.01368			9.95059	0.006804			9.95092	0.003986
9.95878	0.0139			9.95878	0.006944			9.95911	0.004052
9.96697	0.013949			9.96697	0.007015			9.9673	0.004104
9.97516	0.014041			9.97516	0.007042			9.97549	0.00413
9.98335	0.014214			9.98335	0.007157			9.98368	0.004155
9.99154	0.014334			9.99154	0.007284			9.99187	0.004174
9.99973	0.014453			9.99973	0.007318			10.0001	0.004202
10.0079	0.014544			10.0079	0.007387			10.0083	0.004208
10.0161	0.01461			10.0161	0.007428			10.0164	0.004214
10.0243	0.014631			10.0243	0.007429			10.0246	0.004229
10.0325	0.014652			10.0325	0.007431			10.0328	0.004234
10.0407	0.014662			10.0407	0.007484			10.041	0.004217
10.0489	0.014653			10.0489	0.007628			10.0492	0.004199
10.0571	0.014644			10.0571	0.007639			10.0574	0.00416
10.0653	0.014614			10.0652	0.007637			10.0656	0.00414
10.0734	0.01455			10.0734	0.007635			10.0738	0.004136
10.0816	0.014516			10.0816	0.007621			10.082	0.004132
10.0898	0.014378			10.0898	0.00759			10.0901	0.004124
10.098	0.014341			10.098	0.007546			10.0983	0.004108
10.1062	0.014304			10.1062	0.007544			10.1065	0.004038
10.1144	0.014182			10.1144	0.00751			10.1147	0.003968
10.1226	0.013984			10.1226	0.007409			10.1229	0.003888
10.1308	0.013787			10.1308	0.007388			10.1311	0.003869
10.1389	0.013679			10.1389	0.00732			10.1393	0.00383
10.1471	0.013445			10.1471	0.007232			10.1475	0.003755
10.1553	0.013341			10.1553	0.007215			10.1557	0.003661
10.1635	0.013222			10.1635	0.007199			10.1639	0.003619
10.1717	0.013109			10.1717	0.007112			10.1721	0.003538
10.1799	0.012951			10.1799	0.007039			10.1802	0.003518
10.1881	0.012726			10.1881	0.006971			10.1884	0.003485
10.1963	0.01255			10.1963	0.006941			10.1966	0.003395
10.2045	0.012397			10.2045	0.00691			10.2048	0.003326
10.2127	0.012096			10.2127	0.00669			10.213	0.003332
10.2209	0.011838			10.2209	0.006587			10.2212	0.003338
10.229	0.011628			10.229	0.006455			10.2294	0.003295
10.2372	0.011386			10.2372	0.006361			10.2376	0.003253
10.2454	0.011152			10.2454	0.006209			10.2458	0.003128
10.2536	0.010975			10.2536	0.006142			10.2539	0.002995
10.2618	0.010891			10.2618	0.006034			10.2621	0.00292
10.27	0.010686			10.27	0.00586			10.2703	0.00285
10.2782	0.010482			10.2782	0.005782			10.2785	0.002826
10.2864	0.010454			10.2864	0.005586			10.2867	0.002686
10.2946	0.01038			10.2946	0.00547			10.2949	0.002604
10.3027	0.009836			10.3027	0.00541			10.3031	0.002596
10.3109	0.009529			10.3109	0.005343			10.3113	0.002472
10.3191	0.009398			10.3191	0.005338			10.3195	0.002427
10.3273	0.009298			10.3273	0.005281			10.3277	0.002409
10.3355	0.009111			10.3355	0.005001			10.3358	0.002325
10.3437	0.009011			10.3437	0.004925			10.344	0.002291
10.3519	0.008786			10.3519	0.004825			10.3522	0.002252
10.3601	0.008597			10.3601	0.004739			10.3604	0.002214
10.3683	0.008389			10.3683	0.004712			10.3686	0.002133
10.3765	0.008164			10.3765	0.004578			10.3768	0.002076
10.3847	0.007984			10.3847	0.004472			10.385	0.00203
10.3928	0.007822			10.3928	0.004386			10.3932	0.002011
10.401	0.007717			10.401	0.004225			10.4014	0.001965
10.4092	0.007564			10.4092	0.00414			10.4095	0.001879
10.4174	0.00745			10.4174	0.004061			10.4177	0.001864
10.4256	0.007359			10.4256	0.004022			10.4259	0.001853
10.4338	0.007175			10.4338	0.003991			10.4341	0.001941
10.442	0.007056			10.442	0.00391			10.4423	0.001938
10.4502	0.007016			10.4502	0.003796			10.4505	0.001934
10.4584	0.006852			10.4583	0.003721			10.4587	0.00183
10.4665	0.006654			10.4665	0.003591			10.4669	0.001774
10.4747	0.006477			10.4747	0.003523			10.4751	0.001718
10.4829	0.006376			10.4829	0.003452			10.4833	0.001551
10.4911	0.006337			10.4911	0.003403			10.4915	0.001519
10.4993	0.006148			10.4993	0.003344			10.4996	0.001512
10.5075	0.006052			10.5075	0.003269			10.5078	0.001499
10.5157	0.005909			10.5157	0.003205			10.516	0.001487
10.5239	0.005791			10.5239	0.003184			10.5242	0.001455
10.5321	0.005766			10.5321	0.003103			10.5324	0.001421
10.5403	0.00567			10.5403	0.00303			10.5406	0.001388
10.5484	0.005549			10.5484	0.003017			10.5488	0.001359
10.5566	0.005536			10.5566	0.002967			10.557	0.0013
10.5648	0.005522			10.5648	0.002891			10.5652	0.001274
10.573	0.005334			10.573	0.002824			10.5733	0.001241
10.5812	0.00521			10.5812	0.002821			10.5815	0.001238
10.5894	0.005052			10.5894	0.002747			10.5897	0.001185
10.5976	0.004918			10.5976	0.002684			10.5979	0.001152
10.6058	0.004896			10.6058	0.002619			10.6061	0.001164
10.614	0.004818			10.614	0.002553			10.6143	0.001158
10.6221	0.004745			10.6221	0.002482			10.6225	0.001152
10.6303	0.004722			10.6303	0.002469			10.6307	0.001088
10.6385	0.004603			10.6385	0.002457			10.6389	0.001082
10.6467	0.004549			10.6467	0.002407			10.6471	0.001068
10.6549	0.004488			10.6549	0.002383			10.6552	0.001053
10.6631	0.004417			10.6631	0.002345			10.6634	0.001019
10.6713	0.004275			10.6713	0.002294			10.6716	0.001
10.6795	0.00419			10.6795	0.002279			10.6798	0.000981
10.6877	0.004112			10.6877	0.002263			10.688	0.000947
10.6959	0.00404			10.6959	0.002214			10.6962	0.000936
10.7041	0.004039			10.7041	0.002165			10.7044	0.000925
10.7122	0.004016			10.7122	0.002224			10.7126	0.000913
10.7204	0.003994			10.7204	0.002182			10.7208	0.000901
10.7286	0.003835			10.7286	0.00214			10.7289	0.000876
10.7368	0.003736			10.7368	0.001982			10.7371	0.00086
10.745	0.003717			10.745	0.001955			10.7453	0.000857
10.7532	0.003645			10.7532	0.001891			10.7535	0.000853
10.7614	0.00355			10.7614	0.001841			10.7617	0.000827
10.7696	0.003513			10.7696	0.001826			10.7699	0.000825
10.7778	0.003475			10.7777	0.001771			10.7781	0.000815
10.7859	0.003397			10.7859	0.001757			10.7863	0.000804
10.7941	0.003343			10.7941	0.001744			10.7945	0.000783
10.8023	0.003298			10.8023	0.001711			10.8027	0.000758
10.8105	0.003246			10.8105	0.001685			10.8109	0.00073
10.8187	0.003181			10.8187	0.001698			10.819	0.000733
10.8269	0.003143			10.8269	0.001701			10.8272	0.000729
10.8351	0.003067			10.8351	0.001682			10.8354	0.000724
10.8433	0.003019			10.8433	0.001663			10.8436	0.000728
10.8515	0.002995			10.8515	0.001603			10.8518	0.000723
10.8597	0.002953			10.8597	0.001569			10.86	0.000719
10.8679	0.002939			10.8678	0.001501			10.8682	0.000671
10.876	0.002902			10.876	0.001469			10.8764	0.000652
10.8842	0.002866			10.8842	0.001465			10.8846	0.000651
10.8924	0.002827			10.8924	0.001443			10.8927	0.00065
10.9006	0.002816			10.9006	0.00144			10.9009	0.000649
10.9088	0.002745			10.9088	0.001436			10.9091	0.000648
10.917	0.002694			10.917	0.001423			10.9173	0.000646
10.9252	0.002663			10.9252	0.001376			10.9255	0.000592
10.9334	0.002651			10.9334	0.001334			10.9337	0.000583
10.9415	0.002565			10.9415	0.001325			10.9419	0.000572
10.9497	0.002549			10.9497	0.00132			10.9501	0.000561
10.9579	0.002513			10.9579	0.001315			10.9583	0.000545
10.9661	0.002509			10.9661	0.001292			10.9665	0.000546
10.9743	0.002488			10.9743	0.001268			10.9747	0.000561
10.9825	0.002415			10.9825	0.001245			10.9828	0.000565
10.9907	0.002372			10.9907	0.001244			10.991	0.00055
10.9989	0.002352			10.9989	0.001243			10.9992	0.000536
11.0071	0.002332			11.0071	0.001192			11.0074	0.000538
11.0153	0.002287			11.0153	0.001156			11.0156	0.000533
11.0235	0.002271			11.0235	0.001134			11.0238	0.000528
11.0316	0.002266			11.0316	0.001132			11.032	0.000506
11.0398	0.002239			11.0398	0.001129			11.0402	0.000522
11.048	0.002229			11.048	0.001126			11.0483	0.000528
11.0562	0.002217			11.0562	0.001092			11.0565	0.000519
11.0644	0.002206			11.0644	0.001083			11.0647	0.000511
11.0726	0.002136			11.0726	0.001064			11.0729	0.0005
11.0808	0.002073			11.0808	0.001068			11.0811	0.000514
11.089	0.002075			11.089	0.00106			11.0893	0.000519
11.0972	0.002075			11.0972	0.001051			11.0975	0.000493
11.1053	0.002075			11.1053	0.001057			11.1057	0.000468
11.1135	0.002054			11.1135	0.001067			11.1139	0.000456
11.1217	0.002034			11.1217	0.001071			11.1221	0.000472
11.1299	0.001988			11.1299	0.001075			11.1303	0.00047
11.1381	0.001957			11.1381	0.001094			11.1384	0.000469
11.1463	0.001952			11.1463	0.001171			11.1466	0.000461
11.1545	0.001928			11.1545	0.001174			11.1548	0.000425
11.1627	0.001903			11.1627	0.001078			11.163	0.000423
11.1709	0.001912			11.1709	0.000982			11.1712	0.00044
11.1791	0.001906			11.1791	0.000937			11.1794	0.000471
11.1873	0.0019			11.1872	0.00093			11.1876	0.000468
11.1954	0.001871			11.1954	0.000951			11.1958	0.000465
11.2036	0.001781			11.2036	0.000957			11.204	0.000448
11.2118	0.001758			11.2118	0.000962			11.2121	0.000435
11.22	0.001767			11.22	0.000964			11.2203	0.000445
11.2282	0.001815			11.2282	0.000964			11.2285	0.000441
11.2364	0.001811			11.2364	0.000964			11.2367	0.000436
11.2446	0.001808			11.2446	0.000939			11.2449	0.000425
11.2528	0.001785			11.2528	0.000886			11.2531	0.000424
11.261	0.001783			11.2609	0.000875			11.2613	0.000422
11.2691	0.001786			11.2691	0.000869			11.2695	0.000417
11.2773	0.001781			11.2773	0.000865			11.2777	0.000416
11.2855	0.001775			11.2855	0.00086			11.2859	0.000416
11.2937	0.001716			11.2937	0.00085			11.2941	0.000415
11.3019	0.00171			11.3019	0.000846			11.3022	0.000414
11.3101	0.001719			11.3101	0.000843			11.3104	0.000397
11.3183	0.001728			11.3183	0.000831			11.3186	0.000437
11.3265	0.001749			11.3265	0.000831			11.3268	0.000442
11.3347	0.001752			11.3347	0.00083			11.335	0.000441
11.3429	0.001741			11.3429	0.000829			11.3432	0.000441
11.351	0.001731			11.351	0.000816			11.3514	0.000425
11.3592	0.001722			11.3592	0.000825			11.3596	0.000421
11.3674	0.001723			11.3674	0.00083			11.3678	0.000416
11.3756	0.001731			11.3756	0.000829			11.3759	0.000395
11.3838	0.001736			11.3838	0.000828			11.3841	0.000406
11.392	0.001753			11.392	0.000821			11.3923	0.000408
11.4002	0.001779			11.4002	0.000855			11.4005	0.00041
11.4084	0.00179			11.4084	0.000876			11.4087	0.000426
11.4166	0.001816			11.4166	0.000864			11.4169	0.000433
11.4247	0.001869			11.4247	0.000852			11.4251	0.000435
11.4329	0.001932			11.4329	0.000843			11.4333	0.000437
11.4411	0.001936			11.4411	0.000848			11.4415	0.000436
11.4493	0.001937			11.4493	0.000852			11.4497	0.000435
11.4575	0.001937			11.4575	0.000861			11.4578	0.000433
11.4657	0.001977			11.4657	0.000875			11.466	0.00042
11.4739	0.002084			11.4739	0.000887			11.4742	0.000432
11.4821	0.002089			11.4821	0.000884			11.4824	0.000442
11.4903	0.002105			11.4903	0.000881			11.4906	0.000452
11.4985	0.002139			11.4985	0.000889			11.4988	0.000456
11.5067	0.002232			11.5067	0.000918			11.507	0.000457
11.5148	0.002287			11.5148	0.000937			11.5152	0.000454
11.523	0.002308			11.523	0.00095			11.5234	0.000451
11.5312	0.002328			11.5312	0.000962			11.5315	0.000506
11.5394	0.002383			11.5394	0.000979			11.5397	0.00055
11.5476	0.002477			11.5476	0.000983			11.5479	0.00057
11.5558	0.002565			11.5558	0.001023			11.5561	0.000589
11.564	0.002675			11.564	0.001073			11.5643	0.00059
11.5722	0.002713			11.5722	0.00107			11.5725	0.000589
11.5804	0.002751			11.5803	0.001067			11.5807	0.000588
11.5885	0.002874			11.5885	0.001061			11.5889	0.000604
11.5967	0.003135			11.5967	0.001109			11.5971	0.000635
11.6049	0.003239			11.6049	0.001153			11.6053	0.000651
11.6131	0.003245			11.6131	0.001188			11.6135	0.000666
11.6213	0.003224			11.6213	0.001241			11.6216	0.000699
11.6295	0.003204			11.6295	0.001271			11.6298	0.000738
11.6377	0.003085			11.6377	0.001293			11.638	0.000744
11.6459	0.003185			11.6459	0.001345			11.6462	0.000744
11.6541	0.00337			11.6541	0.001373			11.6544	0.000744
11.6623	0.003413			11.6623	0.001407			11.6626	0.000788
11.6704	0.003456			11.6704	0.001472			11.6708	0.000812
11.6786	0.003794			11.6786	0.001542			11.679	0.000827
11.6868	0.003798			11.6868	0.001602			11.6872	0.000902
11.695	0.00413			11.695	0.001663			11.6953	0.00093
11.7032	0.004415			11.7032	0.001746			11.7035	0.000987
11.7114	0.004518			11.7114	0.001794			11.7117	0.001033
11.7196	0.004622			11.7196	0.001897			11.7199	0.001079
11.7278	0.004621			11.7278	0.00197			11.7281	0.001092
11.736	0.00462			11.736	0.002042			11.7363	0.001111
11.7441	0.004618			11.7441	0.002075			11.7445	0.001161
11.7523	0.004594			11.7523	0.002105			11.7527	0.001214
11.7605	0.004494			11.7605	0.002234			11.7609	0.001235
11.7687	0.004608			11.7687	0.002349			11.7691	0.001287
11.7769	0.004816			11.7769	0.002386			11.7773	0.001356
11.7851	0.005034			11.7851	0.002439			11.7854	0.001413
11.7933	0.00518			11.7933	0.002615			11.7936	0.001443
11.8015	0.00529			11.8015	0.002672			11.8018	0.001505
11.8097	0.005446			11.8097	0.00274			11.81	0.001651
11.8179	0.005766			11.8179	0.002839			11.8182	0.001681
11.8261	0.005958			11.8261	0.002972			11.8264	0.001707
11.8342	0.006094			11.8342	0.003019			11.8346	0.001773
11.8424	0.006183			11.8424	0.003165			11.8428	0.00188
11.8506	0.006286			11.8506	0.003203			11.8509	0.00193
11.8588	0.006418			11.8588	0.003409			11.8591	0.002033
11.867	0.006661			11.867	0.003745			11.8673	0.002061
11.8752	0.00688			11.8752	0.003908			11.8755	0.002089
11.8834	0.007007			11.8834	0.003929			11.8837	0.002115
11.8916	0.007095			11.8916	0.004191			11.8919	0.002192
11.8998	0.00735			11.8998	0.004573			11.9001	0.002243
11.9079	0.007582			11.9079	0.004681			11.9083	0.002334
11.9161	0.007799			11.9161	0.004725			11.9165	0.002464
11.9243	0.008151			11.9243	0.004768			11.9247	0.002511
11.9325	0.008472			11.9325	0.004826			11.9329	0.002541
11.9407	0.008773			11.9407	0.004874			11.941	0.002584
11.9489	0.009102			11.9489	0.004871			11.9492	0.002671
11.9571	0.009347			11.9571	0.004868			11.9574	0.002775
11.9653	0.009567			11.9653	0.004732			11.9656	0.002839
11.9735	0.010077			11.9735	0.004736			11.9738	0.002877
11.9817	0.011027			11.9817	0.00483			11.982	0.002974
11.9899	0.011978			11.9898	0.004937			11.9902	0.003061
11.998	0.012252			11.998	0.004962			11.9984	0.00308
12.0062	0.012249			12.0062	0.004994			12.0066	0.003167
12.0144	0.012246			12.0144	0.005099			12.0147	0.003218
12.0226	0.011932			12.0226	0.005275			12.0229	0.003255
12.0308	0.011748			12.0308	0.005368			12.0311	0.003297
12.039	0.011359			12.039	0.005505			12.0393	0.003336
12.0472	0.011365			12.0472	0.005688			12.0475	0.003426
12.0554	0.01205			12.0554	0.005822			12.0557	0.003503
12.0635	0.012244			12.0635	0.006013			12.0639	0.003559
12.0717	0.012438			12.0717	0.006061			12.0721	0.003597
12.0799	0.012972			12.0799	0.006111			12.0803	0.003642
12.0881	0.01301			12.0881	0.006182			12.0885	0.003751
12.0963	0.013048			12.0963	0.006231			12.0967	0.003791
12.1045	0.013042			12.1045	0.006308			12.1048	0.00381
12.1127	0.013037			12.1127	0.006368			12.113	0.00383
12.1209	0.012995			12.1209	0.006394			12.1212	0.003867
12.1291	0.01314			12.1291	0.006499			12.1294	0.003875
12.1373	0.013494			12.1373	0.006648			12.1376	0.003877
12.1455	0.013579			12.1455	0.006778			12.1458	0.003879
12.1536	0.013665			12.1536	0.006956			12.154	0.003902
12.1618	0.014347			12.1618	0.007068			12.1622	0.00395
12.17	0.014354			12.17	0.00719			12.1703	0.003987
12.1782	0.014258			12.1782	0.007238			12.1785	0.003989
12.1864	0.014163			12.1864	0.007301			12.1867	0.003989
12.1946	0.014016			12.1946	0.00733			12.1949	0.003989
12.2028	0.014032			12.2028	0.00736			12.2031	0.004
12.211	0.014235			12.211	0.00737			12.2113	0.004079
12.2192	0.014621			12.2192	0.00737			12.2195	0.00409
12.2273	0.014929			12.2273	0.007371			12.2277	0.004078
12.2355	0.01521			12.2355	0.007372			12.2359	0.004066
12.2437	0.015284			12.2437	0.007398			12.2441	0.004018
12.2519	0.015125			12.2519	0.007431			12.2523	0.003974
12.2601	0.014966			12.2601	0.007418			12.2604	0.003969
12.2683	0.014852			12.2683	0.007404			12.2686	0.003972
12.2765	0.014916			12.2765	0.007376			12.2768	0.003981
12.2847	0.014795			12.2847	0.007363			12.285	0.00396
12.2929	0.014674			12.2929	0.007472			12.2932	0.003938
12.3011	0.014602			12.3011	0.007578			12.3014	0.00387
12.3093	0.014506			12.3092	0.007581			12.3096	0.003855
12.3174	0.014566			12.3174	0.007419			12.3178	0.003826
12.3256	0.014532			12.3256	0.007257			12.326	0.003775
12.3338	0.014498			12.3338	0.007196			12.3341	0.003743
12.342	0.013902			12.342	0.007178			12.3423	0.003731
12.3502	0.013794			12.3502	0.007161			12.3505	0.003714
12.3584	0.01376			12.3584	0.007091			12.3587	0.003655
12.3666	0.013755			12.3666	0.007043			12.3669	0.003617
12.3748	0.014189			12.3748	0.006995			12.3751	0.003564
12.383	0.01417			12.3829	0.006919			12.3833	0.003513
12.3911	0.014152			12.3911	0.006887			12.3915	0.003474
12.3993	0.013974			12.3993	0.006845			12.3997	0.003461
12.4075	0.013028			12.4075	0.006777			12.4079	0.003413
12.4157	0.012873			12.4157	0.00675			12.4161	0.003343
12.4239	0.012761			12.4239	0.006678			12.4242	0.003303
12.4321	0.01274			12.4321	0.006589			12.4324	0.003229
12.4403	0.012572			12.4403	0.006506			12.4406	0.003189
12.4485	0.01229			12.4485	0.006502			12.4488	0.003151
12.4567	0.012202			12.4567	0.006455			12.457	0.003096
12.4649	0.011942			12.4649	0.00632			12.4652	0.003051
12.473	0.011908			12.473	0.00624			12.4734	0.002996
12.4812	0.011847			12.4812	0.006132			12.4816	0.002973
12.4894	0.011745			12.4894	0.006024			12.4898	0.002949
12.4976	0.011551			12.4976	0.005989			12.4979	0.002822
12.5058	0.011357			12.5058	0.005887			12.5061	0.002771
12.514	0.010854			12.514	0.00582			12.5143	0.002735
12.5222	0.010741			12.5222	0.005742			12.5225	0.002689
12.5304	0.010679			12.5304	0.005666			12.5307	0.002639
12.5386	0.010616			12.5386	0.005576			12.5389	0.002584
12.5467	0.010216			12.5467	0.005517			12.5471	0.002533
12.5549	0.010026			12.5549	0.005441			12.5553	0.002493
12.5631	0.009936			12.5631	0.005359			12.5635	0.002434
12.5713	0.009766			12.5713	0.005316			12.5716	0.002408
12.5795	0.009676			12.5795	0.005158			12.5798	0.002337
12.5877	0.009473			12.5877	0.005073			12.588	0.002313
12.5959	0.00927			12.5959	0.004965			12.5962	0.002306
12.6041	0.009018			12.6041	0.004836			12.6044	0.0023
12.6123	0.008763			12.6123	0.004798			12.6126	0.002215
12.6205	0.008577			12.6205	0.004714			12.6208	0.002124
12.6287	0.008515			12.6287	0.00462			12.629	0.002087
12.6368	0.008453			12.6368	0.004543			12.6372	0.002047
12.645	0.00827			12.645	0.004464			12.6454	0.001987
12.6532	0.008162			12.6532	0.004395			12.6535	0.001958
12.6614	0.008084			12.6614	0.004328			12.6617	0.001955
12.6696	0.008019			12.6696	0.004278			12.6699	0.001952
12.6778	0.007756			12.6778	0.004191			12.6781	0.001948
12.686	0.007726			12.686	0.004104			12.6863	0.001944
12.6942	0.007658			12.6942	0.003993			12.6945	0.001851
12.7024	0.007241			12.7023	0.003921			12.7027	0.001734
12.7105	0.007035			12.7105	0.003899			12.7109	0.001695
12.7187	0.006916			12.7187	0.003842			12.7191	0.001688
12.7269	0.006835			12.7269	0.003784			12.7273	0.001682
12.7351	0.006832			12.7351	0.003644			12.7355	0.001592
12.7433	0.00683			12.7433	0.00363			12.7436	0.001569
12.7515	0.006415			12.7515	0.003514			12.7518	0.001551
12.7597	0.006309			12.7597	0.003441			12.76	0.00151
12.7679	0.006242			12.7679	0.003362			12.7682	0.001501
12.7761	0.006283			12.7761	0.003313			12.7764	0.001493
12.7843	0.006298			12.7843	0.003237			12.7846	0.00147
12.7925	0.006157			12.7924	0.003187			12.7928	0.00146
12.8006	0.006016			12.8006	0.003146			12.801	0.001458
12.8088	0.005719			12.8088	0.003071			12.8092	0.001379
12.817	0.005647			12.817	0.003023			12.8173	0.001342
12.8252	0.005523			12.8252	0.002958			12.8255	0.001327
12.8334	0.005456			12.8334	0.002948			12.8337	0.001311
12.8416	0.005291			12.8416	0.002958			12.8419	0.001295
12.8498	0.005226			12.8498	0.002924			12.8501	0.001244
12.858	0.005223			12.858	0.00289			12.8583	0.001238
12.8661	0.005312			12.8661	0.002768			12.8665	0.001232
12.8743	0.005401			12.8743	0.002742			12.8747	0.001218
12.8825	0.005339			12.8825	0.002717			12.8829	0.001226
12.8907	0.005277			12.8907	0.002658			12.8911	0.00121
12.8989	0.005104			12.8989	0.002619			12.8993	0.001193
12.9071	0.005102			12.9071	0.002574			12.9074	0.001153
12.9153	0.005057			12.9153	0.002502			12.9156	0.001126
12.9235	0.005013			12.9235	0.002488			12.9238	0.001149
12.9317	0.004883			12.9317	0.002487			12.932	0.001144
12.9399	0.004817			12.9399	0.002485			12.9402	0.001138
12.9481	0.004796			12.9481	0.002423			12.9484	0.001125
12.9562	0.004798			12.9562	0.002419			12.9566	0.001111
12.9644	0.004834			12.9644	0.002416			12.9648	0.001113
12.9726	0.00484			12.9726	0.002408			12.973	0.001114
12.9808	0.004877			12.9808	0.002425			12.9811	0.001115
12.989	0.004998			12.989	0.002421			12.9893	0.001134
12.9972	0.005048			12.9972	0.002417			12.9975	0.001141
13.0054	0.005173			13.0054	0.002391			13.0057	0.001147
13.0136	0.00518			13.0136	0.002376			13.0139	0.001151
13.0218	0.005197			13.0218	0.002366			13.0221	0.001154
13.0299	0.005273			13.0299	0.002357			13.0303	0.001168
13.0381	0.005318			13.0381	0.002345			13.0385	0.001198
13.0463	0.005447			13.0463	0.002345			13.0467	0.001196
13.0545	0.005608			13.0545	0.002346			13.0549	0.001195
13.0627	0.005639			13.0627	0.002351			13.063	0.00119
13.0709	0.005666			13.0709	0.002372			13.0712	0.001237
13.0791	0.00577			13.0791	0.002437			13.0794	0.001276
13.0873	0.006096			13.0873	0.002518			13.0876	0.001288
13.0955	0.006195			13.0955	0.002524			13.0958	0.001293
13.1037	0.006308			13.1037	0.00253			13.104	0.001298
13.1119	0.00653			13.1118	0.002533			13.1122	0.001303
13.12	0.006671			13.12	0.002592			13.1204	0.001308
13.1282	0.006963			13.1282	0.002615			13.1286	0.001375
13.1364	0.007132			13.1364	0.002642			13.1367	0.001384
13.1446	0.007532			13.1446	0.002676			13.1449	0.001394
13.1528	0.00774			13.1528	0.002706			13.1531	0.001452
13.161	0.007948			13.161	0.002805			13.1613	0.001515
13.1692	0.008535			13.1692	0.002827			13.1695	0.001527
13.1774	0.008896			13.1774	0.002849			13.1777	0.001538
13.1855	0.009113			13.1855	0.002884			13.1859	0.001569
13.1937	0.009726			13.1937	0.002965			13.1941	0.001642
13.2019	0.010406			13.2019	0.003049			13.2023	0.001691
13.2101	0.011355			13.2101	0.003068			13.2105	0.001714
13.2183	0.012376			13.2183	0.003131			13.2187	0.001737
13.2265	0.013563			13.2265	0.003207			13.2268	0.001796
13.2347	0.015164			13.2347	0.003298			13.235	0.001809
13.2429	0.017167			13.2429	0.003426			13.2432	0.001826
13.2511	0.020122			13.2511	0.003488			13.2514	0.001897
13.2593	0.022227			13.2593	0.003525			13.2596	0.00191
13.2675	0.025473			13.2675	0.003596			13.2678	0.001952
13.2756	0.029794			13.2756	0.003698			13.276	0.002024
13.2838	0.034938			13.2838	0.003831			13.2842	0.00208
13.292	0.040415			13.292	0.003985			13.2924	0.002122
13.3002	0.04719			13.3002	0.004035			13.3005	0.002179
13.3084	0.055631			13.3084	0.004152			13.3087	0.002247
13.3166	0.064643			13.3166	0.004326			13.3169	0.002267
13.3248	0.07465			13.3248	0.00443			13.3251	0.002334
13.333	0.086529			13.333	0.004675			13.3333	0.002455
13.3412	0.099401			13.3412	0.004785			13.3415	0.002527
13.3493	0.113693			13.3493	0.004996			13.3497	0.002641
13.3575	0.129819			13.3575	0.005159			13.3579	0.002764
13.3657	0.14781			13.3657	0.005364			13.3661	0.002844
13.3739	0.168926			13.3739	0.005608			13.3742	0.002914
13.3821	0.188703			13.3821	0.00587			13.3824	0.003067
13.3903	0.210522			13.3903	0.00622			13.3906	0.003259
13.3985	0.232939			13.3985	0.006665			13.3988	0.003332
13.4067	0.257513			13.4067	0.006963			13.407	0.003539
13.4149	0.281837			13.4149	0.00739			13.4152	0.003733
13.4231	0.307861			13.423	0.00798			13.4234	0.003828
13.4313	0.335979			13.4312	0.00873			13.4316	0.004038
13.4394	0.364558			13.4394	0.009595			13.4398	0.004289
13.4476	0.394442			13.4476	0.010061			13.448	0.004572
13.4558	0.424791			13.4558	0.010937			13.4561	0.004846
13.464	0.454167			13.464	0.012105			13.4643	0.005186
13.4722	0.481674			13.4722	0.013401			13.4725	0.005551
13.4804	0.507701			13.4804	0.014769			13.4807	0.005984
13.4886	0.533614			13.4886	0.016492			13.4889	0.006495
13.4968	0.55953			13.4968	0.017837			13.4971	0.007013
13.505	0.586049			13.5049	0.019884			13.5053	0.007713
13.5131	0.609849			13.5131	0.022221			13.5135	0.008172
13.5213	0.634208			13.5213	0.024846			13.5217	0.009046
13.5295	0.663102			13.5295	0.027892			13.5299	0.009865
13.5377	0.692559			13.5377	0.031332			13.5381	0.010632
13.5459	0.72603			13.5459	0.035263			13.5462	0.011668
13.5541	0.753173			13.5541	0.039566			13.5544	0.01283
13.5623	0.775623			13.5623	0.044479			13.5626	0.01405
13.5705	0.799839			13.5705	0.049873			13.5708	0.015375
13.5787	0.819356			13.5787	0.055937			13.579	0.016887
13.5869	0.837879			13.5869	0.062388			13.5872	0.018625
13.595	0.857934			13.595	0.06925			13.5954	0.020529
13.6032	0.87495			13.6032	0.076847			13.6036	0.022632
13.6114	0.890846			13.6114	0.085033			13.6118	0.024927
13.6196	0.908562			13.6196	0.093718			13.6199	0.027201
13.6278	0.919433			13.6278	0.102975			13.6281	0.029852
13.636	0.930574			13.636	0.11289			13.6363	0.032801
13.6442	0.941795			13.6442	0.123129			13.6445	0.035845
13.6524	0.950394			13.6524	0.134177			13.6527	0.039214
13.6606	0.956882			13.6606	0.145549			13.6609	0.04283
13.6687	0.962836			13.6687	0.157681			13.6691	0.046627
13.6769	0.970495			13.6769	0.16924			13.6773	0.050657
13.6851	0.977317			13.6851	0.181899			13.6855	0.054951
13.6933	0.983743			13.6933	0.195052			13.6936	0.059478
13.7015	0.98829			13.7015	0.208566			13.7018	0.06445
13.7097	0.991879			13.7097	0.22229			13.71	0.069293
13.7179	0.996044			13.7179	0.235892			13.7182	0.074509
13.7261	0.997878			13.7261	0.24943			13.7264	0.080066
13.7343	0.999387			13.7343	0.262806			13.7346	0.085718
13.7425	1			13.7425	0.276273			13.7428	0.091747
13.7507	0.999586			13.7507	0.290179			13.751	0.09789
13.7588	0.999173			13.7588	0.302966			13.7592	0.105323
13.767	0.998276			13.767	0.315156			13.7674	0.110574
13.7752	0.99712			13.7752	0.327736			13.7756	0.117051
13.7834	0.995559			13.7834	0.339729			13.7837	0.123662
13.7916	0.994631			13.7916	0.351637			13.7919	0.130295
13.7998	0.991859			13.7998	0.363367			13.8001	0.136896
13.808	0.987063			13.808	0.374522			13.8083	0.143477
13.8162	0.983837			13.8162	0.385163			13.8165	0.150025
13.8244	0.98013			13.8244	0.395862			13.8247	0.156755
13.8325	0.976819			13.8325	0.405753			13.8329	0.163225
13.8407	0.972687			13.8407	0.414938			13.8411	0.16972
13.8489	0.968352			13.8489	0.424412			13.8493	0.176285
13.8571	0.9637			13.8571	0.433547			13.8575	0.182753
13.8653	0.959952			13.8653	0.441826			13.8656	0.189131
13.8735	0.956104			13.8735	0.449681			13.8738	0.195489
13.8817	0.950805			13.8817	0.456667			13.882	0.201958
13.8899	0.945164			13.8899	0.463038			13.8902	0.208052
13.8981	0.939705			13.8981	0.469416			13.8984	0.214089
13.9063	0.934722			13.9062	0.475235			13.9066	0.220087
13.9145	0.929221			13.9144	0.480184			13.9148	0.225862
13.9226	0.924028			13.9226	0.485754			13.923	0.23166
13.9308	0.91776			13.9308	0.490418			13.9312	0.236622
13.939	0.910858			13.939	0.494486			13.9393	0.241477
13.9472	0.904369			13.9472	0.498028			13.9475	0.245882
13.9554	0.89775			13.9554	0.500821			13.9557	0.250734
13.9636	0.890936			13.9636	0.503339			13.9639	0.254335
13.9718	0.883777			13.9718	0.50563			13.9721	0.258054
13.98	0.877674			13.98	0.507111			13.9803	0.261681
13.9881	0.870175			13.9881	0.508664			13.9885	0.265109
13.9963	0.86256			13.9963	0.510043			13.9967	0.269022
14.0045	0.856908			14.0045	0.510941			14.0049	0.271792
14.0127	0.849965			14.0127	0.511679			14.0131	0.273754
14.0209	0.842037			14.0209	0.512139			14.0213	0.276045
14.0291	0.834955			14.0291	0.512082			14.0294	0.278323
14.0373	0.827823			14.0373	0.512025			14.0376	0.28014
14.0455	0.820178			14.0455	0.511762			14.0458	0.281785
14.0537	0.814398			14.0537	0.510872			14.054	0.283574
14.0619	0.805961			14.0619	0.509726			14.0622	0.284564
14.0701	0.798807			14.0701	0.508489			14.0704	0.28574
14.0782	0.791403			14.0782	0.507163			14.0786	0.286589
14.0864	0.784712			14.0864	0.505553			14.0868	0.287598
14.0946	0.778273			14.0946	0.503538			14.095	0.287575
14.1028	0.770399			14.1028	0.501589			14.1031	0.287553
14.111	0.762693			14.111	0.499462			14.1113	0.287479
14.1192	0.754578			14.1192	0.496953			14.1195	0.287151
14.1274	0.746021			14.1274	0.494187			14.1277	0.286653
14.1356	0.7386			14.1356	0.491484			14.1359	0.286158
14.1438	0.730719			14.1438	0.488592			14.1441	0.285499
14.1519	0.722511			14.1519	0.485686			14.1523	0.283983
14.1601	0.716032			14.1601	0.482648			14.1605	0.282928
14.1683	0.707528			14.1683	0.479343			14.1687	0.281728
14.1765	0.700239			14.1765	0.476147			14.1768	0.280346
14.1847	0.692689			14.1847	0.473013			14.185	0.278995
14.1929	0.685019			14.1929	0.469666			14.1932	0.277423
14.2011	0.677296			14.2011	0.466498			14.2014	0.275653
14.2093	0.669687			14.2093	0.462683			14.2096	0.273803
14.2175	0.66181			14.2175	0.459154			14.2178	0.271793
14.2257	0.653919			14.2256	0.455305			14.226	0.269851
14.2339	0.646208			14.2338	0.451173			14.2342	0.26773
14.242	0.638782			14.242	0.447333			14.2424	0.266221
14.2502	0.631743			14.2502	0.444006			14.2506	0.263771
14.2584	0.623567			14.2584	0.439696			14.2587	0.260813
14.2666	0.615817			14.2666	0.435447			14.2669	0.258273
14.2748	0.608296			14.2748	0.431249			14.2751	0.255812
14.283	0.600922			14.283	0.42677			14.2833	0.25305
14.2912	0.592583			14.2912	0.422065			14.2915	0.250468
14.2994	0.585477			14.2994	0.417394			14.2997	0.247812
14.3076	0.577945			14.3076	0.412385			14.3079	0.245542
14.3157	0.569712			14.3157	0.407288			14.3161	0.243035
14.3239	0.562344			14.3239	0.402413			14.3243	0.239608
14.3321	0.556133			14.3321	0.397677			14.3325	0.237156
14.3403	0.546871			14.3403	0.392865			14.3407	0.234018
14.3485	0.539588			14.3485	0.388221			14.3488	0.230668
14.3567	0.532672			14.3567	0.383494			14.357	0.227718
14.3649	0.524999			14.3649	0.378981			14.3652	0.225088
14.3731	0.520299			14.3731	0.374432			14.3734	0.221795
14.3813	0.514927			14.3813	0.369906			14.3816	0.218936
14.3895	0.504935			14.3895	0.365386			14.3898	0.215737
14.3976	0.49734			14.3976	0.360382			14.398	0.212717
14.4058	0.489741			14.4058	0.355715			14.4062	0.210095
14.414	0.482822			14.414	0.351151			14.4144	0.206782
14.4222	0.477254			14.4222	0.346565			14.4225	0.203886
14.4304	0.470577			14.4304	0.341711			14.4307	0.201551
14.4386	0.4637			14.4386	0.336907			14.4389	0.198155
14.4468	0.456412			14.4468	0.332239			14.4471	0.194765
14.455	0.449069			14.455	0.327592			14.4553	0.191955
14.4632	0.442446			14.4632	0.322741			14.4635	0.188437
14.4713	0.435733			14.4713	0.317848			14.4717	0.18541
14.4795	0.428488			14.4795	0.312827			14.4799	0.182173
14.4877	0.421989			14.4877	0.307961			14.4881	0.178858
14.4959	0.415819			14.4959	0.303487			14.4962	0.175852
14.5041	0.409647			14.5041	0.299056			14.5044	0.17293
14.5123	0.403798			14.5123	0.294603			14.5126	0.1701
14.5205	0.398689			14.5205	0.290193			14.5208	0.167077
14.5287	0.391597			14.5287	0.286068			14.529	0.163999
14.5369	0.38609			14.5369	0.281745			14.5372	0.16094
14.5451	0.37886			14.545	0.277524			14.5454	0.158073
14.5533	0.37321			14.5532	0.273216			14.5536	0.155416
14.5614	0.366761			14.5614	0.268794			14.5618	0.152423
14.5696	0.361286			14.5696	0.264552			14.57	0.149538
14.5778	0.355956			14.5778	0.260348			14.5782	0.146687
14.586	0.350666			14.586	0.25605			14.5863	0.144028
14.5942	0.344913			14.5942	0.251687			14.5945	0.140945
14.6024	0.339081			14.6024	0.24758			14.6027	0.13831
14.6106	0.333681			14.6106	0.243736			14.6109	0.135457
14.6188	0.32788			14.6188	0.239459			14.6191	0.132683
14.627	0.323391			14.627	0.235274			14.6273	0.129901
14.6351	0.316489			14.6351	0.231443			14.6355	0.127246
14.6433	0.311496			14.6433	0.228022			14.6437	0.124722
14.6515	0.306734			14.6515	0.22404			14.6519	0.122277
14.6597	0.301154			14.6597	0.219608			14.6601	0.119386
14.6679	0.295967			14.6679	0.215924			14.6682	0.116843
14.6761	0.29147			14.6761	0.212148			14.6764	0.114597
14.6843	0.287523			14.6843	0.208449			14.6846	0.112118
14.6925	0.281848			14.6925	0.205419			14.6928	0.109717
14.7007	0.276324			14.7007	0.201444			14.701	0.107258
14.7088	0.271327			14.7088	0.197256			14.7092	0.104866
14.717	0.266605			14.717	0.194477			14.7174	0.102693
14.7252	0.261935			14.7252	0.190724			14.7256	0.100282
14.7334	0.258304			14.7334	0.186669			14.7338	0.098098
14.7416	0.253257			14.7416	0.183139			14.7419	0.095964
14.7498	0.248228			14.7498	0.179627			14.7501	0.093886
14.758	0.242522			14.758	0.176564			14.7583	0.091703
14.7662	0.239022			14.7662	0.173005			14.7665	0.089784
14.7744	0.234795			14.7744	0.169478			14.7747	0.087658
14.7826	0.229927			14.7826	0.166312			14.7829	0.085477
14.7907	0.225744			14.7907	0.163142			14.7911	0.083352
14.7989	0.222168			14.7989	0.160125			14.7993	0.081451
14.8071	0.217418			14.8071	0.157014			14.8075	0.079592
14.8153	0.213247			14.8153	0.154069			14.8157	0.077684
14.8235	0.209118			14.8235	0.151769			14.8239	0.075842
14.8317	0.205635			14.8317	0.148456			14.832	0.074012
14.8399	0.201831			14.8399	0.145227			14.8402	0.072639
14.8481	0.197816			14.8481	0.142338			14.8484	0.071311
14.8563	0.194024			14.8563	0.139499			14.8566	0.069075
14.8645	0.192171			14.8645	0.136895			14.8648	0.067363
14.8727	0.188131			14.8727	0.135146			14.873	0.065853
14.8808	0.18422			14.8808	0.131654			14.8812	0.064223
14.889	0.181294			14.889	0.12876			14.8894	0.062635
14.8972	0.176575			14.8972	0.126352			14.8976	0.061013
14.9054	0.172744			14.9054	0.123632			14.9057	0.059499
14.9136	0.169518			14.9136	0.121024			14.9139	0.058045
14.9218	0.165835			14.9218	0.118475			14.9221	0.056524
14.93	0.162151			14.93	0.11588			14.9303	0.055075
14.9382	0.159119			14.9382	0.11341			14.9385	0.05381
14.9464	0.155603			14.9464	0.110954			14.9467	0.052796
14.9545	0.152028			14.9545	0.108513			14.9549	0.051183
14.9627	0.148933			14.9627	0.106114			14.9631	0.049852
14.9709	0.146026			14.9709	0.10396			14.9713	0.048663
14.9791	0.143099			14.9791	0.101769			14.9794	0.048057
14.9873	0.139936			14.9873	0.099825			14.9876	0.04636
14.9955	0.137109			14.9955	0.097481			14.9958	0.044941
15.0037	0.134564			15.0037	0.095352			15.004	0.044118
15.0119	0.131818			15.0119	0.093332			15.0122	0.043604
15.0201	0.128919			15.0201	0.091394			15.0204	0.041989
15.0283	0.128141			15.0282	0.090158			15.0286	0.040664
15.0365	0.124173			15.0364	0.087637			15.0368	0.039547
15.0446	0.120758			15.0446	0.085614			15.045	0.03847
15.0528	0.118496			15.0528	0.084466			15.0532	0.037472
15.061	0.115982			15.061	0.081868			15.0613	0.036513
15.0692	0.113441			15.0692	0.079907			15.0695	0.035535
15.0774	0.110996			15.0774	0.07814			15.0777	0.034705
15.0856	0.109008			15.0856	0.076454			15.0859	0.033793
15.0938	0.106495			15.0938	0.07504			15.0941	0.032939
15.102	0.103712			15.102	0.073545			15.1023	0.032185
15.1102	0.101447			15.1102	0.071378			15.1105	0.031283
15.1183	0.099237			15.1183	0.069254			15.1187	0.030475
15.1265	0.096881			15.1265	0.066612			15.1269	0.029757
15.1347	0.094799			15.1347	0.066076			15.1351	0.029013
15.1429	0.092845			15.1429	0.065109			15.1433	0.028235
15.1511	0.0911			15.1511	0.063621			15.1514	0.027534
15.1593	0.08856			15.1593	0.062214			15.1596	0.026693
15.1675	0.084553			15.1675	0.060681			15.1678	0.026169
15.1757	0.083852			15.1757	0.059274			15.176	0.025442
15.1839	0.082807			15.1839	0.057892			15.1842	0.02471
15.1921	0.081761			15.1921	0.056504			15.1924	0.024062
15.2002	0.07903			15.2002	0.055023			15.2006	0.023659
15.2084	0.077461			15.2084	0.053869			15.2088	0.022938
15.2166	0.075241			15.2166	0.052563			15.217	0.022295
15.2248	0.073577			15.2248	0.051213			15.2251	0.021694
15.233	0.072046			15.233	0.049974			15.2333	0.021123
15.2412	0.071092			15.2412	0.048746			15.2415	0.020555
15.2494	0.06887			15.2494	0.047553			15.2497	0.019988
15.2576	0.067233			15.2576	0.046436			15.2579	0.019478
15.2658	0.065562			15.2658	0.045379			15.2661	0.019082
15.2739	0.064721			15.2739	0.04447			15.2743	0.018567
15.2821	0.062682			15.2821	0.043367			15.2825	0.018044
15.2903	0.061053			15.2903	0.042217			15.2907	0.017589
15.2985	0.0597			15.2985	0.041303			15.2988	0.017169
15.3067	0.058117			15.3067	0.040368			15.307	0.016731
15.3149	0.056729			15.3149	0.039409			15.3152	0.016342
15.3231	0.055477			15.3231	0.038485			15.3234	0.015882
15.3313	0.054306			15.3313	0.037795			15.3316	0.015564
15.3395	0.053073			15.3395	0.036788			15.3398	0.015147
15.3477	0.051656			15.3476	0.035792			15.348	0.014773
15.3559	0.050783			15.3558	0.03493			15.3562	0.014455
15.364	0.050051			15.364	0.034539			15.3644	0.014048
15.3722	0.048366			15.3722	0.03344			15.3726	0.013777
15.3804	0.046912			15.3804	0.032508			15.3808	0.013365
15.3886	0.045879			15.3886	0.03169			15.3889	0.012989
15.3968	0.045194			15.3968	0.030962			15.3971	0.012756
15.405	0.044208			15.405	0.030191			15.4053	0.012461
15.4132	0.04335			15.4132	0.029485			15.4135	0.012031
15.4214	0.041915			15.4214	0.028765			15.4217	0.011748
15.4296	0.040667			15.4296	0.028078			15.4299	0.011408
15.4377	0.039599			15.4377	0.02737			15.4381	0.011031
15.4459	0.038799			15.4459	0.026728			15.4463	0.01082
15.4541	0.037982			15.4541	0.026214			15.4545	0.010583
15.4623	0.036767			15.4623	0.02541			15.4627	0.01035
15.4705	0.035921			15.4705	0.024997			15.4708	0.010181
15.4787	0.035375			15.4787	0.024411			15.479	0.009969
15.4869	0.034423			15.4869	0.023885			15.4872	0.009796
15.4951	0.033505			15.4951	0.023156			15.4954	0.009687
15.5033	0.032987			15.5033	0.022771			15.5036	0.009283
15.5114	0.032054			15.5114	0.022034			15.5118	0.009013
15.5196	0.031275			15.5196	0.021451			15.52	0.008829
15.5278	0.030712			15.5278	0.020899			15.5282	0.008612
15.536	0.029887			15.536	0.020417			15.5364	0.008495
15.5442	0.029735			15.5442	0.020025			15.5445	0.008269
15.5524	0.029463			15.5524	0.019497			15.5527	0.008145
15.5606	0.028368			15.5606	0.019122			15.5609	0.007926
15.5688	0.027316			15.5688	0.018568			15.5691	0.007762
15.577	0.02662			15.577	0.018116			15.5773	0.00764
15.5852	0.025985			15.5852	0.017703			15.5855	0.007456
15.5933	0.025646			15.5933	0.017454			15.5937	0.007375
15.6015	0.024927			15.6015	0.017017			15.6019	0.007257
15.6097	0.024453			15.6097	0.016462			15.6101	0.007061
15.6179	0.023832			15.6179	0.016192			15.6182	0.006906
15.6261	0.023211			15.6261	0.015843			15.6264	0.006739
15.6343	0.022631			15.6343	0.015374			15.6346	0.006645
15.6425	0.022508			15.6425	0.014984			15.6428	0.006554
15.6507	0.022			15.6507	0.014644			15.651	0.006376
15.6589	0.021227			15.6589	0.01433			15.6592	0.006248
15.6671	0.020886			15.667	0.013997			15.6674	0.006103
15.6753	0.020241			15.6752	0.013628			15.6756	0.00598
15.6834	0.019745			15.6834	0.013297			15.6838	0.005844
15.6916	0.019325			15.6916	0.013002			15.692	0.005784
15.6998	0.018972			15.6998	0.012681			15.7002	0.005681
15.708	0.018491			15.708	0.012363			15.7083	0.005626
15.7162	0.018101			15.7162	0.012103			15.7165	0.005563
15.7244	0.017862			15.7244	0.011843			15.7247	0.005416
15.7326	0.017469			15.7326	0.011561			15.7329	0.005312
15.7408	0.016969			15.7408	0.011305			15.7411	0.005163
15.749	0.016701			15.749	0.011149			15.7493	0.005083
15.7571	0.016436			15.7571	0.01084			15.7575	0.005016
15.7653	0.016343			15.7653	0.01061			15.7657	0.004926
15.7735	0.016012			15.7735	0.010387			15.7739	0.004851
15.7817	0.015681			15.7817	0.010198			15.782	0.004721
15.7899	0.015154			15.7899	0.00996			15.7902	0.004667
15.7981	0.014881			15.7981	0.009831			15.7984	0.004639
15.8063	0.014653			15.8063	0.009596			15.8066	0.004626
15.8145	0.014371			15.8145	0.009388			15.8148	0.004471
15.8227	0.014049			15.8227	0.009291			15.823	0.004413
15.8309	0.013712			15.8308	0.009053			15.8312	0.004325
15.8391	0.013537			15.839	0.008872			15.8394	0.004277
15.8472	0.013239			15.8472	0.008779			15.8476	0.0042
15.8554	0.013002			15.8554	0.008498			15.8558	0.004125
15.8636	0.012843			15.8636	0.00828			15.864	0.004066
15.8718	0.012571			15.8718	0.008159			15.8721	0.004023
15.88	0.012356			15.88	0.008022			15.8803	0.003958
15.8882	0.012119			15.8882	0.007926			15.8885	0.003883
15.8964	0.011934			15.8964	0.007787			15.8967	0.003806
15.9046	0.011735			15.9046	0.007631			15.9049	0.003765
15.9128	0.011589			15.9128	0.007446			15.9131	0.003673
15.9209	0.011444			15.9209	0.00732			15.9213	0.003593
15.9291	0.011136			15.9291	0.007184			15.9295	0.003537
15.9373	0.010845			15.9373	0.00697			15.9377	0.003489
15.9455	0.010643			15.9455	0.006844			15.9459	0.003425
15.9537	0.01051			15.9537	0.006707			15.954	0.003401
15.9619	0.010285			15.9619	0.006572			15.9622	0.003372
15.9701	0.010104			15.9701	0.006463			15.9704	0.00335
15.9783	0.009935			15.9783	0.006346			15.9786	0.003303
15.9865	0.00976			15.9865	0.006293			15.9868	0.003266
15.9947	0.009615			15.9947	0.006208			15.995	0.003248
16.0028	0.009563			16.0028	0.006093			16.0032	0.0032
16.011	0.00942			16.011	0.006004			16.0114	0.003118
16.0192	0.009276			16.0192	0.005864			16.0195	0.003069
16.0274	0.009087			16.0274	0.005757			16.0277	0.003044
16.0356	0.008971			16.0356	0.005662			16.0359	0.003003
16.0438	0.008856			16.0438	0.005562			16.0441	0.002958
[truncated: 2,277 more rows]

## Sheet: ExF1c,d
TRIM72 WT				TRIM72 dRING
mL	avgInt	MW_Vc_(kDa)	Rg_(A)	mL	avgInt	MW_Vc_(kDa)	Rg_(A)
0.166667	0.000507			0.166667	0.000509
0.334167	0.000507			0.334167	0.00051
0.501667	0.000505			0.501667	0.000509
0.669167	0.000507			0.669167	0.000509
0.836667	0.000508			0.836667	0.000509
1.00417	0.000507			1.00417	0.000509
1.17167	0.000505			1.17167	0.00051
1.33917	0.000506			1.33917	0.00051
1.50667	0.000507			1.50667	0.000511
1.67417	0.000507			1.67417	0.000507
1.84167	0.000506			1.84167	0.00051
2.00917	0.000508			2.00917	0.000508
2.17667	0.000507			2.17667	0.000509
2.34417	0.000504			2.34417	0.00051
2.51167	0.000509			2.51167	0.00051
2.67917	0.000509			2.67917	0.000509
2.84667	0.000508			2.84667	0.00051
3.01417	0.000509			3.01417	0.00051
3.18167	0.000504			3.18167	0.000509
3.34917	0.000506			3.34917	0.000511
3.51667	0.000508			3.51667	0.000509
3.68417	0.000512			3.68417	0.00051
3.85167	0.000507			3.85167	0.000512
4.01917	0.000507			4.01917	0.000511
4.18667	0.000507			4.18667	0.000512
4.35417	0.000506			4.35417	0.000508
4.52167	0.000504			4.52167	0.000509
4.68917	0.000507			4.68917	0.00051
4.85667	0.00051			4.85667	0.000509
5.02417	0.000508			5.02417	0.000509
5.19167	0.000507			5.19167	0.000508
5.35917	0.000508			5.35917	0.000509
5.52667	0.000507			5.52667	0.00051
5.69417	0.000508			5.69417	0.000512
5.86167	0.000505			5.86167	0.00051
6.02917	0.000508			6.02917	0.000509
6.19667	0.000509			6.19667	0.00051
6.36417	0.000506			6.36417	0.000511
6.53167	0.000506			6.53167	0.000511
6.69917	0.000504			6.69917	0.000511
6.86667	0.000506			6.86667	0.000509
7.03417	0.000508			7.03417	0.000511
7.20167	0.000505			7.20167	0.00051
7.36917	0.000507			7.36917	0.000509
7.53667	0.000509			7.53667	0.00051
7.70417	0.000506			7.70417	0.00051
7.87167	0.000507			7.87167	0.000508
8.03917	0.000508			8.03917	0.000507
8.20667	0.000506			8.20667	0.000509
8.37417	0.000508			8.37417	0.000509
8.54167	0.000508			8.54167	0.00051
8.70917	0.000507			8.70917	0.00051
8.87667	0.000508			8.87667	0.000512
9.04417	0.000509			9.04417	0.00051
9.21167	0.000506			9.21167	0.000509
9.37917	0.000508			9.37917	0.00051
9.54667	0.000505			9.54667	0.000511
9.71417	0.000509			9.71417	0.000508
9.88167	0.000509			9.88167	0.000508
10.0492	0.000508			10.0492	0.00051
10.2167	0.000507			10.2167	0.000509
10.3842	0.000509			10.3842	0.00051
10.5517	0.000509			10.5517	0.00051
10.7192	0.00051			10.7192	0.000511
10.8867	0.000509			10.8867	0.00051
11.0542	0.000511			11.0542	0.000509
11.2217	0.000524			11.2217	0.000512
11.3892	0.000536			11.3892	0.000511
11.5567	0.000541			11.5567	0.000512
11.7242	0.000532			11.7242	0.000512
11.8917	0.000522			11.8917	0.000513
12.0592	0.000521			12.0592	0.000518
12.2267	0.000637			12.2267	0.000516
12.2434	0.000787			12.3942	0.000519
12.2602	0.000802	121	66	12.5617	0.000519
12.2769	0.000812	121	68.2	12.7292	0.00052
12.2937	0.00082	122	68.9	12.7459	0.000544
12.3104	0.000833	122	70.8	12.7627	0.000695
12.3272	0.000845	122	70.2	12.7794	0.000784	90.9	50.6
12.3439	0.000848	122	71.7	12.7962	0.000822	89.5	50.5
12.3607	0.000853	122	70.8	12.8129	0.000851	89.3	51.2
12.3774	0.000861	121	68.3	12.8297	0.000896	89.9	51.9
12.3942	0.00086	120	67.9	12.8464	0.00094	89.6	51.9
12.4109	0.000857	120	67.7	12.8632	0.000986	90.1	51.9
12.4277	0.000856	119	66.8	12.8799	0.001022	90.1	52.3
12.4444	0.000851	119	65.9	12.8967	0.001056	90.3	52.3
12.4612	0.000849	118	65.4	12.9134	0.00108	90.4	52.6
12.4779	0.000842	117	65.4	12.9302	0.001103	91	52.7
12.4947	0.000838	117	64.9	12.9469	0.001123	90.6	52.6
12.5114	0.000834	117	65.5	12.9637	0.001133	90.9	52.6
12.5282	0.00083	118	65.9	12.9804	0.001142	90.9	52.6
12.5449	0.000822	118	68.2	12.9972	0.001145	90.3	52.7
12.5617	0.000819	119	68.7	13.0139	0.001146	89.6	52.7
12.5784	0.000814	118	69.9	13.0307	0.001145	89.9	52.9
12.5952	0.000808	118	68.4	13.0474	0.001141	89.2	52.5
12.6119	0.000801	116	68.3	13.0642	0.001138	89.3	52.8
12.6287	0.000797	116	67.9	13.0809	0.001133	89.6	52.3
12.6454	0.000795	116	68.3	13.0977	0.001126	89.7	52.4
12.6622	0.000788	117	65.8	13.1144	0.00112	89.6	52.2
12.6789	0.000781	117	66.4	13.1312	0.001112	89.9	52.3
12.6957	0.000777	116	66.3	13.1479	0.001109	89.5	51.7
12.7124	0.00077	115	67.5	13.1647	0.001096	89.6	52.1
12.7292	0.000764	114	66.9	13.1814	0.001086	90	51.7
12.7459	0.000759	113	66.5	13.1982	0.001081	89.6	51.7
12.7627	0.000758	113	66.5	13.2149	0.001071	89.9	51.9
12.7794	0.000751	113	65.8	13.2317	0.001057	90	51.9
12.7962	0.000748	114	65.2	13.2484	0.001049	89.3	51.4
12.8129	0.000742	113	64	13.2652	0.001043	88.8	51.3
12.8297	0.000736	114	64.7	13.2819	0.001029	88.7	51.5
12.8464	0.000732	114	64.6	13.2987	0.001016	88.3	51.4
12.8632	0.000729	114	64	13.3154	0.001005	88.2	51.7
12.8799	0.000722	115	63.4	13.3322	0.000993	88.7	52.2
12.8967	0.000718	118	64.1	13.3489	0.00098	88.3	52.2
12.9134	0.000712	117	65	13.3657	0.00097	88	52.2
12.9302	0.00071	116	61.9	13.3824	0.000957	87.9	51.9
12.9469	0.000706	116	63	13.3992	0.000939	87.6	51.8
12.9637	0.000699	112	61.6	13.4159	0.000929	86.7	51.6
12.9804	0.000691	108	61.6	13.4327	0.000916	86.6	51.7
12.9972	0.00069	110	62.7	13.4494	0.000904	86.2	51.2
13.0139	0.000687	108	63.5	13.4662	0.000888	85.5	51.3
13.0307	0.000683	107	60.2	13.4829	0.000874	85.4	51.3
13.0474	0.000677	108	62	13.4997	0.00086	86.1	50.7
13.0642	0.000676	110	61.9	13.5164	0.000847	86.7	50.6
13.0809	0.000668	107	60.8	13.5332	0.000833	86.9	50.5
13.0977	0.000671	106	60.7	13.5499	0.00082	86.4	50.5
13.1144	0.000661	104	59.6	13.5667	0.000809	86	50.2
13.1312	0.000654	104	59	13.5834	0.000795	85.1	50
13.2987	0.000624	101	59	13.6002	0.00078	85	50
13.4662	0.000596	100	60.6	13.6169	0.000769	84.6	50.3
13.6337	0.00057			13.6337	0.000759	85.1	49.7
13.8012	0.000547			13.6504	0.000745	85	49.3
13.9687	0.000532			13.6672	0.000733	83.7	48.9
14.1362	0.000519			13.6839	0.000724	83.3	48
14.3037	0.000516			13.7007	0.000712	82.9	47.5
14.4712	0.000516			13.7174	0.000704	82.9	47.8
14.6387	0.000514			13.7342	0.000694	83.1	48.6
14.8062	0.000514			13.7509	0.000683	84.1	49.5
14.9737	0.00051			13.7677	0.000676	82.7	49.9
15.1412	0.00051			13.9352	0.000637	82.7	51.5
15.3087	0.000511			14.1027	0.000589	80	51.5
15.4762	0.000508			14.2702	0.000561
15.6437	0.000507			14.4377	0.000545
15.8112	0.000509			14.6052	0.000532
15.9787	0.000511			14.7727	0.000527
16.1462	0.000507			14.9402	0.000521
16.3137	0.00051			15.1077	0.000519
16.4812	0.000509			15.2752	0.000514
16.6487	0.00051			15.4427	0.000517
16.8162	0.00051			15.6102	0.000513
16.9837	0.00051			15.7777	0.000514
17.1512	0.000509			15.9452	0.000515
17.3187	0.000508			16.1127	0.000518
17.4862	0.000507			16.2802	0.000517
17.6537	0.000508			16.4477	0.000517
17.8212	0.000508			16.6152	0.000513
17.9887	0.000508			16.7827	0.000514
18.1562	0.000507			16.9502	0.00051
18.3237	0.000509			17.1177	0.000513
18.4912	0.000508			17.2852	0.000512
18.6587	0.000507			17.4527	0.000509
18.8262	0.000507			17.6202	0.00051
18.9937	0.000508			17.7877	0.000512
19.1612	0.000509			17.9552	0.000514
19.3287	0.00051			18.1227	0.00051
19.4962	0.00051			18.2902	0.000511
19.6637	0.000506			18.4577	0.000512
19.8312	0.000506			18.6252	0.000511
19.9987	0.000509			18.7927	0.00051
20.1662	0.000509			18.9602	0.00051
20.3337	0.000508			19.1277	0.000512
20.5012	0.000508			19.2952	0.00051
20.6687	0.000509			19.4627	0.000508
20.8362	0.000507			19.6302	0.000509
21.0037	0.000507			19.7977	0.00051
21.1712	0.000507			19.9652	0.000511
21.3387	0.000507			20.1327	0.00051
21.5062	0.000509			20.3002	0.00051
21.6737	0.000508			20.4677	0.000509
21.8412	0.000507			20.6352	0.000511
22.0087	0.00051			20.8027	0.000509
22.1762	0.000508			20.9702	0.000509
22.3437	0.000509			21.1377	0.000509
22.5112	0.000507			21.3052	0.000511
22.6787	0.000508			21.4727	0.000511
22.8462	0.000508			21.6402	0.000511
23.0137	0.000507			21.8077	0.000511
23.1812	0.000509			21.9752	0.000508
23.3487	0.000509			22.1427	0.000509
23.5162	0.000506			22.3102	0.000512
23.6837	0.000507			22.4777	0.000512
23.8512	0.000508			22.6452	0.000549
24.0187	0.000509			24.0187	0.000509
24.1862	0.000507			24.1862	0.000507
24.3537	0.00051			24.3537	0.00051
24.5212	0.000508			24.5212	0.000508
24.6887	0.000508			24.6887	0.000508
24.8562	0.000507			24.8562	0.000507
25.0237	0.000508			25.0237	0.000508
25.1912	0.000509			25.1912	0.000509
25.3587	0.000508			25.3587	0.000508
25.5262	0.000507			25.5262	0.000507
25.6937	0.00051			25.6937	0.00051
25.8612	0.000511			25.8612	0.000511
