# Supplementary material for: Structure and activation of the RING E3 ubiquitin ligase TRIM72 on the membrane
Source: Nat Struct Mol Biol. 2023 Sep 28;30(11):1695–706. doi: 10.1038/s41594-023-01111-7 (PMC10643145; doi:10.1038/s41594-023-01111-7)
Supplement: Supplementary file 20 — Source data for surface plasmon resonance. [file 41594_2023_1111_MOESM20_ESM.xlsx]

## Sheet: WT
Time (sec)	10 nM	50 nM	80 nM	100 nM	120 nM
-25	0.105469	0.44455	0.248444	-0.00626	0.202332
-24.9	-0.04294	0.636749	0.176575	0.528137	0.5914
-24.8	0.400024	0.857849	0.932068	0.810974	0.25
-24.7	0.352356	0.624237	0.681274	0.528931	-0.01483
-24.6	-0.20078	0.06955	0.107849	-0.19217	0.398407
-24.5	0.017181	0.436737	0.12735	0.320313	0.564056
-24.4	0.5383	0.650024	0.641449	0.500031	0.353119
-24.3	0.024994	0.428131	0.459381	0.030457	0.581238
-24.2	0.227356	0.548462	0.622681	0.244537	0.18985
-24.1	0.210968	0.621124	0.424255	0.027374	0.131226
-24	-0.33283	0.1922	-0.1828	-0.09531	0.37265
-23.9	0.235168	0.331268	0.056244	-0.10077	0.407013
-23.8	0.552368	0.496124	0.428131	0.123444	0.328888
-23.7	0.261719	0.628937	0.367218	4.97e-14	0.558594
-23.6	0.2883	0.650818	0.286743	0.078156	0.585907
-23.5	0.5578	0.508606	0.352356	0.535156	0.453125
-23.4	0.1297	0.182831	0.174255	0.334381	0.359375
-23.3	0.332062	0.441437	0.359406	0.439087	0.0047
-23.2	0.039093	0.328156	-0.15155	-0.05856	0.417938
-23.1	0.081238	0.276581	-0.27344	-0.21796	0.6922
-23	0.374237	1.10861	0.146118	0.164856	0.741394
-22.9	0.196869	0.547668	0.200012	-0.15469	0.939056
-22.8	0.263306	0.779694	0.701569	0.403931	0.282013
-22.7	0.100006	0.557037	0.292999	0.609375	0.642181
-22.6	0.230469	0.826569	0.210938	0.396088	0.381226
-22.5	-0.03046	0.168762	0.028137	-0.05078	0.257813
-22.4	0.080475	0.260162	-0.12967	0.03595	-0.043
-22.3	-0.31876	0.0672	-0.39688	0.193756	0.379669
-22.2	0.069519	0.320313	0.195313	0.325775	0.524994
-22.1	0.000793	0.558624	0.606262	0.513306	-0.02109
-22	-0.22888	0.200806	-0.09763	0.191437	0.375793
-21.9	0.174225	0.8172	-0.07184	0.107819	0.950775
-21.8	0.339081	0.766418	0.395325	0.771881	0.285919
-21.7	0.224243	0.860962	0.235962	0.432831	0.318756
-21.6	0.084381	0.628143	0.214081	0.214081	0.375763
-21.5	0.060944	0.256256	-0.05469	-0.02344	0.376556
-21.4	0.133606	0.371918	0.091431	0.049255	0.245331
-21.3	0.06488	0.437531	0.303925	0.167999	0.633606
-21.2	0.026581	0.552368	0.351593	0.115662	0.167969
-21.1	-0.1156	0.230499	0.014099	0.0383	0.452362
-21	0.00705	0.357056	0.170349	0.478943	0.616425
-20.9	0.059387	0.463318	0.493774	0.22345	0.236694
-20.8	0.360168	0.469543	0.385956	0.192963	0.050781
-20.7	-0.1781	0.226593	0.092224	0.205475	0.638275
-20.6	0.211731	0.482819	0.240631	0.293762	0.206238
-20.5	-0.15857	0.546906	0.606262	0.352356	0.689056
-20.4	0.375793	0.206268	0.246887	0.438293	0.799225
-20.3	0.078156	0.679718	0.264862	0.207062	0.499207
-20.2	-0.10623	0.806274	0.334381	0.147675	0.519501
-20.1	-0.13907	0.290619	0.142181	0.253906	0.517975
-20	0.00861	0.118774	0.118774	0.179718	1.10858
-19.9	0.589081	0.9375	0.942993	0.575775	0.196869
-19.8	0.097656	0.471893	0.234406	0.385162	0.155457
-19.7	-0.23593	0.245331	0.197662	0.264862	-0.31171
-19.6	-0.62262	0.018768	0.041443	-0.18591	-0.08749
-19.5	-0.44843	-0.01715	0.264099	-0.4234	0.319519
-19.4	0.313293	0.425781	0.667206	0.135925	0.198425
-19.3	-0.13516	0.06015	0.392181	-0.05078	0.253906
-19.2	-0.29919	-0.06638	0.053925	0.267212	0.153107
-19.1	0.078919	0.080475	0.037506	0.032044	0.140625
-19	0.407043	0.417206	0.378143	0.250031	0.334381
-18.9	0.220337	0.657074	0.041443	0.3172	0.203125
-18.8	0.128937	0.607056	0.077362	0.610168	0.673431
-18.7	0.011749	0.667206	0.657043	0.555481	0.128906
-18.6	0.024231	0.358612	0.891418	0.399231	0.010925
-18.5	0.410156	0.449249	0.508606	0.501587	0.050781
-18.4	0.518768	0.042206	0.102356	0.149231	-0.04532
-18.3	-0.19608	0.075012	0.09613	-0.04999	0.221069
-18.2	0.241394	0.065643	0.178925	0.088287	-0.04532
-18.1	-0.14999	-0.06561	0.285156	-0.14298	-0.05313
-18	-0.05389	-0.07108	-0.02731	0.292969	0.350769
-17.9	-0.05624	0.4711	0.067963	0.094544	0.490631
-17.8	0.334381	0.329712	0.478149	0.131256	0.412476
-17.7	-0.0625	0.499237	0.822662	0.147675	-0.01251
-17.6	-0.29453	0.262512	0.263275	-0.00702	0.039063
-17.5	-0.27966	0.122681	-0.16248	0.280487	0.435944
-17.4	-0.00543	0.159393	0.181274	0.332062	0.242981
-17.3	-0.80545	0.593781	-0.17029	0.00549	-0.09531
-17.2	-0.31717	-0.21951	-0.00543	-0.23825	0.226563
-17.1	-0.18826	-0.22342	0.046112	-0.21796	0.256256
-17	-0.27811	-0.06873	0.31955	-0.14529	0.371887
-16.9	0.164093	0.372681	0.350037	0.121887	0.631226
-16.8	-0.06952	0.455475	0.536743	0.678925	0.389832
-16.7	-0.23749	0.208618	0.094544	0.325012	0.364838
-16.6	-0.40546	0.417969	-0.02109	-0.05234	0.09375
-16.5	-0.04764	0.109406	0.00238	-0.04764	0.227325
-16.4	0.00235	0.185181	-0.04529	0.121094	0.356262
-16.3	-0.07889	0.1633	0.042206	0.124237	-0.18127
-16.2	-0.47812	-0.19217	-0.00781	-0.00391	-0.05081
-16.1	-0.83905	0.0625	-0.23203	0.1539	0.303131
-16	-0.31717	-0.02731	-0.06482	0.128937	-0.14609
-15.9	-0.22888	-0.22968	0.461731	-0.26248	-0.13593
-15.8	-0.17654	-0.357	-0.15155	-0.34531	0.514832
-15.7	-0.10001	0.314056	-0.09219	0.298431	0.022644
-15.6	-0.11249	0.174225	0.125	0.400787	-0.04221
-15.5	-0.51953	-0.09998	-0.17184	0.0383	0.269501
-15.4	-0.17499	0.135162	0.075775	0.34845	0.3992
-15.3	-0.23984	0.517181	0.053925	0.105469	0.1539
-15.2	-0.31793	0.171112	-0.16248	-0.07654	0.173431
-15.1	-0.23358	0.059387	0.024231	0.168762	0.0289
-15	-0.19919	0.124237	0.060181	-0.13202	0.102325
-14.9	-0.80545	0.117188	-0.19922	0.22345	0.134369
-14.8	-0.3414	0.210938	-0.40936	0.407806	-0.10391
-14.7	-0.5961	-0.10468	-0.21405	-0.13907	0.051575
-14.6	-0.28592	0.193787	-0.30936	-0.07343	-0.36877
-14.5	-0.51483	-0.1539	-0.30859	-0.03986	-0.58124
-14.4	-0.63278	-0.22183	-0.25858	-0.01559	-0.18359
-14.3	-0.70157	-0.17188	-0.38046	-0.08124	0.504669
-14.2	-0.36249	0.207825	-0.16797	-0.24139	0.63205
-14.1	0.119568	0.187531	-0.08826	0.019562	0.288269
-14	-0.09686	0.192993	-0.04529	-0.13828	0.132813
-13.9	-0.19141	0.262512	-0.08826	0.305481	0.170319
-13.8	-0.60858	-0.00467	-0.13202	-0.08591	0.09375
-13.7	-0.48828	0.039856	-0.03125	-0.27029	-0.08905
-13.6	-0.22028	0.107056	-0.21637	0.267212	0.157043
-13.5	0.090637	0.015656	-0.06168	-0.01324	0.24295
-13.4	-0.13358	-0.08514	0.050781	0.2789	0.227356
-13.3	0.055481	0.018005	0.22348	0.00629	-0.03595
-13.2	-0.06094	0.201569	0.278137	-0.03516	-0.00235
-13.1	-0.13748	-0.10309	0.141418	0.102356	0.355469
-13	0.192993	0.039856	0.392212	0.368774	-0.36328
-12.9	-0.33749	-0.23828	-0.33905	-0.3703	-0.33438
-12.8	-0.4328	-0.66797	-0.62732	-0.59842	-0.08749
-12.7	-0.3703	-0.21561	-0.57809	0.014069	0.132782
-12.6	-0.11719	-0.4617	-0.20389	0.050781	-0.05392
-12.5	-0.23749	-0.22733	0.081268	0.146088	-0.01486
-12.4	0.054688	0.200806	0.160187	0.207825	-0.15546
-12.3	-0.04919	0.360962	0.171112	-0.12732	-0.09689
-12.2	-0.23828	0.164063	-0.29999	-0.18359	-0.22345
-12.1	-0.52576	-0.11325	-0.03201	-0.19531	0.157043
-12	-0.23358	0.099243	0.044556	-0.20935	0.179688
-11.9	-0.17029	0.432068	0.261749	0.123474	0.061737
-11.8	-0.23981	0.361755	-0.15466	-0.00543	-0.06796
-11.7	-0.4906	0.077362	-0.41248	-0.07419	-0.01328
-11.6	-0.19763	-0.082	-0.07733	-0.00546	0.014069
-11.5	-0.14685	-0.32108	-0.09842	-0.18982	-0.16562
-11.4	-0.08044	-0.04138	-0.33435	-0.07889	-0.36017
-11.3	-0.28125	-0.11874	-0.34375	-0.28671	-0.28516
-11.2	-0.40936	-0.12967	-0.33044	-0.31012	-0.09219
-11.1	-0.15314	0.18985	0.092987	-0.46405	0.2883
-11	0.278931	0.258636	0.234406	-0.07733	0.222656
-10.9	-0.05078	-0.03983	0.00159	0.25705	-0.46014
-10.8	-0.53748	-0.12262	-0.31558	-0.17029	-0.05469
-10.7	-0.27734	0.044556	-0.01953	-0.04373	-0.19376
-10.6	0.078156	0.264862	0.026581	0.199249	-0.2883
-10.5	-0.30469	-0.08044	-0.45468	-0.52734	-0.26407
-10.4	-0.20233	0.00394	-0.27029	-0.21716	0.020294
-10.3	-0.26172	0.0383	-0.27811	-0.28827	0.1203
-10.2	-0.17658	0.00937	-0.14999	0.06485	-0.00235
-10.1	0.115631	0.178925	0.113312	0.058624	-0.1633
-10	-4.97e-14	2.49e-14	2.49e-14	4.97e-14	2.49e-14
-9.9	0.010162	0.010956	0.43988	0.06485	-0.24924
-9.8	-0.37576	0.043762	0.1586	-0.39764	-0.68594
-9.7	-0.42889	-0.01871	-0.57809	-0.37497	-0.24689
-9.6	-0.12421	0.089081	-0.41718	-0.22968	-0.10391
-9.5	-0.33124	0.021118	-0.20779	-0.55154	-0.14298
-9.4	-0.12656	0.0047	-0.27655	-0.28906	-0.4039
-9.3	-0.44528	-0.30621	-0.72498	-0.75076	-0.28516
-9.2	-0.29294	0.139099	-0.21872	-0.20624	0.167969
-9.1	-0.10858	0.178925	0.179688	0.235931	-0.33984
-9	-0.375	-0.27655	-0.51559	-0.44061	-0.13205
-8.9	-0.33905	-0.09216	-0.45233	-0.30234	0.212494
-8.8	-0.07889	0.022675	-0.46014	-0.00702	0.066406
-8.7	-0.05936	0.052368	-0.12732	0.051575	-0.21719
-8.6	0.083618	-0.26483	-0.47031	-0.33279	-0.03516
-8.5	-0.30545	0.032044	-0.26013	-0.38046	-0.20627
-8.4	-0.78204	-0.3125	-0.76093	-0.62344	-0.01953
-8.3	-0.39688	-0.10233	-0.38046	-0.13358	-0.22501
-8.2	-0.22028	-0.40466	-0.45075	-0.50467	-0.07425
-8.1	-0.09454	0.201569	-0.24844	-0.59064	-0.13593
-8	-0.16403	0.289093	-0.15546	0.160187	-0.56094
-7.9	-0.23044	-0.43982	-0.732	-0.26169	-0.54611
-7.8	-0.67654	-0.21091	-0.64685	-0.54373	0.069519
-7.7	-0.20783	0.166412	-0.30859	-0.49374	-0.34378
-7.6	-0.51328	-0.31406	-0.63358	-0.8703	0.201569
-7.5	-0.18356	-0.24918	-0.22107	-0.29373	-0.11173
-7.4	-0.38202	-0.34998	-0.4328	-0.44922	-0.39999
-7.3	-0.07733	0.012512	-0.14294	-0.14609	-0.29611
-7.2	-0.35623	-0.04684	-0.40936	-0.26248	-0.55939
-7.1	-0.28827	-0.14764	-0.28983	-0.25	0.125
-7	-0.10312	0.182037	0.056274	0.205475	-0.43985
-6.9	-0.60156	-0.52734	-0.64844	-0.52109	-0.66171
-6.8	-0.67264	-0.58511	-0.98825	-0.52185	0.125763
-6.7	-0.53751	-0.03751	-0.30078	0.018738	-0.23123
-6.6	-0.72186	-0.44608	-0.62576	-0.15466	-0.11877
-6.5	-0.42813	-0.07889	-0.52109	-0.11017	-0.31876
-6.4	-0.14844	0.019562	-0.05624	-0.11014	-0.62814
-6.3	-1.02109	-0.51874	-0.96249	-0.72342	-0.29532
-6.2	-0.32184	-0.5773	-0.91715	-0.51404	0.239044
-6.1	0.09375	-0.0531	-0.22107	0.255463	-0.2211
-6	-0.22501	-0.10703	-0.37344	-0.08282	-0.56955
-5.9	-0.66873	-0.45078	-0.44608	-0.45468	-0.20938
-5.8	-0.25467	-0.16873	-0.3078	-0.06796	0.102356
-5.7	-0.04059	-0.09683	-0.36636	0.175812	-0.16016
-5.6	-0.27576	-0.41483	-0.23981	-0.35233	-0.0719
-5.5	-0.31876	-0.12265	0.075012	-0.13126	-0.23514
-5.4	-0.75543	-0.42496	-0.59842	-0.63669	-0.01486
-5.3	-0.51953	-0.15781	-0.25076	0.061737	-0.01566
-5.2	-0.22345	-0.33749	0.064056	-0.18671	-0.09531
-5.1	0.137512	-0.20309	0.032837	0.00314	-0.60703
-5	-0.78827	-0.37576	-0.80936	-0.85156	-0.54999
-4.9	-0.9906	-0.19138	-0.52185	-0.75311	-0.51096
-4.8	-0.375	-0.24765	-0.54919	-0.61404	-0.29767
-4.7	-0.43436	-0.24609	-0.54373	-0.71014	-0.11487
-4.6	-0.71796	-0.49295	-0.2117	-0.40469	-0.21408
-4.5	-0.61328	-0.57889	-0.92188	-0.70078	-0.16873
-4.4	-0.61169	-0.24295	-0.66324	-0.44684	-0.45078
-4.3	-0.36484	-0.21091	-0.56638	-0.57419	-0.4711
-4.2	-0.46484	-0.53516	-0.52188	-0.47186	-0.02814
-4.1	-0.37656	-0.11404	-0.44919	-0.0242	-0.15469
-4	-0.74374	-0.25702	-0.50858	-0.60779	-0.01016
-3.9	-0.95779	-0.72107	-0.91092	-0.49139	-0.24844
-3.8	-0.75467	-0.42889	-0.99765	-0.83514	-0.14218
-3.7	-0.6875	-0.34607	-0.41873	-0.59921	0.105469
-3.6	-0.16873	0.118774	-0.3367	0.053925	0.097656
-3.5	-0.27109	0.091431	-0.42654	-0.32187	0.123444
-3.4	-0.40857	-0.04294	-0.23044	-0.37186	-0.19611
-3.3	-0.54218	-0.57031	-0.97107	-0.31796	0.19455
-3.2	-0.16092	-0.27652	-0.12341	-0.00467	0.110931
-3.1	0.290619	0.453125	0.118774	0.385956	0.016388
-3	-0.53046	-0.11639	-0.27185	-0.42889	-0.0383
-2.9	-0.49686	0.209381	0.0336	-0.37265	-0.19843
-2.8	-0.76639	-0.25858	-0.34137	-0.3656	-0.15314
-2.7	-0.19217	-0.56406	-0.84451	-0.00937	0.263275
-2.6	0.242981	0.140656	-0.60779	-0.2453	-0.66718
-2.5	-0.79999	-0.37418	-0.89059	-0.89374	-0.54767
-2.4	-0.80704	-0.28983	-0.56171	-0.69766	-0.64374
-2.3	-0.68671	-0.43201	-0.57184	-0.60388	-0.33749
-2.2	-0.17578	-0.25388	-0.50937	-0.31641	0.195282
-2.1	-0.04608	-0.01874	-0.23358	-0.43048	-0.08984
-2	-0.45859	-0.19373	-0.25232	-0.59296	-0.29999
-1.9	-0.99451	-0.72186	-0.64764	-0.85858	-0.37186
-1.8	-0.67264	-0.39139	-0.69528	-0.46326	-0.26251
-1.7	-0.58905	-0.09296	-0.51483	-0.33905	0.017181
-1.60001	0.115662	0.307068	-0.27576	-0.13748	0.218719
-1.5	-0.07422	-0.18124	-0.40234	-0.26798	0.035156
-1.4	-0.30545	-0.29529	-0.67889	-0.64139	-0.17267
-1.3	-0.62811	-0.23358	-0.39059	-0.80154	0.061707
-1.2	-0.43906	-0.00937	-0.28592	-0.26794	-0.18674
-1.10001	-0.79297	-0.26639	-0.55466	-0.36249	-0.46014
-1	-0.46246	-0.54684	-0.52341	-0.74921	-0.51718
-0.9	-0.63672	-0.79999	-0.72888	-0.81873	-0.3797
-0.8	-0.96484	-0.51248	-0.98203	-0.91718	-0.24143
-0.70001	-0.63046	-0.48279	-0.44687	-0.02499	-0.20081
-0.60001	-0.48517	0.076569	-0.33438	-0.18906	-0.44998
-0.5	-0.8945	-0.51794	-0.71246	-0.84296	-0.59689
-0.4	-0.82657	-0.6492	-0.21014	-0.91876	-0.30002
-0.3	-1.00781	-0.76718	-0.62656	-0.81171	-0.80704
-0.20001	-1.0578	-0.78827	-0.9664	-0.90234	-0.79846
-0.10001	-1.40314	-1.29688	-1.36014	-0.95078	-0.99377
0	-1.49219	-2.24454	-2.07108	-1.13437	-1.08984
0.099999	-1.66248	-1.49841	-2.94061	-2.64844	-1.15549
0.199997	-0.7211	1.62189	2.0625	-0.46014	4.92264
0.299995	-0.45468	2.28751	3.74142	3.87033	6.30704
0.399994	-0.59686	3.43204	4.88986	5.65234	8.22266
0.5	0.053925	4.29144	6.12112	7.42502	9.66562
0.599998	-0.05469	4.68518	6.74063	9.0047	11.6039
0.699997	0.146881	5.53674	7.79221	10.443	13.0055
0.799995	0.234375	5.88986	8.87189	11.8914	14.9797
0.899994	0.667206	6.18518	9.56799	13.6094	16.0258
1	0.463287	5.89221	10.2125	14.6992	17.7703
1.1	0.963287	7.13907	10.9883	16.1273	19.5281
1.2	1.60941	7.52972	11.7961	17.5867	20.4203
1.3	1.10706	7.76175	12.45	18.7274	21.468
1.39999	1.00235	7.79144	12.6743	19.1992	22.3086
1.5	1.0766	8.01645	13.0938	20.2094	22.9766
1.6	0.866425	7.97189	13.318	20.7563	24.5914
1.7	1.61328	8.60001	14.5141	22.236	25.6469
1.8	1.80313	9.14767	14.9282	23.4633	26.0008
1.89999	1.37503	8.58832	14.7242	23.4828	27.1664
2	1.47501	8.59143	15.1547	24.7016	28.0773
2.1	2.02423	9.50314	15.9367	25.518	28.6703
2.2	1.74924	9.44299	16.2305	25.9602	29.3727
2.3	1.76407	9.78439	16.3586	26.4172	30.7047
2.39999	1.97424	9.87894	17.1977	27.4672	31.1476
2.5	1.46014	9.66486	17.2063	27.5961	32.0641
2.6	2.09222	10.2867	17.7727	28.8633	32.5633
2.7	2.30859	10.468	18.4086	29.2024	33.2375
2.8	1.82581	10.1867	18.2735	29.5219	34.0023
2.89999	2.04688	10.2586	18.8547	30.5664	34.3617
3	2.07501	10.8125	19.4508	31.0899	35.1109
3.1	2.18671	10.9539	19.7938	31.7695	35.5766
3.2	2.48752	11.1805	20.1297	32.5586	35.9891
3.3	2.40314	11.2578	20.2164	33.0524	36.9094
3.39999	2.47656	11.418	20.5305	33.1711	37.4117
3.5	2.24139	11.5117	20.6344	33.9508	37.8593
3.6	2.375	11.6422	21.0758	34.6695	38.5211
3.7	2.50003	11.4086	21.3618	34.9571	38.8766
3.8	2.28128	11.5477	21.593	35.2672	39.6719
3.89999	2.32736	11.6024	21.5391	35.611	39.893
4	2.66721	11.875	21.95	35.9758	40.6227
4.1	2.95157	12.7414	22.8891	37.15	41.3586
4.2	3.1008	12.4547	23.1922	37.4125	41.4609
4.3	2.58438	12.4805	22.9852	37.6641	41.764
4.39999	2.85626	12.4242	23.4633	38.3016	42.4055
4.5	2.85626	13.0438	23.7586	38.4906	42.3156
4.6	2.45859	12.3789	23.6797	38.5828	43.1672
4.7	2.92734	12.8672	24.3039	39.5219	43.6805
4.8	2.875	13.118	24.5695	39.8633	43.807
4.89999	2.86798	13.1164	24.7328	40.2328	44.3117
5	3.05783	13.4875	24.9039	40.9312	44.8398
5.1	2.92111	13.4813	25.1899	40.8844	44.9742
5.2	2.56564	13.5875	25.4203	41.0766	45.6344
5.3	2.95236	13.6297	25.9461	41.3438	45.6734
5.39999	2.99765	13.6414	26.3141	42.1484	45.7945
5.5	2.63361	13.1485	25.9719	42.3258	46.4047
5.6	3.28671	13.9312	26.6172	42.9688	46.982
5.7	3.49689	14.1633	27.0727	43.1969	46.8734
5.8	2.71017	13.7336	26.5578	43.0297	47.5055
5.89999	3.31564	14.1844	27.1781	43.6242	47.7641
6	3.2016	14.4078	27.2047	43.8946	47.9148
6.1	3.0383	14.4836	27.5281	43.8977	47.9227
6.2	2.73752	14.2938	27.5008	43.9094	48.8078
6.3	3.44531	14.6867	28.1117	45.0562	48.6648
6.39999	2.92578	14.3992	27.9586	45.0508	48.9008
6.5	3.1633	14.9758	28.3742	45.343	49.2945
6.6	3.50079	15.2797	28.6711	45.718	49.5469
6.7	3.63828	15.1531	28.9758	45.9094	50.0922
6.8	3.49298	15.1586	29.3492	45.9844	49.7523
6.89999	3.24612	14.9711	29.4188	45.9164	50.3844
7	3.29297	15.2672	29.2625	46.4984	50.9016
7.1	3.52112	15.3742	29.8985	47.0367	51.0523
7.2	3.42346	15.6555	29.7305	47.3008	51.3008
7.3	3.33829	15.507	29.5633	47.3938	51.6641
7.39999	4.21719	16.0516	30.5031	47.8985	51.6047
7.5	3.41641	15.932	30.5914	48.143	51.9594
7.6	3.79376	16.0523	30.7227	48.3008	52.05
7.7	3.57111	15.8657	30.7547	48.4391	52.1445
7.8	3.37268	16.043	30.6891	48.4406	52.4336
7.89999	3.19064	15.9906	30.8883	48.7594	52.8375
8	3.60938	16.4078	31.332	49.0344	52.8656
8.1	4.25235	16.3266	31.5047	49.5453	52.7492
8.2	3.60706	16.4242	31.3102	49.3172	53.1172
8.3	3.38831	16.782	31.9063	49.7469	53.2945
8.39999	3.55313	16.5235	31.7641	49.7625	53.5406
8.5	3.55157	16.4813	31.9625	49.9821	53.8102
8.6	3.88284	16.8344	32.2297	50.5821	54.0352
8.7	4.05783	17.1086	32.5735	50.8461	53.9265
8.8	3.5719	16.8907	32.4758	50.4352	54.3125
8.89999	3.90863	16.8094	32.868	50.6	54.5281
9	3.69141	17.0906	32.5914	50.9563	54.718
9.1	3.72504	17.211	32.9727	51.4883	55.1641
9.2	4.13284	17.4328	33.3539	51.4297	55.1258
9.3	4.11172	17.7696	33.3977	51.6594	55.1586
9.39999	3.85471	17.557	33.5359	51.568	55.3961
9.5	4.18048	17.7188	33.8875	51.8203	55.6172
9.6	3.87112	17.4047	33.993	51.85	55.9836
9.7	4.02423	18.0422	34.2102	51.8305	55.8914
9.8	3.668	17.8594	34.236	52.0867	55.693
9.89999	3.86874	17.8524	34.4766	52.2367	56.0141
10	3.98361	17.8406	34.6203	52.343	56.4547
10.1	4.11719	18.1094	34.8727	53.0211	56.5078
10.2	3.62344	18.2688	35.125	53.0242	56.2477
10.3	3.67737	18.1407	35.1164	52.6133	56.5555
10.4	3.78986	17.7633	34.7383	52.8953	56.6859
10.5	3.9422	18.0766	35.0836	53.3813	57.2609
10.6	4.32657	18.761	35.7961	53.9555	57.3578
10.7	3.99219	18.4594	35.3039	53.118	57.3703
10.8	4.35315	18.8024	35.6641	53.5735	57.7945
10.9	4.10938	18.8531	35.7594	53.8899	57.8695
11	4.45547	18.8211	36.1789	53.9906	57.4133
11.1	4.45862	19.1227	36.611	54.2516	57.8039
11.2	4.23206	19.1157	36.2563	54.2797	57.7828
11.3	4.25784	19.0813	36.6242	54.2985	57.5383
11.4	4.03986	18.5969	36.0102	54.1109	58.0226
11.5	3.97891	19.2774	36.2469	54.6461	58.2961
11.6	4.33987	19.1524	36.8477	54.9235	58.4289
11.7	4.28128	19.2305	36.6992	55.1922	58.4609
11.8	4.20706	19.1149	36.8664	55.0524	58.2867
11.9	4.43909	19.2711	37.0797	54.9868	58.1641
12	4.08362	19.268	36.8406	55.3391	58.7062
12.1	4.34064	19.3649	37.0203	55.5695	58.8929
12.2	3.99609	19.6812	37.4758	55.5086	58.7867
12.3	3.91095	19.7984	37.3164	55.2563	59.007
12.4	4.26175	19.6274	37.257	55.0953	59.4297
12.5	4.40393	19.761	37.7063	55.6344	59.475
12.6	4.74063	20.0742	38.1445	56.1531	59.2336
12.7	4.29376	19.6953	38.0266	55.9719	59.2586
12.8	4.19922	19.9492	38.032	55.7953	59.2805
12.9	4.74219	20.143	38.2789	56.4781	59.6406
13	4.11252	19.6289	38.007	56.2805	59.9586
13.1	4.43207	20.0469	38.4094	56.3313	59.7719
13.2	3.95782	20.1383	38.5313	56.4961	60.0359
13.3	4.57111	20.0344	38.5016	56.5266	60.493
13.4	4.75159	20.6735	38.7969	56.95	60.1641
13.5	4.63361	20.1906	38.8219	56.7859	59.8273
13.6	4.60941	20.3735	38.6266	56.9188	60.3242
13.7	4.54062	20.468	38.9055	56.7633	60.3609
13.8	4.21408	20.1891	38.6735	56.868	60.1672
13.9	3.96484	20.1516	38.9055	56.8727	60.6054
14	4.48517	20.3906	39.418	57.2086	60.6383
14.1	4.65393	20.6891	39.4907	57.5196	60.4906
14.2	4.30078	20.6477	39.75	57.4078	60.4641
14.3	4.34064	20.5352	39.4649	57.4344	60.8695
14.4	4.55627	20.6821	39.5524	57.6078	61.0375
14.5	5.00861	21.3461	39.9695	57.9234	60.8867
14.6	4.58517	20.6703	39.5695	57.4274	61.3406
14.7	4.41019	20.9875	39.882	57.9008	61.1539
14.8	4.57501	21.0055	39.8399	58.1625	61.3391
14.9	4.65784	21.1227	40.1485	58.2469	61.3484
15	4.61487	21.393	40.3469	58.0539	61.2969
15.1	4.13596	21.0438	39.8188	57.9367	61.9016
15.2	4.64612	21.593	40.3828	58.5695	61.2281
15.3	4.55783	21.3109	40.1633	58.4297	61.6094
15.4	4.84845	21.4734	40.5695	58.4875	62.118
15.5	4.84531	21.832	40.8766	58.7578	61.6398
15.6	4.47501	21.6977	40.8164	58.3602	61.6664
15.7	4.42813	21.4531	40.8235	57.9	62.5047
15.8	5.12268	21.9899	41.1063	59.0055	62.4305
15.9	5.12109	21.8508	41.4149	59.3219	62.1789
16	4.45782	21.3836	40.9149	59.1344	62.157
16.1	4.53284	21.8414	40.9305	58.9235	62.2484
16.2	4.54922	22.0023	40.8992	59.0289	62.4766
16.3	4.83127	22.0117	41.2289	59.3024	62.3828
16.4	5.17032	21.9774	41.1797	59.3445	62.4031
16.5	5.01096	22.1399	41.3703	59.4406	62.6484
16.6	4.77814	22.0313	41.2195	59.368	62.8586
16.7	4.96878	22.2524	41.093	59.4414	62.5531
16.8	4.6633	22.1524	41.2024	59.3907	62.693
16.9	4.47421	22.3563	41.8141	59.8016	62.7555
17	4.88751	22.3484	41.861	60.0469	62.9148
17.1	4.77032	22.093	41.557	59.4992	62.9906
17.2	4.84769	22.2531	41.811	59.7688	62.8383
17.3	4.83359	22.3961	41.6844	59.7758	63.4438
17.4	4.7211	22.5438	41.6617	59.9891	63.532
17.5	5.20627	22.8945	42.2211	59.95	63.7234
17.6	4.88516	22.5844	42.1938	60.0523	63.6938
17.7	5.04297	22.5805	42.1649	60.3172	63.5203
17.8	5.31485	22.9539	42.2359	60.4156	63.6156
17.9	5.27499	22.7531	42.4359	60.2141	63.6164
18	4.76486	22.7953	42.3375	60.3047	63.3336
18.1	4.97656	22.9742	42.0766	60.3078	63.5742
18.2	4.94064	23.0914	42.282	60.4281	63.5148
18.3	5.03284	22.9172	42.4821	60.4906	63.7406
18.4	4.73907	22.8305	42.4828	60.8946	64.0219
18.5	4.77655	23.3008	42.975	60.7859	63.9023
18.6	4.78986	23.1055	43.0727	60.9195	64.2023
18.7	4.53281	23.0359	42.8109	60.9141	64.5562
18.8	5.56094	23.7102	43.5164	61.4711	64.1492
18.9	5.06488	23.5594	43.3102	61.4672	64.1539
19	4.92267	23.5211	43.1086	60.9969	64.2781
19.1	5.14297	23.7797	43.5149	61.3602	64.3656
19.2	4.98438	23.6055	43.5742	61.4719	64.2133
19.3	4.94376	23.7141	43.6773	61.3445	64.7617
19.4	5.41876	23.5836	43.9781	61.5258	64.6492
19.5	5.23987	23.5555	43.4867	61.6461	64.5352
19.6	4.78986	23.593	43.3696	61.4594	64.6992
19.7	5.12033	23.5203	43.568	61.475	65.1063
19.8	5.22504	23.8766	44.0985	61.7735	64.4828
19.9	5.12735	23.6852	43.8578	61.5734	65.1203
20	5.32034	24.1266	43.8039	61.9133	64.9633
20.1	5.39532	24.0258	44.0391	61.9016	64.8672
20.2	5.01331	23.6563	43.5172	61.6485	65.1734
20.3	5.37814	23.9586	44.3391	61.8156	65.0766
20.4	5.25079	24.1774	44.1617	62.2461	65.0906
20.5	4.9133	24.1492	44.1125	61.8492	65.6555
20.6	5.15939	24.3985	44.3469	62.0641	65.1726
20.7	5.23438	24.3828	44.2641	62.2461	65.2242
20.8	5.23441	24.1289	44.1914	62.3688	65.243
20.9	5.31174	23.7891	44.4164	62.2859	65.5633
21	5.29922	24.0493	44.4649	62.3211	65.4102
21.1	4.99689	24.3492	44.4532	62.075	65.6484
21.2	5.13126	24.1664	44.4617	62.1531	65.7773
21.3	5.22424	24.4016	44.9375	62.7328	65.718
21.4	5.19611	24.1586	44.7032	62.5156	65.7227
21.5	5.36096	23.9789	44.3203	62.218	65.7367
21.6	5.1875	24.2625	44.6852	62.2938	66.3265
21.7	5.51483	24.8711	45.2352	62.925	66.2601
21.8	5.48203	24.7836	45.418	63.0609	66.5633
21.9	5.9133	25.5555	45.6672	63.1453	66.1648
22	5.39377	24.95	45.1516	63.118	66.4219
22.1	5.87894	24.8696	45.7938	62.8211	66.4633
22.2	5.39532	24.8375	45.2781	63.282	66.4211
22.3	5.36096	24.6102	45.2993	63.3875	66.4594
22.4	5.67267	24.9164	45.3375	63.0875	66.0117
22.5	5.34766	24.8914	45.0711	63.1953	66.4359
22.6	5.24847	25.1969	45.35	63.5227	66.9867
22.7	5.65704	25.1844	45.9797	63.461	66.6922
22.8	5.48361	24.8758	45.6117	63.1289	66.5883
22.9	5.17426	24.7844	45.4961	63.3367	67.1867
23	6.1297	25.3188	45.9016	63.5539	66.9477
23.1	5.50394	25.2547	45.718	63.6649	67.0891
23.2	5.52499	25.3852	45.85	63.5781	66.8883
23.3	5.54535	24.943	45.8727	63.2602	67.2156
23.4	5.83124	25.3633	46.3117	63.8227	67.0351
23.5	5.57031	25.3953	45.9625	63.6867	67.5101
23.6	5.84531	25.7258	46.0914	63.9601	67.275
23.7	5.79767	25.5164	46.2438	64.1203	67.389
23.8	5.86093	25.7453	46.4086	64.3078	67.5984
23.9	5.99457	25.4868	46.2883	64.0774	67.3266
24	5.63049	25.5836	45.9524	63.9703	67.3312
24.1	5.42188	25.3531	46.2477	63.9508	67.6289
24.2	5.59845	25.6945	46.3383	64.093	67.8383
24.3	5.90784	25.9617	46.4313	64.2281	67.7711
24.4	5.71484	25.9266	46.4375	64.6797	67.8391
24.5	5.70078	25.625	46.3109	63.9914	67.818
24.6	5.35938	25.5836	46.4758	63.9977	67.657
24.7	5.33514	25.9242	46.5484	64.3266	67.7781
24.8	5.58051	25.5196	46.6539	64.3141	67.5297
24.9	5.50394	25.6031	46.568	64.2063	68.2109
25	5.85938	26.0414	47.1156	64.7828	68.3305
25.1	5.57813	26.0383	47.0414	64.3492	67.9758
25.2	5.92188	26.0242	46.918	64.4898	67.8203
25.3	5.83514	25.8758	46.9922	64.6234	68.6984
25.4	5.90234	26.1242	47.3367	64.9938	68.4008
25.5	5.90781	26.35	47.1141	64.7086	68.3344
25.6	5.96878	26.4313	47.0149	64.8938	68.3687
25.7	5.65469	26.2242	47.3711	64.7859	68.3883
25.8	5.61798	26.1297	47.3774	64.8953	68.4148
25.9	5.97501	26.0414	47.425	64.9172	68.7445
26	6.13516	26.168	47.6234	65.1578	68.5953
26.1	5.79376	26.032	47.0586	64.6734	68.7289
26.2	5.79843	26.1742	47.0711	64.7156	68.6687
26.3	5.67422	26.2657	47.4	64.7703	68.7383
26.4	5.66171	26.607	47.6211	65.1656	68.5953
26.5	5.59143	26.4868	47.2219	65.1039	68.5258
26.6	5.45157	25.9141	46.8375	65.3016	68.6594
26.7	5.88907	26.1961	47.632	65.4664	68.9726
26.8	6.16327	26.6289	47.4937	65.7641	68.8562
26.9	5.70313	26.2992	47.1961	65.4484	69.0281
27	5.42969	26.4922	47.5891	65.3328	68.9062
27.1	5.61249	26.4336	47.7758	65.1898	68.9148
27.2	6.03595	26.8914	48.0899	66.0922	69.1547
27.3	6.13126	26.7297	47.811	65.9172	69.1773
27.4	6.08359	26.9227	47.9258	65.7414	69.1445
27.5	6.01563	26.893	47.775	65.6039	69.1508
27.6	6.01797	26.9594	47.4508	66.0352	69.5641
27.7	6.06876	26.6852	48.4875	66.3508	69.1422
27.8	5.98828	27.1117	48.1875	66.2617	69.0328
27.9	6.01331	26.7539	47.95	65.9727	69.4141
28	6.03128	27.0422	48.2531	66.2305	69.4226
28.1	6.04141	27.0328	48.1203	66.1844	69.9461
28.2	6.52032	27.2836	48.3602	66.4211	69.9078
28.3	6.29688	27.0883	48.3055	66.4164	69.4609
28.4	6.10236	26.9453	48.0258	65.9821	69.8641
28.5	6.36642	27.3445	48.2172	66.1555	69.6352
28.6	5.94922	27.0141	48.1508	66.0297	70.0203
28.7	6.53986	27.3242	48.4164	66.2008	70.0938
28.8	6.26175	27.3899	48.4391	66.2211	69.9601
28.9	6.28595	27.4039	48.5203	66.6039	69.9016
29	6.375	27.5156	48.5922	66.6985	70.0039
29.1	6.47031	27.3539	48.5625	66.5617	70.2672
29.2	6.58597	27.7071	48.8625	67.2024	70.1344
29.3	6.19455	27.3711	48.311	66.7321	69.957
29.4	6.48047	27.4695	48.6469	66.6	70.1844
29.5	6.44846	27.7102	49.0219	66.875	70.4867
29.6	6.33124	27.675	49.0797	67.1398	70.5094
29.7	6.72891	27.7719	49.0883	67.0539	70.5328
29.8	6.47269	27.5821	48.9141	67.0414	70.6492
29.9	6.38828	27.6516	48.957	67.0648	70.0742
30	6.44687	27.6563	49.0648	66.7016	70.7766
30.1	6.67969	28.0367	49.6516	67.5149	70.7742
30.2	6.4469	28.0563	49.4453	67.5774	70.5203
30.3	6.31641	27.8399	49	67.2024	70.6578
30.4	6.4375	27.9945	49.3547	67.4039	70.9391
30.5	6.60156	27.8953	49.4867	67.6711	70.9562
30.6	6.74374	28.1172	49.5289	67.657	70.7875
30.7	6.42502	28.0695	49.8282	67.6234	70.5969
30.8	6.58908	28.1016	49.4063	67.5094	70.7469
30.9	6.41251	28.0445	49.0789	67.3594	71.1867
31	6.40704	28.15	49.5367	67.8906	71.4469
31.1	6.58203	27.9	49.6453	67.55	70.8531
31.2	6.51251	27.761	49.3922	67.6102	71.1313
31.3	6.52969	28.0086	49.8633	67.8484	71.075
31.4	6.66095	28.518	50.0758	68.2805	71.1609
31.5	6.16251	28.1617	49.4055	67.5867	71.3188
31.6	6.60626	28.2321	49.8016	67.8063	71.3305
31.7	6.57346	28.3109	49.7781	68.0446	71.6187
31.8	6.71484	28.4485	50.0258	68.2094	71.3773
31.9	6.46173	28.118	50.0461	67.9109	71.5273
32	6.99139	28.3891	50.2148	68.4492	71.7758
32.1	7.11954	28.5625	50.2484	68.5031	71.5258
32.2	7.08832	28.4821	50.1664	68.6422	71.6297
32.3	6.77032	28.5281	50.0742	68.4828	72.0242
32.4	7.21487	28.5547	50.4852	68.4086	71.8633
32.5	7.02737	28.5016	50.3094	68.7899	72.0578
32.6	7.18594	28.7711	50.5828	68.8406	71.9117
32.7	6.93204	28.668	50.6446	68.7805	71.6125
32.8	6.80939	28.5633	50.5719	68.3852	71.6953
32.9	6.82578	28.5813	50.357	68.5133	71.843
33	6.79611	28.8321	50.011	68.5969	72.0703
33.1	6.77969	28.782	50.225	68.6875	71.693
33.2	6.47424	28.6125	50.1031	68.2906	71.8742
33.3	6.89532	29.2336	50.4227	68.8297	72.2148
33.4	6.95316	29.2328	50.5313	68.9024	72.2984
33.5	6.92502	29.2664	50.9461	68.9235	72.1422
33.6	6.61642	29.0336	50.7492	69.0242	72.3625
33.7	6.64218	28.9703	50.6656	69.0469	72.3
33.8	6.76328	29.018	50.4953	69.3711	72.5992
33.9	6.82816	29.2266	51.0219	69.0641	72.1476
34	7.03439	29.382	50.8867	69.1883	72.4781
34.1	6.83673	29.1805	51.1219	69.3375	72.2062
34.2	6.41641	28.9656	50.5586	68.9031	72.4039
34.3	6.60706	29.0891	50.9125	69.0531	72.3133
34.4	6.69064	28.7867	51.0117	68.6547	72.2578
34.5	6.58438	29.0117	50.6344	68.9649	72.4258
34.6	6.96252	29.1508	51.0711	69.2188	72.5164
34.7	6.7836	28.6789	50.9172	69.1219	72.9391
34.8	7.2305	29.2922	51.275	69.5875	72.7234
34.9	6.73907	29.0321	50.9649	69.211	72.768
35	6.65002	29.2633	50.9695	69.6391	72.8875
35.1	7.21643	29.4758	51.1188	69.6453	72.6195
35.2	6.88675	29.6399	51.3664	69.882	72.8797
35.3	6.74454	29.2149	51.1453	69.5828	72.5914
35.4	6.72891	29.1844	51.0867	69.3219	72.7531
35.5	7.03595	29.2594	51.3961	69.7664	72.8117
35.6	6.72421	29.1469	51.218	69.7078	73.2508
35.7	7.05313	29.3023	51.1586	69.7641	73.4742
35.8	6.93829	29.6219	51.3797	69.9383	72.8719
35.9	6.97345	29.4039	51.1735	69.8907	73.7398
36	7.06329	29.7969	51.7883	70.4203	73.65
36.1	7.37424	30.1821	51.9719	70.6656	73.6586
36.2	7.14767	29.8086	51.6149	70.4899	73.5547
36.3	6.85471	29.5141	51.707	70.2664	73.2789
36.4	7.33984	29.6438	51.5695	70.3656	73.4906
36.5	7.29062	29.3891	51.5774	70.1898	73.7523
36.6	7.22659	29.7969	52.0477	70.7633	73.5398
36.7	6.93906	29.9094	51.4031	70.2758	73.539
36.8	6.66095	29.9633	51.5781	70.2797	73.7391
36.9	7.34143	30	51.9891	70.3633	73.7945
37	7.11096	29.9875	52.3383	70.4336	73.6133
37.1	6.36093	29.8703	51.5875	70.2547	73.9461
37.2	7.00079	30.1219	51.9805	70.4109	73.7883
37.3	6.81018	29.8727	52.4735	70.3211	73.6742
37.4	6.69843	29.7773	51.9524	70.2516	73.8141
37.5	7.06329	30.4719	52.6078	71.1711	73.9586
37.6	7.36328	30.3578	52.4774	70.557	74.0594
37.7	7.18671	30.3031	52.2766	70.5039	74.2625
37.8	7.35938	30.0774	52.2883	70.5203	74.3453
37.9	7.18753	30.3555	52.2258	70.5586	74.4937
38	7.2305	30.4969	52.086	70.9891	74.6969
38.1	7.31641	30.4727	52.1836	70.982	74.3109
38.2	7.3461	30.275	52.3406	71.1227	74.4367
38.3	7.01016	29.7352	52.2039	70.8953	74.2211
38.4	7.18362	30.418	52.586	71.0149	74.2148
38.5	7.49377	30.3625	52.2844	70.6813	74.3828
38.6	7.56018	30.4032	52.4758	70.9789	74.382
38.7	6.97656	30.6156	52.3227	70.5602	74.3195
38.8	7.06955	30.493	52.0969	70.907	74.175
38.9	6.90863	30.2188	52.3961	71.1617	74.4281
39	7.17892	30.2383	52.6899	71.2719	74.0781
39.1	7.10471	30.3188	52.3282	70.8852	74.4875
39.2	6.95233	30.4875	52.3914	71.2305	74.4609
39.3	7.61563	30.2805	52.3516	71.2344	74.6203
39.4	7.37424	30.8477	52.6164	71.4813	74.8078
39.5	7.63596	30.668	52.6688	71.4914	74.6859
39.6	7.51251	30.4984	52.5297	71.0898	75.0406
39.7	7.39063	30.6523	52.9102	70.9375	74.982
39.8	7.21408	30.9063	52.5977	71.168	75.1953
39.9	7.88672	31.368	52.6297	72.007	74.843
40	7.45081	30.8321	52.5782	71.775	75.1758
40.1	7.39063	30.6414	52.9664	71.6906	74.9492
40.2	7.48361	30.575	52.693	71.0782	75.5055
40.3	7.61954	31.0688	52.4844	71.4914	75.2766
40.4	7.59686	31.0523	53.1563	72.1797	75.1578
40.5	7.61877	30.9586	53.0821	72.0555	75.0781
40.6	7.59375	30.8563	52.6555	71.8555	75.4625
40.7	7.375	30.5609	52.9961	71.6766	75.3531
40.8	7.84531	30.7141	52.8563	71.6281	75.4422
40.9	7.80548	31.1078	53.293	72.2766	75.3078
41	7.42346	31.1883	53.2024	72.2219	75.6469
41.1	7.81485	31.3883	53.2735	72.118	75.8836
41.2	7.86176	31.3446	53.5235	71.8797	75.5938
41.3	7.51096	30.7641	53.1953	72.1938	75.8125
41.4	7.37268	31.0602	53.3219	72.5438	75.8414
41.5	7.65784	31.1157	53.6258	72.2211	75.7031
41.6	7.55939	31.1992	53.568	71.9641	75.9602
41.7	7.65628	31.3414	53.4071	72.1945	75.5469
41.8	7.74454	30.7813	53.4766	72.4336	75.9328
41.9	7.69455	31.5961	53.518	72.5383	76.182
42	7.98203	31.6266	53.6664	72.4774	76.0961
42.1	7.77188	31.0172	53.675	72.7516	76.0086
42.2	7.69141	31.4391	54.0328	72.7961	76.2547
42.3	7.95236	31.4383	53.6625	72.6258	76.0695
42.4	7.82736	31.532	53.7102	72.9156	76.0617
42.5	7.91016	31.2695	53.6484	73.1774	76.4992
42.6	7.88205	31.6328	53.9563	72.8141	76.0219
42.7	7.51016	31.2664	53.768	72.2281	75.8281
42.8	7.64063	31.1195	53.4547	72.6898	76.4602
42.9	8.13519	31.4219	53.9594	72.8961	75.9773
43	7.51175	31.1961	53.8274	72.7539	76.3672
43.1	7.89456	31.461	53.711	72.8274	76.5898
43.2	7.96564	31.4961	53.9774	72.7383	76.7383
43.3	7.58594	31.7016	54.0547	73.1383	76.2766
43.4	7.46954	31.2492	53.8391	72.7274	76.4336
43.5	8.01486	31.6672	54.0555	72.7938	76.1367
43.6	7.83438	31.6914	53.986	72.8992	77.0969
43.7	8.17657	31.7672	54.3164	73.457	76.6992
43.8	7.58127	31.7758	54.0211	73.0953	76.5102
43.9	7.78519	31.4594	54.1227	72.8289	76.725
44	7.86249	31.8977	54.2859	73.3766	76.9172
44.1	8.03751	31.9125	54.5242	73.6734	76.8344
44.2	7.60391	31.4531	53.9016	72.8773	76.4125
44.3	7.44455	31.2531	53.8203	73.0539	77.207
44.4	8.45938	31.882	54.7203	73.7422	77.0328
44.5	8.05783	31.7914	54.0711	73.0133	77.2844
44.6	8.41251	31.9196	54.5438	73.5555	77.0555
44.7	8.21408	31.6844	54.1344	73.8352	76.9297
44.8	7.93674	31.7742	54.2774	73.5031	76.7203
44.9	7.96097	31.8508	54.336	73.6305	77.2047
45	8.33517	31.9891	54.7024	73.5586	77.0352
45.1	7.90158	31.9266	54.3508	73.4055	76.7195
45.2	8.05939	31.7368	54.1813	73.5899	77.4328
45.3	8.28986	32.1391	55.0578	74.1867	77.3484
45.4	8.13596	31.775	54.9586	74.1985	77.0375
45.5	8.01407	31.6399	54.3516	73.2453	76.9672
45.6	7.63672	31.3266	54.2109	73.2406	77.4414
45.7	8.29065	32.1367	54.7602	73.8555	77.3398
45.8	7.92972	32.2383	54.8899	74.0961	77.2125
45.9	7.74609	31.993	54.8274	73.6586	77.3773
46	8.51096	31.9242	54.9875	73.9274	77.4656
46.1	8.10077	32.1609	54.8727	73.6641	77.3734
46.2	8.06094	31.943	54.832	73.8195	77.5992
46.3	8.69299	32.1164	55.0907	74.2852	77.3258
46.4	8.21643	32.3328	54.8063	74.2344	77.432
46.5	8.10236	31.8961	54.8977	74.0695	77.4906
46.6	7.9758	32.2735	54.7039	74.0188	77.9344
46.7	8.07346	32.2039	54.6985	73.9281	77.9492
46.8	8.21719	32.0336	54.6297	74.2305	77.9039
46.9	8.16171	32.3641	54.75	73.8617	77.943
47	7.97269	32.586	55.1274	74.0219	78.007
47.1	8.06094	32.6273	54.9633	74.3109	77.8852
47.2	8.05472	32.5	55.0844	74.2438	77.7274
47.3	8.25238	32.2	55.0039	74.3922	78.0984
47.4	8.31641	32.4047	55.0492	74.5758	77.9883
47.5	8.07971	32.3008	54.8539	74.2203	78.0523
47.6	8.41641	32.5789	55.168	74.4578	77.9422
47.7	8.43674	32.7735	55.0914	74.3321	78.0188
47.8	8.40704	32.2531	55.2766	74.7539	78.3125
47.9	8.44611	32.7086	55.3141	74.6188	78.5039
48	8.58514	32.3781	55.4937	74.7813	78.857
48.1	8.62656	32.4625	55.5719	75.168	78.4273
48.2	8.62891	32.8602	55.5102	75.3336	78.6516
48.3	8.95862	32.7617	55.961	75.2156	78.6648
48.4	8.5625	32.6477	55.8328	74.9758	78.7117
48.5	8.51642	32.7696	55.5961	75.0024	78.8094
48.6	8.86487	32.3422	55.6157	74.9414	78.518
48.7	8.45941	32.8329	55.468	74.9313	78.3976
48.8	8.33594	33.1008	55.6633	74.7203	78.6133
48.9	8.63516	33.0406	55.8297	75.1398	78.8937
49	8.91327	33.0344	56.1141	75.3758	78.8523
49.1	8.78671	32.6891	55.8586	75.1484	78.4711
49.2	8.14377	32.6	55.1867	75.0227	78.8953
49.3	8.50781	32.9242	55.4485	75.2547	78.9265
49.4	8.59296	33.1399	56.2586	75.3953	78.8187
49.5	8.69611	32.9352	55.8953	75.3555	79.1648
49.6	8.61798	33.0485	56.0641	75.3734	79.3906
49.7	8.65939	33.3352	56.2977	75.6672	79.4164
49.8	8.91565	32.8453	56.1938	75.4344	79.5813
49.9	8.67972	33.2336	56.1891	75.4656	79.0844
50	8.38361	32.9633	55.9672	75.5602	79.3492
50.1	9.07813	33.0977	56.4133	75.9281	79.5891
50.2	8.89377	33.4266	56.3531	76.1641	79.268
50.3	9.11017	32.968	56.343	75.7422	79.3875
50.4	8.54453	33.3797	56.3773	75.8524	79.1031
50.5	8.00235	32.6625	55.757	75.1703	79.4313
50.6	8.41019	32.9891	55.8219	75.2297	79.557
50.7	9.11407	33.1906	56.1664	75.5141	79.5273
50.8	8.92737	33.1633	56.4141	75.7117	79.4281
50.9	8.39847	33.0493	55.8907	75.7016	79.5813
51	8.39066	32.9891	56.018	76.0391	79.4531
51.1	8.78671	32.8656	55.9539	75.8609	79.4797
51.2	8.53906	33.3602	56.3414	75.8985	79.0711
51.3	8.46408	33.3	56.3313	75.7477	79.7617
51.4	8.90628	33.15	56.2133	75.861	79.4539
51.5	8.88831	33.3734	55.9555	75.7414	79.6047
51.6	8.73282	33.2946	55.918	75.9039	79.6375
51.7	8.70157	33.0875	56.468	76.1422	79.8383
51.8	8.62735	33.2727	56.2133	76.2445	79.9117
51.9	8.35861	33.3297	56.2117	75.8656	79.7836
52	8.57813	33.1867	56.4117	76.3008	79.7508
52.1	8.57425	33.586	56.2016	76.2821	79.7828
52.2	8.74924	33.4633	56.4742	76.2633	79.6437
52.3	8.70001	33.4781	56.2859	76.0625	79.9352
52.4	8.64688	33.6969	56.6774	76.3719	79.707
52.5	8.18283	32.8618	56.0453	75.9445	79.7484
52.6	8.80627	33.3352	56.1649	76.2328	80.5524
52.7	9.42657	34.0594	56.9657	76.893	80.1797
52.8	8.87344	33.5281	56.5625	76.3461	80.1938
52.9	9.19766	33.6985	56.8086	76.8656	80.7726
53	9.33047	33.9914	57.1461	77.1234	80.4344
53.1	9.13831	33.8969	57.493	77.0656	80.4391
53.2	9.03986	33.6719	56.6875	76.6656	80.6015
53.3	9.26563	34.0149	56.7039	76.7578	80.3797
53.4	9.09769	33.9758	56.7438	77.0828	80.4391
53.5	9.01331	33.8375	57.2336	76.8016	80.5555
53.6	8.92502	33.9438	57.0742	77.2274	80.607
53.7	9.06409	33.825	56.9625	77.011	80.7344
53.8	9.15939	34.1453	57.4883	77.1344	81.0594
53.9	9.34143	34.0938	57.7156	76.886	80.7141
54	9.32034	34.0086	57.0485	76.5492	80.4375
54.1	8.92111	33.9532	57.043	76.8563	80.6992
54.2	9.21954	33.8602	57.443	76.9899	81.3562
54.3	9.20392	34.3672	57.5547	77.1852	80.7883
54.4	8.92035	33.7	57.2672	76.7313	81.2805
54.5	9.91019	34.2469	57.5914	77.1047	81.2101
54.6	9.24063	34.1375	57.3703	77.2594	81.4656
54.7	9.50626	34.2617	57.7008	77.5945	81.5172
54.8	9.38672	34.3109	57.4891	77.1305	81.3851
54.9	9.58203	34.4422	57.6461	77.0524	80.8765
55	9.21719	33.893	57.4328	77.1914	80.8062
55.1	9.15158	33.7805	57.3258	77.1938	80.9484
55.2	9.34378	34.1039	57.5594	77.3774	80.6765
55.3	8.74533	34.0766	57.1383	77.1602	81.3023
55.4	9.02969	34.4758	57.4969	77.3687	81.207
55.5	9.15784	34.2633	57.5719	77.7328	81.2703
55.6	8.81174	33.9398	57.3805	77.3031	81.5367
55.7	9.17581	34.3164	57.7758	77.6211	81.0172
55.8	9.06564	34.0883	57.2742	77.4695	81.4851
55.9	9.15155	34.2641	57.4648	77.3406	81.7695
56	9.49847	34.4235	57.8938	77.9719	81.6203
56.1	9.46875	34.5125	57.868	77.9258	81.1664
56.2	8.67969	34.1117	57.4937	77.4758	81.7141
56.3	9.36563	34.4828	58.1985	78.0125	81.6453
56.4	9.18283	34.4375	58.3969	78.0281	81.3719
56.5	9.07111	34.2758	57.6274	77.7156	81.6242
56.6	9.36798	34.3946	57.9711	77.8461	81.5047
56.7	9.08673	34.3922	57.7469	77.9758	81.5852
56.8	9.03986	34.3328	57.3875	77.9375	81.8476
56.9	8.92267	34.7172	57.9258	78.0234	81.9125
57	9.15625	34.5391	57.7734	77.9555	81.9477
57.1	9.36407	34.493	57.8531	78.0688	81.8695
57.2	9.418	34.5539	58.1219	78.0672	81.9328
57.3	9.15784	34.3399	57.8375	77.9383	81.3578
57.4	8.80157	34.1703	57.6914	77.6422	81.5179
57.5	9.10001	34.632	58.318	78.0711	81.7938
57.6	9.23126	34.3399	58.2649	78.1625	81.7562
57.7	9.16406	34.2039	58.1273	77.8781	81.7859
57.8	9.33984	34.6609	58.2828	78.1266	81.9984
57.9	9.36484	34.6523	58.3484	78.4555	82.3406
58	9.51407	34.8188	58.2797	78.75	82.0992
58.1	9.18439	34.4578	57.9524	78.3813	82.0422
58.2	9.21564	34.4539	57.8149	78.3617	82.5375
58.3	9.4758	34.3406	58.025	78.4094	82.7305
58.4	9.33206	34.7625	58.0297	78.5289	82.3937
58.5	9.44376	34.3828	58.157	78.3242	82.2594
58.6	9.37347	34.6305	58.1203	78.5297	82.1812
58.7	9.00079	34.6492	58.4734	78.3844	82.4937
58.8	9.11877	34.7688	58.557	78.7281	82.6141
58.9	9.37424	34.6867	58.2696	78.3946	82.3867
59	9.10626	34.7539	58.4969	78.5562	82.5094
59.1	9.30081	34.8797	58.5899	78.5485	82.7453
59.2	9.61954	34.968	58.9359	78.95	82.3422
59.3	10.0485	35.225	58.8657	79.0031	82.3492
59.4	9.50235	34.968	58.5977	78.7281	82.9969
59.5	9.5672	35.0414	58.7055	79.4578	82.8555
59.6	9.77112	35.1992	58.636	78.9016	82.8781
59.7	9.76953	35.3156	58.8094	79.0984	82.7242
59.8	9.58047	35.0586	58.7742	79.15	82.8109
59.9	9.34299	35.111	58.7602	78.6211	82.932
60	9.41797	35.1836	59.0453	78.8328	82.9734
60.1	9.58362	35.1164	59.0274	78.9367	83.1422
60.2	9.49921	34.7102	58.7039	78.7758	83.4492
60.3	9.7594	35.318	59.2438	79.5664	83.1711
60.4	9.7594	35.0789	58.8633	79.5055	83.1422
60.5	9.86407	35.2227	59.2078	79.357	83.2234
60.6	9.68518	35.2383	59.343	79.1414	83.2859
60.7	9.56564	34.8672	59.0961	79	83.1133
60.8	9.71252	35.2563	58.9359	79.0453	83.4258
60.9	9.65158	35.6461	59.1266	79.3563	83.293
61	9.53284	35.6961	59.1508	79.311	83.4094
61.1	9.6633	35.4578	59.0359	79.2727	83.5156
61.2	9.83438	35.4875	59.3461	79.1969	83.0188
61.3	9.5961	35.1453	58.9899	79.4266	83.418
61.4	9.73987	35.307	59.1031	79.1438	83.7148
61.5	9.92889	35.6453	59.2945	79.3406	83.2984
61.6	9.85782	35.2445	59.1859	79.4203	83.7156
61.7	10.0352	35.5016	59.3773	79.3648	83.6625
61.8	10.0211	35.2844	59.4453	79.4375	83.5984
61.9	9.99689	35.3031	59.3945	79.8297	83.6867
62	9.71878	35.7024	59.3086	79.843	83.5492
62.1	9.55624	35.6156	59.3656	79.5672	83.8695
62.2	9.82501	36.268	59.5789	80.3047	83.6398
62.3	9.83597	35.7758	59.5094	79.9258	83.8687
62.4	10.0188	35.7906	59.6656	79.8719	83.793
62.5	10.382	35.9797	59.9032	79.9024	83.668
62.6	10.0242	35.4945	59.4758	79.9227	83.725
62.7	9.46094	35.8328	59.6063	79.9024	83.8156
62.8	9.55704	35.6938	59.3789	79.5852	83.4578
62.9	9.60315	35.6852	59.5094	79.8625	83.9422
63	10.0906	36.0391	60.0313	79.975	83.8789
63.1	10.1258	35.7102	59.8469	79.9485	83.8609
63.2	10.1164	35.6438	59.4281	79.9414	84.2625
63.3	10.5	35.9532	60.1055	80.5274	83.9719
63.4	10.111	35.7774	60.0453	80.1391	83.8617
63.5	10.2234	35.8407	59.7032	80.0344	83.8805
63.6	10.3102	35.5367	60.0359	79.9891	84.1891
63.7	10.2313	36.032	60.0359	79.9914	84.3648
63.8	10.1086	35.9524	59.6609	80.2836	84.6898
63.9	10.4078	36.15	60.2844	80.8664	84.3312
64	10.3703	35.6774	59.9109	80.6953	84.6383
64.1	10.1867	36.1102	60.0883	80.5547	84.3344
64.2	10.1	35.6234	59.8695	80.3742	84.625
64.3	10.6836	36.1024	59.9273	80.3953	84.3984
64.4	10.2711	36.1102	60.0117	80.2922	84.3391
64.5	10.0688	36.1516	60.25	80.6297	84.5758
64.6	10.1297	36.2079	60.1844	80.5938	84.4078
64.7	9.91174	36.0117	60.136	80.3282	85.0375
64.8	10.3235	36.4149	59.9399	80.6313	85.0289
64.9	10.1047	36.2547	60.3727	80.7234	84.5328
65	10.3734	36.2766	60.0313	80.5875	84.6117
65.1	10.3422	36.0273	60.4375	80.4273	84.6351
65.2	10.6867	36.4359	60.3688	80.7844	84.7453
65.3	10.343	35.8852	60.1609	80.5281	84.6844
65.4	10.5672	36.4	60.6914	81.0406	84.9172
65.5	10.6859	36.5938	60.8828	81.1859	85.1188
65.6	10.5508	36.5188	60.4344	80.9758	85.2727
65.7	10.3586	36.6016	60.3539	80.9719	85.025
65.8	10.2867	36.211	60.3484	81.2016	84.7477
65.9	10.2664	36.2844	60.3328	81.0008	84.9055
66	10.4477	36.132	60.6383	81.2031	85.0875
66.1	10.3477	36.386	60.5664	80.8828	85.4953
66.2	10.3453	36.5602	60.6836	81.2195	85.0414
66.3	10.5414	36.2063	60.3367	81.1227	85.1055
66.4	10.2438	36.382	60.2719	81.0524	85.5688
66.5	11.1547	37.0313	61.186	81.7313	85.2508
66.6	10.432	36.0719	60.4274	80.9875	85.7719
66.7	10.6735	36.6828	60.6914	81.3071	85.7156
66.8	10.7633	36.6281	60.461	81.775	85.1672
66.9	10.2735	36.5016	60.5313	81.268	85.4867
67	10.6641	36.4774	60.7985	81.3375	85.0812
67.1	10.5297	36.5328	60.8688	81.3914	85.0719
67.2	10.5539	36.8219	60.7461	81.4852	85.5851
67.3	10.8078	36.882	60.9125	81.7844	85.5562
67.4	10.9398	36.6805	61.0039	81.9086	85.0195
67.5	10.3727	36.5922	60.6727	81.4891	85.2195
67.6	10.5234	36.2977	60.3805	81.4094	85.6461
67.7	10.5789	36.4141	60.5555	81.3875	85.725
67.8	10.5938	36.5836	60.7828	81.7453	85.9539
67.9	10.707	36.8492	60.8524	81.9336	85.3539
68	10.7664	36.632	60.9836	81.875	85.4992
68.1	10.3727	36.5313	60.5359	81.6664	85.9992
68.2	10.3	36.7375	60.85	81.7555	85.4539
68.3	10.4274	36.7422	60.761	81.8633	85.6602
68.4	10.7594	36.5813	60.95	82.118	85.7375
68.5	10.7657	36.6727	60.993	81.8758	85.7922
68.6	10.6875	36.5977	60.918	81.8899	86.043
68.7	10.6313	36.9344	60.9141	81.4563	85.9906
68.8	10.6617	36.7789	61.0273	81.8797	85.5328
68.9	10.3102	36.6071	60.7922	81.6383	85.957
69	10.5328	37.1945	61.3047	82.0953	85.8765
69.1	10.5555	37.0242	61.4117	81.6563	86.3672
69.2	10.9297	37.2055	61.5141	82.1024	86.2477
69.3	11.0149	37.2336	61.7852	82.0359	86.0094
69.4	10.5828	36.9758	61.7781	82.3078	86.1008
69.5	10.8961	37	61.5531	82.0266	86.1164
69.6	10.968	37.157	61.1883	82.3234	86.2289
69.7	10.8742	36.8242	61.3032	82.1828	86.3969
69.8	10.6367	37.2078	61.107	82.3445	86.3938
69.9	10.7789	37.0516	61.5227	82.5094	86.4305
70	11.0188	37.0578	61.6719	82.4875	86.7133
70.1	10.8617	37.2203	61.4875	82.9047	86.5695
70.2	10.7914	37.1602	61.3734	82.6836	86.5883
70.3	10.8391	36.811	61.6828	82.7883	86.6117
70.4	10.6195	37.0813	61.157	82.293	86.5867
70.5	10.8992	37.0711	61.3946	82.5899	86.8851
70.6	11.043	37.3945	61.8984	82.6172	86.7687
70.7	10.6688	37.4406	61.6148	82.5383	86.2328
70.8	11.0367	37.5859	61.8031	82.6563	87.1414
70.9	11.5102	37.4797	62.1242	83.1492	87.2766
71	10.9859	37.582	61.6711	82.882	87.2281
71.1	11.1578	37.4609	61.4867	82.968	86.9172
71.2	11.2188	37.432	61.4063	82.7414	86.6594
71.3	11.1656	37.5188	61.9961	82.9555	87.3023
71.4	11.3703	37.6383	61.8985	83.243	86.9898
71.5	11.2961	37.5461	61.9953	82.6648	86.5992
71.6	10.8602	37.1297	61.7555	82.5446	86.9422
71.7	11.0711	37.5633	61.6242	83.1586	87.4047
71.8	11.2992	37.8969	61.986	83.3852	87.0234
71.9	11.1547	37.457	61.8406	83.1016	86.9601
72	10.8844	37.3914	61.6563	83.0906	87.0617
72.1	10.7149	37.0883	61.6914	82.95	86.7734
72.2	11.1313	37.3235	61.5992	82.757	87.0289
72.3	11.3438	37.65	61.861	83.2336	87.2961
72.4	11.1008	37.5289	62.0992	82.9867	87.1656
72.5	10.9289	37.3195	61.9742	82.8953	86.9265
72.6	10.8641	37.6516	61.8352	83.1852	87.1656
72.7	11.1063	37.8141	61.5969	83.2703	87.5969
72.8	11.707	37.4672	62.1766	83.4508	87.3515
72.9	11.2461	37.6133	62.5352	83.4484	87.0586
73	10.6617	37.1297	61.8008	83.057	87.4102
73.1	11.3891	37.6688	62.175	83.2328	87.1602
73.2	10.9547	37.7289	61.9461	83.1164	87.5281
73.3	11.1469	37.6852	62.175	83.6539	87.2484
73.4	10.907	37.1524	61.8539	83.2578	87.5414
73.5	11.2227	37.3789	62.3274	83.3914	87.6117
73.6	11.4102	37.3328	62.086	83.143	87.1203
73.7	11.3375	37.2758	62.2672	83.2422	87.7836
73.8	11.825	37.7696	62.6375	83.7836	87.6227
73.9	11.5391	37.6852	62.2328	83.4172	87.4047
74	11.4344	37.5844	62.1297	83.6196	87.9133
74.1	11.5399	38.0047	62.3313	84.0594	87.3484
74.2	11.1539	37.675	61.7266	83.6586	87.95
74.3	11.1922	37.9008	62.4313	83.718	87.889
74.4	11.4781	37.9969	62.6094	83.8852	88.1078
74.5	11.4992	37.9688	62.5922	83.9953	88.1898
74.6	11.5406	37.9891	62.6125	83.8547	87.5602
74.7	11.6109	37.9563	62.475	84.082	87.4797
74.8	11.3571	38.0906	62.3766	83.7899	87.7117
74.9	11.0938	37.6734	61.9344	83.5109	87.7906
75	11.1649	37.8336	62.2938	83.8398	87.9641
75.1	11.3524	37.9055	62.3328	83.8578	88.1523
75.2	11.5664	38.1508	62.7289	84.2367	87.7695
75.3	11.2602	37.8875	62.132	83.6227	87.9008
75.4	11.2883	37.7032	62.0086	84.0836	88.475
75.5	11.6938	38	62.575	83.9961	88.1922
75.6	11.6063	38.3016	62.3539	84.0594	88.4281
75.7	11.5672	38.1774	62.886	84.2016	88.7898
75.8	11.8227	38.2195	62.8516	84.2922	88.2547
75.9	10.9984	38.0086	62.5383	83.8469	88.5804
76	11.3602	38.3094	62.9117	84.2125	88.8
76.1	11.8641	38.3117	63.0023	84.5437	88.3773
76.2	11.3734	38.25	63.0367	84.2727	88.4305
76.3	11.1594	38.1313	62.7492	84.2953	88.525
76.4	11.4039	38.275	62.6344	84.007	88.4719
76.5	11.3406	37.9086	62.8102	83.8945	88.3422
76.6	11.668	38.3203	63.0508	84.3992	88.2961
76.7	11.7524	38.257	62.7032	84.3805	88.4227
76.8	11.4571	38.2961	62.7641	84.4461	88.8391
76.9	11.8305	38.4727	63.6422	84.7484	88.6336
77	11.568	38.307	63.1086	84.4398	88.7797
77.1	11.8156	38.6461	62.925	84.6484	89.043
77.2	11.7383	38.6477	63.2297	84.5461	88.9805
77.3	11.8148	38.7234	63.4774	84.575	88.6633
77.4	11.2852	38.3141	62.95	84.2078	88.7664
77.5	11.2922	38.1313	62.8946	84.3711	89.0945
77.6	12.0477	38.5656	63.4563	85.0305	89.2453
77.7	11.9219	38.6039	63.6883	84.9391	88.9031
77.8	11.6227	38.507	63.2438	84.5531	88.8859
77.9	11.7867	38.4313	63.1633	84.3195	88.6242
78	11.5383	37.8766	63.1203	84.5141	88.8836
78.1	11.5703	38.3657	63.5414	84.8563	89.218
78.2	12.0742	38.5703	63.6953	84.9281	89.2601
78.3	11.8078	38.6203	63.2234	84.9875	89.5203
78.4	11.9578	38.6203	63.7953	85.0102	89.3125
78.5	11.9078	38.6156	63.343	84.7359	89.1234
78.6	11.5766	38.5016	63.2828	84.6859	89.425
78.7	11.7344	38.5782	63.511	84.8188	89.5859
78.8	11.7422	38.4961	63.5836	84.968	89.3492
78.9	11.9961	38.7867	63.6539	85.0797	89.4984
79	11.8367	38.568	63.5547	85.0242	89.4852
79.1	12.0016	38.7938	63.7539	85.3797	89.2734
79.2	12.1258	38.7406	63.6492	85.3492	89.1961
79.3	11.6594	38.7867	63.5063	85.093	89.7906
79.4	11.5594	38.643	63.5055	84.8789	89.625
79.5	12.0203	38.4453	63.5094	84.8609	89.3937
79.6	11.7992	38.6633	63.7656	85.118	89.3
79.7	11.6172	38.4805	63.5344	85.0156	89.5312
79.8	11.5727	38.4164	63.8117	84.907	89.4203
79.9	11.3992	38.5493	63.5414	84.6508	89.5555
80	11.9828	38.632	63.5328	85.3586	89.5289
80.1	11.9891	38.8696	63.6461	85.8781	89.532
80.2	11.7688	38.9235	63.8149	85.2242	89.5703
80.3	12.1898	39.2492	64.0844	85.4508	89.0469
80.4	11.7407	38.5953	63.7227	85.55	89.8234
80.5	12.1961	38.8203	63.886	85.4742	89.9016
80.6	11.7625	38.7844	63.5617	85.5055	90.1656
80.7	11.8445	38.8586	63.836	85.5781	89.3945
80.8	11.4578	38.6703	63.6016	85.0344	89.6812
80.9	11.5672	38.4305	63.6547	85.1688	89.8766
81	11.8398	38.8117	63.4094	85.4602	89.7375
81.1	11.8289	38.7289	64.0813	85.6188	90.0508
81.2	11.9766	38.5359	63.9664	85.8828	90.3922
81.3	12.0422	39.0953	63.9375	86.2469	90.5359
81.4	12.0945	39.5102	64.5836	86.3235	90.0812
81.5	11.9149	39.1117	63.9836	85.5742	89.9469
81.6	12.1149	38.9211	64.336	85.7336	89.9227
81.7	12.2657	39.0313	63.8758	85.8578	90.3312
81.8	12.2117	38.968	63.7625	85.6984	90.2773
81.9	12.3211	39.3203	64.1367	85.9563	90.5016
82	12.275	39.2774	64.1711	86.0328	90.3648
82.1	12.2516	39.2234	64.2484	86.132	90.2586
82.2	12.1719	39.0649	64.2774	86.061	90.1859
82.3	12.043	39.0446	64.1328	86.0469	90.0226
82.4	11.9266	38.8625	64.0774	85.8398	90.393
82.5	11.907	38.5297	63.7281	85.7703	90.668
82.6	12.2563	39.1399	64.407	86.3235	90.5203
82.7	12.2414	39.2102	64.6445	86.4469	90.6117
82.8	12.4797	39.2696	64.3399	86.4031	90.6719
82.9	12.6492	38.8914	64.2024	86.0063	90.6141
83	12.3805	38.986	64.386	86.0266	90.6023
83.1	12.5274	39.3789	64.6782	86.4102	90.7555
83.2	12.568	39.0031	64.7172	86.5305	90.4609
83.3	12.0859	39.0578	64.3555	86.1867	90.9398
83.4	12.761	39.2743	64.611	86.4696	90.8789
83.5	12.4516	39.1961	64.3344	86.5094	90.7734
83.6	12.3914	39.1961	64.6742	86.2727	90.6531
83.7	12.2344	39.307	64.4844	86.043	90.7688
83.8	12.0633	39.0477	64.5774	86.2625	90.8648
83.9	12.4906	39.25	64.5859	86.3	90.4227
84	12.3563	39.2625	64.4086	86.4977	91.0313
84.1	12.1586	39.4555	64.6641	86.6609	91.1649
84.2	12.575	39.25	64.6789	86.5719	91.2359
84.3	12.4234	39.5602	64.5774	86.7063	91.1726
84.4	12.4375	39.3094	64.3742	86.3805	91.2219
84.5	12.4391	39.3016	64.6742	86.6953	91.45
84.6	12.7938	39.468	65.1024	87.0672	90.9687
84.7	12.2055	39.2695	64.2649	86.2117	91.3852
84.8	12.4328	39.1719	64.5289	86.5406	91.2055
84.9	12.3438	39.4274	64.5031	86.4828	91.3992
85	12.1273	39.1227	64.8578	86.7008	91.3133
85.1	12.6906	39.2828	65.35	87.1687	91.1313
85.2	12.3344	38.968	64.7289	86.7633	91.5953
85.3	12.5945	39.5273	64.7477	86.5859	91.343
85.4	12.4883	39.482	64.7531	86.9055	91.9258
85.5	12.5188	39.6555	64.7859	87.057	91.9922
85.6	13.1	39.6844	65.1766	87.2281	91.8055
85.7	12.8773	39.2961	65.1133	86.8195	91.6539
85.8	12.4641	39.361	64.7633	86.8227	91.7516
85.9	13.1563	39.7852	65.3344	86.9117	91.9969
86	12.7836	39.7563	65.493	87.1203	91.4391
86.1	12.443	39.307	64.8172	86.918	91.4219
86.2	12.5914	39.5922	65.1266	86.7883	91.4617
86.3	12.0633	39.6727	64.5688	86.5883	91.3367
86.4	12.643	39.5602	64.7305	86.8906	91.3523
86.5	12.0344	39.507	64.7211	87.1211	91.7242
86.6	12.4703	39.35	65.0242	86.8406	91.7125
86.7	12.543	39.0641	64.9375	87.0875	91.925
86.8	12.4203	39.4906	64.9586	87.0562	91.9641
86.9	12.4938	39.8219	65.2617	87.5414	91.8078
87	12.886	39.7625	65.2032	87.6555	92.0016
87.1	12.7344	39.8352	65.2969	87.4063	91.6672
87.2	12.5219	39.675	65.0281	87.2617	91.8445
87.3	12.7071	39.507	65.0188	87.4039	91.9976
87.4	12.8344	40.0883	65.1531	87.5773	92.2898
87.5	13.007	40.2289	65.3547	87.668	92.007
87.6	12.6656	39.7836	64.9914	87.1672	91.7437
87.7	12.7242	39.7156	65.1414	87.1914	92.1765
87.8	12.9086	39.957	65.2813	87.6609	92.3227
87.9	12.568	39.5852	65.1399	87.4946	92.043
88	12.7805	40.0094	65.05	87.6	92.0594
88.1	12.7086	40.025	65.1602	87.525	91.8883
88.2	12.5867	39.7336	65.0695	87.5289	92.0406
88.3	12.8672	40.1742	65.7313	87.7555	92.0578
88.4	12.886	40.332	65.382	87.9297	92.2602
88.5	12.8484	40.0141	65.2508	87.8602	92
88.6	12.7758	40.0039	65.418	87.6008	91.9531
88.7	12.8914	39.8359	65.7102	87.8563	92.0422
88.8	12.7523	40.0203	65.5414	87.7977	92.1156
88.9	12.8586	40.3	65.5399	88.0023	92.3477
89	12.7227	40.1203	65.6789	88.332	92.4391
89.1	12.9602	40.3664	65.7446	88.1672	92.5289
89.2	12.8383	40.3305	65.3875	87.8617	92.418
89.3	12.9008	40.0625	65.4703	87.6594	92.6258
89.4	12.8742	40.3328	65.6773	87.8703	92.7734
89.5	12.9766	39.9524	65.6258	87.9485	92.6414
89.6	13.1352	40.3141	66.075	88.2984	92.5359
89.7	12.9977	40.1375	65.8109	88.1477	92.489
89.8	12.6422	39.9758	65.2969	88.1219	92.7828
89.9	13.007	40.5234	65.9336	88.3547	92.5469
90	13.1149	40.2391	66.1782	88.318	92.8266
90.1	12.9008	40.1438	66.0766	88.5211	92.4531
90.2	12.3836	39.8406	65.4906	87.8961	92.6336
90.3	12.9141	40.3399	65.9797	88.0188	92.7898
90.4	12.9492	40.3078	66.2156	88.7992	92.4695
90.5	12.8938	40.2156	65.8563	88.6563	92.6398
90.6	12.7688	40.1484	65.7867	88.1883	92.9414
90.7	12.7368	40.1313	66.0649	88.5414	92.9453
90.8	12.6688	40.3399	66.1024	88.1852	92.7688
90.9	13.3149	40.6047	66.2055	88.4266	93.0781
91	13.3391	40.6281	66.1961	88.6461	93.1656
91.1	12.9391	40.211	66.0391	88.6625	92.8008
91.2	12.8594	40.0508	65.9868	88.2906	92.6156
91.3	12.9852	40.2836	65.4547	88.4367	93.2914
91.4	13.0766	40.5758	66.0914	88.5125	92.8602
91.5	12.9203	40.3477	65.7375	88.161	92.9492
91.6	12.7	40.1922	65.7437	88.4391	93.5773
91.7	12.7914	40.5555	66.3227	88.7657	93.5015
91.8	13.1797	40.5008	66.2555	88.8695	93.7555
91.9	13.3344	40.9914	66.4594	88.9047	93.6711
92	13.0719	41.0297	66.7508	88.9453	93.1883
92.1	12.8172	40.4211	65.7766	88.5156	93.7906
92.2	13.3445	40.6031	66.3398	88.7914	93.2945
92.3	13.136	40.6844	66.6485	89.0891	93.3351
92.4	12.832	40.5672	66.2867	88.6047	93.1109
92.5	12.8195	40.6109	65.8797	88.6289	93.3727
92.6	12.9055	40.511	66.2938	88.85	93.0977
92.7	12.7633	40.1508	66.1071	88.6422	93.5688
92.8	13.3688	40.4875	66.4211	89.1305	93.4531
92.9	13.4516	40.4336	66.6711	89.1594	93.3336
93	12.9039	40.3008	66.2906	88.7055	94.0383
93.1	13.2117	40.6039	66.7625	89.1852	93.9531
93.2	13.0055	40.5914	66.6118	89.0531	93.7891
93.3	13.5133	40.6828	66.3899	89.2297	93.675
93.4	13.3071	40.8797	66.6008	89.5797	93.7258
93.5	13.5008	40.8875	66.6039	89.3125	94.193
93.6	13.507	40.8078	67.0414	89.2781	94.0648
93.7	13.3563	40.8023	67.032	89.2234	94.1062
93.8	12.9344	40.9774	66.8977	89.525	94.025
93.9	13.4633	40.9516	67.3797	89.6789	93.7461
94	13.3141	40.5086	66.7086	89.511	94.2055
94.1	13.3946	40.8891	66.9516	89.7524	94.0328
94.2	13.7922	41.1227	66.9609	89.7219	94.1156
94.3	13.4281	40.9563	66.8438	89.5422	94.2602
94.4	13.675	40.85	67.168	89.843	94.1703
94.5	13.2852	40.8664	66.7586	89.5727	94.5406
94.6	13.4563	41.3446	66.8125	89.8836	93.9328
94.7	12.9524	40.643	66.4024	89.5617	94.4461
94.8	13.3867	40.932	66.9289	90.0437	94.2828
94.9	13.6437	40.8938	66.6766	89.7992	93.7813
95	13.0782	40.6242	66.4133	89.1672	94.293
95.1	13.5555	40.8875	66.9024	89.8766	94.6445
95.2	13.8351	40.8969	67.0633	90.0898	94.8344
95.3	14.2086	41.1617	67.2727	90.1563	94.7773
95.4	13.9399	41.4508	67.1711	90.0563	94.4703
95.5	13.4102	40.8766	66.9969	89.7711	94.4344
95.6	13.8188	41.4274	67.068	90.0336	94.7484
95.7	13.5719	41.3344	67.2344	90.1281	94.6609
95.8	13.5578	40.8141	66.8781	90.0352	94.407
95.9	13.4828	40.6664	66.9273	89.6242	94.4219
96	13.4196	40.7836	66.8445	89.7492	94.4336
96.1	13.6781	41.1071	66.7641	89.7086	94.4234
96.2	13.6117	41.0922	66.9547	89.8414	94.7101
96.3	13.5891	40.961	67.1953	90.0328	94.2516
96.4	13.343	40.5399	67.2961	89.7688	94.5578
96.5	13.4781	41.0461	67.3656	90.2906	94.6375
96.6	13.1547	41.2008	66.9727	89.8797	94.4836
96.7	13.3055	40.8469	67.086	89.6242	94.8945
96.8	13.8242	41.075	67.1352	89.9375	94.807
96.9	13.8219	41.4078	67.1039	90.1375	95.0109
97	13.6852	41.1602	67.2625	90.2789	95.1477
97.1	13.7375	41.1492	67.2172	90.0789	95.1422
97.2	13.7274	41.3555	67.5235	89.9867	94.8219
97.3	13.6688	41.2477	66.9821	90.3266	94.8711
97.4	13.782	41.05	67.1688	90.1836	95.0805
97.5	14.1516	41.4891	67.3086	90.2789	94.9969
97.6	13.886	40.8078	67.132	89.7399	94.6789
97.7	13.75	40.8352	66.8867	90.0039	94.8422
97.8	13.4609	41.1539	67.3633	90.2672	94.7133
97.9	13.6086	41.4625	67.2149	90.0735	95.0094
98	13.6977	41.3969	67.3547	90.4938	94.8469
98.1	13.5453	41.2805	67.2946	90.5539	94.6312
98.2	13.1992	40.9016	67.2399	90.2977	95.2367
98.3	13.7516	41.6047	67.7445	90.6141	95.4453
98.4	14.2844	41.6727	68.1578	90.9461	95.1938
98.5	13.9578	41.0969	67.5196	90.4797	94.9344
98.6	13.5821	41.436	67.2328	90.4922	95.2109
98.7	14.0914	41.3688	67.4539	90.6563	94.9227
98.8	14.1547	41.1696	67.093	90.7516	95.025
98.9	13.5281	41.5883	67.3953	90.6219	94.9141
99	13.336	41.1446	67.3977	90.5813	94.8438
99.1	13.7227	41.618	67.4735	90.5586	94.8781
99.2	13.7633	41.2906	67.4281	90.4844	95.1797
99.3	14.0844	41.8329	67.9203	90.8344	95.4078
99.4	13.7906	41.7086	67.5617	91.1656	95.6898
99.5	13.8649	41.9227	67.9352	91.1344	95.1156
99.6	13.9336	41.693	67.7172	90.7047	95.2383
99.7	13.5906	41.3109	67.6656	90.7578	95.8929
99.8	14.1781	41.5039	68.1149	91.118	95.5719
99.9	14.1539	41.907	68.2313	91.1797	95.2281
100	13.5961	40.8524	67.4563	90.8407	96.0453
100.1	13.8062	41.7867	68.0117	91.4055	95.4781
100.2	13.9094	41.575	67.7188	91.1203	95.8867
100.3	14.625	42.0664	68.4125	91.2211	95.8906
100.4	14.2555	41.9055	68.2485	91.3414	95.8102
100.5	14.2008	41.711	68.1532	91.5313	96.025
100.6	14.3258	41.9063	68.4789	91.6797	96.1937
100.7	14.1141	42.0328	68.2156	91.5227	95.4266
100.8	13.986	41.625	67.8789	91.5391	95.7148
100.9	14.0532	41.8563	67.9336	91.2094	96.0531
101	13.8406	41.6461	67.8977	91.1281	95.9242
101.1	13.5781	41.7664	67.7234	91.1859	95.8914
101.2	14.3289	42.0031	67.9485	91.3031	95.8031
101.3	14.0555	41.9047	68.3125	91.4937	96.1109
101.4	13.8836	41.8781	68.0469	91.5203	96.3016
101.5	14.507	42.0922	68.382	91.1898	95.9867
101.6	14.0328	41.8297	68.0125	91.6602	95.9774
101.7	14.1938	41.7086	67.9	91.6532	96.007
101.8	14.0352	41.7391	68.5524	91.5648	96.2875
101.9	14.0821	42.2719	68.5211	91.832	96.2586
102	14.225	42.0375	68.3242	91.6125	96.2758
102.1	14.4039	41.8742	68.375	91.718	96.3867
102.2	14.5953	42.0602	68.6961	91.7391	95.8797
102.3	13.9922	41.9594	68.1563	91.4758	96.4414
102.4	14.2828	41.5727	68.5781	91.5789	96.3672
102.5	13.725	41.6953	68.3477	91.5781	96.3125
102.6	13.9586	41.7141	68.311	91.6289	96.1031
102.7	13.9117	41.4391	68.2617	91.5016	96.1336
102.8	13.85	41.7703	68.2821	91.4055	96.5938
102.9	14.3969	42.1578	68.6102	92.2203	96.2828
103	13.9328	41.4453	68.3282	91.3305	96.2937
103.1	14.1367	41.875	68.6008	91.7961	97.0797
103.2	14.5633	42.4438	68.8875	92.293	96.2602
103.3	14.2156	42.0953	68.4758	91.9633	96.218
103.4	14.1805	42.1203	68.1922	91.6797	96.2648
103.5	14.3492	42.2102	68.3328	92.0297	96.4109
103.6	14.1414	41.8164	68.0899	92.1547	96.4758
103.7	13.9133	42.2914	68.2922	91.7703	96.5906
103.8	14.3023	42.386	68.7375	91.7445	96.6742
103.9	14.5828	42.1328	69.0406	92.1852	96.7617
104	14.2039	42.1805	68.6157	91.7461	96.4906
104.1	13.9633	42.0977	68.4289	91.4875	96.4953
104.2	14.1719	42.6445	68.7727	92.1047	96.3758
104.3	14.3641	42.3328	68.8539	92.0484	96.5922
104.4	14.2438	42.2102	68.6547	92.0914	96.5805
104.5	14.2742	42.0836	68.6274	92.0688	96.9484
104.6	14.2438	42.2547	69.0641	92.2641	96.7219
104.7	14.2664	42.118	68.8094	92.0078	96.6797
104.8	14.5992	42.1781	68.7125	92.0328	96.8398
104.9	14.2094	42.3406	68.9047	92.0164	96.9008
105	14.4156	42.5539	68.961	92.3141	96.6461
105.1	14.1672	42.1344	68.8649	91.8461	96.7164
105.2	14.2328	41.9571	69.0274	92.2883	97.4578
105.3	14.4758	42.3274	69.2789	92.5273	97.332
105.4	14.4938	42.5008	69.5336	92.5235	97.0961
105.5	14.0977	42.3125	68.8805	92.3273	97.4922
105.6	14.6016	42.4758	69.2367	92.8109	97.0125
105.7	14.4391	42.218	69.257	92.4578	97.5101
105.8	14.6102	42.3125	69.2719	92.3258	97.4672
105.9	14.6609	42.8188	69.0203	92.268	97.4273
106	14.8391	42.5836	68.7563	92.3492	97.5281
106.1	14.218	42.3797	68.8781	92.4281	97.2797
106.2	14.1039	42.0117	69.0328	92.4422	97.6742
106.3	14.6391	42.6711	69.2774	92.6602	97.3781
106.4	14.0758	42.0344	69.0453	92.1586	97.375
106.5	14.3438	42.2891	68.9297	92.3727	97.4984
106.6	14.6985	42.5117	69.1469	92.8617	97.6336
106.7	14.4445	42.3602	69.5039	93.0188	98.0992
106.8	14.918	42.6672	69.5235	93.1617	97.643
106.9	14.532	42.5133	69.5969	92.8305	97.5523
107	14.7055	42.6696	69.618	92.9344	97.4641
107.1	14.6461	42.3453	69.3672	92.6977	97.3086
107.2	14.35	42.168	69.075	92.7813	97.7641
107.3	14.5023	42.4016	69.2719	92.7367	97.2969
107.4	14.368	42.2961	69.2906	92.6391	97.6781
107.5	14.5149	42.8	69.4891	93.0602	97.7922
107.6	14.3945	42.6875	69.3445	93.1969	97.8555
107.7	14.7664	42.8242	69.6149	93.1969	97.3859
107.8	14.4063	42.632	69.2219	92.8649	97.6672
107.9	14.7586	42.8993	69.2774	92.8883	97.9242
108	14.7742	42.782	69.5297	93.0227	97.9805
108.1	15.3266	43.0711	69.9641	93.2578	97.8164
108.2	14.45	42.6766	69.4914	92.8	97.9633
108.3	14.3492	42.4367	69.4852	92.9695	98.2383
108.4	14.9602	42.7859	69.6922	93.1281	97.8281
108.5	14.8024	43.0227	69.7055	93.1133	97.7227
108.6	14.6703	42.7961	69.4008	93.0461	97.8617
108.7	14.8195	43.0305	69.7742	93.4117	98.057
108.8	14.6664	42.8828	69.893	93.4172	98.0992
108.9	14.6812	42.8141	69.725	93.2328	97.9828
109	14.9258	43.1953	69.4899	93.1336	97.9461
109.1	14.4117	42.8773	69.4375	93.0219	97.8984
109.2	14.4633	42.8367	69.7242	93.1696	98.0898
109.3	14.907	42.782	69.9938	93.436	98.5039
109.4	15.0852	43.05	69.9805	93.2859	98.5297
109.5	14.9969	43.2547	70.0625	93.3781	98.2539
109.6	15.0047	43.0258	69.7985	93.5227	98.6226
109.7	15.0344	42.9164	69.9734	93.5055	98.5945
109.8	15.0852	43.1328	70.0321	93.5813	98.3531
109.9	14.7492	43.1016	69.7375	93.1828	98.1047
110	14.7266	42.9086	70.0164	93.2766	98.5289
110.1	15.2656	43.1484	70.2625	93.5477	98.5711
110.2	15.1406	42.9406	69.75	93.4961	98.525
110.3	15.2547	43.2109	69.682	93.6109	98.0383
110.4	14.6985	42.6797	69.3586	93.3258	98.5766
110.5	14.886	43.1446	69.7938	93.5813	98.7265
110.6	14.9352	43.2117	70.0524	94.0633	98.5711
110.7	14.6836	43.182	70.1547	93.8664	98.232
110.8	14.6649	42.818	70.0758	93.8961	98.5891
110.9	15.018	42.7813	70.011	93.7961	98.6391
111	15.0133	43.1493	69.8821	94.093	98.7578
111.1	14.918	43.1867	70.218	94.1961	98.5273
111.2	14.7352	43.0227	70.0742	93.7453	98.3414
111.3	14.6992	42.807	69.8758	93.6922	98.5969
111.4	15.018	43.0047	70.0414	94.1008	98.6547
111.5	14.8664	43.1531	69.9219	93.943	98.7492
111.6	14.9508	43.093	70.1625	94.1235	98.6047
111.7	14.9469	43.1164	69.7977	93.7289	99.0047
111.8	15.0273	43.1539	69.8695	93.682	99.0359
111.9	15.0891	43.2203	70.0524	93.7703	98.7781
112	15.0359	43.268	70.1133	94.6555	98.7133
112.1	15.0078	43.0633	70.1234	94.3719	98.7164
112.2	15.2141	43.2133	69.8821	94.0813	99.1859
112.3	15.2906	43.3383	70.1016	94.3227	98.9781
112.4	14.8539	42.9336	70.275	94.1492	99.1617
112.5	14.7109	43.0875	70.2828	94.2219	99.3641
112.6	15.1102	43.2047	70.5625	94.3633	99.4352
112.7	15.1539	43.2703	70.4703	94.3492	99.1281
112.8	15.0992	43.3133	70.5274	94.5352	99.3828
112.9	14.9406	43.2649	70.1289	94.643	99.1219
113	14.8805	43.2594	69.968	94.5547	99.0969
113.1	15.0125	43.3618	70.2071	94.2625	98.8039
113.2	14.6867	43.1328	69.8633	93.9906	99.164
113.3	15.1594	43.2164	70.5117	94.5195	99.4031
113.4	15.0438	43.5891	70.6813	94.5281	98.9875
113.5	15.1922	43.5562	70.4469	94.3961	99.2727
113.6	15.293	43.4946	70.4633	94.4274	99.064
113.7	14.9508	43.2102	70.0219	94.0602	99.5891
113.8	15.4133	43.4664	70.5219	94.3172	99.1469
113.9	14.9273	43.1461	70.0508	94.2711	99.3297
114	15.4578	43.4703	70.6227	94.7789	99.3687
114.1	15.2703	43.3938	70.5031	94.6461	99.207
114.2	15.4344	43.1289	70.6055	94.3211	99.3531
114.3	14.9672	43.4125	70.5656	94.4945	99.4125
114.4	15.1305	43.5453	70.6922	94.7555	99.5859
114.5	15.2914	43.4281	70.4914	94.4774	99.8648
114.6	15.5289	43.8	70.9008	94.6	99.4039
114.7	15.0133	43.1102	70.6352	94.0656	99.6148
114.8	15.5555	43.5211	70.993	94.3219	99.4781
114.9	15.5617	43.4063	70.8203	94.7258	99.4156
115	15.3695	43.3492	70.7461	94.5524	99.4601
115.1	15.0149	43.0602	70.6766	94.2688	99.3594
115.2	15.1438	43.3945	70.7281	94.6219	99.4187
115.3	15.3883	43.4258	70.4883	94.7242	99.7203
115.4	15.0852	43.4563	70.8328	94.8563	99.7258
115.5	15.2523	43.6024	70.8016	94.7133	100.027
115.6	15.5492	44.0102	71.043	95.3531	99.5883
115.7	15.3062	43.8641	70.475	94.7844	99.7234
115.8	15.0992	43.6938	70.6617	95.1023	99.789
115.9	15.5734	43.95	70.9234	95.0336	99.6992
116	15.6516	43.6485	70.9789	94.6258	99.975
116.1	15.7274	44.1734	70.9383	95.0188	100.032
116.2	15.4578	43.7641	70.8203	94.8227	100.046
116.3	15.6719	43.7492	71.0524	94.9805	100.072
116.4	15.4297	43.6891	70.8071	95.1297	100.148
116.5	15.4227	44.1461	71.4102	95.361	100.28
116.6	15.6758	44.2008	71.175	95.2031	100.288
116.7	15.5484	44.3242	71.4289	95.4305	100.305
116.8	15.7219	44.0359	70.9023	95.4617	100.211
116.9	15.7922	43.7711	71.1297	95.0719	100.031
117	15.8649	43.7766	71.1703	95.1328	100.308
117.1	15.4641	43.7781	71.3	95.0109	100.512
117.2	15.6992	44.0648	71.2797	95.5023	100.138
117.3	15.4586	44.1969	71.3024	95.4391	100.812
117.4	15.3531	44.2024	71.3477	95.3984	100.208
117.5	15.1805	44.2086	71.4664	95.4938	100.08
117.6	15.4562	44.018	70.9695	95.1391	100.637
117.7	15.6118	44.3555	71.6617	95.7352	100.501
117.8	15.4266	44.2899	71.3172	95.7063	100.73
117.9	15.8141	44.2734	71.5906	95.7648	100.613
118	15.6453	44.1656	71.6617	95.7563	100.031
118.1	15.3492	43.8641	71.4367	95.4547	100.203
118.2	15.6055	44.218	71.2703	95.4758	100.44
118.3	15.55	44.1899	71.4055	95.7352	100.687
118.4	15.5391	44.3407	71.6625	96.1969	101.095
118.5	15.8383	43.9797	71.5359	95.6859	101.114
118.6	16.1367	44.2242	72.1516	95.9852	100.645
118.7	15.3055	43.9485	71.3399	95.5797	100.694
118.8	15.2477	44.1805	71.6735	96.0813	100.62
118.9	15.5399	43.8719	71.1297	95.8477	100.597
119	15.9063	44.3164	71.5078	95.8891	100.825
119.1	15.8016	44.4805	71.35	95.6649	101.13
119.2	16.0609	44.4844	71.7813	95.9734	101.141
119.3	15.9602	44.6672	71.6508	96.3938	100.694
119.4	15.682	44.2203	71.5219	96.0125	101.004
119.5	15.6688	44.2406	71.8094	95.6297	100.573
119.6	15.5399	44.0805	71.5321	95.9383	101.163
119.7	15.9258	44.1906	71.743	96.118	101.126
119.8	15.882	44.3367	71.65	96.2563	101.005
119.9	15.9547	44.6305	71.9398	96.5023	100.528
120	15.7602	44.2688	71.4953	96.107	100.68
120.1	15.6071	44.0953	71.5297	96.3828	101.021
120.2	16.0797	44.6758	71.5907	96.5203	100.758
120.3	15.8571	44.4297	71.5985	96.3617	101.334
120.4	16.1812	44.6375	72.3172	96.6445	101.162
120.5	16.0656	44.2477	72.1469	96.3399	101.316
120.6	16.2117	44.5094	71.7492	96.3281	101.309
120.7	16.1789	44.586	71.7594	96.4547	101.27
120.8	15.9868	44.5219	72.0571	96.6547	101.225
120.9	15.9828	44.6719	71.9344	96.3609	101.525
121	15.8906	44.7352	72.0305	96.3594	101.159
121.1	15.1789	44.0211	71.5797	96.0219	101.47
121.2	15.9274	44.6852	71.9922	96.4711	101.464
121.3	15.936	44.7469	72.1547	96.4414	101.523
121.4	15.9719	44.7219	72.2172	96.8406	101.457
121.5	16.0258	44.7828	72.2391	96.6609	101.473
121.6	15.7242	44.6977	71.7485	96.5891	101.039
121.7	15.8805	44.4367	71.7453	96.5485	101.356
121.8	15.9992	44.6813	72.0516	96.7117	101.571
121.9	15.8461	44.4164	72.1891	96.5649	101.471
122	15.907	44.8461	72.1234	96.6547	101.498
122.1	15.9562	44.6945	72.2227	96.4211	102.131
122.2	16.4352	44.9117	72.7344	96.9914	101.873
122.3	16.132	44.7484	72.2125	96.8602	101.702
122.4	16.1422	45.1281	71.9672	96.9352	101.727
122.5	16.5656	44.9524	72.3047	96.7875	102.14
122.6	16.3563	44.893	72.4195	97.0609	101.679
122.7	16.2899	44.3102	72.2664	96.6867	101.623
122.8	16.0875	44.7719	72.0211	96.8219	101.894
122.9	16.2375	44.761	72.0477	97.0547	101.804
123	15.8922	44.4664	71.9664	96.7438	101.659
123.1	16.0383	44.4602	72.0906	96.7672	101.67
123.2	15.9758	44.6117	72.307	96.7234	101.958
123.3	16.0735	44.5047	72.4563	96.7742	101.502
123.4	15.8945	44.4656	71.8672	96.6016	101.636
123.5	15.5992	44.5297	72.1234	96.7039	102.005
123.6	15.9922	44.9164	72.4266	96.968	102.14
123.7	16.3547	45.2867	72.7032	97.068	102.066
123.8	15.7508	44.793	72.4664	97.0695	101.97
123.9	16.2242	44.9867	72.8594	97.2422	101.975
124	16.0383	44.7578	72.3242	97.2649	101.92
124.1	15.7195	44.5047	71.9578	96.5977	102.138
124.2	15.8	44.7453	72.2828	97.0219	101.792
124.3	15.9633	44.7617	72.2024	97.3305	101.996
124.4	16.2938	44.8274	72.3133	97.1789	101.928
124.5	15.9031	44.8977	72.168	97.0258	102.208
124.6	16.1328	44.8938	72.375	97.2281	102.217
124.7	15.6766	44.7469	72.3274	96.9945	101.841
124.8	15.9774	44.9024	72.586	97.3906	102.041
124.9	16.011	44.7602	72.3586	96.9149	102.048
125	15.9539	44.8875	72.5711	97.1289	101.586
125.1	15.7664	44.543	72.2188	96.8508	102.627
125.2	16.4766	45.3321	72.6578	97.6516	102.62
125.3	16.2695	45.2188	72.668	97.382	102.401
125.4	16.5047	45.1609	72.6305	97.4383	102.27
125.5	16.143	45.0203	72.3524	97.4508	102.066
125.6	15.7039	44.6961	72.0047	96.8641	101.834
125.7	15.9484	44.8656	72.4195	97.2195	102.225
125.8	16.0711	44.7773	72.532	97.2609	102.345
125.9	16.4906	45.2946	72.5899	97.5078	102.396
126	16.1664	45.3664	72.8445	97.8117	102.759
126.1	16.2539	45.1406	72.8664	97.8891	102.312
126.2	16.0023	44.8805	72.7531	97.3211	102.216
126.3	16.243	45.1766	72.9172	97.5523	102.63
126.4	16.6524	45.543	73.1813	97.9149	102.488
126.5	16.3445	45.0493	72.6672	97.6336	102.294
126.6	16.2555	44.9141	72.7781	97.4766	102.334
126.7	16.0414	45.1719	72.7086	97.9586	102.579
126.8	16.5422	45.4375	73.1	98.2274	102.711
126.9	16.7359	45.0695	72.9305	98.1414	102.876
127	16.4422	45.0586	72.9055	98.0649	102.63
127.1	16.1453	45.1938	72.3703	97.925	102.259
127.2	15.8797	44.9844	72.5078	97.4852	102.615
127.3	16.2993	45.1508	73.0477	97.8	102.649
127.4	16.3125	45.4789	72.9797	97.8711	102.953
127.5	16.6461	45.4422	72.9891	97.9883	102.864
127.6	16.5383	45.5961	72.8078	98.0258	102.524
127.7	16.468	45.2422	72.6336	97.8781	102.832
127.8	16.4867	45.5125	73.0633	98.018	103.341
127.9	16.5141	45.6875	73.7055	98.3773	102.79
128	16.4539	45.1391	73.0547	97.957	102.819
128.1	16.2844	45.1688	73.0742	98.0773	102.816
128.2	16.6297	45.3883	73.011	98.2188	102.556
128.3	16.2024	45.3305	72.7688	98.0188	102.777
128.4	15.9617	45.4469	73.1617	98.2453	102.648
128.5	16.2781	45.3547	73.0274	98.0164	102.98
128.6	16.4055	45.6118	73.2383	98.2281	102.872
128.7	16.2836	45.3148	73.0438	98.2125	102.82
128.8	15.9508	44.9125	72.6281	97.7867	103.359
128.9	16.5547	45.1008	73.1438	98.1836	102.755
129	16.0938	45.1344	72.6852	97.7406	102.851
129.1	16.2305	45.0234	72.582	97.8133	102.872
129.2	16.5766	45.3969	73.0969	98.0383	103.116
129.3	16.4883	45.2914	73.1727	98.0719	103.043
129.4	16.1227	45.1469	72.8914	97.5664	103.219
129.5	16.3563	45.2305	73.0141	98.0492	102.959
129.6	16.261	45.05	72.9907	98.2977	102.641
129.7	16.4149	45.1594	72.9805	98.0328	102.922
129.8	16.4821	45.4852	73.025	98.3789	103.373
129.9	16.5508	45.7743	73.1063	98.5907	103.477
130	16.6875	45.7047	72.9906	98.4844	103.28
130.1	16.2141	45.5164	73.3289	98.6516	103.08
130.2	16.4305	45.6375	72.8492	98.3484	102.874
130.3	16.1391	45.6961	72.436	98.068	103.361
130.4	16.5172	45.6883	73.1805	98.5219	103.472
130.5	16.7422	45.6024	72.9828	98.3406	103.16
130.6	16.4235	45.3329	73.0047	98.2946	103.167
130.7	16.543	45.5297	73.4821	98.9102	103.098
130.8	16.2828	45.3805	73.1149	98.6602	103.648
130.9	16.7836	45.9281	73.5711	98.8641	103.571
131	16.5094	45.7727	73.443	98.9945	103.433
131.1	16.2844	45.5602	73.2477	98.6836	103.32
131.2	16.2148	45.4117	73.0102	98.3828	103.424
131.3	16.0774	45.3078	73.0938	98.4063	103.334
131.4	16.1016	45.4367	72.6961	98.55	103.141
131.5	16.5477	45.4891	73.1922	98.6383	103.552
131.6	16.9336	45.9618	73.3922	98.9641	103.428
131.7	16.7437	45.6758	73.4672	98.5781	103.678
131.8	16.7664	45.843	73.6696	98.8195	103.679
131.9	16.8617	45.6352	73.6445	99.0406	103.923
132	16.8977	45.8469	73.5235	98.9414	103.818
132.1	16.7141	45.7508	73.4781	98.8774	103.4
132.2	17.0625	45.5961	73.561	98.7117	103.534
132.3	16.3016	45.5594	73.1977	98.4774	103.623
132.4	16.557	45.6547	73.0492	98.5039	103.719
132.5	16.8172	45.5914	72.993	98.636	103.765
132.6	16.8469	45.3899	73.232	98.8438	103.705
132.7	16.625	45.4836	73.4344	98.8328	103.805
132.8	16.8555	45.9156	73.8024	99.0422	103.984
132.9	16.7672	45.9821	73.7242	98.8321	103.836
133	16.7352	45.8703	73.7914	98.8734	103.749
133.1	16.6024	45.6117	73.8133	98.7352	103.909
133.2	17.0383	46.0133	73.718	98.8938	103.82
133.3	16.6649	45.6508	73.4633	98.768	103.987
133.4	16.8164	45.6094	73.5891	99.25	104.058
133.5	16.7633	46.0555	73.6656	99.0938	104.2
133.6	16.6961	46.1711	73.7516	99.05	103.788
133.7	16.7914	45.9547	73.4196	99.0352	104.073
133.8	16.7164	45.8977	73.8391	99.2266	104.477
133.9	16.8945	46.0961	73.6297	99.1133	104.152
134	16.7289	45.8813	73.7242	99.4523	104.112
134.1	16.9063	45.6758	73.7571	99.2821	104.005
134.2	16.5735	45.5297	73.5461	99.5117	104.201
134.3	16.5219	45.8367	73.8461	99.0063	103.755
134.4	16.2055	45.7469	73.4086	98.7773	103.876
134.5	16.3563	45.8133	73.5836	99.0094	103.57
134.6	16.7063	45.4742	73.3672	99.0352	103.834
134.7	16.6352	45.5063	73.4477	98.9078	103.752
134.8	16.8274	45.9805	73.8649	99.5242	103.884
134.9	16.6273	45.4602	73.4438	98.8492	103.805
135	16.3375	45.2969	73.5633	98.9711	104.116
135.1	16.8687	45.7445	73.9945	99.4328	104.266
135.2	16.6367	45.5117	73.5313	99.325	103.936
135.3	16.7594	45.6766	74.1633	99.2703	104.117
135.4	16.7266	45.7516	73.7641	99.1516	104.28
135.5	17.0344	45.9414	73.7555	99.5797	104.189
135.6	16.8688	46.0524	73.8336	99.4852	104.023
135.7	16.8102	45.7344	73.9422	99.5711	103.995
135.8	16.5851	45.4039	73.5125	99.4945	104.251
135.9	16.7953	45.8289	73.3633	99.2727	104.457
136	17.05	46.1344	73.493	99.4547	104.513
136.1	16.8305	45.793	74.3242	99.5383	103.944
136.2	16.5727	45.7523	73.8289	99.0391	104.073
136.3	16.8899	46.2024	73.9305	99.3195	104.583
136.4	17.0008	46.3867	73.8352	100.009	103.852
136.5	16.7367	45.5289	73.875	99.2375	104.152
136.6	16.8516	45.3539	73.8586	99.2305	104.317
136.7	16.8321	46.0055	73.8094	99.8297	104.68
136.8	17.0172	46.3391	74.0766	99.9977	104.373
136.9	17.0625	45.9235	73.811	99.6047	104.43
137	16.9891	45.8313	73.9571	99.5094	104.17
137.1	16.6078	45.6344	74.0282	99.5016	104.757
137.2	16.7508	46.0782	73.7961	99.6844	104.99
137.3	17.0367	46.4258	74.2078	100.217	104.555
137.4	16.7766	46.0719	73.957	99.7781	104.387
137.5	16.886	45.8727	73.8844	99.7133	104.602
137.6	16.7516	45.7039	73.9196	99.5492	104.796
137.7	16.9164	45.8008	73.882	99.6242	105.136
137.8	17.0735	46.243	74.2172	99.9414	105.097
137.9	17.1149	46.2328	74.1649	99.8719	104.506
138	16.9617	45.925	74.3156	99.7734	105.003
138.1	16.9094	45.9211	74.3586	100.051	105.211
138.2	17.1922	46.5445	74.4727	100.279	105.102
138.3	16.9109	46.0664	74.0102	99.4336	104.552
138.4	16.6688	45.7969	73.8336	99.4196	105.034
138.5	17.2008	46.1422	74.532	100.244	104.977
138.6	16.8508	46.0742	74.2266	99.9039	105.015
138.7	16.8828	45.8969	73.943	99.6102	105.053
138.8	17.1938	46.0156	74.207	99.9516	104.996
138.9	16.5164	45.9117	74.3211	99.6992	104.999
139	16.9398	46.1719	74.4961	100.192	105.321
139.1	16.843	46.143	74.4071	100.211	105.006
139.2	16.9828	46.0133	74.2375	99.9164	105.246
139.3	17.1414	46.1922	74.2703	100.195	105.378
139.4	17.0844	46.3391	74.1922	99.9695	105.05
139.5	17.0539	46.1383	74.5781	100.09	104.631
139.6	16.7906	45.743	74.0688	99.9914	105.167
139.7	16.8383	46.0367	74.6094	100.327	105.349
139.8	17.3805	46.1703	74.607	100.311	105.428
139.9	16.9734	45.9789	74.4063	100.246	105.245
140	17.1508	45.9961	74.2453	100.08	105.184
140.1	16.8086	46.0562	74.3055	100.416	105.319
140.2	17.1711	46.0453	74.3125	100.293	105.545
140.3	17.2633	46.1141	74.6539	100.678	105.273
140.4	16.9922	46.0188	74.325	100.24	105.58
140.5	17.2071	46.1914	74.5735	100.363	105.414
140.6	17.0531	46.0196	74.1906	100.255	105.831
140.7	16.9352	46.2891	74.7516	100.421	105.205
140.8	16.6898	45.5016	74.1008	99.9813	105.673
140.9	17.0539	46.1211	74.7367	100.687	105.245
141	16.9492	46.2789	74.6078	100.748	105.724
141.1	17.061	46.3086	74.5969	100.609	105.53
141.2	17.4305	46.2234	74.5195	100.727	105.286
141.3	17.157	45.9453	74.4367	100.534	105.976
141.4	17.1867	46.3633	74.4563	100.455	105.798
141.5	17.4109	46.3695	74.9961	100.988	105.399
141.6	16.7813	46.1891	74.5406	100.752	105.774
141.7	17.1484	46.3727	74.4899	100.483	105.486
141.8	17.1695	45.7406	74.4445	100.338	105.238
141.9	17.307	45.925	74.9555	100.291	105.301
142	17.3969	46.0609	74.6602	100.394	105.945
142.1	17.4695	46.6172	74.6539	100.538	106.158
142.2	17.4844	46.5977	74.7867	100.755	105.905
142.3	17.136	46.368	74.7055	100.656	105.851
142.4	16.7992	46.4516	74.6742	100.523	105.757
142.5	17.5555	46.5805	74.6227	100.71	105.734
142.6	17.118	46.2172	74.8524	100.837	105.979
142.7	17.1016	46.3516	74.6438	100.783	106.122
142.8	17.236	46.6485	74.793	100.937	105.809
142.9	17.4883	46.6328	74.957	100.842	106.095
143	17.5938	46.6766	75.25	100.923	105.589
143.1	17.2344	46.3867	74.6391	100.58	105.645
143.2	17.3797	46.3141	74.8805	100.64	105.944
143.3	17.5821	46.4891	75.0938	100.959	106.184
143.4	17.5234	46.575	74.9172	101.133	106.113
143.5	17.1563	46.2867	74.7258	100.755	106.02
143.6	17.0164	46.5774	74.9789	100.767	106.023
143.7	17.5859	46.4805	75.1391	100.847	105.894
143.8	17.1961	46.6	74.7313	101.156	106.037
143.9	17.5578	46.8235	75.0688	101.23	106.01
144	17.4594	46.2117	74.6758	101.336	106.536
144.1	17.3633	46.2094	75.0367	101.1	106.194
144.2	17.1172	46.2649	74.6438	100.827	105.873
144.3	17.15	46.0648	75.0172	100.705	105.87
144.4	17.2375	46.4391	75.1922	100.96	106.101
144.5	17.4086	46.6844	75.1047	101.277	105.825
144.6	16.9047	46.3539	74.6414	100.879	105.94
144.7	17.3125	46.3445	74.9063	100.895	106.502
144.8	17.4258	46.532	74.8805	100.902	106.146
144.9	17.4586	46.4907	75.0782	101.335	106.563
145	17.7242	46.6813	75.236	101.341	106.952
145.1	17.9281	47.0836	75.4469	101.763	106.169
145.2	17.6195	46.9383	75.243	101.491	106.333
145.3	17.6516	46.6703	75.4469	101.504	106.582
145.4	17.4414	46.4469	75.2719	101.384	106.279
145.5	17.3914	46.6219	75.1477	101.216	106.143
145.6	17.1438	46.3	74.6977	101.096	106.278
145.7	17.4523	46.7844	74.9266	101.409	106.17
145.8	17.3711	46.5117	74.7719	100.941	106.483
145.9	17.3016	46.45	75.2914	101.255	106.307
146	17.2375	46.2227	75.4953	101.13	106.255
146.1	17.5836	46.5922	75.3625	101.273	106.489
146.2	17.5836	46.7078	75.2766	101.473	106.405
146.3	17.5852	46.3742	75.2039	101.393	106.568
146.4	17.5648	46.6852	75.4445	101.389	106.805
146.5	17.6836	46.8492	75.4352	101.47	107.033
146.6	17.475	46.4547	75.6281	101.819	106.6
146.7	17.4977	46.4235	75.443	101.52	106.355
146.8	17.1367	46.5094	75.3922	101.134	106.514
146.9	17.4836	46.6352	75.3883	101.484	106.661
147	17.768	46.8031	75.607	101.66	106.719
147.1	17.5953	46.6258	75.4688	101.807	106.787
147.2	17.5063	46.8555	75.45	101.791	106.914
147.3	17.6437	46.7461	75.4188	101.527	106.831
147.4	17.8766	46.918	75.6094	101.962	106.86
147.5	17.5516	47.061	75.2399	101.985	107.039
147.6	17.5836	46.9336	75.4383	101.929	106.874
147.7	17.5031	46.6992	75.2297	101.683	106.872
147.8	17.6938	46.9524	75.5328	101.701	107.179
147.9	17.8047	47.1063	75.6938	102.034	106.722
148	17.5453	46.4274	75.6656	101.46	106.605
148.1	17.5664	46.5328	75.4641	101.591	107.012
148.2	17.875	46.7016	75.168	101.833	106.788
148.3	17.568	46.5078	75.1024	101.749	107.064
148.4	17.7531	47.1797	75.7031	102.052	106.858
148.5	17.3922	46.7445	75.4063	101.805	106.9
148.6	17.2477	46.618	75.3656	101.861	107.027
148.7	17.5141	47.3141	75.6336	102.001	107.247
148.8	17.8094	47.068	75.6273	102.259	106.904
148.9	17.1813	46.8594	75.5446	102.116	106.989
149	17.2899	46.525	75.3242	101.744	106.93
149.1	17.9336	46.5016	75.8313	101.675	107.03
149.2	17.682	47.168	75.6672	101.567	107.228
149.3	18.1844	47.3445	75.8071	102.337	106.657
149.4	17.2469	46.25	75.332	101.39	106.652
149.5	17.1719	46.2258	75.1813	101.248	107.224
149.6	17.5484	46.5797	75.4578	101.962	107.556
149.7	17.8742	47.3156	76.082	102.555	107.043
149.8	17.5039	46.9039	75.5664	102.174	107.116
149.9	17.6813	46.9344	75.6664	102.384	107.587
150	17.732	47.0625	75.7648	102.233	107.385
150.1	17.8414	46.861	75.7484	102.293	107.41
150.2	17.4992	46.9406	75.9164	102.147	106.787
150.3	17.6016	46.632	75.8813	102.127	106.847
150.4	17.6922	46.8399	75.7539	102.39	106.924
150.5	17.5141	46.9695	75.7719	102.167	107.44
150.6	17.9945	46.9141	75.8188	102.341	107.227
150.7	17.6961	46.8492	75.8875	102.21	107.349
150.8	17.7922	46.9305	75.811	102.599	107.35
150.9	17.7219	47.0164	75.7539	102.523	107.291
151	17.5727	47.0422	76.0547	102.402	107.636
151.1	17.707	47.05	76.0446	102.216	107.773
151.2	17.8695	47.2063	76.2227	102.652	107.535
151.3	17.9102	47.3141	76.1414	102.955	107.387
151.4	17.7664	47.1492	76.2414	102.562	107.314
151.5	17.3172	46.8477	75.657	101.837	107.382
151.6	17.475	46.9282	75.8782	102.17	107.274
151.7	17.6906	47.1492	75.9211	102.383	107.355
151.8	17.5219	46.7539	75.5734	102.313	107.559
151.9	17.5078	47.1352	76.0969	102.49	107.545
152	17.7313	47.1633	75.9039	102.562	107.495
152.1	17.7211	47.0539	75.8703	102.302	108.202
152.2	17.7188	47.1774	76.4508	102.813	107.718
152.3	17.7039	47.1789	76.3203	102.729	107.652
152.4	17.6148	47.1071	75.9539	102.577	107.384
152.5	17.5735	47.0313	76.1539	102.468	107.607
152.6	18.0274	47.1071	76.4164	102.728	107.52
152.7	17.6758	47.1141	76.4032	102.573	108.133
152.8	18.0641	47.4359	76.3531	102.98	108.16
152.9	17.9906	46.9914	76.3297	102.743	107.775
153	18.0188	47.4461	76.468	102.816	107.723
153.1	17.7953	47.3508	76.1117	102.891	108.184
153.2	18.1813	47.6719	76.4492	102.963	108.03
153.3	17.9414	47.3844	76.3156	102.658	108.223
153.4	17.8774	47.4274	76.7391	102.869	108.107
153.5	18.075	47.6688	76.4914	102.602	107.73
153.6	17.7867	47.3195	76.2531	102.367	107.595
153.7	17.6594	47.0508	76.1117	102.603	108.029
153.8	17.7195	47.0758	76.6063	103.057	108.052
153.9	17.6242	47.2922	76.4641	102.901	107.657
154	17.6461	46.8547	75.9242	102.52	108.303
154.1	17.8555	47.4086	76.4391	103.069	107.864
154.2	17.2726	47.3195	76.2148	102.908	108.213
154.3	17.668	47.5055	76.5492	103.18	107.809
154.4	17.4922	47.3258	76.8	102.861	108.048
154.5	18.1172	46.9	76.7766	103.139	107.935
154.6	17.4859	47.2344	76.5297	102.976	107.805
154.7	17.6914	47.1539	76.5086	102.938	108.12
154.8	17.593	47.4063	76.5148	103.233	108.249
154.9	17.8711	47.575	76.5922	103.318	108.316
155	17.9094	47.3133	76.5875	103.002	108.5
155.1	17.8477	47.4313	76.8422	103.158	108.302
155.2	17.9203	47.3469	76.3992	103.062	108.349
155.3	17.9953	47.5047	76.2656	103.261	108.305
155.4	18.0258	47.5336	76.8758	103.445	108.523
155.5	18.2711	47.6336	77.0352	103.477	108.052
155.6	17.8727	47.0609	76.2836	103.209	108.306
155.7	17.9422	47.5672	76.8945	103.349	108.251
155.8	18.0797	47.1781	76.6516	103.398	108.623
155.9	17.8109	47.2781	76.8938	103.685	108.685
156	17.9289	47.7446	76.7422	103.571	108.556
156.1	17.8258	47.6539	77.0891	103.945	108.534
156.2	18.2188	47.4008	76.9883	103.271	108.669
156.3	18.2891	47.7906	77.1453	103.667	108.47
156.4	17.9953	47.5609	76.732	103.691	108.306
156.5	17.7789	47.5274	76.8985	102.913	108.48
156.6	17.85	47.4336	77.007	103.568	108.583
156.7	17.8508	47.4774	77.0719	103.672	108.722
156.8	18.1219	47.6039	77.0609	103.672	108.875
156.9	18.4133	47.5868	77.1289	103.702	108.665
157	17.8313	47.5055	76.8899	103.764	108.898
157.1	18.1711	47.6047	77.0938	104.148	108.692
157.2	18.4609	47.907	77.2047	104.174	108.776
157.3	17.9273	47.582	76.6859	103.836	108.853
157.4	18.0922	47.5719	77.0946	103.731	108.992
157.5	18.0899	47.5961	76.8985	104.101	108.863
157.6	18.575	47.8836	77.2266	104.088	108.719
157.7	18.2328	47.7469	77.2164	103.754	108.952
157.8	17.8687	47.6789	77.0781	103.868	108.934
157.9	18.1383	47.6782	77.0235	104.049	108.845
158	18.3578	47.9797	77.186	103.925	109.205
158.1	18.5563	48.0742	77.3563	104.305	108.92
158.2	18.3477	47.4398	77.0672	104.161	109.18
158.3	18.1922	47.7766	77.2266	104.18	109.273
158.4	18.3656	47.882	77.2969	104.373	108.802
158.5	17.8828	47.3305	76.6703	103.878	109.318
158.6	18.293	47.4578	77.2953	104.28	108.992
158.7	18.0727	48.0961	77.4594	104.041	109.191
158.8	18.111	47.8563	77.1828	104.57	109.41
158.9	18.1969	47.7242	76.6914	104.216	109.259
159	18.2961	48.0735	77.15	104.34	109.537
159.1	18.65	48.2	77.7078	104.968	109.496
159.2	18.5703	48.011	77.4172	104.352	109.285
159.3	18.0391	47.786	77.0883	104.453	109.198
159.4	18.1547	47.7711	77.0297	104.186	109.093
159.5	17.9961	47.8813	77.0125	104.134	108.923
159.6	18.2383	47.7016	76.8032	103.984	109.413
159.7	18.2594	47.8399	77.3219	104.306	109.437
159.8	18.1469	47.7391	77.5328	104.043	109.355
159.9	18.4391	47.8578	77.336	104.188	109.283
160	18.1742	48.0992	77.3321	104.466	109.716
160.1	18.4422	47.8711	77.2993	104.207	109.916
160.2	18.868	48.1703	77.3758	104.473	109.059
160.3	17.9539	47.5977	77.1883	103.759	109.405
160.4	18.707	47.9172	77.1696	104.02	109.403
160.5	18.3235	47.568	77.3844	104.235	109.265
160.6	18.45	48.0805	77.4391	104.23	109.578
160.7	18.4563	47.7836	77.1086	103.95	109.227
160.8	18.0359	47.6555	77.0688	104.289	109.072
160.9	17.7586	47.7094	76.9797	103.926	109.739
161	18.1821	48.0157	77.243	104.602	109.462
161.1	17.9125	47.6055	77.2297	104.52	109.79
161.2	18.5492	47.7992	77.9859	104.758	109.943
161.3	18.7516	47.9868	77.8633	104.58	110.015
161.4	18.6641	48.1399	77.761	104.748	109.405
161.5	18.0438	48.1211	77.4813	104.428	109.889
161.6	18.5063	48.0868	77.6938	104.524	109.824
161.7	18.5406	47.986	77.1258	104.736	109.621
161.8	18.2922	48.0852	77.343	104.493	109.728
161.9	18.3641	48.0836	77.8555	104.462	109.999
162	18.6797	48.0602	77.5352	104.697	109.73
162.1	18.3445	48.1086	77.8469	104.539	109.838
162.2	18.25	48.1133	77.4469	104.56	109.705
162.3	18.1008	47.7516	77.5633	104.72	109.887
162.4	18.4086	48.1758	77.8289	104.693	109.889
162.5	18.3836	48.3149	77.8852	104.597	109.69
162.6	18.4899	48.1711	77.8899	104.905	110.106
162.7	18.6055	48.2078	78.211	105.225	110.209
162.8	18.6789	48.3531	78.1273	105.22	109.9
162.9	18.4617	48.1688	77.9461	104.865	110.12
163	18.3594	47.886	77.6149	105.033	110.552
163.1	18.5945	49.0078	78.0117	105.088	110.35
163.2	18.3328	48.5141	77.8305	104.798	110.197
163.3	18.4359	48.2047	78.1164	104.864	110.524
163.4	18.3867	48.5672	78.2742	104.888	110.347
163.5	18.657	48.2602	77.8063	105.133	110.988
163.6	19.1063	48.5586	78.3758	105.578	110.402
163.7	18.5625	48.2555	78.1969	105.254	110.733
163.8	18.7852	48.5836	78.3188	105.089	110.466
163.9	18.3344	48.5094	78.0813	105.354	109.823
164	18.1438	47.9359	77.8445	104.367	110.287
164.1	18.3617	48.2594	77.8602	105.109	110.441
164.2	18.3305	48.382	77.7281	105.345	110.16
164.3	18.3969	48.1235	77.7055	104.979	110.447
164.4	18.5023	48.3696	77.9188	105.378	110.421
164.5	18.668	48.2719	77.6727	105.227	110.216
164.6	18.4898	48.3578	78.0117	105.058	110.265
164.7	18.2766	48.3328	78.0774	104.845	110.666
164.8	18.5188	48.6328	78.4492	105.539	110.505
164.9	18.6523	48.5774	78.3836	105.507	110.824
165	19.1414	48.6149	78.8688	105.659	110.513
165.1	18.3899	48.8008	78.2969	105.319	110.422
165.2	18.4813	48.4821	77.9024	105.02	110.517
165.3	18.3734	47.9891	78.0844	105.273	110.43
165.4	18.3258	48.3446	78.0641	105.155	110.433
165.5	18.6266	48.4828	78.3649	105.443	110.538
165.6	18.4742	48.4242	78.1672	105.623	110.315
165.7	18.4305	48.2391	78.1156	105.323	110.309
165.8	18.4	48.1391	78.1664	105.28	110.618
165.9	18.5656	48.5344	78.0758	105.625	110.007
166	18.1117	48.3305	78.1828	105.561	110.984
166.1	18.7164	48.5774	78.6563	105.832	110.68
166.2	18.6008	48.2008	78.318	105.294	110.556
166.3	18.7313	48.611	78.4125	105.547	110.552
166.4	18.543	48.5352	78.3774	105.584	110.818
166.5	18.6766	48.6875	78.4383	105.666	110.788
166.6	18.4188	48.4281	78.1781	105.165	110.623
166.7	18.3047	48.2086	77.9867	105.037	110.637
166.8	18.4555	48.3938	77.9649	105.42	111.059
166.9	18.4937	48.636	78.5781	105.714	111.059
167	18.8641	48.7547	78.643	105.825	110.538
167.1	18.4	48.6125	78.3758	105.914	110.678
167.2	18.5313	48.6149	78.5883	105.984	110.798
167.3	18.6313	48.6899	78.3492	105.895	111.108
167.4	18.7774	48.7906	78.6844	105.642	111.448
167.5	19.0828	49.0289	79.1	106.048	111.024
167.6	18.4328	48.5813	78.5047	105.93	110.827
167.7	18.3484	48.7946	78.4164	105.996	111.117
167.8	18.9898	49.0938	78.6281	105.877	111.184
167.9	18.8305	48.8758	78.4359	105.868	111.508
168	18.8836	48.9281	78.5609	105.965	111.119
168.1	18.6508	48.6696	78.4297	106.166	111.273
168.2	18.6539	48.7055	78.6656	105.58	111.217
168.3	18.5219	48.8914	78.3492	105.603	111.278
168.4	18.9914	48.911	78.3743	106.306	111.359
168.5	18.8742	48.9805	78.8453	106.343	111.108
168.6	18.343	48.6477	78.3164	106.066	111.387
168.7	18.6422	48.9899	79.118	106.207	111.811
168.8	18.8351	49.2219	78.7992	106.105	111.432
168.9	18.9945	49.0547	78.6086	106.05	111.343
169	18.9352	49.0555	78.8367	106.299	110.827
169.1	18.4578	48.6133	78.5	105.941	110.884
169.2	18.2906	48.7711	78.625	105.938	111.365
169.3	18.3828	48.9414	78.8469	106.102	111.404
169.4	18.9008	49.1188	78.9906	106.239	111.795
169.5	19.2336	49.3649	79.2711	106.486	111.573
169.6	18.768	48.782	78.9469	106.275	111.47
169.7	18.8383	49.2969	79.0219	106.292	111.543
169.8	18.757	48.9633	78.5789	106.178	111.644
169.9	18.9907	49.1289	78.8625	106.423	111.523
170	19.1742	49.061	78.9508	106.433	111.455
170.1	18.8618	49.2977	78.9836	106.484	111.258
170.2	18.7359	48.7977	79.0992	106.198	111.717
170.3	19.2969	49.0328	79.0219	106.327	111.66
170.4	19.5703	49.1656	79.2961	106.609	112.117
170.5	19.168	49.4688	79.4836	106.875	111.891
170.6	19.0063	49.2336	79.2586	106.772	111.422
170.7	18.9133	49.1977	78.9485	106.288	111.933
170.8	19.1547	49.175	79.325	106.727	111.461
170.9	19.2101	49.3445	79.1195	106.85	111.649
171	19.1688	49.1039	79.3195	106.683	111.398
171.1	18.7484	48.9266	78.6164	106.598	111.643
171.2	18.6094	48.6531	78.8828	106.461	111.735
171.3	18.9031	49.1016	79.0313	106.58	111.604
171.4	19.1766	49.1617	79.2305	106.68	111.211
171.5	18.7641	49.0469	78.9844	106.629	111.784
171.6	19.1766	49.2875	79.8242	106.761	111.78
171.7	19.2313	49.4375	79.5391	106.796	111.813
171.8	19.2539	49.5891	79.3992	106.939	112
171.9	19.3282	49.611	79.561	106.933	111.948
172	19.0797	49.3547	79.2883	107.002	112.004
172.1	19.0438	49.175	79.3375	107.108	112.165
172.2	19.1453	49.3039	79.3016	107.062	112.27
172.3	19.5149	49.7227	79.586	107.153	112.024
172.4	19.3946	49.3469	79.2508	107.127	112.085
172.5	19.3781	49.5695	79.7922	106.905	111.856
172.6	19.0188	49.3	79.3852	107.172	112.034
172.7	19.1977	49.1477	79.2938	107.363	111.831
172.8	18.8094	49.2657	79.4321	106.883	112.212
172.9	19.3899	49.4789	79.7438	106.854	112.109
173	19.0117	49.2516	79.2985	107.018	111.835
173.1	18.6813	49.2766	79.3531	106.978	111.85
173.2	19.0031	49.5703	79.3399	107.257	111.954
173.3	19.3477	49.6532	79.7742	107.266	112.234
173.4	19.1281	49.1633	79.6109	107.199	112.087
173.5	19.0211	49.6672	79.6422	107.384	111.808
173.6	19.0328	49.3282	79.5633	107.164	111.963
173.7	19.0906	49.5	79.6547	107.284	112.256
173.8	19.1547	49.3164	79.4453	107.388	112.129
173.9	19.3867	49.3641	79.8398	107.216	112.202
174	19.1859	49.2172	79.7789	107.27	112.114
174.1	19.0164	49.1664	79.4539	107.289	111.959
174.2	19.1492	49.5094	79.5735	107.392	112.072
174.3	19.282	49.5672	79.6649	107.53	112.495
174.4	19.6063	49.4617	79.5891	107.457	112.668
174.5	19.2836	49.632	79.8047	107.847	112.212
174.6	18.9906	49.5438	79.6696	107.578	112.353
174.7	19.3109	49.5422	79.7375	107.566	112.378
174.8	19.0922	49.5485	79.6508	107.48	112.717
[truncated: 4,135 more rows]

## Sheet: K2D
Time (sec)	50 nM	75 nM	100 nM	125 nM	150 nM
-35	0.185944	0.622681	0.346069	-0.01404	0.253937
-34.9	0.076538	0.371887	0.101563	0.108612	0.544525
-34.8	0.00861	0.039887	0.103912	0.196136	-0.01248
-34.7	0.180481	0.38208	0.321075	0.446106	0.389862
-34.6	0.321869	0.531281	0.349213	0.024231	0.321106
-34.5	0.31485	0.518005	0.339813	0.390656	0.344543
-34.4	0.257019	0.219543	0.499207	0.108612	0.392181
-34.3	0.68985	0.825806	0.4711	-0.54529	0.53363
-34.2	0.108612	0.342224	0.388275	-0.08746	-0.08044
-34.1	-0.02499	0.196106	0.1539	0.00781	-0.09842
-34	0.238281	0.25708	0.198425	0.102386	0.342224
-33.9	0.530457	0.053131	0.273438	0.06015	0.145325
-33.8	0.306244	0.506287	0.224182	0.446106	0.292206
-33.7	0.574982	0.196106	0.533569	0.165649	0.415619
-33.6	0.362488	0.345337	0.351563	-0.13437	0.604706
-33.5	0.821106	0.485199	0.252319	-0.10391	0.396912
-33.4	0.329681	0.153137	0.18045	-0.01324	0.075806
-33.3	0.052338	-0.06091	-0.08517	-0.04999	0.227356
-33.2	0.117188	0.341431	-0.34769	-0.31171	0.250031
-33.1	0.092163	-0.03201	-0.20236	-0.25232	0.111725
-33	-0.16095	-0.33279	0.301544	-0.01639	0.214081
-32.9	-0.01248	0.03598	0.564026	0.635162	0.407837
-32.8	0.287476	0.080475	0.508575	0.137512	0.428894
-32.7	0.2742	0.733612	0.11795	0.029694	0.466431
-32.6	0.452332	0.234406	-0.3219	0.015625	0.041412
-32.5	-0.02734	0.154694	0.128876	-0.55621	-0.05469
-32.4	-0.26016	0.00861	0.087494	0.021881	0.240631
-32.3	-0.03986	-0.1492	0.592926	0.524231	0.056274
-32.2	0.366394	0.261719	0.710144	0.31955	0.65625
-32.1	0.417175	0.233612	0.440582	0.049255	0.313293
-32	0.132782	0.325012	0.331238	0.171906	0.505463
-31.9	0.2789	0.189087	0.416412	-0.29843	-0.03983
-31.8	0.576569	0.411743	0.166382	0.157837	0.539856
-31.7	-0.39609	-0.26404	0.361694	-0.03516	-0.16092
-31.6	-0.42032	-0.19608	0.289825	-0.16016	0.09845
-31.5	0.089813	0.267975	0.382019	0.128143	0.243744
-31.4	0.020294	0.232056	-0.11331	-0.43045	0.422668
-31.3	-0.02112	0.16095	0.00543	-0.04218	0.308594
-31.2	-0.12268	-0.21875	0.235901	-0.03201	0.078125
-31.1	0.046082	-0.00781	0.186707	0.342194	0.288269
-31	-0.14612	-0.15076	0.442932	0.368774	0.208588
-30.9	0.293732	0.143768	0.439056	0.560944	0.382019
-30.8	0.237488	0.489868	0.664825	0.190643	0.912506
-30.7	0.398438	0.639862	0.449219	-0.20309	0.513275
-30.6	0.621094	0.415649	-0.11484	-0.34921	0.421112
-30.5	0.104706	0.082062	0.06012	-0.22733	0.210968
-30.4	0.013275	0.00861	-0.31955	-0.43436	0.248444
-30.3	-0.29456	0.1297	0.022644	-0.3898	0.135162
-30.2	-0.00861	-0.57028	-0.13205	0.471893	-0.34531
-30.1	-0.28751	-0.29684	0.3078	0.193756	-0.0484
-30	0.375793	0.417999	0.320282	0.251587	0.332825
-29.9	0.139832	0.736725	0.287476	-0.26483	0.638275
-29.8	-0.04688	0.210175	0.057007	0.025024	0.125
-29.7	-0.07111	0.045319	-0.23908	-0.21875	-0.25858
-29.6	-0.15469	-0.04138	-0.04144	-0.03436	-0.13281
-29.5	-0.14066	0.011719	-0.22815	0.279694	0.138275
-29.4	-0.14923	-0.14059	0.223419	0.19455	-0.11173
-29.3	0.263275	0.570343	0.101532	0.247681	0.50705
-29.2	0.251556	0.339081	0.357025	-0.07654	0.141418
-29.1	0.545319	0.424255	0.397644	-0.23593	0.173462
-29	0.275787	0.100037	0.229675	0.157806	0.06955
-28.9	0.167969	0.333618	0.353088	-0.13748	0.113281
-28.8	0.100769	-0.00467	0.407013	0.096893	0.038269
-28.7	-0.08673	0.030487	0.223419	-0.22186	0.394531
-28.6	0.409363	0.506256	0.440613	0.291443	0.717987
-28.5	-0.11719	0.421112	0.299988	0.351593	0.340637
-28.4	0.085175	0.558624	0.153107	0.043762	0.426575
-28.3	0.530457	0.375031	0.198425	-0.15546	0.261719
-28.2	0.147644	0.144562	0.090607	-0.28046	0.113281
-28.1	0.272644	0.325012	0.166382	0.433624	0.498444
-28	0.319519	0.039856	0.328888	0.461731	0.021118
-27.9	0.448425	0.698456	0.342163	0.338287	0.410187
-27.8	0.144531	0.250824	0.182007	0.327362	0.689087
-27.7	0.283569	0.300018	-0.07813	0.263306	0.236725
-27.6	0.167175	0.139099	0.407806	-0.08902	0.028931
-27.5	-0.03906	0.397675	-0.22345	-0.06482	0.549225
-27.4	-0.32108	-0.0437	0.019531	0.21875	-0.000763
-27.3	-0.27264	-0.01013	0.523407	0.112518	0.251587
-27.2	0.303101	0.608612	0.374969	-0.15076	0.453125
-27.1	0.049988	0.196106	0.109375	0.232056	0.446106
-27	-0.12735	0.014099	0.125763	0.1008	0.00861
-26.9	0.338287	0.196136	0.123413	0.397675	0.605499
-26.8	0.166412	0.011749	0.217957	-0.16251	0.581268
-26.7	0.346069	0.206268	-0.12112	0.242218	0.390625
-26.6	-0.39688	0.088287	0.246857	0.508606	-0.10312
-26.5	0.357025	0.167236	0.369507	0.318756	0.241425
-26.4	0.191376	0.496094	0.175751	0.245331	0.342194
-26.3	0.30545	0.464081	0.30545	0.012543	0.3461
-26.2	0.3125	0.406281	0.100769	0.25705	0.086731
-26.1	-0.28516	0.00159	0.131226	0.581268	0.053162
-26	-0.04532	0.239868	0.365601	-0.12421	0.044556
-25.9	0.038269	0.346893	-0.03986	0.396118	0.510925
-25.8	0.0914	-0.08435	0.414032	0.00314	0.179718
-25.7	0.418732	0.520325	0.56012	0.082062	0.565643
-25.6	-0.02814	0.6922	0.641388	0.389069	0.550781
-25.5	0.244537	0.867981	0.325745	-0.27655	0.392212
-25.4	0.252319	0.556274	-0.02188	0.275024	0.617981
-25.3	-0.29688	0.210175	0.241394	0.378937	0.136749
-25.2	0.1539	0.668762	0.465607	0.690643	0.50235
-25.1	0.203888	0.401581	0.771851	0.477356	0.485962
-25	0.614838	0.528931	0.612488	-0.29923	0.782043
-24.9	0.380463	0.553131	0.532776	0.432831	0.56485
-24.8	-0.00549	0.131256	0.628876	0.280487	-0.0047
-24.7	-0.05392	0.421112	0.597656	0.198456	0.435181
-24.6	0.784393	0.620361	0.390625	-0.00232	0.591431
-24.5	0.443756	0.425049	0.199219	0.118774	0.467224
-24.4	0.25235	-0.06247	0.532013	0.261749	0.182068
-24.3	0.460144	0.395355	0.278107	0.128143	0.574249
-24.2	0.316406	0.579712	0.446075	0.28363	0.403137
-24.1	-0.12033	0.403137	0.514832	0.182831	0.43515
-24	0.411713	0.175812	0.294495	0.435181	0.798462
-23.9	0.553894	0.116425	0.177338	0.185181	0.617188
-23.8	0.287506	0.117981	0.074982	0.1539	0.439087
-23.7	0.206238	0.113312	0.217926	0.099243	0.484375
-23.6	0.056244	0.404694	0.248444	0.250793	0.574219
-23.5	0.1539	0.216431	0.225769	0.219543	0.109406
-23.4	-0.10703	-0.08902	0.236694	0.071106	0.167206
-23.3	0.239044	0.0336	0.207001	0.057068	0.378113
-23.2	0.079681	-0.13593	0.12265	0.116425	0.274994
-23.1	-0.32187	0.100037	0.205475	0.572662	0.576599
-23	-0.05389	0.314087	0.315613	0.400024	0.461731
-22.9	0.457794	0.310181	0.439056	0.453918	0.732819
-22.8	0.256256	0.396118	0.349976	0.232819	0.370331
-22.7	0.474213	0.253143	0.484344	0.310181	0.642212
-22.6	0.404694	0.273468	0.324188	-0.01483	0.440643
-22.5	0.296082	0.386749	-0.16721	0.107849	0.253906
-22.4	-0.34766	0.022675	0.013275	-0.01169	0.262512
-22.3	0.365631	0.124268	0.103119	0.042206	-0.06403
-22.2	0.054688	0.289886	0.444519	0.417969	-0.12576
-22.1	0.317169	0.4133	0.585907	0.539856	0.293762
-22	0.070313	0.406281	0.274963	0.280487	0.457031
-21.9	0.071869	0.258606	0.326538	0.175781	0.62735
-21.8	0.167969	0.310181	-0.24768	0.16095	0.31485
-21.7	-0.05859	0.101593	-0.07504	-0.02344	0.141418
-21.6	-0.0383	0.1586	-0.1391	-0.19608	-0.00156
-21.5	-0.04691	0.045319	0.155457	0.148468	0.075012
-21.4	0.171082	0.424225	0.147644	0.116425	0.260956
-21.3	0.012482	0.343781	0.034363	-0.08981	0.334381
-21.2	-0.32422	0.217987	-0.31799	-0.04373	0.189087
-21.1	-0.20627	0.340637	-0.3172	-0.46405	0.046875
-21	-0.06485	-0.06015	-0.45081	0.118744	0.00546
-20.9	-0.20783	-0.05936	0.207001	0.321136	-0.09921
-20.8	0.082794	0.53595	0.092957	0.229706	-0.16327
-20.7	0.016419	0.385193	-0.02582	0.316406	0.099243
-20.6	0.142944	0.247681	0.03122	-0.15234	0.215637
-20.5	0.099213	0.299225	0.332794	-0.2695	0.332825
-20.4	-0.01016	0.3172	0.324219	-0.51871	-0.00391
-20.3	-0.15469	0.422699	-0.09531	0.410156	0.042206
-20.2	-0.26016	-0.34216	0.112457	0.201569	-0.31012
-20.1	-0.00159	-0.52811	0.110138	-0.67969	-0.10938
-20	0.039063	0.093781	-0.1008	-0.02344	-0.06641
-19.9	-0.13049	0.026581	-0.18909	0.261719	-0.19452
-19.8	-0.33438	-0.05469	0.285919	-0.39764	-0.11249
-19.7	0.119507	0.419556	0.0578	-0.12576	0.4328
-19.6	-0.02188	0.105499	-0.52347	-0.04529	0.185181
-19.5	-0.35547	0.052368	-0.21173	0.168793	0.052338
-19.4	-0.12814	-0.16873	0.046875	-0.05545	0.264069
-19.3	-0.18594	-0.50699	0.066406	-0.32028	0.185181
-19.2	0.178131	-0.24295	0.1492	-0.38123	0.239075
-19.1	0.133606	0.241425	-0.45001	0.06488	-0.00311
-19	-0.70783	0.0961	-0.00861	0.479706	-0.08594
-18.9	0.260162	0.150024	0.542938	0.042206	0.31488
-18.8	0.451538	0.236725	0.396057	-0.49606	0.302338
-18.7	0.2164	0.120331	-0.1633	-0.23203	0.300018
-18.6	0.284393	-0.00934	0.161682	-0.20703	-0.12732
-18.5	0.300781	-0.00467	0.364044	-0.14059	-0.26407
-18.4	0.328094	0.219543	-0.25314	0.155487	0.374207
-18.3	0.012512	-0.01715	0.227325	-0.09061	0.351593
-18.2	0.248444	0.00238	0.103119	-0.27109	0.313293
-18.1	0.181244	-0.0242	-0.07501	-0.14294	-0.19608
-18	-0.07736	-0.41873	0.089844	0.153137	-0.05545
-17.9	0.183594	0.096893	0.083557	0.142181	-0.23123
-17.8	-0.1008	0.177368	-0.16174	0.216431	0.021088
-17.7	-0.10315	0.050018	0.188263	-0.02185	-0.24374
-17.6	0.080475	-0.1445	-0.1633	-0.05936	0.215637
-17.5	0.071869	0.031281	-0.03284	-0.08746	0.214081
-17.4	0.113281	-0.26013	-0.07266	0.021881	0.228912
-17.3	0.094544	-0.02026	0.059357	-0.3656	0.190643
-17.2	0.291382	0.209381	0.215607	0.024231	0.351563
-17.1	-0.00546	-0.26639	-0.06329	0.336731	0.128143
-17	-0.07031	-0.28592	0.348419	0.425781	0.125
-16.9	0.217957	0.184387	0.558563	-0.04608	-0.22186
-16.8	0.225769	0.376587	0.403107	0.149261	0.4711
-16.7	0.087494	0.472687	0.061707	0.349243	0.2547
-16.6	0.300018	0.410187	0.078888	0.520325	0.671906
-16.5	0.510162	0.321899	0.3703	-0.12186	0.521881
-16.4	0.681244	0.082062	0.771088	-0.16873	0.125
-16.3	0.565613	-0.00232	-0.24143	0.330475	0.425018
-16.2	0.210144	-0.2164	0.263245	-0.03278	-0.20548
-16.1	0.698425	-0.03357	0.299988	-0.03903	0.196106
-16	0.31955	0.284424	-0.20783	0.166412	0.18988
-15.9	0.065613	-0.15622	0.152313	0.271881	0.153931
-15.8	-0.03595	0.075012	0.298401	-0.14844	0.251587
-15.7	-0.09143	-0.14609	0.15155	-0.12265	0.123444
-15.6	-0.23673	-0.25702	0.140594	-0.23279	-0.02734
-15.5	-0.21018	-0.31638	-0.04456	-0.22107	-0.17423
-15.4	-0.06641	-0.32419	0.124207	-0.000763	-0.16013
-15.3	-0.02423	-0.06873	-0.10626	0.092224	0.029694
-15.2	-0.17188	-0.14059	0.021851	-0.3078	-0.1781
-15.1	0.092194	0.628143	-0.16721	0.053925	0.317993
-15	-0.51172	-0.21402	-0.14533	0.167206	-0.13278
-14.9	-0.22736	0.070343	-0.15314	-0.3703	-0.35623
-14.8	-0.03906	-0.10388	-0.16095	-0.13434	-0.18826
-14.7	0.00937	-0.05701	-0.50156	-0.01718	-0.31406
-14.6	-0.10782	-0.30466	-0.16409	-0.02887	-0.43512
-14.5	0.014832	-0.40311	0.00235	-0.4617	-0.01874
-14.4	-0.02579	-0.27417	-0.19223	-0.10233	0.130493
-14.3	0.080444	-0.21405	-0.53909	-0.13983	-0.18515
-14.2	-0.30158	-0.25388	-0.043	-0.50937	-0.23203
-14.1	-0.20001	-0.23669	-0.20786	-0.07889	-0.20468
-14	-0.11798	-0.46326	-0.02344	-0.09842	-0.06094
-13.9	-0.12265	0.027374	-0.06488	-0.03046	-0.08124
-13.8	0.204681	0.050018	0.08905	-0.18826	-0.09375
-13.7	0.09375	0.12735	0.077301	-0.31873	0.078125
-13.6	0.08905	-0.08044	-0.00314	-0.6203	-0.0914
-13.5	-0.05313	-0.28122	-0.30939	-0.47733	-0.25623
-13.4	-0.25549	-0.36484	-0.23441	-0.18826	-0.23123
-13.3	-0.32187	-0.12106	0.072632	0.00238	-0.17969
-13.2	-0.02423	-0.15543	0.215607	-0.43747	0.037506
-13.1	0.37735	0.388306	-0.34064	-0.3414	-0.04764
-13	-0.33514	-0.64136	-0.24066	-0.3414	-0.49606
-12.9	-0.34845	-0.46561	-0.22424	-0.08124	-0.62891
-12.8	-0.11017	-0.14609	-0.168	-0.14059	-0.4328
-12.7	-0.32425	0.078125	-0.22345	0.355469	-0.06094
-12.6	-0.31641	-0.31558	0.022614	0.162506	-0.07733
-12.5	-0.03986	0.00391	0.30777	-0.0578	0.257813
-12.4	0.194519	0.042206	0.157776	-0.05466	0.3078
-12.3	0.077332	-0.09842	-0.12735	-0.98984	0.020325
-12.2	-0.14453	-0.31558	-0.2594	-0.3609	-0.21561
-12.1	-0.33673	-0.31952	-0.13126	-0.07733	-0.12656
-12	-0.21014	0.049255	-0.14298	-0.41559	0.144562
-11.9	-0.05704	-0.24371	-0.39609	-0.19061	0.054688
-11.8	-0.37576	-0.43121	-0.14847	-0.41718	-0.44373
-11.7	-0.26251	0.144562	0.061707	-0.12497	-0.38516
-11.6	0.149231	-0.17029	-0.31955	-0.34061	-0.12265
-11.5	0.039063	-0.19293	-0.16486	-0.5289	-0.17184
-11.4	-0.26093	-0.16248	-0.34064	0.157043	-0.27185
-11.3	-0.77499	-0.66873	0.378113	0.240631	-0.31641
-11.2	0.360931	0.409393	0.141388	-0.33121	0.364075
-11.1	0.257019	0.06955	-0.3125	-0.12027	0.083618
-11	-0.26328	-0.22107	0.318756	-0.22656	-0.20624
-10.9	0.133606	0.41098	-0.06644	0.055481	0.446106
-10.8	-0.41486	0.212524	0.00467	-0.42343	0.068756
-10.7	-0.04767	-0.01639	-0.18753	-0.31091	0.216431
-10.6	0.053894	-0.24606	0.153107	-0.10153	-0.34451
-10.5	0.077332	0.042206	0.453888	0.097687	-0.05154
-10.4	0.071869	0.418793	0.411713	-0.23044	0.275787
-10.3	-0.07266	0.452362	0.077332	-0.33905	0.485962
-10.2	-0.11093	0.153168	-0.24768	-0.06561	-0.08826
-10.1	0.124207	-0.0484	-0.08676	-0.0531	-0.13281
-10	0.217163	0	-5.33e-15	-5.33e-15	0
-9.9	-4.88e-15	0.420349	0.171844	0.011749	-0.26093
-9.8	0.158569	0.333618	0.121857	-0.21249	0.233582
-9.7	0.325775	0.205505	-0.11566	-0.52655	0.516418
-9.6	0.036713	0.207825	-0.09143	-0.20233	0.097656
-9.5	-0.21252	0.110168	0.207794	0.164856	-0.10468
-9.4	0.073425	0.113312	0.367188	-0.07498	0.140656
-9.3	0.176575	0.13205	0.248413	-0.68436	0.180481
-9.2	-0.11328	-0.09528	-0.22659	-0.43515	-0.03513
-9.1	-0.11643	-0.12497	-0.30002	-0.31638	-0.09296
-9	-0.21484	-0.05466	-0.31564	-0.26639	-0.08359
-8.9	-0.07733	-0.21246	0.210938	-0.03125	-0.2117
-8.8	-0.06952	0.136749	0.00467	-0.37421	0.09613
-8.7	0.111694	0.067993	-0.29141	-0.36874	-0.05389
-8.6	-0.01407	-0.06171	-0.29926	-0.45935	-0.08203
-8.5	-0.29611	-0.18671	-0.03751	-0.04843	-0.06406
-8.4	-0.23984	-0.44763	-0.14221	0.034393	-0.22107
-8.3	-0.15314	-0.08124	-0.45783	-0.20544	-0.25311
-8.2	-0.33359	-0.29764	-0.08517	-0.13672	-0.35858
-8.1	-0.06174	-0.25388	0.077301	0.00314	-0.19296
-8	0.118744	0.181274	-0.09299	-0.31171	0.035156
-7.9	-0.41953	0.389893	-0.53754	-0.36639	0.050018
-7.8	-0.45392	-0.00702	-0.08127	-0.23434	-0.49689
-7.7	-0.51642	-0.07654	-0.14298	0.204712	-0.34998
-7.6	-0.29297	0.013306	0.30545	-0.20856	-0.10233
-7.5	0.37735	0.443787	-0.09689	0.048462	0.400787
-7.4	0.010162	-0.07965	0.217957	-0.3414	0.086731
-7.3	0.528137	-0.01559	-0.24377	-0.34296	0.050018
-7.2	-0.13672	-0.00702	-0.50861	0.047669	-0.02499
-7.1	-0.29923	-0.33356	0.027313	0.191437	-0.47186
-7	-0.12579	-0.07263	0.015625	0.072662	0.278137
-6.9	0.200012	0.362518	0.039825	-0.45779	0.462524
-6.8	-0.26798	0.00314	-0.30783	-0.29059	0.282043
-6.7	-0.4953	-0.64136	-0.42346	0.3508	0.175018
-6.6	-0.23908	-0.18201	-0.02109	-0.13126	-0.14764
-6.5	0.364838	0.426605	-0.09378	-0.22266	0.478943
-6.4	0.071869	-0.16953	-0.02737	-0.26013	0.025787
-6.3	-0.07657	-0.31717	-0.19922	-0.32575	-0.15546
-6.2	-0.08905	0.064087	-0.35156	0.052338	-0.00858
-6.1	-0.34296	-0.07339	0.291382	-0.28827	-0.35703
-6	0.076538	0.378143	0.020294	0.151581	0.319519
-5.9	-0.10471	0.217987	0.423431	-0.31247	0.110962
-5.8	0.561737	0.547699	-0.24533	-0.69608	0.371887
-5.7	-0.16251	-0.30856	-0.6055	-0.59451	0.157837
-5.6	-0.24374	-0.2945	-0.45941	-0.19998	-0.2406
-5.5	-0.14688	-0.31091	-0.29532	-0.18124	0.134369
-5.4	-0.44452	-0.42886	-0.20471	-0.35388	0.136749
-5.3	-0.50626	-0.04062	-0.24844	-0.30154	-0.11954
-5.2	-0.05624	-0.082	-0.31018	-0.20548	-0.18045
-5.1	-0.21408	0.020325	-0.17581	-0.45309	-0.23984
-5	-0.16876	0.058594	-0.09689	-0.15076	-0.23358
-4.9	-0.01953	-0.14374	-0.45783	0.019562	-0.08749
-4.8	0.092987	0.260986	-0.21097	-0.43591	0.092224
-4.7	0.025787	0.210968	-0.67035	-0.14999	0.144531
-4.6	-0.38205	-0.24216	-0.10626	-0.45624	-0.22656
-4.5	-0.04688	0.1633	-0.21643	-0.29688	0.303925
-4.4	0.096863	-0.31561	-0.13675	-0.24371	-0.10703
-4.3	0.154663	-0.10233	-0.06641	0.243774	0.139069
-4.2	0.146088	0.201599	-0.18594	-0.67184	-0.00153
-4.1	-0.08673	-0.18826	-0.3125	0.070313	-0.13358
-4	-0.16953	-0.26794	-0.19223	-0.21249	-0.35858
-3.9	0.171082	-0.25311	-0.19223	-0.49841	-0.03281
-3.8	-0.2547	-0.43359	-0.10156	-0.01248	-0.13437
-3.7	0.126556	0.077393	-0.27188	-0.47733	0.089081
-3.6	-0.47501	-0.09763	-0.46719	0.060944	0.010956
-3.5	-0.07733	-0.47342	-0.04846	0.022675	-0.25388
-3.4	0.025757	-0.18124	-0.01407	-0.46872	0.017975
-3.3	-0.21249	-0.0195	-0.37109	-0.30466	-0.01328
-3.2	-0.03436	-0.13123	-0.3461	-0.11249	-0.17734
-3.1	-0.16953	-0.29529	-0.01801	-0.07578	0.179718
-3	0.071869	-0.05078	0.165588	-0.87421	-0.18515
-2.9	0.107025	-0.50388	-0.50314	-0.88437	0.303131
-2.8	-0.61093	0.109406	-0.51566	0.00705	-0.28281
-2.7	-0.36408	-0.1781	-0.07581	0.159393	-0.57501
-2.6	0.473419	-0.13513	-0.28519	-0.23279	0.164063
-2.5	0.00156	-0.25232	-0.33829	-0.2117	0.210938
-2.4	-0.14142	-0.25076	-0.47971	-0.11871	-0.12576
-2.3	-0.32266	-0.54529	-0.36173	-0.17499	-0.04062
-2.2	-0.26483	-0.22263	-0.33127	-0.24765	-0.20468
-2.1	-0.07266	-0.17343	-0.10315	-0.19217	0.024994
-2	-0.14844	-0.43045	-0.24298	-0.33435	0.117981
-1.9	-0.04688	0.067993	-0.57816	-0.68594	0.094544
-1.8	0.0578	0.024231	-0.3266	-0.25937	-0.11484
-1.7	-0.15939	-0.29608	-0.26486	-0.19452	-0.17734
-1.6	-0.17032	-0.14996	-0.19379	-0.39609	0.096893
-1.5	0.078125	0.131256	-0.31329	-0.54138	0.134369
-1.39999	-0.24143	-0.06717	-0.20551	-0.35388	-0.05701
-1.3	-0.49219	-0.39218	-0.47266	-0.15231	-0.01483
-1.2	-0.57031	-0.55856	-0.0047	-0.32578	-0.51169
-1.1	0.31485	-0.25699	0.018738	-0.61169	-0.05545
-1	-0.01642	-0.29529	-0.41956	-0.11093	0.171875
-0.89999	-0.39999	-0.0867	0.284363	0.109406	-0.38046
-0.8	0.171875	0.125793	-0.14612	-0.25546	-0.3992
-0.7	-0.30393	-0.32575	-0.67658	-0.75232	-0.29529
-0.6	-0.61328	-0.55701	-0.48987	-0.63278	-0.29141
-0.5	-0.28671	-0.40701	-0.15158	-0.50623	-0.41248
-0.39999	-0.01797	-0.03046	-0.3844	-0.33826	0.148438
-0.3	-0.26016	-0.16638	-0.42111	-0.19141	-0.18359
-0.2	-0.23358	-0.04605	-0.24457	0.442993	0.050812
-0.1	-0.06799	-0.07419	0.137482	0.78595	-0.25626
0	0.277344	0.353149	-0.13281	-0.56796	-0.76718
0.100006	0.235168	-0.01089	-1.1008	-1.64374	-0.10388
0.200005	-0.8797	-0.93826	0.212463	0.134369	1.38361
0.300003	-0.51016	0.128143	0.501526	0.339844	1.59454
0.400002	-0.16174	0.483612	0.593719	0.530487	2.06952
0.5	0.023407	0.479706	0.574188	0.81488	2.00079
0.600006	0.207794	0.700012	0.796082	1.13907	2.30002
0.700005	-0.18048	0.373474	0.838257	0.992981	2.03284
0.800003	-0.15549	0.679718	1.07733	1.58438	2.47891
0.900002	0.010925	0.47348	1.28278	1.76251	2.56409
1	0.253113	0.856262	1.35468	1.77579	2.90546
1.10001	0.142181	0.767212	1.08902	1.94922	2.81485
1.2	0.013275	0.831268	1.38434	1.62503	2.88593
1.3	0.467957	1.10706	1.31171	1.82346	3.01251
1.4	-0.10236	0.744568	1.74841	1.6055	2.72266
1.5	0.1297	0.956268	1.79453	2.34689	2.74222
1.60001	0.271088	0.980499	1.60858	2.37109	3.01563
1.7	0.665619	0.934387	1.45389	1.87814	2.9469
1.8	0.507782	1.24377	1.21951	2.00079	3.25937
1.9	0.125	0.75235	1.50076	1.54141	2.60312
2	0.254669	1.02423	1.35153	2.36017	2.72891
2.10001	-3.05e-05	0.75	1.4953	2.16406	2.56561
2.2	0.529694	1.13519	1.40231	1.79926	2.85706
2.3	0.444519	0.7883	1.37265	2.05392	2.92188
2.4	0.325775	0.844574	1.43359	2.0672	2.74844
2.5	0.465637	1.14847	1.56482	1.65079	2.65704
2.60001	0.479675	1.13126	1.53046	2.19687	2.67188
2.7	0.456238	1.08987	1.84607	2.11487	2.89688
2.8	1.02109	1.38516	1.46405	2.33127	3.1586
2.9	0.532043	1.01331	1.94919	2.06018	2.83438
3	0.457794	1.1969	1.43903	2.23911	2.86874
3.10001	0.480469	1.09924	1.8125	2.19064	2.81796
3.2	0.729706	1.08752	1.77576	1.96097	2.84689
3.3	0.509369	1.39456	1.51874	2.09845	2.96408
3.4	0.467957	0.6633	1.93747	2.48129	2.73126
3.5	0.725769	1.47424	2.05389	2.08286	3.16327
3.60001	0.514862	1.25317	1.48514	1.88284	3.03754
3.7	0.425018	0.899261	1.41327	2.06253	2.92581
3.8	0.302338	0.937531	1.66406	2.17892	2.57346
3.9	0.371094	1.36801	1.68356	1.73831	2.74847
4	0.371857	1.01797	1.24139	2.43832	2.96799
4.10001	0.128113	0.69455	1.51639	2.59454	1.97189
4.2	0.419525	1.2641	1.77341	2.07578	2.97894
4.3	0.732025	1.44064	1.60074	1.67734	3.17502
4.4	0.762482	1.39844	1.53668	2.12814	2.9953
4.5	0.196869	1.01096	1.77261	2.19064	2.70233
4.60001	0.619507	1.40625	1.55154	2.05316	2.65704
4.7	0.286713	1.04144	1.56876	2.27344	2.56097
4.8	0.206268	1.24692	1.68356	2.04688	2.73441
4.9	0.548431	1.17969	1.34842	2.23911	2.70624
5	0.581238	0.599243	1.91797	2.29376	2.70001
5.10001	0.910156	1.11255	2.18121	2.38596	2.98285
5.2	0.829681	1.23126	2.22809	2.11874	3.18204
5.3	0.834351	1.48907	1.81247	2.19064	3.07657
5.4	0.796844	1.09924	1.7789	2.29922	2.72345
5.5	0.804688	1.37503	1.81091	1.65393	2.95392
5.60001	1.14374	1.53363	1.33905	2.03674	3.08517
5.7	0.672668	1.0766	1.6875	2.39066	2.95001
5.8	0.50705	1.19534	1.69296	1.96173	3.00394
5.9	0.773438	0.953949	1.43512	2.07892	2.98282
6	0.8367	1.01877	1.42188	2.30157	2.98358
6.10001	0.475769	0.964874	2.00232	1.72421	2.71097
6.2	0.796875	1.40472	1.33826	1.9133	3.08438
6.3	0.322632	0.873444	1.60391	1.86877	2.55157
6.4	0.570313	0.970337	1.58749	1.96487	2.52582
6.5	0.499207	1.03049	1.69217	2.50784	2.95703
6.60001	0.84375	1.32269	1.92734	2.12579	3.13907
6.7	0.727356	1.46408	2.03668	1.93753	3.18829
6.8	0.544525	1.37659	1.85703	2.12735	3.08984
6.9	0.626556	1.09222	1.52731	2.33832	2.91095
7	0.121857	0.950806	1.49295	2.23441	2.81876
7.10001	0.300781	1.16644	1.75623	1.63986	2.87735
7.2	0.331238	0.979706	1.32809	2.04846	3.18909
7.3	0.052338	1.03204	1.84531	2.13205	2.72812
7.4	0.447662	1.33362	1.92575	1.92737	2.58517
7.5	0.489838	1.58206	1.85233	2.42267	3.30078
7.60001	0.269531	1.36411	1.75934	2.12347	3.07501
7.7	0.333588	1.4086	2.02029	2.38129	2.86328
7.8	0.53595	1.07349	1.69141	2.19299	3.02582
7.9	0.43985	1.1727	2.47577	2.38049	3.00003
8	0.603912	1.66409	2.25232	2.4133	3.18207
8.10001	0.5336	1.45782	1.78433	2.26251	3.15549
8.2	0.661713	1.20157	1.64764	2.35706	3.4711
8.3	0.321869	1.32501	2.02264	2.37738	3.14767
8.4	0.558594	1.14142	1.85703	2.28439	3.06564
8.5	0.330475	1.043	1.74841	2.77109	2.99768
8.60001	0.535919	1.02737	1.78668	2.52191	3.07581
8.7	0.839813	1.43985	1.91092	2.3508	3.48438
8.8	0.5625	1.08832	1.74686	2.33673	3.00549
8.9	0.41095	1.24533	1.95154	2.10626	3.04691
9	0.725769	1.36252	1.55701	1.97971	3.05157
9.10001	0.675781	1.27502	1.82419	2.11096	3.0672
9.2	0.174225	1.08517	1.85468	2.45627	2.91095
9.3	0.376556	1.28519	2.13434	2.41641	3.25079
9.4	0.771088	1.42346	1.56403	2.51172	3.19455
9.5	0.580444	1.26331	1.82263	2.49301	3.23593
9.60001	0.533569	1.3508	1.87811	2.07813	3.38751
9.7	0.62265	1.35159	1.6109	2.40704	3.39532
9.8	0.319519	0.857819	2.09296	2.38284	2.87579
9.9	0.867981	1.53439	1.46014	2.37189	3.17346
10	0.589081	1.17346	1.68201	2.10626	3.20001
10.1	0.514832	1.24298	1.62732	1.95547	3.04532
10.2	0.274994	1.18283	1.7406	1.93597	3.32501
10.3	0.524994	1.17502	1.84219	2.46408	3.10312
10.4	0.514069	1.01099	2.24451	2.4758	2.98676
10.5	0.910156	1.53363	2.06171	2.30469	3.48282
10.6	0.474213	1.26254	1.78903	2.46875	3.55392
10.7	0.410126	1.39844	2.04529	2.92581	2.92889
10.8	0.717957	1.48517	2.22186	2.67191	2.98203
10.9	0.956238	1.84924	2.08749	2.42346	3.62344
11	0.917969	1.77347	2.23749	2.21017	3.38126
11.1	0.506226	1.22815	1.85233	2.64377	2.93515
11.2	0.404694	1.26721	1.90778	2.86331	3.10626
11.3	0.7164	1.06876	1.96484	2.42657	3.15469
11.4	0.785156	1.35629	2.06873	2.49533	3.55081
11.5	0.652344	1.65317	2.332	2.69144	3.48987
11.6	0.704681	1.55237	2.28281	2.63205	3.14999
11.7	0.938293	1.47894	2.06091	2.59689	3.53751
11.8	0.558594	1.38205	2.03983	2.50549	3.35547
11.9	1.0289	1.53363	2.53983	2.79767	3.36487
12	1.18674	1.37738	2.32889	2.56485	3.52737
12.1	0.881226	1.48438	2.20074	2.45862	3.9086
12.2	0.619507	1.08908	1.85938	2.54691	3.28751
12.3	0.667206	1.27502	2.23828	2.41641	3.04065
12.4	0.746887	1.72974	1.74295	2.88596	3.31097
12.5	0.671844	1.21643	2.25699	2.69925	3.15234
12.6	0.746857	1.93283	2.39374	3.0047	3.48358
12.7	0.721863	1.58752	2.38904	2.80392	3.71097
12.8	0.7836	1.43362	2.44998	2.34769	3.35626
12.9	1.06561	1.43753	2.27731	2.5625	3.66721
13	1.09296	1.3844	2.27655	2.52817	3.43439
13.1	0.577332	1.80862	2.33749	2.59921	3.50937
13.2	0.685944	1.66565	2.48514	2.47269	3.34689
13.3	0.796844	1.72736	2.28513	2.76721	3.66171
13.4	0.878906	1.58127	2.26328	2.7258	3.73361
13.5	0.881256	1.56723	2.34531	2.68518	3.22736
13.6	0.803894	1.87268	2.51483	3.03204	3.34454
13.7	0.75235	1.59769	2.17575	2.46252	3.62189
13.8	1.10156	1.73752	2.05154	2.80392	3.50861
13.9	0.62265	1.33911	2.06094	2.63205	3.45471
14	0.971893	1.64536	2.05078	2.52267	3.58206
14.1	0.760162	1.55316	2.13669	2.52893	3.14923
14.2	0.679688	1.46643	1.832	2.76331	3.32578
14.3	0.771088	1.25861	2.2164	2.32422	3.19531
14.4	0.703888	1.59769	1.61014	2.30392	3.2836
14.5	0.248413	1.16095	1.89996	2.54376	3.02344
14.6	0.171082	1.0625	1.96326	2.64923	3.03827
14.7	0.66095	1.53519	2.06482	2.75705	3.46643
14.8	0.784363	1.64767	1.71716	2.84769	3.72656
14.9	0.699982	1.41486	2.00937	2.42737	3.58673
15	0.728119	1.51721	2.05078	2.66174	3.39923
15.1	0.385162	1.26566	2.37265	2.57501	3.15628
15.2	0.749207	1.62424	2.11404	2.76251	3.60706
15.3	0.489044	1.49847	2.10699	3.16565	3.03439
15.4	0.623413	1.58203	2.52188	2.54532	3.26483
15.5	0.985931	1.86877	2.21793	2.91721	3.6969
15.6	0.916382	1.53439	2.01639	2.86487	4.0047
15.7	1.00705	1.89771	2.05075	2.73752	3.543
15.8	0.767975	1.72034	1.94138	2.53439	3.31485
15.9	0.551544	1.28204	1.76248	2.73831	3.24924
16	0.264832	1.29376	1.80389	2.55939	3.30392
16.1	0.717194	1.55237	2.04138	2.75549	3.26877
16.2	0.801544	1.54376	2.29919	2.57892	3.125
16.3	0.451569	1.27112	2.07184	2.68985	3.32657
16.4	0.748413	1.30078	2.12341	2.58517	3.25781
16.5	0.675781	1.34064	2.15076	2.50629	3.29376
16.6	0.742157	1.66016	2.25	2.35785	3.18048
16.7	1.00937	1.65628	1.80704	2.93204	3.19299
16.8	0.711731	1.62894	2.27261	2.63596	3.22659
16.9	1.05856	1.78516	1.86874	2.74609	3.79999
17	0.631256	1.36407	1.97653	2.40549	3.14612
17.1	0.754669	1.63596	2.04297	2.35159	3.43674
17.2	0.895325	1.6344	1.88358	2.75	3.48206
17.3	0.728912	1.28442	1.98355	2.93515	3.30548
17.4	0.874207	1.66251	2.00076	2.54379	3.23907
17.5	0.712494	1.58673	2.04297	2.56485	3.26016
17.6	0.677338	1.68127	2.04608	2.61957	3.64847
17.7	0.587494	1.6055	2.1203	2.39767	3.36719
17.8	0.866394	1.64066	2.19217	2.25784	3.33829
17.9	0.677338	1.18518	2.06091	2.50864	3.29926
18	0.409363	1.34299	1.87735	2.49222	3.32266
18.1	0.541412	1.27502	1.97656	2.24222	3.1055
18.2	0.604706	1.26331	2.22342	2.42737	2.94299
18.3	0.459381	1.39221	2.13046	2.60312	3.46875
18.4	0.686707	1.47894	1.92496	2.39301	3.22815
18.5	0.500763	1.29922	1.44843	2.67111	3.36639
18.6	0.360168	0.964111	2.37262	2.8797	2.97815
18.7	1.07968	1.95157	2.18045	2.63831	3.67188
18.8	0.764038	1.74142	2.03983	2.67813	3.79221
18.9	0.584351	1.59219	2.02966	2.67892	3.17813
19	0.456238	1.42657	2.12891	2.24924	3.36407
19.1	0.381256	1.32425	1.92184	2.3844	3.34378
19.2	0.583588	1.17892	2.25391	2.7016	3.09924
19.3	0.5961	0.951599	2.08829	2.51331	2.77191
19.4	0.697662	1.35083	1.99219	2.55548	3.18909
19.5	0.596863	1.47894	2.00076	2.53284	3.35782
19.6	0.325012	1.22348	1.87732	2.71722	3.36563
19.7	0.392944	1.22034	2.16873	2.78909	3.2883
19.8	1.10312	1.39612	2.22342	2.73672	3.35391
19.9	0.981262	1.77502	2.17419	3.04144	3.76175
20	0.313263	1.37112	2.48593	2.86566	3.76797
20.1	0.790619	1.46176	2.4953	2.53049	3.5094
20.2	0.746887	1.48206	2.11716	2.58362	3.28439
20.3	0.600769	1.15393	2.20078	3.06876	3.00391
20.4	0.641388	1.21173	2.39685	3.47891	3.20862
20.5	0.976563	1.69534	2.57339	2.54611	3.69064
20.6	1.29138	1.80704	2.07733	2.24454	4.17969
20.7	0.939056	1.32581	2.04608	2.88205	3.41016
20.8	0.876556	1.02658	2.26013	2.66406	3.26016
20.9	1.09842	1.51251	2.09607	2.75235	3.34531
21	0.881226	1.55157	2.14529	2.98517	3.46875
21.1	0.964844	1.44299	2.09216	2.32269	3.50391
21.2	0.785919	1.51251	2.00546	3.0383	3.68124
21.3	0.71875	1.1391	2.01013	2.79376	2.94144
21.4	0.759369	1.11719	2.26874	2.90469	3.05389
21.5	0.993744	1.38596	2.31952	3.25159	3.37265
21.6	1.1156	1.78595	2.19528	2.90158	3.50626
21.7	1.23514	1.79535	2.40152	2.94611	3.90625
21.8	0.718719	1.51172	2.42108	2.44925	3.20547
21.9	0.616394	1.61252	2.41873	3.01331	3.43439
22	0.978912	1.68051	2.65936	2.90472	3.54376
22.1	1.30078	2.21487	2.39063	2.43283	3.67892
22.2	0.964844	1.95395	2.35156	2.73206	3.67737
22.3	0.632813	1.40784	1.86093	2.56409	3.05704
22.4	0.814056	1.12814	2.14059	2.97424	3.19299
22.5	0.920288	1.09454	2.56091	2.84534	3.09689
22.6	0.849976	1.93829	2.21014	2.87033	3.50937
22.7	0.990631	1.59689	2.42264	2.49377	3.52347
22.8	0.851563	1.69611	1.81406	2.78909	3.90784
22.9	0.486725	1.51801	2.57889	2.87659	3.20862
23	0.729675	1.50705	2.13593	2.80237	3.33829
23.1	0.435944	1.35394	2.38281	2.84766	3.5094
23.2	0.668762	1.66644	2.3031	2.82114	3.52112
23.3	0.792175	1.66876	2.3461	3.02032	3.01642
23.4	0.481262	1.64145	2.15155	2.94534	3.37738
23.5	0.690613	1.80783	2.23749	2.668	3.6297
23.6	0.832031	1.64066	1.84607	2.55313	3.51563
23.7	0.669525	1.39221	2.44919	2.71954	3.35236
23.8	0.527344	1.29141	2.02185	2.56564	3.05234
23.9	0.647644	1.39142	2.31482	2.65469	3.16641
24	0.210144	1.43988	2.64371	3.23438	3.16174
24.1	0.631226	2.10626	2.71793	2.66095	3.27344
24.2	1.1203	1.81409	2.09998	2.77188	3.45001
24.3	0.307037	1.20862	2.01089	3.20316	3.14688
24.4	0.4664	1.42502	2.61951	3.02972	3.32733
24.5	1.18829	2.31253	2.47107	2.65704	3.87268
24.6	0.9086	1.86642	2.32028	2.79065	3.66486
24.7	0.817963	1.26797	2.47653	2.46567	3.22812
24.8	0.735931	1.90002	2.00702	2.69925	3.65314
24.9	0.496887	1.78754	2.3656	2.6875	3.01877
25	0.860931	1.33362	2.19449	2.71567	3.28595
25.1	0.744507	1.40393	2.50702	2.66956	3.48517
25.2	0.7258	1.88364	2.21405	3.00861	3.36566
25.3	0.807007	1.69846	2.23825	2.93985	3.54221
25.4	0.93515	1.75235	2.25388	2.72894	3.70627
25.5	1.13123	1.74454	2.78436	2.89767	3.53049
25.6	1.25861	2.04535	2.38123	2.99066	3.84534
25.7	1.05075	2.34299	2.06796	3.09299	3.60391
25.8	0.715637	1.61566	2.42264	2.71332	3.64691
25.9	0.941376	1.78439	2.65781	2.77893	3.73672
26	0.942963	1.95551	2.38907	2.82892	3.82657
26.1	0.839081	1.96567	1.71405	2.7305	3.41174
26.2	0.485931	1.52972	2.19296	2.88205	3.13986
26.3	0.510956	1.40942	2.73434	3.37659	3.40314
26.4	0.876556	2.38284	2.87265	3.23206	3.99142
26.5	1.21799	2.17581	2.55075	3.20236	3.99377
26.6	1.10938	2.01175	2.62656	2.88205	3.65469
26.7	0.945313	2.24768	2.39844	2.99457	3.81409
26.8	1.17032	1.94614	2.44531	2.7258	4.00549
26.9	1.03049	1.93207	2.4234	3.39063	3.99924
27	0.915619	1.668	2.81717	3.19064	3.54688
27.1	1.26718	2.01797	2.80936	3.05548	3.76797
27.2	1.26248	2.15784	2.48825	3.23828	3.80002
27.3	1.08984	2.00314	3.06717	3.10315	3.59064
27.4	1.01093	2.02814	2.58905	2.82031	4.05624
27.5	1.04999	1.83282	2.44998	3.22345	3.67734
27.6	0.818726	1.62579	2.79764	3.30862	3.39923
27.7	1.15311	2.20001	2.91953	3.23126	4.00626
27.8	0.874237	2.18832	2.90933	3.05939	3.70627
27.9	0.793732	2.11328	2.66248	2.91562	3.81485
28	0.908569	1.62735	2.72107	2.90549	3.81564
28.1	0.822632	1.93127	2.8078	3.37735	3.48984
28.2	1.00702	1.97815	2.59528	2.77032	3.42422
28.3	1.22733	2.23752	2.40076	3.0289	3.82266
28.4	0.876556	2.02112	2.81403	3.14923	3.96484
28.5	0.958588	2.1297	2.74765	2.96329	3.71249
28.6	0.707031	1.84534	2.92654	2.97348	3.90237
28.7	0.733582	1.95081	2.52969	2.84299	3.71643
28.8	1.45313	1.98596	2.76093	3.14456	4.01251
28.9	1.19064	1.93597	2.70078	2.96329	3.89767
29	1.51486	1.96722	2.47812	3.50391	3.94769
29.1	1.13516	1.80237	2.58746	3.18674	3.87268
29.2	1.38593	2.02814	2.64453	3.03128	3.74374
29.3	1.04297	1.74612	2.40936	2.95081	3.68597
29.4	0.734375	1.61566	2.6781	2.84143	3.56485
29.5	0.825775	1.62347	2.21405	3.30002	3.39063
29.6	0.587494	1.71878	2.64685	3.1922	3.71799
29.7	0.842957	1.81174	2.76874	3.06174	3.65079
29.8	1.47031	2.19299	2.53903	3.11411	3.88126
29.9	1.30936	1.97189	2.47577	3.20627	3.78439
30	0.807037	1.83752	2.80859	2.99533	3.44144
30.1	0.867981	2.03519	2.26093	2.9664	3.82034
30.2	0.996094	1.60706	2.66403	2.97659	3.59766
30.3	1.16013	1.74454	2.76563	3.06018	3.60156
30.4	0.853119	1.90082	2.60858	3.31015	3.48987
30.5	0.942963	1.92346	2.60464	3.49689	3.49924
30.6	1.17734	1.83829	3.18201	3.17657	3.98672
30.7	1.43436	2.18594	2.50546	3.41251	4.33203
30.8	1.07968	1.55862	2.62421	3.05783	3.66406
30.9	0.982025	1.89066	2.37186	2.77188	3.88049
31	0.939056	1.84299	2.57733	2.98285	3.65469
31.1	0.952332	1.40469	2.29297	2.97891	3.68048
31.2	0.704681	1.7305	2.69293	3.20236	3.62659
31.3	0.804657	2.01251	2.59372	3.26956	4.18906
31.4	1.01874	2.10706	2.3703	3.12424	3.98438
31.5	1.17422	2.10004	2.41092	2.98206	3.89532
31.6	0.9711	2.08051	2.38202	3.06876	3.86407
31.7	1.03983	1.88516	2.56015	2.94614	3.65549
31.8	0.7836	1.93829	2.47031	3.15393	3.88049
31.9	0.761719	1.86411	2.6781	3.59845	3.65314
32	1.47107	2.00235	2.70309	3.5672	4.07422
32.1	1.08981	1.85861	2.6156	2.68909	3.94141
32.2	1.19531	1.88831	2.27966	3.24454	3.99533
32.3	0.78595	1.78754	2.51404	3.07736	4.00549
32.4	1.34061	2.08203	2.28513	2.79611	4.05624
32.5	0.692963	1.76486	2.13748	2.95471	3.97421
32.6	0.460144	1.74298	2.37265	3.14847	3.49765
32.7	1.08359	1.89532	2.55078	2.99612	3.79065
32.8	1.03827	2.06174	2.42969	2.99533	3.89847
32.9	0.918762	1.78128	2.21716	3.01877	3.57346
33	0.804688	2.01486	2.28278	3.0672	3.42346
33.1	0.828888	1.95862	2.62106	3.12189	3.47891
33.2	0.839813	2.39377	2.46716	2.8172	3.98749
33.3	0.910919	2.06485	2.20624	3.14767	3.6586
33.4	0.767975	1.86176	2.42734	3.34143	3.47269
33.5	1.00391	1.97739	2.44452	3.04922	3.65393
33.6	1.02579	1.91565	2.10703	2.87189	3.66956
33.7	0.676544	1.99924	2.22031	3.02032	3.77423
33.8	0.46875	1.77267	2.27966	3.33673	3.90314
33.9	0.736725	2.04846	2.4953	3.18359	3.73907
34	1.01874	2.20551	2.40152	3.81488	3.98206
34.1	0.781219	1.59375	2.78751	3.37814	3.55548
34.2	1.12344	2.39612	2.78201	2.97739	4.08673
34.3	0.6539	2.05392	2.54297	3.27423	4.04221
34.4	0.72345	2.07269	2.46481	3.05862	3.97659
34.5	0.933594	2.20001	2.27969	3.34064	3.44611
34.6	0.899231	1.88129	2.53983	3.42892	3.41019
34.7	0.816376	2.02032	2.27811	2.96252	3.99139
34.8	1.00311	1.9469	2.09842	3.16486	3.66641
34.9	1.00076	1.65472	2.78122	3.02188	3.45782
35	0.798431	2.13281	2.23981	3.16019	3.62735
35.1	0.661713	1.51642	2.1539	3.31174	3.33908
35.2	0.5672	1.7258	2.4039	3.21564	3.40704
35.3	1.10233	2.3266	2.42734	3.06018	3.97656
35.4	0.903107	1.91174	2.82498	3.07504	3.86487
35.5	1.03751	1.89142	2.47342	2.99765	3.88672
35.6	0.857025	1.97894	2.07654	3.12738	3.55472
35.7	0.785919	1.86252	2.47342	3.1391	3.56876
35.8	1.24765	1.99146	2.81641	3.52032	4.01019
35.9	1.04376	1.98676	2.59061	3.25626	3.99612
36	1.10782	2.32346	2.46716	3.00159	3.76797
36.1	0.867157	1.98047	1.97421	3.42502	4.02188
36.2	0.680481	1.53284	2.46719	3.67578	3.67581
36.3	0.999237	1.97269	3.10388	3.44296	4.06799
36.4	1.21796	2.33203	2.6156	3.41254	4.30313
36.5	1.14841	2.41486	2.32968	3.54062	3.72421
36.6	1.00391	2.07034	2.65231	3.66251	3.62112
36.7	1.31015	2.22815	2.88123	3.46408	3.89453
36.8	1.17264	2.5	2.83514	3.30472	4.28906
36.9	1.45078	2.36331	2.55078	3.43127	4.2016
37	1.03439	2.01489	2.54141	3.23438	3.89377
37.1	0.985931	2.37659	2.34528	3.38437	4.13049
37.2	0.989838	2.20236	2.62808	3.00314	3.85547
37.3	0.750763	1.88831	2.26248	3.05316	4.17188
37.4	0.717957	1.81018	2.19998	3.11487	3.83047
37.5	1.02969	1.77893	2.34061	3.10236	3.65704
37.6	0.864838	2.01019	2.75546	3.53754	4.18439
37.7	1.14609	1.91254	3.08203	3.1727	3.99142
37.8	1.33905	2.0141	2.44608	3.55002	3.93048
37.9	0.999237	1.80862	2.66797	3.38831	4.20627
38	1.19141	2.00394	2.54059	3.15784	4.10236
38.1	1.12656	2.14847	2.67731	3.41251	4.39142
38.2	1.02344	1.99844	2.37888	3.3891	4.03049
38.3	0.952332	1.69531	2.54218	3.02814	3.96405
38.4	1.10703	1.99692	2.53513	3.52814	3.89456
38.5	0.952332	2.14844	2.64139	3.125	3.70468
38.6	1.0289	2.11642	2.49606	3.17578	3.61798
38.7	0.721069	1.74689	2.45465	3.11252	3.53827
38.8	0.648438	1.74222	2.35938	3.44455	3.42188
38.9	0.725006	1.8602	2.49762	3.66016	3.5672
39	1.0289	1.75861	2.35464	3.47348	3.84921
39.1	1.22107	2.13281	2.39374	3.70706	4.22186
39.2	1.02658	2.21176	2.58359	3.42267	4.28986
39.3	1.32892	2.06409	2.38278	2.95236	4.23282
39.4	1.14685	1.95627	2.31091	3.46564	3.7836
39.5	0.782013	1.76175	2.89999	2.92191	3.51563
39.6	0.96875	2.40237	2.18204	3.14453	3.87112
39.7	0.31955	1.72739	2.42499	3.1391	3.45236
39.8	1.16092	2.15549	2.31094	3.47424	3.77188
39.9	0.745331	2.07425	2.54684	3.05237	3.77347
40	0.668732	2.07971	2.76013	3.13126	3.8508
40.1	0.9953	1.69534	2.57498	3.7164	3.67502
40.2	0.924194	1.88986	2.92654	3.07501	3.74609
40.3	0.960144	2.24768	2.38748	2.74142	3.98749
40.4	0.86795	1.68204	2.10858	2.83206	3.63046
40.5	0.636719	1.63519	2.01407	3.00079	3.45862
40.6	1.21094	1.53128	2.16403	3.44846	3.70392
40.7	1.07263	1.90393	2.26639	3.21097	3.76328
40.8	0.879669	2.08203	2.61172	3.33832	3.80548
40.9	0.738281	2.34613	2.77811	3.06641	3.82736
41	0.625	1.86957	2.33746	3.58362	3.8797
41.1	0.780457	1.66174	2.85544	3.20782	3.79608
41.2	1.12421	2.45862	2.40625	3.45081	4.00314
41.3	0.826569	2.02267	2.84998	3.97345	3.63049
41.4	1.19452	2.27502	2.95389	3.23987	3.81955
41.5	1.42969	2.56799	2.66327	3.2883	4.83749
41.6	0.903107	2.28909	2.60703	3.13284	4.24609
41.7	0.664856	1.97739	2.87421	3.05859	4.02502
41.8	0.763275	2.22269	2.33746	3.00861	3.7547
41.9	0.949982	2.09378	2.35934	3.07346	3.95547
42	0.831238	1.99847	2.91718	3.44223	4.10156
42.1	0.691406	1.90942	2.85001	3.41562	3.86331
42.2	1.11172	1.92505	2.5148	3.26797	4.31879
42.3	1.00232	2.04141	2.66559	3.44299	4.3172
42.4	0.773407	2.02032	2.84061	2.89142	3.84454
42.5	1.27499	2.29846	2.50388	3.04926	4.25546
42.6	0.712494	1.64847	2.59998	3.58362	3.93048
42.7	0.760925	1.66174	2.85468	3.29691	4.01016
42.8	0.811737	2.02502	2.29294	3.10861	4.2016
42.9	0.715607	1.85471	2.40701	3.13831	4.0625
43	0.7789	1.64847	2.50391	3.36642	3.75705
43.1	0.8703	1.90707	2.85858	3.51172	3.66019
43.2	0.945313	2.10159	2.50778	3.57657	3.95236
43.3	0.877319	2.15237	2.89374	3.39767	4.2258
43.4	0.722656	2.05939	2.78592	3.18906	4.16016
43.5	1.16406	2.13599	3.06403	3.20157	3.93207
43.6	0.921844	2.18204	2.72653	3.34299	4.49921
43.7	0.691376	2.08984	2.82028	3.42578	3.79767
43.8	1.14844	2.27658	3.00699	3.33359	4.11328
43.9	1.39374	2.33594	2.94138	3.19223	4.07501
44	0.952332	2.12579	2.53827	3.24533	4.04141
44.1	0.784393	2.01645	2.35153	3.06097	4.0672
44.2	1.03516	2.06409	3.08124	3.13129	3.76331
44.3	0.976563	2.23364	2.62186	3.04922	4.25159
44.4	0.630463	1.86957	2.51639	3.61642	3.92813
44.5	1.12656	1.85471	2.69843	3.31094	4.1922
44.6	1.0336	2.19534	2.78357	3.14221	4.10391
44.7	0.923431	2.27737	2.44293	3.52267	4.2547
44.8	0.611694	1.64847	2.72968	3.17191	3.62344
44.9	0.640625	1.97894	2.39294	3.35391	4.20706
45	0.823425	2.17502	2.66873	3.79688	3.77502
45.1	1.19687	2.12738	3.33121	3.61096	4.16956
45.2	1.22107	2.55548	3.11093	3.44534	4.23358
45.3	1.11172	2.65784	2.60233	3.62189	4.2305
45.4	0.786713	1.96957	2.86716	3.12265	3.96017
45.5	1.04764	2.07034	2.31247	3.22891	4.21408
45.6	0.835144	1.87033	3.20309	3.50861	3.93048
45.7	1.02499	2.41486	3.1445	3.68909	3.82343
45.8	1.0625	2.31409	3.11172	3.18283	4.38828
45.9	0.921875	2.14066	2.47263	3.24924	4.05472
46	0.673431	1.98676	2.32578	3.25861	3.99768
46.1	0.550781	2.04065	2.24686	3.43283	3.69925
46.2	0.889832	2.22501	2.69843	3.43594	3.89142
46.3	0.779663	2.17267	2.54294	3.30783	3.97971
46.4	0.658569	1.79141	2.75934	3.39923	3.89297
46.5	0.909363	2.10861	2.8367	3.39767	3.95627
46.6	0.736694	2.02658	3.06638	3.4422	3.98203
46.7	0.728119	2.01642	2.88278	3.70547	3.9422
46.8	0.861694	1.99454	2.7742	3.21176	3.82578
46.9	0.863251	1.91486	2.68826	3.62268	3.90469
47	0.799225	1.86176	3.1109	3.67657	3.76956
47.1	1.11249	2.2211	3.02887	3.50705	4.32111
47.2	1.06952	2.50314	3.34921	3.45395	4.02658
47.3	0.980469	2.38831	2.82266	3.58282	3.9469
47.4	0.799225	2.28442	2.91638	3.90082	4.12347
47.5	0.921875	2.20862	2.86951	3.52191	4.26251
47.6	0.946106	1.92661	3.35858	3.28986	4.23752
47.7	0.984375	2.23206	2.73044	3.14377	4.08752
47.8	0.948425	1.94766	2.51639	2.93283	3.97421
47.9	0.868744	1.93207	2.36563	3.39221	4.01953
48	0.676575	1.95706	2.95389	3.60236	3.78674
48.1	1.59064	2.10861	3.22577	3.88281	4.01486
48.2	1.55154	2.41095	3.40701	3.43207	3.97189
48.3	1.19531	2.46643	2.39529	3.22501	3.87656
48.4	0.726563	2.02972	2.65701	3.55939	3.75861
48.5	0.635925	2.10236	2.77811	3.49612	3.70938
48.6	1.1922	2.10239	2.98749	3.82971	3.61642
48.7	1.11017	2.17972	2.92264	4.02502	3.76096
48.8	1.17029	2.31564	3.13358	3.71719	3.98517
48.9	1.4086	2.29691	2.91953	3.60706	4.05313
49	1.1203	2.21173	2.88593	3.20703	4.02579
49.1	0.794525	1.97034	2.92654	3.74374	3.78125
49.2	0.965607	1.92969	2.68201	3.5383	3.91251
49.3	1.24921	2.07422	2.88513	3.67422	4.07343
49.4	1.29218	2.29926	2.86169	3.71252	4.09689
49.5	1.14294	2.40237	2.65701	3.60004	3.81406
49.6	1.03125	1.93051	2.89999	3.41953	3.67035
49.7	0.882019	2.28989	2.92184	3.16016	3.96564
49.8	1.09296	2.06094	2.46716	3.18674	3.82266
49.9	1.08044	1.93594	2.85156	3.67111	3.57031
50	1.1203	2.03128	3.06796	3.28595	3.81564
50.1	1.37033	2.23441	2.79059	3.35391	3.68674
50.2	0.992157	1.58438	2.99997	3.11722	3.47577
50.3	1.25391	1.69925	2.83905	3.21567	3.94376
50.4	1.05389	2.10159	2.55859	3.41644	3.86798
50.5	0.929688	1.80161	2.85156	3.92346	3.90472
50.6	0.921875	2.35239	3.15234	3.68124	4.02267
50.7	1.20859	2.24533	2.87262	3.47424	3.87033
50.8	0.760132	1.91174	2.88672	3.29297	3.88907
50.9	1.04062	1.8219	2.76871	3.67267	3.9758
51	0.791382	2.11487	2.90387	3.16095	3.90781
51.1	1.23279	2.46875	2.8367	3.21017	4.25
51.2	1.09216	2.17892	2.65311	3.37735	3.80624
51.3	0.894531	2.32425	2.23746	3.46329	4.20706
51.4	0.554657	1.74298	2.46796	3.44531	4.02734
51.5	0.678101	1.62344	2.78122	3.38751	3.87344
51.6	1.01874	2.41721	2.37186	3.91016	4.15781
51.7	0.87265	1.74924	2.8609	3.45547	3.64609
51.8	1.07578	2.26486	2.46481	3.61252	4.12344
51.9	0.93045	2.15704	2.71561	3.57501	4.06955
52	1.06796	2.18832	2.62341	3.62033	4.36172
52.1	0.9711	2.05392	3.05075	3.62268	4.24689
52.2	1.05624	2.15549	2.78281	3.23047	4.0914
52.3	0.770325	2.12659	2.34451	3.48361	3.86487
52.4	0.6492	1.89453	2.76172	3.66721	4.1539
52.5	0.921082	1.81799	2.93201	3.66489	3.91409
52.6	1.20078	2.20703	2.84842	3.53049	4.21329
52.7	0.811737	2.17114	2.65076	3.22891	3.66095
52.8	0.662476	1.625	2.88748	3.40549	3.68359
52.9	1.14999	2.37503	2.62732	3.44455	3.8219
53	1.02734	2.29456	3.01483	3.01019	4.05078
53.1	0.735168	2.47894	2.40311	3.35315	4.10159
53.2	0.650787	1.90863	2.67108	3.55157	3.43753
53.3	0.661713	2.17267	3.06015	3.2305	3.57813
53.4	0.785919	2.31409	2.60468	3.23911	3.80783
53.5	0.817963	1.94925	2.56406	3.48282	3.54141
53.6	0.618744	1.77582	2.58124	3.30392	4.01956
53.7	0.965607	2.30316	2.38904	3.64221	3.86252
53.8	0.584351	1.61096	2.82809	3.23361	3.74298
53.9	0.9039	2.12033	2.47028	3.07501	3.83752
54	0.494507	1.73126	2.42731	3.45078	3.46484
54.1	0.717957	2.09299	2.52576	2.96564	3.73593
54.2	0.899994	1.91721	2.38828	3.24844	3.76953
54.3	0.642975	1.90784	2.56561	3.15002	3.67191
54.4	0.9664	2.20001	2.34451	3.61096	3.96564
54.5	1.1156	1.84769	2.93356	3.45706	3.86874
54.6	1.125	2.29376	2.48593	3.46564	4.02969
54.7	0.703125	2.02036	3.19843	3.36798	3.61487
54.8	0.878113	1.97894	2.69296	3.30783	3.91641
54.9	0.730469	2.07736	2.56406	3.53519	3.74454
55	0.957031	1.90082	2.63046	3.14923	4.09064
55.1	0.932037	2.17661	2.60388	3.60471	3.96564
55.2	0.510162	2.20862	2.88983	3.80472	3.88361
55.3	1.07346	2.47739	2.74139	3.52423	4.01956
55.4	1.06561	2.26486	3.05701	3.81955	4.26016
55.5	1.04764	1.92737	3.11871	3.63907	3.66641
55.6	0.972626	2.27502	2.84296	3.64612	3.9664
55.7	1.01404	2.09454	2.91638	3.55392	3.74142
55.8	1.20547	2.04144	2.66483	3.64453	3.89066
55.9	1.27185	1.70313	2.88904	3.23438	4.13751
56	1.44998	2.15939	2.36951	3.27423	3.79062
56.1	0.705444	2.05157	2.70856	3.34924	3.51953
56.2	1.01248	1.95938	2.99762	3.04611	3.91171
56.3	0.775757	2.01721	2.79843	3.43204	3.79221
56.4	1.06641	2.0672	2.45074	3.38361	3.65002
56.5	1.22498	2.29532	2.83124	3.67502	3.81561
56.6	1.09216	2.05704	2.71951	3.26877	3.73203
56.7	1.00388	2.03906	2.6539	3.78989	3.82343
56.8	0.974213	1.68051	3.03906	3.4758	3.70316
56.9	1.68439	2.30786	2.8078	3.50549	4.39691
57	1.23984	2.00861	3.03357	3.79221	4.13596
57.1	1.04922	1.92737	3.0289	3.33597	4.10706
57.2	1.26016	2.36646	3.00781	3.02032	4.86487
57.3	1.04297	2.11642	2.76715	3.69531	3.99689
57.4	0.694519	1.89923	2.79684	3.65393	3.59064
57.5	1.11639	2.23596	2.82889	3.58594	3.92813
57.6	0.946869	2.12503	2.78201	3.52344	3.82425
57.7	0.845306	1.86722	2.69138	3.36017	3.82266
57.8	0.7742	1.93204	2.63281	3.49222	3.96564
57.9	0.798431	2.05942	2.79843	3.27267	3.95236
58	0.759369	2.13129	2.70779	3.4086	4.06174
58.1	0.943756	1.95471	2.65622	3.07736	4.0094
58.2	1.22733	1.74219	2.42188	3.15707	3.98749
58.3	0.553894	1.42816	2.53827	3.29141	3.52814
58.4	0.9086	1.58441	2.80231	3.19144	3.88519
58.5	0.848419	1.91406	2.32733	3.05627	3.77423
58.6	0.456238	1.74142	2.63904	3.39847	3.84769
58.7	0.869537	1.71878	2.63672	3.53439	4.10861
58.8	0.675018	1.65393	2.81793	3.75156	4.13205
58.9	0.983582	2.08829	2.68668	3.76251	4.04922
59	0.894501	2.20236	2.94138	3.8461	4.0961
59.1	0.861694	2.07971	3.27029	3.45941	4.09296
59.2	0.9328	1.88596	2.83984	3.37344	3.90158
59.3	0.835938	2.33752	2.63434	3.18127	3.89456
59.4	0.830444	2.04691	2.74765	3.44455	3.82187
59.5	0.914856	1.90472	2.95233	3.65704	3.98285
59.6	1.30234	2.44534	2.89685	3.13986	4.36877
59.7	1.37265	2.52502	2.20078	3.03674	4.36093
59.8	0.988281	1.41876	2.44217	3.02893	3.77893
59.9	0.882019	1.64377	2.57263	3.02423	3.76096
60	0.2453	1.77658	2.76483	3.6297	3.53595
60.1	0.771881	1.94064	2.88904	3.31174	3.76175
60.2	1.12656	1.98831	3.11093	3.60159	4.04767
60.3	0.946869	1.78598	2.82733	3.24844	4.01956
60.4	1.00235	1.85861	2.76794	3.14063	3.99768
60.5	0.882813	2.06879	2.78827	3.14767	3.89063
60.6	0.803894	1.96643	2.57968	3.33908	3.9664
60.7	1.27969	2.07736	2.72968	3.12814	3.97345
60.8	1.00079	2.30786	2.50153	3.59064	4.23441
60.9	0.842163	1.97891	3.06406	3.25235	3.97266
61	1.25311	2.49689	2.94998	3.04611	4.17111
61.1	0.786713	2.0719	2.99841	3.5383	4.1297
61.2	0.803894	2.21252	2.95309	3.67035	4.13205
61.3	1.16483	2.14297	2.95078	2.96564	4.09845
61.4	1.25311	2.33832	2.40466	3.40469	4.36017
61.5	0.664825	2.03363	3.13358	3.29611	3.57581
61.6	0.714844	2.00861	2.64609	3.09689	3.69687
61.7	1.13672	2.18753	1.91873	3.67813	4.20392
61.8	0.790619	1.88986	2.90622	3.36096	3.68362
61.9	0.681244	2.16876	2.5531	3.66019	3.93594
62	0.864075	2.13754	2.90622	2.77109	3.6922
62.1	0.552338	2.00159	2.50699	3.31329	3.87268
62.2	0.587494	1.44299	2.85074	3.45859	3.77109
62.3	0.996857	1.88831	2.98199	3.31253	4.36407
62.4	1.05856	2.35706	2.6875	4.08051	4.39844
62.5	0.840637	2.04144	3.38513	3.33673	3.97659
62.6	1.50546	2.38754	2.9859	3.28363	4.58127
62.7	0.880463	1.99377	2.89764	3.84848	4.16406
62.8	0.856262	1.68362	3.07968	3.53754	3.9516
62.9	1.40704	2.21643	3.10547	3.58282	4.46173
63	1.19611	1.92426	2.79764	3.1633	3.93283
63.1	1.12891	1.89923	2.69608	3.32346	4.37268
63.2	0.90155	1.99768	2.98199	3.51642	4.06641
63.3	1.07031	1.94766	2.8414	3.87738	3.98126
63.4	0.941406	1.90939	3.08984	3.87268	3.8461
63.5	1.0383	2.11801	3.09061	3.45392	4.26721
63.6	1.11252	2.25394	2.91949	3.5383	4.21252
63.7	0.743744	2.26172	3.23828	3.49374	4.33594
63.8	0.727356	2.47504	2.84061	3.21643	4.24377
63.9	0.705444	2.06641	3.06326	3.44144	3.98358
64	0.826569	2.37738	3.29062	3.27582	4.09222
64.1	1.32422	2.60706	2.63907	3.48676	4.5672
64.2	0.583588	2.10706	2.82422	3.61957	4.30548
64.3	0.575775	2.17737	3.16562	3.21408	4.17737
64.4	1.27814	2.26801	2.79919	3.52426	4.53363
64.5	0.821869	2.16956	2.93124	3.60315	4.04611
64.6	0.936737	2.06879	2.88126	3.35782	4.06409
64.7	1.11798	2.20862	2.91013	3.66956	4.06409
64.8	0.919525	2.18439	2.81952	3.49533	3.96719
64.9	0.964844	2.07111	2.68359	3.64297	4.14923
65	0.726563	1.89536	2.78436	3.66486	4.10315
65.1	0.804688	2.24063	2.80154	3.90234	4.14297
65.2	0.978912	2.16254	2.78122	3.69846	4.14377
65.3	0.809357	2.11252	3.21405	3.70392	4.05313
65.4	1.30939	2.58286	2.9281	3.62344	4.19299
65.5	1.19217	2.16956	2.71091	3.77658	4.11563
65.6	0.679688	2.32269	3.22577	3.69922	3.77969
65.7	0.813293	2.56174	3.26324	4.16254	4.46564
65.8	1.27185	2.62033	3.08749	4.12424	4.26016
65.9	1.19141	2.21567	3.15857	3.98206	4.11798
66	1.12189	2.53519	3.19452	3.81955	4.54532
66.1	1.57346	2.59924	3.00311	3.63284	4.73126
66.2	1.4039	2.35315	2.80936	3.56876	4.02969
66.3	1.25626	2.36566	2.97031	3.83517	4.21252
66.4	0.801544	2.08362	2.92654	3.86642	3.82892
66.5	1.00937	2.33908	2.957	4.03754	3.99454
66.6	1.20233	2.42502	3.02576	3.74454	3.75079
66.7	0.9953	2.24924	2.58044	3.41019	4.17972
66.8	0.996857	1.93753	2.66797	4.00784	4.02658
66.9	0.846863	2.14767	2.94141	3.88361	3.87814
67	1.08047	2.43051	2.98203	3.80081	4.65237
67.1	1.09451	2.69455	2.85779	3.71097	4.37424
67.2	1.15469	2.38049	2.95313	3.81955	4.13675
67.3	0.772644	2.11957	3.13904	3.90082	4.10706
67.4	1.02109	2.46252	2.58749	3.13284	4.30548
67.5	0.957031	2.0383	2.53046	3.5383	3.95157
67.6	0.524994	1.73206	2.81952	3.88675	3.55316
67.7	0.794525	2.31409	2.98203	3.6586	3.95001
67.8	1.03281	2.65784	3.01169	3.69455	4.40784
67.9	1.19141	2.61096	3.05545	4.20236	4.02188
68	1.38126	2.44849	3.23279	3.99692	4.2594
68.1	1.31638	2.48596	3.12576	3.28674	4.42108
68.2	1.24298	2.55396	2.56641	3.16251	4.56329
68.3	0.665619	2.09534	2.44138	3.39923	3.76407
68.4	0.550751	2.17969	2.57809	3.5477	3.83203
68.5	0.87265	2.15158	2.38593	3.31332	3.78439
68.6	0.9039	1.84222	2.43515	3.89142	4.24689
68.7	0.600006	2.2063	2.81558	3.08127	3.74768
68.8	0.924988	2.17969	2.29764	3.51096	3.97577
68.9	0.523438	2.01096	2.33981	4.19299	3.66016
69	0.853119	2.31641	3.1539	3.96408	3.85001
69.1	1.21094	2.68753	3.12262	3.73831	4.35391
69.2	1.30936	2.30392	3.05078	3.69766	4.28516
69.3	1.32031	2.64691	2.70078	3.65393	4.2594
69.4	1.11484	2.36017	2.77499	3.50159	4.05157
69.5	1.0914	2.40939	3.23984	3.76486	4.27737
69.6	0.794525	2.4852	2.98514	3.67813	4.02032
69.7	1.35153	2.44455	2.93045	3.45471	4.49765
69.8	1.41406	2.22736	2.76559	3.37189	4.26486
69.9	0.802338	1.8797	2.80777	3.75235	4.04062
70	0.525757	1.77423	2.98434	3.7211	3.78281
70.1	0.979675	2.33908	2.71405	3.70551	4.00861
70.2	1.11328	2.10941	2.91092	3.58673	3.96484
70.3	0.802338	1.98676	2.86716	3.97971	4.03595
70.4	0.921875	2.16251	3.06015	3.73987	4.62656
70.5	1.28046	2.43597	2.75781	3.51721	4.32111
70.6	1.13205	1.97894	2.65546	3.72348	3.91644
70.7	1.04922	1.87894	2.97968	3.12109	3.76721
70.8	1.06796	2.37582	2.70621	3.26956	4.06097
70.9	0.519501	2.08127	2.56326	3.54297	3.90625
71	0.515625	1.58362	2.76559	3.33908	3.84845
71.1	0.924194	1.87109	2.75781	3.81564	3.97812
71.2	1.16721	1.84302	3.03122	3.79221	3.98361
71.3	1.08591	2.18674	3.16168	3.10785	4.06485
71.4	1.29218	1.98047	2.40466	3.64453	4.20001
71.5	0.517181	1.70706	3.04684	3.45706	3.62503
71.6	0.792175	1.72189	2.87344	3.41174	3.95782
71.7	0.760956	2.08752	2.73904	4.21799	3.918
71.8	0.696106	1.96957	3.00543	3.6008	3.74768
71.9	1.50076	2.35391	2.60779	3.56174	4.55859
72	0.771851	1.93048	2.47107	3.81641	4.01877
72.1	0.509369	2.50079	3.01248	3.4469	3.83594
72.2	1.07028	2.40234	2.68121	3.59769	4.13516
72.3	1.02811	1.93518	2.29608	3.57111	3.91562
72.4	0.767975	1.82504	2.23044	3.61957	4.03363
72.5	0.653107	1.96878	2.57657	3.58127	4.07111
72.6	0.683594	2.03754	2.50156	3.40469	4.0672
72.7	0.932037	1.43597	2.41092	3.58047	3.97034
72.8	0.599213	1.67657	2.76248	3.5141	3.86719
72.9	0.940613	2.09769	2.77029	3.66174	4.06564
73	0.725006	2.21411	2.91171	3.72736	3.96799
73.1	1.22266	2.46017	2.94843	3.39218	4.34534
73.2	1.08124	2.60471	3.01013	3.57581	4.56796
73.3	1.10233	2.01721	3.02576	3.53049	4.27499
73.4	0.958588	1.88751	3.14297	3.46017	4.54062
73.5	0.960175	2.36801	2.69296	3.43359	4.18127
73.6	0.710938	1.85083	2.62808	3.73752	3.77112
73.7	0.807007	2.18985	2.96561	3.92737	3.96954
73.8	0.989838	2.32892	2.92575	3.51096	4.02734
73.9	1.07031	2.18753	2.77029	3.95001	4.30078
74	0.883606	1.86566	3.33905	3.75079	4.22189
74.1	1.28436	2.35236	2.9039	3.64066	4.55939
74.2	0.882813	2.14612	2.98434	3.22894	4.09534
74.3	0.949219	2.30548	2.73282	3.45078	4.44766
74.4	0.717987	2.32971	2.85233	4.02737	4.30783
74.5	0.824188	2.49063	3.15625	3.86252	4.41562
74.6	1.25156	2.38284	3.38904	3.29141	4.50079
74.7	1.41794	2.54376	2.73514	3.19064	4.39453
74.8	1.07108	2.21643	2.64374	3.88675	4.18204
74.9	0.767181	2.0047	3.38748	3.68909	4.18985
75	1.17813	2.66644	2.8992	3.26019	4.35782
75.1	1.02109	2.44925	2.6492	3.79221	4.02969
75.2	0.647675	2.31488	2.69528	3.6344	3.89301
75.3	1.1539	2.54767	2.88669	3.52893	4.20233
75.4	0.986694	2.31644	2.95468	3.64844	4.19064
75.5	1.45547	2.22192	2.63589	3.21564	4.03439
75.6	1.02029	2.12735	2.75934	3.43283	3.98047
75.7	0.909363	2.40704	2.88672	4.08047	4.02499
75.8	0.809387	2.37817	2.91718	3.59454	4.44144
75.9	1.43359	2.37112	2.875	3.55472	4.74454
76	1.04532	2.36331	2.84531	3.42892	4.37033
76.1	0.978912	2.10785	2.88513	3.84454	4.02582
76.2	0.819519	1.96954	2.82108	3.2258	3.83673
76.3	0.859344	2.02969	2.56091	3.22424	4.42267
76.4	0.817169	2.45782	2.54608	3.1344	4.14063
76.5	1.35938	2.36566	2.08356	3.48676	4.07971
76.6	0.632019	1.65393	2.47421	3.40079	3.99765
76.7	1.10077	2.18518	3.13278	3.18909	4.27658
76.8	1.03281	2.53519	2.75937	3.50394	4.43204
76.9	0.833588	2.44379	2.75311	3.62268	4.35626
77	0.817169	2.18362	2.49374	3.99454	4.03204
77.1	0.708588	1.77658	3.07889	4.05392	4.11407
77.2	0.771088	2.62891	3.13434	3.41251	4.25311
77.3	1.44452	2.56876	2.85077	3.70316	4.44064
77.4	1.1492	1.94766	2.74841	3.64923	4.13828
77.5	1.14609	2.67892	2.84061	3.58127	3.99768
77.6	0.873444	2.3266	2.73044	3.65784	3.92813
77.7	0.876556	1.90002	2.87656	3.58597	3.77423
77.8	1.11798	1.99301	2.98825	3.66095	4.30548
77.9	1.24921	2.32581	2.93747	3.58203	4.20001
78	1.17029	2.5336	2.54999	3.73907	4.10547
78.1	0.802338	2.11487	3.11481	3.06955	3.91641
78.2	1.11951	2.45862	2.44687	3.46957	4.11252
78.3	0.6586	2.04456	2.54373	3.20316	3.65002
78.4	0.654694	2.31723	2.67264	3.2258	3.81955
78.5	0.726563	2.0141	2.46249	3.70395	3.64221
78.6	0.635925	2.09222	2.69608	3.58359	3.6922
78.7	0.826569	2.06409	2.51324	3.36874	4.25159
78.8	0.756226	2.05469	2.33591	3.35391	4.10156
78.9	0.592163	2.03986	2.61795	4.00159	4.1539
79	0.864044	1.84454	3.21014	3.82657	4.15393
79.1	1.09921	2.60706	3.29373	3.53439	4.54535
79.2	1.23593	2.43597	2.63199	3.85391	4.38907
79.3	0.728882	2.28204	2.86169	4.14221	4.24063
79.4	1.15466	2.33752	3.10623	3.74298	4.66797
79.5	1.2453	2.38049	2.98279	3.66641	4.45703
79.6	0.7164	2.11252	2.80075	3.5672	4.15469
79.7	0.822632	1.93204	2.58203	3.92892	3.90234
79.8	0.7211	1.93988	3.08749	3.53595	3.89532
79.9	1.14529	2.32269	2.56561	3.35547	4.27579
80	0.7164	2.08127	2.54373	3.59375	4.18753
80.1	0.775757	1.74142	2.83591	4.01877	3.8414
80.2	0.908569	2.11017	2.81561	4.17346	4.19687
80.3	1.28281	2.23752	3.00858	4.01407	4.28519
80.4	1.31091	2.35626	3.35388	3.43362	4.32501
80.5	1.15155	2.16174	2.70859	3.67111	4.1875
80.6	0.8172	2.00473	2.83044	4.15158	3.92737
80.7	0.915619	2.10706	3.30078	4.17892	4.26718
80.8	1.08984	2.66879	2.88358	3.5383	4.26797
80.9	1.22186	2.20004	3.0625	3.6008	4.06094
81	1.25391	2.45941	3.1734	4.07425	4.36407
81.1	1.25388	2.41721	3.2789	3.59613	4.0961
81.2	1.29688	2.81332	2.95935	3.72345	4.60394
81.3	1.30548	2.00705	2.91327	4.03439	4.20316
81.4	0.849213	2.31097	2.9617	3.4422	4.01642
81.5	1.19531	2.4516	2.97263	3.22736	4.20938
81.6	1.13278	2.2883	2.62262	3.10941	4.03125
81.7	0.788269	2.0961	2.43671	3.63049	4.08984
81.8	0.970306	1.87112	2.76718	3.58362	3.74222
81.9	1.08594	2.41174	3.23123	3.40704	4.20001
82	1.1203	2.55627	2.82889	3.32269	4.13751
82.1	0.948425	2.16251	2.65625	3.17422	3.70703
82.2	0.904694	1.9227	2.93277	3.33206	3.73126
82.3	1.32498	2.26877	2.55469	3.71954	4.29999
82.4	0.979675	1.91565	2.82809	3.62659	3.92813
82.5	0.919525	2.16956	2.87265	3.65939	4.27814
82.6	0.790619	2.25394	2.82263	3.61563	4.11017
82.7	1.01874	2.33673	2.82733	3.54376	4.32657
82.8	1.00076	2.22894	2.92419	3.31018	4.09766
82.9	0.878906	2.0766	2.54764	3.75156	4.08438
83	0.761719	1.85471	2.66092	3.51096	3.80548
83.1	0.980438	2.49689	2.82574	3.49298	4.16718
83.2	0.861694	2.07031	2.74686	3.31876	3.85468
83.3	0.919525	2.03284	2.83591	3.58047	3.95157
83.4	0.9328	2.19531	2.77731	3.43909	4.31561
83.5	1.31015	2.28986	3.18591	3.88831	4.37109
83.6	1.18906	2.24454	3.24454	3.73438	4.01563
83.7	1.06876	2.38599	3.05466	3.60703	4.20862
83.8	1.12341	2.28595	3.04214	3.32269	3.85861
83.9	1.18747	2.27734	3.02109	3.5047	4.03986
84	0.851563	2.18909	3.26715	3.95392	4.07111
84.1	0.919525	2.29221	2.80777	3.57425	4.16406
84.2	1.32654	2.39688	2.73984	3.28751	4.37265
84.3	1.18671	2.29926	2.77341	3.73361	4.23672
84.4	0.726563	2.22815	2.4859	3.62424	4.01642
84.5	0.74765	2.02814	2.84998	3.49609	4.12421
84.6	0.631256	2.22504	2.90076	3.80548	3.88596
84.7	0.96405	2.3797	2.7789	3.81332	4.26407
84.8	1.20703	2.20004	2.70547	3.56332	4.13361
84.9	1.22031	2.47659	2.75	3.10312	4.04846
85	0.834381	2.41333	2.44919	3.14532	4.17972
85.1	0.880463	1.73047	2.50778	3.31409	3.95468
85.2	1.03046	2.32736	2.56403	3.86877	3.7836
85.3	0.803894	2.33673	3.02109	3.50082	4.12189
85.4	0.933594	2.24847	2.68594	3.88675	4.08127
85.5	0.985931	2.01566	3.26093	3.70001	4.04926
85.6	1.20624	2.12268	3.07578	3.37033	4.47891
85.7	0.916412	2.41254	2.75543	3.60236	4.06955
85.8	0.690613	2.28751	2.84921	3.67502	3.86642
85.9	0.647644	1.90628	2.69998	3.8172	3.97815
86	0.905457	2.0719	3.04608	3.71017	3.94531
86.1	1.02499	2.2641	2.80621	3.96017	4.21017
86.2	0.839844	2.09299	3.14685	3.43204	4.23752
86.3	0.829681	2.16721	2.82965	3.83594	4.15158
86.4	0.724976	2.23206	2.80545	3.47189	3.83749
86.5	0.866394	2.26721	2.32343	3.63205	4.14453
86.6	0.536713	2.01877	2.96249	3.71564	3.89297
86.7	1.1828	2.05316	3.42654	3.56796	4.11172
86.8	0.796844	2.34299	2.6781	3.23828	4.36407
86.9	0.803101	2.15469	2.48044	3.49844	3.85156
87	0.719513	1.95938	3.08591	3.38596	3.40781
87.1	0.959351	2.07971	2.82187	3.84143	4.31876
87.2	0.621887	2.18442	2.68903	3.60706	4.08282
87.3	0.957794	2.35782	2.96561	3.53906	3.87265
87.4	0.939056	2.2883	2.70544	3.36172	4.13205
87.5	1.11093	2.0672	2.46561	3.57657	3.9375
87.6	0.886719	1.73517	2.78046	3.31641	4.15158
87.7	0.871857	2.27032	2.58044	3.15939	4.0719
87.8	0.935913	2.15393	3.06406	3.70313	3.93906
87.9	0.704681	2.14847	3.25543	4.10315	3.93362
88	1.22577	2.99533	3.04138	3.56644	4.4039
88.1	1.10782	2.2352	2.84216	3.23907	4.49768
88.2	1.1492	2.18048	2.88748	3.25549	4.15314
88.3	1.07654	2.01797	2.61404	3.70941	4.20157
88.4	0.819519	2.12503	2.97888	3.76956	3.9711
88.5	1.2164	2.34613	2.81015	3.72345	4.12033
88.6	0.856262	2.27426	2.54608	3.94379	3.93362
88.7	0.903107	2.34299	3.13983	3.62189	3.83752
88.8	1.40469	2.53128	2.51559	3.70941	4.17191
88.9	0.774994	1.97815	2.82343	3.26331	4.39688
89	0.647644	1.87347	2.54688	3.60938	4.09689
89.1	0.186737	1.73206	2.3898	3.41956	3.97659
89.2	0.754669	2.02502	2.42734	4.02423	4.1297
89.3	0.592987	1.98364	2.99216	3.44296	3.84845
89.4	1.13748	2.46564	2.85699	3.69769	4.06015
89.5	0.742157	2.04376	2.98438	3.71875	4.16953
89.6	0.984375	2.02972	2.74606	3.84067	4.09689
89.7	0.926544	2.18127	2.62967	3.63675	4.17422
89.8	1.17969	2.28909	2.78201	3.90393	4.05783
89.9	0.896088	1.8891	3.07654	3.92734	4.13831
90	1.18671	2.22504	2.88358	3.51251	4.25079
90.1	1.38593	2.24689	2.56717	3.60391	4.38202
90.2	0.967163	1.96252	2.57108	3.67737	3.92892
90.3	0.826569	2.06329	2.79919	3.35706	4.11096
90.4	1.23358	2.34143	2.52499	3.4758	4.33829
90.5	0.590637	1.96408	2.81638	3.62503	3.90002
90.6	0.570313	1.73282	2.94061	3.43985	3.92343
90.7	0.820313	2.31018	2.86951	3.4758	4.09454
90.8	0.556244	2.33441	2.74374	3.26953	4.42813
90.9	0.807037	1.90472	2.74216	3.73206	3.98752
91	0.903107	1.62659	2.75311	3.4711	4.00156
91.1	0.975769	2.02267	2.73825	3.37189	4.35547
91.2	1.1781	2.12735	2.72888	3.23361	4.19061
91.3	0.738281	2.05392	2.19373	3.53909	4.20001
91.4	0.690613	1.97659	2.42969	3.71799	3.93906
91.5	0.915619	2.36252	2.84921	3.12814	4.00626
91.6	1.1539	2.23752	2.48981	3.74689	4.54141
91.7	0.800781	1.97971	2.48593	3.53125	3.89453
91.8	1.23828	2.05862	2.77576	3.40863	4.09924
91.9	1.21326	1.96954	2.82498	3.25861	4.26096
92	0.638275	1.82816	2.53278	3.76486	4.10706
92.1	0.975769	2.16095	2.86719	3.77032	4.14609
92.2	1.0047	2.13754	2.96405	3.99063	4.26175
92.3	0.946869	1.87738	2.97968	3.81409	4.51642
92.4	1.05624	2.11722	2.78201	3.55316	4.11563
92.5	1.02109	2.02267	2.7211	3.67267	4.12344
92.6	0.730469	2.27271	2.58746	3.84064	4.17035
92.7	0.753113	1.87109	3.01639	3.74219	4.26328
92.8	1.15781	2.10706	3.14606	3.43051	4.46408
92.9	1.33279	2.31799	2.69608	3.39532	4.38828
93	1.07657	1.89301	2.80466	3.62891	4.22815
93.1	0.837494	2.17657	2.6109	3.71094	3.89688
93.2	0.781219	1.93909	2.50543	3.59924	4.0336
93.3	1.13672	1.94144	2.74686	3.77893	4.17267
93.4	1.21484	2.34143	2.57343	3.89688	4.06094
93.5	1.27499	1.90237	2.91171	3.82892	4.36484
93.6	0.793732	2.07111	3.11481	3.75	4.41797
93.7	1.0625	2.17502	2.81403	3.96408	4.38672
93.8	1.13281	2.28751	3.21402	3.9852	4.33908
93.9	1.13593	2.40158	2.96875	3.89221	4.37189
94	1.25705	1.84457	2.84531	3.73987	4.53595
94.1	0.721863	2.21332	2.48199	3.75235	4.30002
94.2	0.850769	2.10861	2.92886	3.59067	4.12579
94.3	1.38828	2.19141	3.01563	4.00235	4.45078
94.4	0.959381	2.48441	3.23749	3.43988	4.38284
94.5	1.15625	2.29691	2.69376	3.88284	4.53751
94.6	0.744537	2.3938	2.90936	3.81097	4.57346
94.7	1.24219	2.43518	2.95624	3.69455	4.41641
94.8	1.04922	2.11957	2.9664	3.56955	4.15628
94.9	1.31329	2.33597	2.81793	3.79922	4.47424
95	0.891388	1.83047	2.82028	3.33517	4.11407
95.1	0.913269	1.95392	2.88281	3.74454	4.25702
95.2	1.17267	2.12503	3.05154	3.59769	4.53284
95.3	1.34061	1.96875	2.9375	3.1922	4.16016
95.4	1.12579	2.19614	2.75311	3.70782	4.26721
95.5	0.948425	2.0719	3.13593	3.87503	4.08829
95.6	1.08279	2.40002	3.05078	3.67737	4.34454
95.7	0.81485	2.36487	2.70544	3.62659	4.18594
95.8	0.897644	2.22659	2.63437	3.81253	4.14297
95.9	0.851563	2.16644	3.07108	3.28598	4.42111
96	1.52264	2.46954	2.73984	3.58597	4.55939
96.1	0.641418	2.15002	2.31873	3.543	4.05081
96.2	1.01639	1.88986	2.99295	3.51407	4.14532
96.3	1.03595	1.86722	2.55075	3.55939	4.08908
96.4	0.86795	1.64453	2.63669	3.84924	4.07813
96.5	1.00546	1.86877	2.86328	3.35391	3.84766
96.6	1.27109	2.20786	2.31952	3.33517	4.54065
96.7	1.10077	1.793	2.54529	3.23206	4.23596
96.8	1.08749	1.91721	2.78827	3.64847	4.26016
96.9	0.682831	1.83521	2.93671	3.95862	4.16565
97	0.829681	2.08752	2.96405	3.14221	3.9758
97.1	0.857025	2.20627	2.67343	3.55078	4.26331
97.2	0.898438	1.90161	2.64371	3.79611	4.14301
97.3	1.05936	2.06485	2.87888	3.75861	4.1203
97.4	0.925751	2.03906	2.79373	3.14923	4.12344
97.5	1.13358	2.26019	2.60623	3.21487	4.43985
97.6	0.585938	2.06253	2.43671	3.43594	3.82031
97.7	0.513275	1.75549	2.84998	3.67892	3.71252
97.8	0.909363	1.86642	2.82343	3.61877	4.17108
97.9	0.810944	1.78989	2.46951	3.40939	3.94455
98	0.707794	2.08832	2.41949	3.66797	4.62344
98.1	0.8703	2.11017	2.80386	3.58517	4.48984
98.2	1.1492	2.18359	2.68356	3.46329	4.55548
98.3	0.878113	1.97113	2.59528	3.52579	4.13205
98.4	0.710938	2.05704	2.56091	3.64142	4.00705
98.5	0.879669	1.83362	2.9906	3.32968	4.04141
98.6	1.05545	1.79065	2.39059	3.01642	4.11172
98.7	0.751556	1.48438	2.31403	3.42737	3.96014
98.8	0.650757	2.05157	2.15781	3.50391	3.70782
98.9	0.759369	2.14536	2.37262	3.74844	4.11407
99	0.717957	1.81018	3.00311	3.35782	3.98984
99.1	1.02966	1.54456	2.34451	3.35236	4.08203
99.2	0.774994	1.68674	2.53903	3.31879	3.99609
99.3	0.866394	1.99142	2.48593	3.40625	3.74374
99.4	0.590637	1.75629	2.93512	3.57111	3.93988
99.5	0.664825	2.12344	2.75934	3.15002	4.07892
99.6	0.571869	2.11252	2.74454	3.57031	4.01953
99.7	1.08517	1.77661	2.582	3.53909	4.24847
99.8	1.16483	2.38596	2.79608	3.53439	4.42889
99.9	0.987488	2.44223	2.56638	3.37424	4.293
100	0.53125	1.75079	2.52029	3.25546	4.08673
100.1	0.860168	2.07346	2.92966	3.37659	4.02188
100.2	0.771851	2.12109	2.8703	3.01486	4.30078
100.3	0.890625	1.94299	2.73904	3.59769	4.36563
100.4	0.735168	2.15237	2.77341	3.99222	3.66251
100.5	0.71875	2.03128	3.15781	3.70236	4.06876
100.6	1.13672	2.45551	2.63202	3.59689	4.54144
100.7	1.08829	1.97504	2.73904	3.09534	4.21017
100.8	1.17575	2.29767	2.87656	3.50314	4.18515
100.9	1.06015	2.00314	2.97263	3.81876	3.84845
101	1.33749	1.94299	2.66559	3.43753	4.03281
101.1	0.977325	2.31174	2.30704	3.59924	4.39453
101.2	0.950775	2.0477	2.64841	3.73517	3.93988
101.3	1.05078	2.14377	2.95624	3.44455	4.22736
101.4	0.938293	2.21878	3.02499	3.24768	4.06644
101.5	1.04688	2.09143	2.58124	3.46954	4.14532
101.6	0.708588	1.73676	2.63358	3.81799	3.97189
101.7	1.06091	1.94376	2.58826	3.47189	4.18204
101.8	0.837494	2.27267	2.72656	3.34766	4.26877
101.9	0.63205	2.16644	2.92731	3.89453	4.22815
102	0.929657	2.26797	2.87732	3.95395	4.13907
102.1	1.57419	2.23907	2.94843	3.49612	4.38437
102.2	1.39688	2.6969	2.61404	3.66876	4.39142
102.3	0.643738	2.03049	3.03433	4.02191	4.15002
102.4	0.907806	2.11096	3.04062	3.69064	4.3797
102.5	1.20703	2.2594	3.00778	3.62033	4.39767
102.6	0.798431	1.99924	2.71481	3.57034	4.09689
102.7	0.803894	1.83908	2.97891	3.33282	4.06485
102.8	0.895325	2.25159	2.92188	3.49612	4.41095
102.9	1.03281	2.16409	2.69141	3.88129	4.18909
103	0.956268	1.88284	2.86093	3.13751	3.98206
103.1	0.669525	1.89926	2.56793	3.51566	4.39066
103.2	0.575775	1.63986	2.87967	3.80078	3.70703
103.3	1.23907	1.85159	3.02966	3.73907	3.99689
103.4	1.10153	2.12033	2.92889	3.84845	3.94061
103.5	1.06406	2.24612	3.54529	3.89844	4.12189
103.6	1.45624	2.52579	3.07498	4.09222	4.51563
103.7	1.21796	2.17111	3.23672	3.56409	4.38281
103.8	1.11328	2.19534	2.80154	3.70706	4.13361
103.9	1.29062	1.93442	3.12732	3.61563	4.22345
104	1.27109	1.98206	3.24997	4.01721	4.1633
104.1	1.12341	2.32892	3.14844	3.68597	4.15781
104.2	1.13751	2.44534	2.63281	3.58282	4.40784
104.3	0.919525	2.22894	2.46014	3.69766	4.09534
104.4	0.7547	2.28754	2.99921	3.29846	4.14456
104.5	0.981232	2.5047	2.6109	3.71487	4.1875
104.6	0.660919	2.12189	2.89999	4.10001	3.9664
104.7	0.991425	2.34302	3.21872	3.55551	4.14377
104.8	1.49374	2.67502	2.97577	3.58286	4.63596
104.9	1.12656	2.20239	2.95389	3.58203	3.98831
105	0.925781	2.0719	2.67184	3.32971	3.99689
105.1	0.978119	1.76721	2.79062	3.54065	4.26953
105.2	0.689056	1.84457	2.65155	3.79221	4.32971
105.3	0.959381	1.58051	2.39218	3.23047	3.87033
105.4	1.02814	1.90549	2.69058	3.60236	3.97815
105.5	1.18201	2.09924	2.70621	3.79456	4.16953
105.6	0.696075	2.03439	2.90231	3.94769	3.84921
105.7	1.31015	2.02032	3.03671	3.61407	4.34766
105.8	1.42734	1.84143	2.69373	3.79846	4.26956
105.9	1.36014	1.71643	2.89218	3.45313	4.02267
106	1.14453	2.34534	2.87341	3.82425	4.44531
106.1	0.788269	2.15549	2.95233	3.62891	4.08749
106.2	1.30234	2.58051	3.12576	3.57266	4.22034
106.3	1.04843	2.0719	2.90311	3.85626	3.95392
106.4	0.797638	1.7258	3.28357	3.85861	4.18985
106.5	1.01172	2.28128	2.94919	3.56018	4.47345
106.6	1.18201	2.14297	2.84842	3.6297	4.33984
106.7	0.958588	2.20236	2.88123	3.43832	4.44922
106.8	0.87265	1.97113	2.75156	3.59457	3.92657
106.9	0.568756	1.70395	2.65546	3.96252	3.8555
107	0.666412	1.62973	2.83984	3.67892	4.04065
107.1	1.09299	1.8602	2.85312	3.70859	4.22659
107.2	0.842957	2.3797	2.95621	3.69534	4.07892
107.3	1.14139	2.15393	2.56561	3.70316	4.09064
107.4	0.917969	2.18674	2.67654	3.48285	4.07971
107.5	0.934387	1.99222	2.62656	3.65784	4.06174
107.6	0.924225	2.06097	2.93671	3.47736	4.07971
107.7	0.873413	2.09454	2.71091	3.56955	4.38516
107.8	0.969513	1.87033	2.70779	3.65549	4.15784
107.9	0.873444	1.93283	2.88983	3.88519	4.04611
108	0.751556	1.97113	2.96875	4.08594	3.98987
108.1	0.590637	1.71878	3.07419	3.70938	3.72736
108.2	1.34531	2.57422	2.84998	3.79922	4.46329
108.3	1.0625	2.46252	2.82263	4.08362	4.59219
108.4	0.933594	2.09143	2.875	3.99219	4.10782
108.5	1.04062	2.04926	3.1203	3.74374	4.18048
108.6	1.18359	2.45316	2.86014	3.73282	4.04922
108.7	1.09531	2.19141	2.78357	4.05469	4.1586
108.8	1.11639	2.15784	2.98123	3.81174	4.18515
108.9	1.09061	2.47034	2.99451	3.5383	4.53281
109	1.08749	2.21643	3.17108	3.35004	4.22189
109.1	1.05704	2.20081	2.80234	3.99222	4.37503
109.2	0.794525	2.168	3.14764	3.57346	4.32581
109.3	1.20157	2.50784	2.87186	3.82266	4.35861
109.4	0.814056	2.13675	3.06247	3.30707	4.02188
109.5	1.0578	2.09299	2.71716	3.67267	4.12344
109.6	0.791412	1.86487	2.8992	3.3219	4.17737
109.7	1.37579	2.41409	2.7742	3.92813	4.39767
109.8	0.748444	1.84299	2.81717	3.57425	4.1586
109.9	0.809357	2.14221	2.64374	3.6297	4.3414
110	0.503906	1.98361	2.79294	3.43283	4.14377
110.1	0.949188	1.80783	2.32108	3.65234	4.25702
110.2	1.06638	1.76563	2.78278	3.67581	3.98828
110.3	0.754669	2.06644	2.65936	3.51801	3.75391
110.4	0.638275	2.10159	2.5578	3.60159	4.14297
110.5	1.10391	2.19299	2.61639	3.46017	4.31644
110.6	1.12735	2.17502	2.46796	3.26566	4.46799
110.7	0.84375	2.14221	2.92889	4.09769	4.0047
110.8	0.9664	2.10706	2.98593	3.57269	3.63986
110.9	1.05704	2.34613	2.8125	3.65472	4.58127
111	0.996094	2.38675	2.74686	3.59454	4.21173
111.1	0.871887	2.41254	2.63589	3.49377	4.24142
111.2	0.8703	2.39767	2.9906	3.90704	4.2453
111.3	1.05234	2.42032	3.21091	3.5383	4.31094
111.4	1.11249	2.79144	2.86404	3.70859	4.46094
111.5	1.03046	2.34378	3.00858	3.68597	4.16174
111.6	0.735138	2.07657	2.91797	3.78439	4.25156
111.7	1.01093	2.12659	3.11172	3.33047	4.37659
111.8	1.3414	2.14612	2.87967	3.37659	4.50549
111.9	1.02341	1.8172	2.87109	3.60315	4.33359
112	0.856262	1.7977	3.21875	3.43753	3.83517
112.1	1.10861	2.47348	2.82108	3.52267	4.33673
112.2	0.887512	2.19614	2.83826	3.34769	4.08282
112.3	0.934357	2.3125	2.90701	3.34143	4.43439
112.4	0.697662	1.96017	2.72888	3.22971	4.1969
112.5	0.61795	2.34454	2.28201	3.39691	3.82968
112.6	0.282013	1.97815	2.6492	3.69299	3.78281
112.7	0.782806	1.58676	2.90076	3.75784	3.95938
112.8	0.873444	2.0719	3.05545	3.47501	4.07657
112.9	1.06171	2.24377	2.98279	3.74377	4.3508
113	0.973419	2.03519	2.8031	3.37659	3.86563
113.1	1.06091	2.36096	2.73749	3.28909	4.19687
113.2	0.766388	2.1008	2.62576	3.41486	4.1297
113.3	0.597656	2.51801	2.71014	3.71799	4.02814
113.4	0.709381	2.15237	3.08749	3.7594	3.87112
113.5	0.863281	1.97815	2.68982	3.42892	4.09766
113.6	0.799194	2.20706	2.51328	3.59534	4.21484
113.7	0.695313	2.03363	2.74997	3.53598	4.12347
113.8	0.940613	1.92502	2.80936	4.0094	4.33908
113.9	1.16797	2.17505	3.09372	3.50314	4.26175
114	1.33359	2.38049	2.63824	3.38126	4.08047
114.1	0.921082	2.043	2.22812	3.54456	4.12109
114.2	0.577332	1.76096	2.6539	3.48047	4.06955
114.3	0.355469	2.17816	2.77576	3.58832	4.4758
114.4	0.708588	1.98361	2.82968	3.81879	3.83047
114.5	0.729706	2.09143	3.25156	3.62814	4.0047
114.6	1.12656	2.38049	2.73981	3.70862	4.06409
114.7	0.778107	2.41721	2.83203	4.06332	4.14453
114.8	0.657806	1.88596	3.19608	3.91721	4.06644
114.9	1.2836	2.33362	3.10153	3.64767	4.46954
115	1.14609	2.31955	3.18356	3.30078	4.3172
115.1	1.41562	2.3844	3.02106	3.75314	4.33362
115.2	0.910919	2.14688	3.02185	3.77267	4.03986
115.3	1.08905	2.32581	2.74451	3.71173	4.18985
115.4	1.01016	2.10706	2.97498	3.30472	4.11096
115.5	0.988281	2.40237	2.73434	3.66251	4.37891
115.6	0.5578	2.19534	2.58044	3.86487	4.08752
115.7	0.972656	2.1055	2.68124	3.5766	3.90158
115.8	0.895325	2.03284	2.61795	3.83438	4.26801
115.9	1.02655	1.91174	3.07889	3.72659	4.01251
116	1.08984	2.16956	3.29999	3.92657	4.21329
116.1	1.04922	2.15314	3.05545	3.9086	4.34143
116.2	1.0867	2.30472	2.97968	3.37659	4.35782
116.3	1.06094	2.24142	2.78827	3.49533	4.41721
116.4	0.703918	1.80002	2.96481	3.91641	3.96252
116.5	1.25388	2.27814	3.15622	3.50314	4.44843
116.6	1.19138	2.17346	2.61169	3.5094	4.40625
116.7	0.709351	2.07736	3.07654	3.6344	4.05234
116.8	1.17422	2.21176	3.51328	3.88675	4.38049
116.9	0.950775	2.38049	2.73514	3.11172	4.53049
117	0.775787	2.17267	2.62497	3.20627	3.98987
117.1	0.578125	2.26096	2.47809	3.13751	4.18283
117.2	0.5289	1.92813	2.60309	3.18204	3.84454
117.3	0.529663	2.0383	2.35779	4.07422	3.62421
117.4	0.607788	1.73047	3.09683	3.6969	3.40936
117.5	1.42419	2.3844	2.63669	3.22736	4.4039
117.6	0.742188	2.37033	2.76093	3.89923	4.07187
117.7	0.476563	1.84689	3.22653	3.76877	3.84766
117.8	1.28906	2.21722	2.77499	3.37735	4.44766
117.9	0.7453	2.20004	2.67966	3.83438	4.05237
118	0.743744	1.94144	2.65622	3.30548	3.90158
118.1	0.835938	2.14612	2.95313	3.43283	4.26642
118.2	0.790619	2.24768	2.86169	3.51563	4.05472
118.3	0.846863	2.0383	2.87967	3.55316	3.91721
118.4	0.958588	1.80548	2.68124	3.29691	4.10547
118.5	0.928925	2.36566	2.81091	3.47345	4.06644
118.6	0.887482	2.02032	2.6828	3.56564	3.89297
118.7	0.963287	2.20316	2.93356	3.44925	4.14297
118.8	0.523438	2.14456	2.62888	3.84534	3.76407
118.9	0.648438	1.95236	2.71094	3.81097	3.76563
119	1.00391	1.92816	2.90155	3.81485	4.35626
119.1	0.737518	2.39456	3.29138	3.31015	4.14767
119.2	0.521881	2.48361	2.57498	3.58908	4.01407
119.3	0.817169	2.06485	2.52811	3.79141	3.93048
119.4	0.536713	2.11957	2.82343	3.52737	3.81641
119.5	0.951538	2.15079	2.88123	3.32111	4.27499
119.6	1.05389	2.33127	2.54218	3.54767	4.12424
119.7	0.698425	1.88126	2.75702	3.68753	3.89532
119.8	1.06406	2.16174	2.85077	3.57269	3.77814
119.9	0.955475	2.39926	2.93359	3.79767	4.37814
120	0.807037	2.28284	3.31326	3.82266	4.36563
120.1	1.04062	2.6922	3.02496	3.83517	4.63986
120.2	1.0914	2.58517	2.82813	3.70001	4.22266
120.3	1.17734	2.28207	2.71561	4.09299	4.25238
120.4	0.644531	2.45782	3.32343	3.81955	3.95001
120.5	1.1203	2.81644	2.53903	3.54535	4.41251
120.6	0.815613	2.36407	2.94998	3.31564	4.07892
120.7	0.624237	2.42972	2.88123	3.51953	3.96564
120.8	0.921875	2.03754	2.67029	3.53204	3.75861
120.9	0.782806	1.96878	3.07419	4.28049	4.12344
121	0.9039	2.25391	2.96481	3.82578	4.33984
121.1	0.868744	2.05783	2.87106	3.67426	4.21719
121.2	0.962494	2.06174	2.80859	3.83051	4.23438
121.3	0.866394	2.49377	3.0867	3.54297	4.37344
121.4	1.14532	2.36487	3.04605	3.50861	4.68439
121.5	1.17499	1.86719	2.93201	3.67422	4.03204
121.6	0.848419	1.84143	2.51089	3.64844	3.89221
121.7	0.573425	1.9375	2.48669	3.73987	4.22656
121.8	0.565613	2.14453	2.88593	3.66797	4.02579
121.9	0.760925	2.36801	3.26639	4.02893	4.42032
122	1.39609	2.72345	2.85468	3.96954	4.75391
122.1	0.946869	2.28519	3.00623	3.59219	4.35001
122.2	0.808594	2.15939	2.70074	3.86411	4.18674
122.3	0.892944	2.11331	3.03436	4.10315	4.13672
122.4	0.922668	2.37503	3.00546	4.01563	4.23596
122.5	0.767181	2.18051	2.71011	3.89847	4.08047
122.6	0.989044	1.99298	2.70309	3.54926	3.91327
122.7	1.07733	2.33752	2.62344	3.69925	4.35236
122.8	0.765625	2.28052	2.83435	3.62112	4.33441
122.9	0.7789	2.5719	2.89139	3.63596	4.58517
123	0.854675	2.58908	2.50858	3.84689	4.03909
123.1	0.791382	2.20081	2.97031	4.0766	4.18124
123.2	1.05469	2.24689	3.14063	4.47424	4.40549
123.3	1.12189	2.19614	3.03983	3.92657	4.55157
123.4	1.09375	2.63831	2.84763	3.84143	4.6969
123.5	1.20624	2.33984	3.12891	3.96484	4.63202
123.6	1.03281	2.52426	3.12262	3.77658	4.31799
123.7	1.37186	2.39456	3.0242	3.46564	4.55157
123.8	1.17502	2.50784	2.72812	3.53595	4.25861
123.9	1.04218	2.1391	2.67966	3.63754	4.32892
124	0.928894	2.1922	2.92188	3.74768	4.34219
124.1	0.949219	2.43677	3.03125	3.30157	4.16174
124.2	1.01718	2.05392	2.63202	3.69296	4.30313
124.3	0.735138	2.29767	3.06012	3.52737	3.92422
124.4	1.19373	2.27344	2.63437	3.50626	4.54843
124.5	0.832794	2.13519	2.61871	3.65863	3.88205
124.6	0.757019	2.00314	2.80078	3.63596	4.07266
124.7	1.05389	2.51019	2.76797	3.67502	4.01096
124.8	1.2883	2.5188	2.33359	3.59143	4.2258
124.9	1.10001	2.39142	2.45389	3.85391	4.44846
125	1.04218	2.56253	2.49997	3.70468	4.39453
125.1	1.10233	2.4422	2.92886	3.62735	3.96329
125.2	1.07578	2.375	2.99451	3.77582	4.30157
125.3	1.07108	2.33127	2.81796	3.77112	3.78986
125.4	1.34689	2.18362	2.79764	3.68753	4.03754
125.5	0.822662	2.01956	2.80078	3.78986	4.12344
125.6	0.87265	2.31097	2.92184	3.66019	4.18674
125.7	0.882019	2.28519	3.00388	4.02972	4.33359
125.8	0.900787	2.34299	2.97812	3.77423	3.77267
125.9	0.986725	2.39145	2.95309	4.01096	3.95938
126	0.998444	2.25314	2.92886	3.68985	4.01642
126.1	0.821075	2.56329	2.66873	3.62344	4.43671
126.2	0.944519	1.8555	2.88513	3.52267	4.17578
126.3	0.999207	1.94299	2.99295	3.53049	4.20859
126.4	0.868744	2.24612	2.86639	3.64926	4.15549
126.5	1.20236	2.14221	2.82031	3.41016	4.05627
126.6	1.04376	2.39926	2.68982	3.39847	4.01331
126.7	1.02185	1.93909	2.53827	3.81174	3.76718
126.8	0.760162	2.14377	2.49139	3.39688	4.28516
126.9	0.704681	1.86957	2.79138	3.51801	4.27502
127	0.68045	1.97113	2.89139	3.63596	4.04297
127.1	0.682831	2.11255	3.03671	3.67502	3.90082
127.2	0.903107	1.99689	2.34921	3.57111	3.98361
127.3	0.796875	1.80627	2.78592	3.6969	4.30859
127.4	0.687469	1.96252	2.8125	3.63205	4.21329
127.5	1.12189	2.06955	3.02185	3.47736	4.17581
127.6	0.947632	2.00705	2.81015	3.67737	4.13281
127.7	0.582031	2.3266	2.71561	3.52188	3.91565
127.8	1.04297	2.02502	2.52185	3.54144	4.23828
127.9	0.533569	1.95001	2.59531	3.98206	3.99609
128	0.364075	2.04535	3.29138	3.3508	3.98126
128.1	1.16327	2.15704	2.50702	3.58282	4.43594
128.2	0.87265	2.01801	2.54059	3.85394	3.99222
128.3	0.884369	2.18985	3.13358	3.74689	4.07733
128.4	1.18048	2.55002	2.91483	3.85861	4.53284
128.5	1.22968	2.47348	2.80313	3.87503	4.44925
128.6	1.10782	2.27271	3.22968	3.97345	4.14612
128.7	1.13126	2.44299	3.17734	4.03595	4.17032
128.8	1	2.32581	2.79684	3.88049	4.3125
128.9	0.964844	2.25238	2.33279	3.77423	4.20862
129	0.6539	2.05942	2.73904	3.77582	3.96252
129.1	0.853882	2.18359	2.61169	3.80548	4.56406
129.2	0.771088	2.01486	2.77576	3.58047	4.17191
129.3	0.804688	2.06018	3.01715	4.0625	4.29611
129.4	1.11093	2.02814	2.74921	4.20941	4.45938
129.5	1.1539	2.40079	3.08984	3.61096	4.30624
129.6	1.24298	2.56332	2.86795	3.95941	4.55081
129.7	0.874207	2.2883	3.23438	4.05551	3.70236
129.8	1.31485	2.6008	2.75076	3.98593	4.53284
129.9	1.1586	2.52112	3.00388	3.97189	4.34845
130	0.819519	2.38907	3.01718	3.75549	4.38828
130.1	0.850006	2.293	2.76169	3.69299	4.18359
130.2	1.27029	2.36722	2.83124	3.65082	4.08438
130.3	1.08124	2.03439	2.59842	4.28049	3.93518
130.4	0.66095	1.9852	3.33435	3.93127	3.94611
130.5	1.04767	2.09534	3.14294	3.20938	4.64532
130.6	1.12186	2.07034	2.57263	3.74377	4.4086
130.7	0.703094	1.86954	3.3078	3.81955	3.78986
130.8	1.22968	2.42816	2.92969	3.68988	4.38126
130.9	1.05313	2.33206	2.75937	3.3461	3.93207
131	0.697662	2.13049	2.84607	3.42422	4.02191
131.1	0.829681	2.11563	2.88513	3.54141	4.15704
131.2	0.763275	2.1875	2.92499	3.60547	4.46875
131.3	1.0289	2.33047	2.73044	3.51486	4.17267
131.4	1.04608	2.28049	2.74606	3.80237	4.27032
131.5	1.00702	1.80939	3.00934	3.69769	4.15079
131.6	0.895294	2.55313	2.51483	3.84457	4.15625
131.7	0.703125	1.63519	2.6203	3.543	3.79535
131.8	0.732819	1.57504	2.07657	3.80939	3.82971
131.9	0.813293	1.82425	2.56326	3.27814	3.72815
132	0.910919	2.20782	2.56403	3.77658	3.85938
132.1	0.470306	1.81955	2.81558	4.03674	3.70703
132.2	0.828888	1.91956	2.91794	3.89847	4.15155
132.3	1.09216	2.48596	2.7742	3.9758	4.22656
132.4	0.957031	2.24146	2.71249	3.6008	3.70941
132.5	1.01563	2.35785	2.56171	4.02893	3.99612
132.6	0.875793	1.77817	2.95779	3.31174	4.07971
132.7	0.7547	2.05942	2.81012	3.90393	4.30472
132.8	0.678894	1.84689	2.67188	3.33908	4.04767
132.9	0.788269	2.35004	2.3031	3.50159	4.33829
133	0.414063	2.33051	2.66949	3.66876	4.04221
133.1	0.804688	2.42737	3.08591	4.14926	3.99924
133.2	1.15466	2.25079	3.07889	3.72656	4.48984
133.3	0.875	2.53754	2.54919	3.875	4.53128
133.4	0.704681	2.04767	3.04059	4.03909	4.04062
133.5	1.15311	2.65784	2.90311	3.87579	4.67108
133.6	0.767975	2.57581	2.69528	3.58752	4.29846
133.7	1.05624	2.00003	2.49295	3.65863	4.19611
133.8	0.96405	1.98831	2.9039	3.85703	4.07892
133.9	0.847656	2.31644	2.97888	3.63205	3.78049
134	1.11639	2.51953	2.54529	3.21484	4.17108
134.1	0.624207	2.04456	2.49295	3.96954	4.26566
134.2	0.12265	1.9422	2.5531	4.11798	4.08282
134.3	0.753113	2.38284	2.91638	3.75314	4.13516
134.4	0.941406	2.43829	3.13904	3.75314	4.07346
134.5	0.889069	2.28284	2.74841	3.68518	4.16251
134.6	0.384369	2.30316	2.63513	3.48752	4.09769
134.7	0.788269	2.41956	2.35468	3.58127	4.12109
134.8	0.84375	2.16956	2.67889	3.91879	4.06564
134.9	1.11249	2.60159	2.85156	3.34375	4.21484
135	1.1922	2.60239	2.89841	3.81329	3.96487
135.1	0.603119	2.11487	3.07498	3.89926	3.51877
135.2	1.12421	2.66019	3.03281	3.6633	4.26175
135.3	0.730469	2.3938	2.50934	3.88126	4.61722
135.4	0.624207	2.19144	2.53668	3.77426	4.36874
135.5	0.877319	2.07266	2.93671	3.59766	4.18829
135.6	0.946869	2.32034	2.87262	3.83829	4.27972
135.7	1.01639	2.27344	2.96405	4.13986	4.41562
135.8	1.16797	2.34454	3.16092	3.80859	4.61798
135.9	1.22189	2.55862	3.20779	3.95078	4.75549
136	1.11404	2.25626	2.83356	3.70001	3.97501
136.1	1.16092	2.31641	2.95389	4.00159	4.26718
136.2	1.29608	2.56799	3.23904	3.50549	4.54453
136.3	1.34061	2.79691	2.55624	3.70859	4.54843
136.4	0.380463	1.94144	2.67654	3.88596	3.85626
136.5	0.928894	2.16641	2.53906	3.60391	4.19922
136.6	0.943756	2.49536	2.48746	3.69141	4.49612
136.7	0.938263	2.33047	2.99921	3.88126	4.07266
136.8	1.07654	2.7883	2.79373	3.95395	4.59531
136.9	0.932007	2.43359	2.87109	4.00705	4.85077
137	1.17657	1.87268	2.91251	3.86252	4.53049
137.1	1.07968	2.49692	3.40781	3.4805	4.57816
137.2	1.17578	2.85315	2.69217	3.81564	4.55237
137.3	0.791412	2.48752	2.75543	3.51642	4.36096
137.4	0.861694	2.61877	2.70233	3.56799	4.5914
137.5	0.637512	2.08127	2.74454	3.77426	3.97736
137.6	0.825775	2.13599	2.82968	3.92188	4.2547
137.7	0.903137	2.54224	2.54449	3.78751	4.41409
137.8	0.864044	1.99222	2.71796	3.29846	4.44766
137.9	1.06015	2.16956	2.90079	3.27112	4.25705
138	1.05704	2.29065	2.88904	3.61096	4.34689
138.1	1.08435	2.16409	2.76718	3.74219	4.32501
138.2	0.9711	2.26642	2.64139	3.88049	4.12268
138.3	1.08435	2.07581	3.13748	4.17035	4.28046
138.4	0.831238	2.35861	3.21796	4.47189	4.70313
138.5	1.22891	2.668	3.02109	3.93829	5.02893
138.6	1.26483	2.73907	3.13202	3.54297	4.86328
138.7	1.40155	2.28519	2.98044	3.44925	4.6969
138.8	1.09296	2.01172	2.68045	3.49847	4.28751
138.9	1.00702	2.39142	2.64063	3.25626	4.3461
139	0.820313	2.37659	2.67886	3.53751	4.17191
139.1	0.794525	2.18439	2.90546	3.43362	4.46405
139.2	0.8703	2.30783	2.50311	3.44534	4.09219
139.3	0.922668	2.15707	2.54297	3.71173	4.02814
139.4	0.811707	2.21567	2.68436	3.32813	3.94846
139.5	0.849213	2.31641	2.71011	3.57269	4.18906
139.6	0.49295	2.12344	2.82031	3.67969	3.97968
139.7	0.755463	1.96643	2.63358	3.41486	4.14066
139.8	0.803101	2.05859	2.41248	3.61798	3.88828
139.9	0.634369	2.20706	3.00543	3.81094	4.05548
140	1.24921	2.22501	3.00156	3.2305	4.20468
140.1	0.866394	2.54767	2.56561	3.55002	4.33047
140.2	0.608612	1.72348	2.56793	3.55627	4.34924
140.3	0.488281	1.85861	2.87888	3.46017	4.26096
140.4	0.724213	2.10706	2.99451	3.46094	4.15704
140.5	0.530457	2.02032	2.75702	3.60391	4.63516
140.6	1.03046	1.86722	3.10855	3.58673	4.28204
140.7	1.01483	2.24298	3.02576	3.93985	4.46329
140.8	1.11484	2.18753	3.05154	3.73984	4.42657
140.9	0.796844	2.15234	3.13043	3.60861	4.42889
141	0.974213	2.38205	2.71481	3.37814	4.38828
141.1	0.8992	2.11877	2.30313	3.41095	4.03986
141.2	0.740631	1.98206	2.73434	3.19766	4.09534
141.3	0.583588	1.96329	2.63043	3.64142	4.16486
141.4	0.775757	1.76407	2.47653	3.42737	3.96405
141.5	0.603119	2.00159	2.73749	3.48285	4.42892
141.6	0.536713	2.29456	2.69608	3.53751	4.36252
141.7	0.77655	2.2016	2.72888	3.67657	4.51956
141.8	0.567169	1.9133	2.57578	3.57892	4.1203
141.9	0.49765	1.99533	2.76794	3.52737	4.01016
142	0.712494	2.13751	2.98749	3.91251	4.48984
142.1	1.10001	2.14691	2.87888	3.63831	4.4805
142.2	0.982025	2.56799	2.63123	3.6922	4.58984
142.3	0.516418	2.13049	3.03433	3.71722	3.89456
142.4	1.00937	2.26172	2.71249	4.05548	4.37421
142.5	0.542969	2.05472	3.03122	3.80627	4.18283
142.6	1.14688	2.30237	2.97501	3.80392	4.55392
142.7	1.05939	2.18286	3.22888	3.86172	4.40628
142.8	0.994537	2.51956	3.17264	3.52893	4.42502
142.9	1.35312	2.30392	2.63669	3.68674	4.28751
143	0.764038	1.80704	2.37576	4.08127	4.21564
143.1	0.675781	2.03674	3.07498	3.87189	4.21722
143.2	1.11719	2.88989	2.85623	3.87579	4.52423
143.3	1.02344	1.96799	3.18121	3.65628	4.10861
143.4	1.30466	2.22345	2.87186	3.09689	4.18359
143.5	0.897644	2.2352	2.44998	4.06329	4.43985
143.6	0.829681	2.1633	2.58826	3.77658	4.06329
143.7	1.16092	2.21643	3.07263	3.61411	3.99609
143.8	1.46014	2.27188	2.99219	3.8461	4.11252
143.9	1.31641	2.11331	2.90936	3.39221	4.45392
144	1.30624	2.4469	2.44528	3.53909	4.53906
144.1	0.635162	1.87659	2.43906	3.78519	3.92188
144.2	0.859375	1.92581	2.95547	3.57971	3.95392
144.3	1.14063	2.35629	2.94061	3.76175	4.49689
144.4	0.972656	2.31485	3.08044	3.89688	3.8172
144.5	1.07266	2.24142	2.76794	3.49768	4.25314
144.6	1.32419	2.18048	2.42654	3.11722	4.64609
144.7	0.741394	2.21722	2.28125	3.28439	4.37814
144.8	0.617981	1.80551	2.6156	3.62265	3.95392
144.9	0.472626	1.84299	2.87653	3.68204	3.90781
145	0.931244	2.34845	2.66794	3.41016	4.60703
145.1	0.936707	2.12738	2.63513	3.71329	4.36407
145.2	0.917175	2.13205	2.89996	3.82816	4.22968
145.3	1.38672	2.49612	2.92654	3.82736	4.26016
145.4	1.03046	2.33362	3.18982	3.94455	4.54065
145.5	0.903137	2.12659	3.01563	3.69064	4.44846
145.6	1.21405	2.43362	2.83826	3.80472	4.5047
145.7	0.559387	2.14767	2.59686	3.69379	4.29376
145.8	0.729675	1.85004	2.58359	3.83597	4.19144
145.9	0.518768	1.95941	3.0578	3.85001	4.1008
146	1.125	2.43518	2.8656	3.79922	4.36877
146.1	0.610931	2.15158	2.91794	3.77344	4.17422
146.2	1.02264	2.27814	2.78357	3.99219	4.03281
146.3	0.907013	2.01956	2.88513	4.05704	4.11017
146.4	0.782013	2.05704	3.63437	3.73911	3.96799
146.5	1.58279	2.68597	2.54688	3.65939	4.47971
146.6	0.62735	1.87894	2.79764	3.71878	4.14301
146.7	0.58905	2.09534	2.99609	3.82111	3.87579
146.8	0.817963	2.35004	3.0578	3.87814	4.12347
146.9	0.709381	2.06253	3.38046	3.83829	4.23282
147	1.23047	2.50159	3.0242	4.10315	4.21252
147.1	1.19531	2.18909	3.10858	3.69299	4.01328
147.2	1.14685	2.44376	2.82343	3.83282	4.24219
147.3	0.978119	2.44766	2.85858	3.77344	4.05392
147.4	0.784363	2.32269	2.92731	3.83362	4.29376
147.5	1.12109	2.24612	2.81717	3.61642	4.48593
147.6	1.14297	1.96252	2.83435	3.46954	4.08673
147.7	0.78125	1.75159	2.84372	3.66095	3.90314
147.8	0.623413	2.1297	2.85934	3.72659	4.08203
147.9	0.87265	2.18048	3.13513	3.71173	4.17188
148	1.16876	2.32269	3	3.83517	4.39612
148.1	0.882019	2.06409	2.97888	3.76331	3.91721
148.2	0.985931	2.07266	3.09451	3.51721	4.35861
148.3	0.860931	2.28674	3.00388	3.70627	4.24533
148.4	0.885925	1.92502	2.69528	3.48206	4.21954
148.5	0.96405	2.10391	2.75311	3.64221	4.29922
148.6	0.5961	1.88519	2.78357	4.08203	4.26877
148.7	0.71405	1.99457	2.77106	3.43442	4.13361
148.8	1.22342	2.20782	2.60391	3.43124	4.33673
148.9	0.828918	1.68677	2.52966	3.42657	3.92035
149	0.552338	1.87344	2.58981	3.38596	3.94376
149.1	0.423431	1.74142	2.90701	3.48282	3.94922
149.2	0.953125	2.05161	2.98984	3.25937	4.12579
149.3	0.99765	1.90237	2.52966	3.47971	4.17111
149.4	0.675751	1.38126	2.52185	3.68909	4.19296
149.5	0.930481	1.91409	2.73514	3.35001	4.25079
149.6	1.16171	1.94064	2.25778	3.60941	4.43515
149.7	0.479675	2.18048	2.36404	3.43439	3.89142
149.8	0.885925	1.64377	2.68591	3.79922	3.71097
149.9	0.546875	1.71017	2.94296	3.63751	3.89767
150	0.936707	1.87579	2.98203	3.11487	4.03204
150.1	1.02969	2.05707	2.37421	3.40704	4.06799
150.2	0.78595	1.83676	2.3031	3.59534	3.78595
150.3	0.679657	2.05313	3.23123	3.42661	3.83203
150.4	0.99765	2.0719	2.61954	3.50861	3.84378
150.5	0.953125	1.86411	2.67184	3.47736	4.05939
150.6	0.917938	1.93829	2.24371	3.793	3.90469
150.7	0.571869	1.66565	2.76248	3.18594	3.86719
150.8	1.01642	2.08521	2.63278	3.75003	4.17737
150.9	0.629669	1.50781	2.84686	3.54922	3.71796
151	0.894531	1.89847	2.78513	3.7016	3.91956
151.1	0.626556	1.91956	2.92264	3.37033	3.90625
151.2	1.00079	2.05316	2.78983	3.42972	4.21487
151.3	0.956238	2.01566	2.89844	3.71878	4.04611
151.4	0.798431	1.79456	2.53592	3.73206	4.12814
151.5	0.867981	1.74847	2.49216	3.78909	4.0719
151.6	1.12341	2.16174	2.56171	3.57736	4.51486
151.7	0.750793	1.82971	2.51483	3.50394	4.06097
151.8	0.603882	1.50861	2.64685	3.70236	4.20547
151.9	0.671875	2.01254	2.49686	3.80392	4.24533
152	0.721893	1.78442	2.71951	3.53284	3.87268
152.1	0.994507	2.02658	2.58044	3.77267	4.06015
152.2	0.953125	1.96408	2.6445	3.67111	4.09689
152.3	0.892181	2.23517	2.27499	3.39767	4.23828
152.4	0.713287	1.88284	2.38983	3.64536	4.15784
152.5	0.469513	1.96487	2.81641	3.63284	3.67969
152.6	0.774231	1.92972	2.81406	3.97269	4.22971
152.7	0.603912	1.89536	2.89063	3.87033	3.94846
152.8	1.25235	2.10785	2.46091	3.71564	4.3797
152.9	0.764832	2.12344	2.80389	4.12268	3.98517
153	1.23358	2.14145	2.9617	3.71017	4.19455
153.1	1.22968	2.04846	2.65543	4.18442	4.06564
153.2	0.990601	1.88831	2.875	4.19296	3.98282
153.3	0.828125	2.35004	3.03201	3.71564	4.42816
153.4	1.00623	2.21173	2.94373	3.54065	4.58359
153.5	0.907806	2.18051	2.19376	3.35471	4.02658
153.6	0.636719	1.81799	2.37888	3.68283	3.71332
153.7	0.742157	1.71484	2.68985	4.01566	4.04062
153.8	0.764069	2.20471	2.95389	3.60236	4.34143
153.9	0.985138	2.1969	2.49686	3.56799	4.45157
154	0.846069	1.60626	2.49139	3.74219	4.12344
154.1	0.590637	1.59378	3.03357	3.45081	4.16644
154.2	1.19998	2.48907	2.37576	3.80548	4.76797
154.3	0.659393	1.82114	2.59842	3.99377	4.40863
154.4	1.23282	1.92426	2.83746	4.11642	4.44611
154.5	1.33594	2.23752	2.71716	3.51407	4.33673
154.6	1.09686	2.49222	2.50543	4.06799	4.51721
154.7	0.878113	1.99609	3.18906	4.22113	4.30389
154.8	1.18204	2.30551	3.17419	3.65079	4.46564
154.9	1.05234	2.30316	2.37341	3.82034	4.49377
155	0.928894	1.8172	2.76483	3.95001	3.95001
155.1	0.771881	1.9852	2.70544	3.49924	4.31955
155.2	1.23984	2.12659	2.66248	3.68753	4.52893
155.3	1.05548	1.90082	2.85233	4.12503	4.05783
155.4	0.867188	2.18909	3.09451	4.07346	4.43204
155.5	1.11249	2.34457	3.12341	3.85941	4.45782
155.6	1.14218	1.87268	2.70859	3.42737	4.76172
155.7	0.900787	1.89847	2.76874	3.58441	4.28909
155.8	1.32657	1.89612	2.71796	3.84222	4.06329
155.9	1.1922	2.04065	3.09842	3.8414	4.03049
156	1.08203	2.1344	3.07498	3.65158	4.43127
156.1	1.56561	2.44611	2.18826	3.38361	4.47577
156.2	0.663269	1.76096	2.73828	4.22891	4.17578
156.3	0.824219	1.95081	3.20389	3.86798	4.33673
156.4	1.06091	2.14847	2.82498	4.08282	4.38046
156.5	1.07498	2.29922	2.6781	3.39612	4.18439
156.6	1.17657	1.89377	2.73358	3.54767	4.07501
156.7	1.01874	1.78284	2.72733	3.91098	4.61172
156.8	0.86795	2.14142	2.69766	3.65472	4.10861
156.9	1.05783	2.26019	2.84296	3.74689	4.23206
157	1.01093	2.02036	2.81091	3.93753	4.46097
157.1	1.09531	1.89145	3.01559	4.09924	4.32346
157.2	0.942963	2.04611	3.07733	3.65625	4.50781
157.3	1.42654	2.54065	2.61951	4.12579	4.70938
157.4	0.857025	1.86954	3.15076	3.91171	4.11798
157.5	0.807037	2.16956	2.94998	3.86563	4.35159
157.6	1.16562	2.04297	3.08124	3.86874	4.52264
157.7	0.850769	1.90784	3.03357	3.55002	4.34845
157.8	0.739044	1.95471	2.63513	3.84848	4.28436
157.9	0.616394	1.62189	3.18045	3.37033	3.84845
158	0.797668	2.17505	2.94608	3.85471	4.53049
158.1	0.77655	1.75861	2.83359	3.73828	4.2453
158.2	0.858582	1.58206	2.93045	3.82034	4.53049
158.3	1.09451	1.92346	3.13437	3.30624	4.48358
158.4	0.848419	2.06488	2.73981	3.49768	4.26642
158.5	0.384369	1.80469	2.77731	3.67734	4.12421
158.6	0.660156	2.05002	2.53433	3.64536	3.94611
158.7	0.861694	1.92737	2.53751	4.13281	4.21875
158.8	0.50235	1.91644	3.18826	3.88205	3.84143
158.9	1.04297	2.27658	2.72733	3.45081	4.45313
159	0.556244	2.23907	2.88202	3.67267	4.23984
159.1	0.636719	2.01489	3.35779	3.89923	3.89066
159.2	1.03748	2.45313	3.2695	4.04922	4.72736
159.3	1.21796	2.45392	3.07809	3.84534	4.71173
159.4	1.18045	1.85315	2.74451	3.80472	4.32657
159.5	0.886719	2.13831	2.68906	3.83987	4.11877
159.6	0.972656	2.47894	3.14764	3.52658	4.55081
159.7	1.23749	2.44379	2.94922	3.80472	4.57422
159.8	0.928131	2.0719	2.82813	3.99689	4.20941
159.9	0.674988	1.93207	2.57343	4.3219	4.26566
160	0.738281	2.01721	2.81012	3.93518	4.19687
160.1	0.990601	2.36172	2.96716	4.09924	4.72266
160.2	1.01718	2.17816	3.17184	3.67892	4.59219
160.3	1.01016	2.56955	2.89764	3.92816	4.34064
160.4	0.820313	1.98596	3.21796	4.00238	4.37344
160.5	0.882019	2.09613	3.04297	3.94531	4.25394
160.6	0.952332	2.12424	3.02029	4.38284	4.27737
160.7	0.833588	2.57892	3.41562	3.82736	4.47891
160.8	1.23672	2.5383	2.87653	3.78284	5.37814
160.9	1.09531	1.97345	2.99063	3.77344	4.58438
161	0.7547	2.36722	3.14606	3.63907	4.37814
161.1	0.935913	2.17422	3.34607	4.30939	4.69922
161.2	0.771881	2.21487	3.32343	3.88361	4.69611
161.3	1.43439	2.50238	3.26871	3.40939	4.92892
161.4	1.21716	2.22424	2.60703	3.82346	4.68204
161.5	0.837494	1.98206	2.57031	3.73752	3.98907
161.6	0.525787	1.89301	2.80389	4.12582	4.21564
161.7	0.671875	1.90472	3.07733	3.65082	4.14301
161.8	1.23907	2.07739	2.67734	3.42816	4.66876
161.9	0.896881	1.90707	2.66562	3.40863	4.5766
162	0.634369	1.87424	2.4328	3.39688	4.15784
162.1	0.712494	1.57971	2.71951	4.043	4.13675
162.2	0.607788	1.73831	2.98047	3.71722	4.28049
162.3	1.10626	1.97815	2.98514	3.71799	4.36957
162.4	0.835938	2.21878	3.12576	3.56723	4.63205
162.5	1.10779	1.73907	2.81641	3.35941	4.26877
162.6	0.842194	1.66409	2.84061	3.18359	4.46408
162.7	0.506256	2.01489	2.51404	3.63831	4.16409
162.8	0.880463	1.85236	2.87888	3.75784	3.92813
162.9	0.887482	2.25159	2.71326	3.32111	4.07736
163	0.773438	2.16644	2.64529	3.88516	3.81409
163.1	0.410156	1.49457	2.61639	3.54221	3.76407
163.2	1.01639	2.25003	2.60544	3.37894	4.34064
163.3	1.03827	1.90158	2.49139	3.59299	4.07736
163.4	0.922668	1.36176	2.85703	3.93283	4.33673
163.5	1.08279	1.90158	2.96091	3.95078	4.13516
163.6	1.21249	2.18985	2.80856	3.51096	4.64532
163.7	1.23044	2.43359	2.76172	3.86093	4.51642
163.8	0.769531	1.85394	3.11795	3.83047	4.27502
163.9	1.09531	1.86798	3.22342	4.27972	4.44766
164	1.00858	2.17581	3.22891	4.11252	4.33359
164.1	0.935944	2.53519	3.05466	3.90625	4.54376
164.2	1.31717	2.13361	3.06482	3.89301	4.73987
164.3	0.876556	2.22659	2.97812	3.98282	4.14923
164.4	0.361725	1.86331	2.97342	4.18362	4.11407
164.5	1.06717	2.14688	3.29294	4.01331	4.21799
164.6	1.52109	2.31879	3.12732	4.06796	4.84299
164.7	1.10782	2.06174	3.05231	3.57736	4.70081
164.8	0.957001	1.87891	2.50467	3.62268	4.29297
[truncated: 2,931 more rows]

## Sheet: R3E
Time (sec)	50 nM	75 nM	100 nM	125 nM	150 nM
-45	-0.60315	-0.58984	-0.46481	-0.10159	-0.79764
-44.9	-0.58441	-0.46481	-0.54919	-0.49847	-0.68201
-44.8	-0.23752	-0.79062	-0.64529	-0.16333	-1.11563
-44.7	-0.91409	-0.37189	-0.67343	-0.61722	-0.68906
-44.6	-0.12427	-0.86014	-0.84061	-0.41879	-0.77344
-44.5	-0.22504	-0.58279	-0.59766	-0.66486	-0.85236
-44.4	-0.66019	-0.44061	-0.88434	-0.60391	-1.07654
-44.3	-0.73673	-0.77966	-0.95465	-0.50861	-1.01404
-44.2	-0.78986	-0.91483	-0.87811	0.029663	-1.25391
-44.1	-0.56488	-0.60547	-0.77185	-0.5383	-0.88983
-44	-0.06253	-0.2164	-0.61093	-0.3266	-0.74609
-43.9	-0.39536	-0.68515	-0.67499	-0.70938	-0.48984
-43.8	-0.50864	-0.59921	-0.98044	-0.78052	-0.98669
-43.7	-0.82425	-0.89764	-0.75702	-0.44849	-1.08908
-43.6	-0.42426	-0.89999	-0.85547	-0.24924	-0.73593
-43.5	-0.37268	-0.67734	-0.91638	-0.24457	-0.54297
-43.4	-0.22891	-0.67578	-0.19217	-0.55158	-0.51407
-43.3	-0.28052	-1.08435	-0.40778	-0.36722	-0.94296
-43.2	-0.45938	-0.72342	-0.65387	-0.3602	-1.26563
-43.1	-0.60706	-1.02811	-0.68591	-0.26254	-0.60626
-43	-0.29611	-0.75546	-0.69998	0.174194	-0.55393
-42.9	-0.29456	0.057831	-0.34607	-0.14063	-0.02029
-42.8	-0.16721	-0.61169	-0.1445	-0.31253	-0.26483
-42.7	-0.33283	-0.55859	-0.2742	-0.05548	-0.66641
-42.6	-0.27658	-0.24451	-0.10074	0.358582	-0.44687
-42.5	0.074982	-0.31717	0.032044	-0.36563	-0.60468
-42.4	-0.10941	-0.52264	-0.68982	-0.19925	-0.70154
-42.3	-0.37268	-0.707	-0.37186	-0.02502	-0.66718
-42.2	-0.21173	-0.47733	-0.44608	0.199219	-0.50311
-42.1	-0.30081	-0.25934	-0.12106	-0.02734	-0.31638
-42	-0.05548	-0.34372	-0.06168	-0.42346	-0.29684
-41.9	-0.13516	-0.49765	-0.67966	-0.07892	-0.84607
-41.8	-0.39066	-0.69922	-0.58905	-0.23126	-0.52579
-41.7	-0.45392	-0.58981	-0.84607	-0.34769	-0.50311
-41.6	-0.56564	-0.81091	-0.56561	-0.12033	-0.62421
-41.5	-0.44766	-0.69919	-0.32028	-0.23285	-0.52576
-41.4	-0.35236	-0.25781	-0.22577	-0.08206	-0.47656
-41.3	-0.26489	-0.32422	-0.59061	-0.26798	-0.61563
-41.2	-0.18127	-0.74216	-0.53357	-0.47345	-0.57733
-41.1	-0.63516	-0.53357	-0.19373	-0.97815	-0.52655
-41	-0.51563	-1.04529	-0.62497	-0.02347	-0.82343
-40.9	-0.51877	-0.52499	-0.71405	-0.08908	-0.77344
-40.8	-0.84378	-0.69528	-0.20309	-0.375	-0.78436
-40.7	-0.42969	-0.64841	-0.54294	-0.01016	-0.89764
-40.6	-0.59143	-0.50778	-0.41168	-0.11487	-0.47733
-40.5	-0.36017	-0.51639	-0.41715	-0.21643	-0.54999
-40.4	-0.74298	-0.29764	-0.35388	0.021057	-0.50311
-40.3	-0.54846	-0.36874	-0.26483	-0.18909	-0.72891
-40.2	0.170288	-0.57733	-0.40546	-0.64926	-0.79688
-40.1	-0.00473	-0.72501	-0.74686	-0.41641	-1.13828
-40	-0.6391	-0.53357	-0.77731	-0.51956	-0.88672
-39.9	-0.46719	-0.79453	-0.57263	-0.23752	-0.7836
-39.8	-0.81879	-0.99765	-0.22968	0.00623	-1.04688
-39.7	-0.31409	-1.05548	-0.40079	0.082794	-0.57892
-39.6	-0.40002	-0.29688	-0.28983	-0.47501	-0.07498
-39.5	-0.12814	-0.54373	-0.49527	-0.34769	-0.68515
-39.4	-0.11408	-0.77499	-0.29688	0.103882	-0.46249
-39.3	-0.67346	-0.29297	-0.2164	0.171844	-0.34375
-39.2	-0.31723	-0.30466	-0.26639	-0.60315	-0.0578
-39.1	0.028107	-1.21796	-0.75937	-0.57504	-0.77344
-39	-0.6969	-0.82111	-0.66797	-0.2594	-0.77814
-38.9	-0.67191	-0.66638	-0.37027	-0.38516	-0.86014
-38.8	-0.29688	-0.62811	-0.39059	-0.06488	-0.87265
-38.7	-0.47034	-0.16953	-0.23904	-0.10471	-0.60156
-38.6	-0.06097	-0.28357	-0.36325	-0.31564	-0.20468
-38.5	-0.05392	-0.28201	-0.62186	-0.42658	-0.71954
-38.4	-0.52347	-0.31796	-0.3609	-0.53751	-0.84766
-38.3	-0.32657	-0.58905	-0.27966	-0.3508	-0.54919
-38.2	-0.19299	-0.71796	-0.24527	-0.2305	-0.57498
-38.1	-0.40002	-0.70624	-0.45624	-0.16956	-0.95548
-38	-0.63519	-0.41092	-0.27029	-0.38364	-0.64844
-37.9	-0.35706	-0.27655	-0.40936	-0.54611	-0.78281
-37.8	-0.34143	-0.37732	-0.52106	-0.46567	-1.07419
-37.7	-0.19922	-1.0242	-0.40076	-0.26016	-0.82187
-37.6	-0.49301	-0.64139	-0.58905	0.069489	-0.85388
-37.5	-0.26642	-0.18124	-0.36249	-0.23755	-0.68906
-37.4	0.042938	-0.57578	-0.45157	-0.25238	-0.73203
-37.3	-0.40552	-0.83826	-0.24997	-0.17893	-0.60468
-37.2	-0.25314	-0.74686	-0.32965	-0.23596	-0.22968
-37.1	-0.45001	-0.68591	-0.62341	0.018738	-0.26953
-37	-0.30862	-0.68356	-0.38513	0.017151	-0.52344
-36.9	0.092957	-0.35156	0.057831	-0.13049	-0.34296
-36.8	-0.20392	-0.48908	0.095306	-0.23676	-0.61328
-36.7	-0.42035	-0.95468	-0.55234	-0.08438	-0.68594
-36.6	-0.53128	-0.55234	-0.30701	-0.32736	-0.43201
-36.5	-0.35941	-0.49374	-0.30545	-0.01486	-0.73123
-36.4	-0.36252	-0.36169	-0.61871	0.069519	-0.62186
-36.3	-0.15784	-0.57733	-0.42499	-0.00394	-0.64374
-36.2	-0.5094	-0.58984	-0.03046	-0.28439	-0.43045
-36.1	-0.06564	-0.65234	-0.5578	-0.52268	-0.74298
-36	-0.44614	-0.48904	-0.53281	-0.02112	-0.77655
-35.9	-0.52972	-0.5867	-0.42108	-0.20941	-0.34921
-35.8	-0.13751	-0.95468	-0.31326	-0.07111	-0.79843
-35.7	-0.3938	-0.88437	-0.37653	-0.28674	-0.8414
-35.6	-0.63049	-0.76794	-0.53201	0.203888	-0.83749
-35.5	-0.53284	-0.37341	0.053131	-0.09454	-0.15155
-35.4	0.017151	-0.36325	-0.09216	-0.56018	-0.10623
-35.3	-0.01721	-0.69376	-0.39298	0.00934	-0.62033
-35.2	-0.15161	-0.41562	-0.21329	0.179688	-0.47812
-35.1	-0.37347	-0.37576	0.037537	-0.18204	-0.35077
-35	-0.24533	-0.68826	-0.29373	-0.42191	-0.625
-34.9	-0.51175	-0.69061	-0.19373	-0.38361	-0.57813
-34.8	-0.30942	-0.7164	-0.44217	0.076538	-0.34219
-34.7	-0.24847	-0.43356	-0.22342	-0.11957	-0.23828
-34.6	-0.2547	-0.71405	-0.38983	-0.26019	-0.12033
-34.5	-0.34848	-0.74689	-0.47812	0.035156	-0.46329
-34.4	-0.83051	-0.32263	-0.16092	-0.18909	-0.53046
-34.3	-0.19299	-1.29919	-0.64996	-0.08597	-0.55936
-34.2	-0.23908	-0.60077	-0.24451	-0.23831	-0.32422
-34.1	-0.32269	-0.20703	-0.52185	0.042175	-0.83203
-34	-0.21097	-0.19531	-0.37732	-0.19534	-0.53751
-33.9	-0.35706	-0.45389	-0.25778	0.405457	-0.58359
-33.8	-0.09769	-0.46484	-0.26559	0.016388	-0.38281
-33.7	0.189819	-0.28748	-0.17734	-0.40082	-0.66406
-33.6	-0.26642	-0.45938	-0.52576	-0.11096	-0.80624
-33.5	-0.52268	-0.37656	-0.23514	0.054657	-0.47421
-33.4	-0.33362	-0.05078	-0.10934	0.389832	-0.5961
-33.3	-0.18127	-0.03906	0.282043	0.132019	0.03595
-33.2	-0.17502	0.012512	0.120331	0.293732	-0.44452
-33.1	-0.18048	-0.51794	-0.12341	0.223419	-0.77185
-33	-0.59766	-0.33514	0.124237	0.256989	-0.42889
-32.9	-0.25784	-0.31876	0.118774	0.132782	-0.20157
-32.8	-0.08752	-0.33905	-0.01483	-0.22815	-0.14999
-32.7	-0.00784	-0.32809	-0.19919	-0.05313	-0.33203
-32.6	-0.38831	-0.54218	-0.09372	0.249207	-0.45779
-32.5	-0.26877	-0.39294	-0.34372	-0.14688	-0.45313
-32.4	-0.22034	-0.39529	-0.73279	0.425751	-0.63983
-32.3	-0.54923	0.024231	0.085968	-0.1727	-0.19217
-32.2	0.202332	-0.3414	-0.21094	-0.40393	-0.53751
-32.1	-0.32971	-0.87811	-0.69296	-0.07971	-0.53436
-32	-0.84848	-0.46484	-0.26404	0.31012	-0.42969
-31.9	-0.39377	-0.37421	-0.07889	-0.27268	-0.35156
-31.8	-0.43051	-0.66794	-0.49762	-0.05783	-0.53201
-31.7	-0.45627	-0.4375	-0.36719	-0.05627	-0.79999
-31.6	-0.27112	-0.28046	-0.13513	-0.09692	-0.21484
-31.5	-0.02893	-0.40546	-0.59375	0.260895	-0.19611
-31.4	-0.39145	-0.70233	-0.60938	0.088257	-0.86719
-31.3	-0.28049	-0.74765	-0.3461	-0.05627	-0.98203
-31.2	-0.40942	-0.17969	-0.47577	-0.27423	-0.5914
-31.1	-0.43207	-0.10388	-0.707	-0.14453	-0.63828
-31	-0.53128	-0.78201	-0.7648	0.106232	-0.6539
-30.9	-0.52033	-0.30154	-0.36951	0.176514	-0.4039
-30.8	-0.56644	-0.13516	-0.41092	-0.43597	-0.13986
-30.7	-0.34378	-0.30389	-0.49686	-0.57114	-0.92969
-30.6	-0.88599	-0.52033	-0.35156	-0.04297	-0.86798
-30.5	-0.59613	-0.29138	-0.32575	0.161713	-0.72653
-30.4	-0.1969	-0.63358	-0.3078	-0.01801	-0.82498
-30.3	-0.21018	-0.28595	-0.16873	-0.02112	-0.51407
-30.2	-0.32114	-0.29141	-0.60156	-0.29926	-0.5336
-30.1	-0.49924	-0.44452	-0.24063	0.114044	-0.67032
-30	-0.60239	0.089844	0.059387	0.213257	-0.30469
-29.9	-0.28284	0.383606	0.237518	0.449951	-0.15781
-29.8	0.104675	0.085938	0.19455	-0.06253	-0.05624
-29.7	0.182007	-0.61639	0.085175	-0.36566	-0.96249
-29.6	-0.33829	-0.44531	-0.15079	-0.55862	-0.85547
-29.5	-0.47348	-0.66562	-0.58594	-0.46484	-0.93515
-29.4	-0.31644	-0.65546	-0.43747	-0.10626	-0.62421
-29.3	-0.45081	-0.31952	-0.12418	0.357788	-0.61484
-29.2	-0.52814	-0.03046	0.030487	0.053894	-0.38281
-29.1	-0.48831	-0.51093	-0.27811	0.286682	-0.73282
-29	-0.61722	-0.38123	-0.49451	-0.08362	-0.86795
-28.9	-0.09534	-0.54453	-0.52966	0.163239	-0.82187
-28.8	-0.35159	0.201569	-0.16483	-0.22424	-0.63126
-28.7	-0.33362	-0.4617	-0.30856	0.063263	-0.85547
-28.6	-0.46173	-0.03125	0.03595	0.077332	-0.54923
-28.5	-0.06018	-0.58279	-0.09061	0.393738	-1.04294
-28.4	-0.57892	-0.26013	0.195343	-0.12814	-0.67343
-28.3	-0.51721	-0.53436	-0.09137	0.205444	-1.01093
-28.2	-0.41251	-0.48044	-0.41794	0.172638	-0.80154
-28.1	-0.39221	-0.30154	-0.1781	0.560913	-0.63202
-28	-0.41565	-0.19922	-0.13828	0.171082	-0.80313
-27.9	-0.42426	-0.15701	0.059387	0.03122	-0.59451
-27.8	-0.39533	-0.13672	0.072662	0.340607	-0.02814
-27.7	-0.28519	-0.1695	-0.07574	0.506226	-0.22577
-27.6	-0.22736	0.070313	0.217987	0.215607	0.082794
-27.5	-0.04614	-0.24454	-0.27655	0.061707	-0.72577
-27.4	-0.31018	-0.28983	-0.207	0.129669	-0.28125
-27.3	0.00156	-0.28125	-0.17264	0.267151	-0.41406
-27.2	-0.23285	0.175781	-0.10233	0.292938	-0.59766
-27.1	-0.29926	-0.30701	-0.59451	0.232788	-0.63828
-27	-0.61408	-0.49921	-0.21405	-0.10001	-0.60623
-26.9	-0.33597	-0.1828	-0.17966	0.071075	-0.23358
-26.8	-0.30081	0.0625	0.077362	-0.19223	-0.40781
-26.7	-0.25861	-0.10703	-0.04138	0.017151	-0.52734
-26.6	-0.53363	-0.09219	-0.41483	0.410919	-0.48908
-26.5	-0.62582	-0.05701	-0.02811	0.264038	-0.50858
-26.4	-0.4758	-0.15546	0.171875	-0.11017	-0.56094
-26.3	-0.30081	-0.31015	0.109406	0.013245	-0.55234
-26.2	-0.61252	-0.20859	-0.27499	0.459351	-0.52655
-26.1	-0.74066	0.030487	-0.13278	0.439026	-0.33984
-26	-0.17581	-0.13748	-0.24295	0.253113	-0.15936
-25.9	-0.33362	-0.37421	-0.05936	0.038239	-0.53983
-25.8	-0.10861	-0.27499	-0.10703	0.506989	-0.55548
-25.7	-0.37973	0.117981	-0.24765	0.707001	-0.33124
-25.6	-0.55316	0.108612	0.110168	0.135132	-0.18985
-25.5	-0.01331	-0.06561	-0.28748	0.021057	-0.77264
-25.4	-0.36331	-0.59531	-0.23984	-0.03754	-0.73828
-25.3	-0.40314	-0.6922	-0.08203	-0.17972	-0.50781
-25.2	-0.30627	-0.35938	-0.41638	0.126526	-0.57968
-25.1	-0.30783	-0.11014	-0.10779	0.484344	-0.53906
-25	-0.25394	-0.07422	-0.09375	0.231995	-0.60312
-24.9	-0.25317	-0.13437	0.188293	-0.11017	-0.3125
-24.8	-0.30627	-0.607	-0.29059	-0.19376	-0.58905
-24.7	-0.66721	-0.51325	-0.5195	0.260925	-0.66794
-24.6	-0.92188	-0.30078	-0.10077	0.606995	-0.60858
-24.5	-0.39612	0.339844	0.103119	-0.04224	-0.06485
-24.4	-0.05316	-0.22577	-0.21484	0.129669	-0.68515
-24.3	-0.29614	-0.04684	-0.29684	0.163269	-0.29062
-24.2	-0.08203	-0.11014	-0.10309	0.693726	-0.34998
-24.1	-0.31485	0.029694	-0.00937	0.103088	-0.44998
-24	0.011688	-0.06876	-0.07108	-0.03439	-0.39768
-23.9	-0.60394	0.053925	0.107056	0.047638	-0.68515
-23.8	-0.33362	-0.33279	-0.30154	-0.25626	-0.89923
-23.7	-0.76801	-0.47812	-0.13825	-0.19846	-0.54608
-23.6	-0.56876	-0.1781	-0.06091	0.287476	-0.65701
-23.5	-0.30158	-0.39996	0.186737	-0.16724	-0.28748
-23.4	-0.10938	-0.24844	-0.36014	0.082031	-0.70783
-23.3	-0.65161	0.054718	0.00784	-0.23285	-0.44528
-23.2	-0.41095	-0.18359	0.162506	0.171875	-0.30624
-23.1	-0.64847	0.06955	-0.1445	0.223419	-0.36014
-23	-0.68909	-0.13437	-0.88046	0.229645	-0.42343
-22.9	-0.63831	-0.22656	-0.35938	-0.08676	-0.60858
-22.8	-0.26331	-0.26016	-0.23749	0.335144	-0.62424
-22.7	-0.25473	-0.43591	-0.04059	0.56012	-0.34998
-22.6	-0.33829	0.0047	0.193756	0.265625	-0.32968
-22.5	-0.49847	0.056274	0.074249	-0.24847	-0.31561
-22.4	-0.29141	-0.06406	-0.1203	0.037476	-0.14139
-22.3	-0.49689	0.00314	-0.16483	0.018707	-0.4711
-22.2	-0.39926	-0.05234	0.00937	0.132813	-0.32346
-22.1	-0.38129	-0.46951	-0.12576	0.168732	-0.63202
-22	-0.5383	-0.17734	-0.3367	-0.17191	-0.58359
-21.9	-0.16098	-0.53595	-0.58514	0.187469	-0.8172
-21.8	-0.31332	0.00546	-0.26798	0.406219	-0.48752
-21.7	-0.39691	0.146118	0.031281	0.283569	-0.27969
-21.6	-0.16409	0.039063	-0.11169	0.021851	-1.02734
-21.5	-0.45236	-0.36325	-0.00232	-0.15939	-0.72107
-21.4	-0.03204	-0.32343	-0.2453	-0.17893	-0.69296
-21.3	-0.25549	-0.21249	-0.19373	0.092957	-0.79923
-21.2	-0.52737	-0.27185	-0.42343	0.714813	-0.17813
-21.1	-0.39768	-0.23514	0.0625	0.463257	0.034363
-21	0.064026	-0.43201	0.389099	0.203125	0.071899
-20.9	0.200775	0.00159	0.476593	0.365601	-0.39218
-20.8	0.064056	-0.17813	0.458588	0.355438	-0.43124
-20.7	-0.09848	-0.14999	0.090637	0.304657	-0.69064
-20.6	-0.47583	-0.28436	-0.25546	0.269531	-0.48047
-20.5	-0.28442	-0.28046	-0.03433	0.226563	-0.25076
-20.4	-0.47656	0.027374	-0.33044	0.639801	-0.49686
-20.3	-1.01486	0.246094	-0.35703	0.271088	-0.49844
-20.2	-0.37503	0.00705	0.175018	0.598419	-0.22733
-20.1	0.117157	-0.05621	0.50473	0.625763	-0.2164
-20	0.09375	-0.30075	0.305481	0.260925	-0.35547
-19.9	-0.43829	-0.01874	-0.16718	-0.06253	-0.73593
-19.8	-0.58987	0.0336	-0.04062	0.1828	-0.65234
-19.7	-0.27112	-0.02731	0.110962	0.224976	0.066437
-19.6	-0.30783	-0.15625	-0.21796	0.241394	-0.02109
-19.5	-0.56723	-0.39764	-0.46561	0.332001	-0.84451
-19.4	-0.5383	-0.13672	-0.1156	0.167145	-0.38437
-19.3	0.148407	-0.01639	-0.08826	0.449188	-0.51642
-19.2	-0.13284	-0.20938	-0.04843	0.583588	-0.14533
-19.1	-0.45081	0.214081	0.139099	0.114044	-0.03046
-19	-0.08597	-0.16406	-0.07809	0.05542	-0.78046
-18.9	-0.43909	0.00546	-0.00467	0.21405	-0.45078
-18.8	-0.17191	-0.40387	0.355499	-0.04532	-0.41483
-18.7	0.030457	-0.38825	-0.29059	0.163239	-0.63358
-18.6	-0.31955	-0.39764	-0.19217	0.367157	-0.50156
-18.5	-0.05942	-0.17029	-0.04138	0.220276	-0.06952
-18.4	-0.09689	-0.16953	-0.19373	-0.01642	-0.18359
-18.3	-0.26096	-0.36795	-0.15546	-0.03989	-0.49686
-18.2	-0.47971	-0.58673	0.029694	-0.23206	-0.61328
-18.1	-0.48987	-0.64844	-0.25311	0.268738	-0.49143
-18	-0.61487	-0.42108	-0.38043	0.210907	-0.49295
-17.9	-0.58283	-0.09842	-0.35623	0.582764	-0.39529
-17.8	-0.36331	-0.11093	0.03125	0.37262	0.213287
-17.7	-0.16956	-0.23123	-0.20233	0.367157	-0.29453
-17.6	-0.000793	-0.28592	-0.01169	-0.0141	-0.49921
-17.5	-0.34299	-0.31641	-0.14688	-0.28833	-0.16251
-17.4	-0.34848	-0.84845	-0.28201	0.473419	-0.66016
-17.3	-0.41254	-0.53592	-0.17654	0.573425	-0.00546
-17.2	-0.14301	0.1922	0.165649	-0.09689	-0.25388
-17.1	-0.15234	-0.28668	-0.42654	0.068726	-0.64294
-17	-0.33203	-0.49295	-0.49295	0.087494	-0.6156
-16.9	-0.5	-0.40076	-0.43201	0.208557	-0.88748
-16.8	-0.54532	-0.17889	0.100006	0.036682	-0.28436
-16.7	-0.13596	-0.13672	-0.01483	0.238251	-0.41562
-16.6	-0.06644	-0.29062	-0.31171	0.186676	-0.54688
-16.5	-0.41409	-0.29141	-0.10468	0.00934	-0.65234
-16.4	-0.04221	-0.32031	-0.13437	0.385132	-0.46875
-16.3	0.032013	-0.35858	-0.09842	0.656219	-0.17419
-16.2	-0.29221	-0.42969	-0.10001	0.231995	-0.31796
-16.1	-0.04144	-0.58048	-0.11169	-0.10471	-0.58514
-16	-0.23285	-0.62811	-0.6203	-0.1055	-0.4664
-15.9	-0.50629	-0.27499	-0.29373	0.296051	-0.68436
-15.8	-0.65082	-0.33905	-0.00311	0.314026	-0.73126
-15.7	-0.12582	-0.42889	0.186737	0.074982	-0.6586
-15.6	-0.19223	-0.3609	0.213318	-0.30002	-0.48044
-15.5	-0.50314	-0.74454	-0.5625	-0.10474	-0.56171
-15.4	-0.54611	-0.55313	-0.17108	0.733582	-1.08127
-15.3	-0.75864	-0.08746	0.118774	0.459351	-0.77731
-15.2	-0.4375	-0.07654	-0.20389	0.299988	-0.54532
-15.1	-0.13751	-0.13437	-0.13593	0.114044	-0.38907
-15	-0.29144	0.080475	0.053925	-0.19299	-0.32968
-14.9	-0.12814	-0.68515	-0.27499	0.566376	-0.65158
-14.8	-0.94379	-0.08124	-0.02811	0.389832	-0.54062
-14.7	-0.42661	0.00394	0.042999	0.327332	-0.35858
-14.6	-0.30237	-0.16016	0.366425	0.424194	-0.31561
-14.5	-0.11957	-0.42734	0.258606	0.30542	-0.76718
-14.4	-0.02191	-0.0336	0.272675	0.358582	-0.53204
-14.3	-0.48364	0.00549	-0.15466	-0.05627	-0.58749
-14.2	-0.37659	-0.30466	-0.52029	0.378876	-0.46326
-14.1	-0.52502	0.228912	0.114075	-0.24609	-0.21249
-14	-0.00784	-0.04294	-0.06247	0.215576	-0.45935
-13.9	-0.18359	-0.2164	0.076569	0.676544	-0.48047
-13.8	-0.18988	-0.06796	0.253906	0.4328	-0.56329
-13.7	-0.2016	-0.05231	0.013306	0.206238	-0.45935
-13.6	-0.15784	-0.19687	0.112518	-0.05939	-0.46796
-13.5	-0.49298	-0.61639	-0.25076	0.380432	-0.44217
-13.4	-0.30078	-0.04376	0.097656	0.517944	-0.22421
-13.3	0.275757	0.197662	-0.02655	-0.07422	-0.57968
-13.2	0.073395	-0.23825	-0.06949	0.110901	-0.24374
-13.1	-0.15002	-0.29767	0.011719	0.449982	-0.67188
-13	-0.29846	0.136749	0.37738	0.517151	-0.16483
-12.9	0.231232	-0.09451	0.227356	0.707764	-0.55234
-12.8	-0.10941	0.043762	0.351563	0.307007	-0.42578
-12.7	-0.03833	-0.07813	0.010162	0.362488	-0.51718
-12.6	0.114807	-0.2453	0.249237	0.051544	-0.36173
-12.5	-0.34613	-0.10468	-0.10938	0.538269	-0.56485
-12.4	-0.44769	0.00394	-0.02966	0.254639	-0.50076
-12.3	-0.16486	-0.34064	0.077362	0.37027	-0.45703
-12.2	-0.26489	-0.10156	0.140625	0.582001	-0.29297
-12.1	0.249969	0.327362	-0.05936	0.312469	-0.18671
-12	0.402313	-0.19217	0.110962	0.032013	-0.82111
-11.9	-0.25549	-0.28748	-0.13434	0.646057	-0.8945
-11.8	-0.22891	-0.01563	0.367981	0.231232	-0.19922
-11.7	0.070282	-0.49219	-0.09216	0.408569	-0.4328
-11.6	-0.13284	0.146881	0.355499	0.371094	-0.19843
-11.5	0.00623	-0.13983	0.132843	0.967957	-0.18671
-11.4	0.013275	0.070343	0.549255	0.502319	0.031281
-11.3	0.5242	0.16095	0.396912	0.449188	-0.18826
-11.2	-0.10941	0.121887	0.461731	0.7742	-0.25235
-11.1	-0.02502	-0.19922	0.013306	0.525757	-0.26407
-11	0.06247	-0.19141	0.214844	0.158569	-0.35626
-10.9	-0.08521	0.140656	0.168793	0.224182	-0.33749
-10.8	0.060913	-0.21484	0.1586	0.728119	-0.40936
-10.7	-0.12268	-0.00388	0.369568	0.552338	-0.17889
-10.6	0.114838	-0.10623	0.182068	0.112457	-0.13593
-10.5	0.052338	0.0914	0.347656	0.059357	-0.41251
-10.4	-0.03674	-0.31638	0.017212	0.538269	-0.70078
-10.3	-0.26096	0.076569	0.431274	0.583557	-0.08749
-10.2	0.12265	-0.18515	0.253937	0.510132	-0.36563
-10.1	0.178894	-0.01013	0.529724	0.267944	-0.25623
-10	0	0	-5.11e-15	0	-4.88e-15
-9.9	0.052307	0.097687	0.342224	0.301544	-0.03827
-9.8	-0.08673	0.042999	0.182068	0.734344	-0.40936
-9.7	-0.06174	0.245331	0.508606	0.518738	-0.02185
-9.6	0.080444	0.213318	0.214874	0.124207	-0.22733
-9.5	-0.10236	0.119537	0.00861	0.358551	-0.35779
-9.4	-0.43518	-0.22266	-0.06796	0.028107	-0.87344
-9.3	-0.41721	-0.2406	-0.13278	0.676544	-0.56638
-9.2	-0.1969	0.03363	-0.09842	0.388275	-0.20544
-9.1	-0.12659	0.097687	0.039093	0.482788	-0.26639
-9	-0.45001	0.014862	0.428131	0.121063	-0.23828
-8.9	-0.02972	-0.31485	0.0289	0.244507	-0.58283
-8.8	-0.70316	-0.12891	-0.10858	0.024963	-0.18906
-8.7	-0.21252	-0.09216	0.101593	-0.01801	-0.65781
-8.6	0.021851	-0.3656	-0.22186	0.264038	-0.7164
-8.5	-0.29535	-0.11639	0.143768	0.582001	-0.63513
-8.4	-0.37268	-0.28281	0.053131	0.369507	-0.40079
-8.3	-0.27893	-0.25861	-0.06876	0.653107	-0.63828
-8.2	-0.20786	0.072662	0.455475	0.136688	-0.14298
-8.1	-0.10706	-0.24765	-0.000763	-0.00784	-0.31485
-8	-0.41565	-0.39139	0.061737	0.085114	-0.57733
-7.9	-0.57816	-0.34842	0.03595	0.230438	-0.63202
-7.8	-0.31409	-0.33203	0.295319	0.051544	-0.52814
-7.7	0.00543	-0.19608	0.0383	0.273407	-0.67423
-7.6	-0.36722	-0.17734	-0.03827	0.191376	-0.25156
-7.5	0.014038	-0.16641	0.2164	0.056244	-0.4086
-7.4	0.040588	-0.33591	-0.2984	0.7453	-0.67029
-7.3	-0.98987	-0.23203	0.037537	0.703888	-0.77344
-7.2	-0.6008	0.089874	0.162537	0.265594	0.1586
-7.1	-0.05081	-0.29999	0.016419	0.576538	-0.07657
-7	-0.20627	0.060944	-0.11563	0.096069	-0.53439
-6.9	-0.22424	-0.33905	-0.31873	0.460938	-0.76718
-6.8	-0.45862	-0.35468	-0.43903	0.542145	-0.43982
-6.7	-0.23361	-0.26251	0.230469	-0.02347	-0.46875
-6.6	0.137451	-0.21796	-0.04373	0.161713	-0.65701
-6.5	-0.3797	-0.08514	-0.07263	-0.18832	-0.29764
-6.4	-0.52033	-0.30936	-0.37576	0.566376	-0.51016
-6.3	-0.43753	-0.09451	0.082062	-0.03674	-0.41873
-6.2	-0.04376	-0.42029	-0.07574	0.097626	-0.80234
-6.1	-0.32346	-0.05469	0.345306	0.597626	-0.25
-6	-0.24222	-0.31482	0.676575	0.06247	0.102356
-5.9	0.170288	-0.32108	0.055481	0.352325	-0.35156
-5.8	-0.16721	-0.19296	-0.01093	-0.05707	-0.23593
-5.7	-0.29611	-0.14374	-0.09686	0.087463	-0.70624
-5.6	-0.44769	-0.25232	-0.01874	0.065613	-0.34375
-5.5	-0.11722	-0.13669	-0.04919	0.137482	-0.41327
-5.4	0.074982	-0.49921	-0.16327	-0.37112	-0.40155
-5.3	-0.44925	-0.27188	-0.07813	-0.23361	-0.28595
-5.2	0.099976	-0.19766	0.269531	0.052307	-0.74689
-5.1	-0.26331	-0.375	-0.17029	0.193726	-0.40936
-5	-0.27893	-0.14374	0.154724	0.017151	-0.18671
-4.9	-0.20316	-0.25	-0.14764	0.512482	-0.32501
-4.8	-0.43988	-0.5531	0.092987	0.14917	-0.47577
-4.7	-0.30081	-0.35077	0.107025	-0.07031	-0.48908
-4.6	-0.33521	-0.35779	0.070343	0.194519	-0.55936
-4.5	-0.44531	-0.14215	0.546112	0.182007	-0.34372
-4.4	0.042969	-0.25702	-0.13672	0.18045	-0.42108
-4.3	-0.18283	-0.65936	0.091431	0.046845	-0.48749
-4.2	-0.30237	-0.38593	-0.10077	-0.27969	-0.43671
-4.1	-0.53519	-1.05701	-0.07339	-0.09299	-0.4617
-4	-0.74377	-0.49216	-0.08511	0.103882	-0.61951
-3.9	-0.73987	-0.31326	0.052368	0.353882	-0.71405
-3.8	-0.61096	0.032806	0.4133	0.272614	-0.16562
-3.7	-0.14771	-0.29218	-0.05078	0.08905	-0.41797
-3.6	-0.20004	-0.60077	-0.29218	-0.08987	-0.38202
-3.5	-0.37112	-0.74765	-0.43124	0.476532	-0.62344
-3.4	-0.75549	-0.34921	0.278137	0.304657	-0.39688
-3.3	-0.54456	0.138275	0.294556	0.471863	0.00937
-3.2	-0.09378	-0.00623	0.060181	0.268738	0.159393
-3.1	0.019531	-0.17966	-0.15546	0.250763	-0.10312
-3	-0.38361	-0.86249	-0.5531	0.258575	-0.64142
-2.9	-0.65082	-0.40466	0.042206	0.513245	-0.68356
-2.8	-0.08594	-0.07733	0.405487	0.444519	-0.36719
-2.7	-0.16095	-0.24451	-0.08279	0.249969	-0.36795
-2.6	-0.17972	-0.54297	-0.55234	0.045288	-0.50861
-2.5	-0.47113	-0.14764	-0.06561	0.578888	-0.52814
-2.4	-0.09143	0.419556	0.510956	0.59137	0.167999
-2.3	0.382813	-0.06326	0.060181	-0.02344	-0.21405
-2.2	0.084351	-0.71951	-0.15311	0.581238	-0.6492
-2.1	-0.61719	-0.24216	0.118774	0.296082	-0.06641
-2	-0.43283	-0.02655	0.061737	0.594513	-0.21716
-1.9	-0.18518	0.0961	0.171875	0.690613	-0.11639
-1.8	-0.06955	-0.11871	0.432831	0.034332	-0.39529
-1.7	0.010132	-0.27109	-0.46094	0.498413	-0.63126
-1.6	-0.60159	-0.14841	-0.19061	0.457794	-0.45703
-1.5	-0.57736	-0.18826	0.046112	-0.04065	-0.30075
-1.4	0.065613	-0.17029	0.292999	0.414825	-0.30859
-1.3	0.155457	-0.00623	0.083618	0.270294	-0.18359
-1.2	0.012482	0.000793	0.0383	0.281219	-0.34372
-1.1	-0.5383	-0.54453	-0.36716	0.437469	-0.91483
-1	-0.52502	0.135925	0.083588	0.86795	-0.53516
-0.9	-0.57269	0.382843	0.318787	0.250732	-0.06015
-0.8	-0.31174	0.142181	-0.45389	0.290619	-0.45548
-0.70001	-0.74457	-0.07889	-0.1398	0.090607	-0.1539
-0.6	-0.15314	-0.30701	-0.06015	0.112457	-0.60782
-0.5	-0.11957	0.085938	0.058594	0.491394	-0.24609
-0.4	-0.38205	-0.10312	-0.11325	0.785126	-0.09216
-0.3	-0.26877	0.304688	0.298431	0.386688	0.270294
-0.20001	-0.01566	-0.34842	-0.43515	0.537476	-0.51407
-0.1	-0.75238	-0.48984	-0.19452	0.892944	-0.65625
0	-1.54767	0.061737	-1.53122	0.630463	-0.15234
0.099999	-2.63751	-1.25778	0.083618	-2.3555	-1.86249
0.199997	2.71405	1.50159	2.33752	2.12964	-0.31952
0.299995	2.00623	2.29999	2.91406	3.10233	2.31485
0.400002	2.75153	2.80392	3.33362	3.60938	3.05624
0.5	2.65387	3.20236	3.5766	4.11093	3.668
0.599998	2.79373	3.28439	3.97659	5.14764	4.05157
0.699997	3.06171	3.73282	4.73361	5.06482	4.95236
0.799995	3.22498	3.81952	4.81094	5.18982	5.00235
0.900002	3.33511	4.09686	4.6633	5.3703	5.19296
1	3.37262	4.09534	4.90158	5.91013	5.38126
1.1	3.64764	4.10001	5.03049	5.82889	5.47891
1.2	3.60934	4.26486	5.34143	6.17184	5.77737
1.3	3.73279	4.34845	5.33673	6.11951	5.87579
1.4	3.49606	4.34924	4.98126	6.59061	5.64844
1.5	3.29138	4.67422	5.21487	6.79449	5.88516
1.6	3.45465	4.72968	5.33517	6.06171	6.36249
1.7	4.11792	4.69064	5.0719	5.85153	6.01642
1.8	3.81561	4.2883	4.91956	6.3945	5.61096
1.9	3.56561	4.58594	5.44144	5.81873	6.08282
2	3.73044	4.43283	4.90939	6.02185	5.65704
2.1	3.42575	4.95547	5.26486	6.22733	5.90469
2.2	3.75543	4.57657	5.27893	6.01563	6.01328
2.3	3.80231	4.24533	4.88754	5.98514	5.68048
2.4	3.57422	4.32501	5.28128	6.04684	5.96564
2.5	3.75778	4.38437	5.20782	6.01248	6.28281
2.6	3.76871	4.66956	5.04926	6.3898	6.21329
2.7	3.38281	4.87656	5.09299	6.23511	5.99609
2.8	3.84137	4.53516	5.12109	5.97653	6.12186
2.9	3.61951	4.9664	5.13126	6.31638	6.07968
3	3.80701	4.90234	5.38049	6.13434	6.22345
3.1	3.78436	4.96484	5.15314	6.07422	6.1539
3.2	3.70074	4.79456	5.22815	6.0773	6.08752
3.3	3.33826	4.48672	5.10547	6.19293	5.99844
3.4	3.5437	4.54922	5.20547	6.25232	6.09299
3.5	3.59842	4.42343	5.17578	5.95309	6.14609
3.6	3.73199	4.9133	5.59454	6.01639	6.29065
3.7	4.32578	4.37344	5.12268	5.93823	5.93985
3.8	3.71405	4.39063	5.04221	6.40234	5.88828
3.9	3.71246	4.98596	5.71487	6.11014	6.4805
4	4.00546	4.76642	5.22269	6.10934	6.35782
4.1	3.99295	4.62503	5.30707	6.11951	5.89142
4.2	3.50702	4.66486	5.27188	5.68436	6.41873
4.3	3.60229	4.44455	5.23596	6.22574	6.11328
4.4	3.70154	4.71329	5.44455	5.76248	6.01639
4.5	3.5195	4.38284	5.10004	6.21875	6.04532
4.6	3.16171	4.96332	5.45004	6.17886	6.43439
4.7	3.86874	4.72577	5.29611	6.38437	5.97733
4.8	3.64371	4.59769	5.55627	6.11011	6.47971
4.9	3.78906	4.93594	5.57346	6.22263	6.47812
5	3.8656	4.48593	5.28284	6.40155	5.96796
5.1	3.49762	4.96487	5.34457	6.0148	6.27032
5.2	3.66406	4.49219	5.25079	6.5195	5.9328
5.3	3.41248	4.87033	5.41641	6.34998	6.17032
5.4	4.16794	4.77582	5.62268	6.16718	6.42581
5.5	4.0914	4.418	5.21957	6.34372	6.16486
5.6	3.76013	4.86172	4.93207	6.0148	6.28751
5.7	3.75546	4.88596	5.13361	6.03278	6.19296
5.8	3.69138	4.62033	5.26566	6.13672	6.00314
5.9	3.62732	4.78674	5.23206	6.30466	6.23517
6	3.57422	4.70157	5.21564	6.35312	6.42188
6.1	3.95935	4.7258	4.91486	6.31247	6.26331
6.2	3.61639	4.39142	4.86798	6.39529	5.91251
6.3	3.42184	4.63986	5.27267	6.96011	5.93674
6.4	3.81641	5.09454	5.8414	6.15234	6.91953
6.5	4.35153	4.45001	5.19846	6.05466	6.07816
6.6	3.55389	4.71799	5.41565	6.45233	5.97189
6.7	3.46872	5.20782	5.78519	6.46481	6.68283
6.8	4.30389	4.91486	5.59143	6.26328	6.60001
6.9	4.14059	4.75784	5.27893	5.90698	6.23361
7	4.22812	4.39532	5.20157	6.39294	5.89063
7.1	3.40857	4.32346	5.43127	6.20313	5.98047
7.2	3.68747	4.86877	5.33051	6.10309	6.09378
7.3	3.89529	4.76016	5.51251	6.49295	6.10547
7.4	3.81482	4.8125	5.20627	6.09451	6.38281
7.5	4.01794	4.90082	5.66019	6.30624	5.99533
7.6	3.57498	4.68829	5.78204	6.66638	6.22736
7.7	4.04218	5.11487	5.80627	6.27734	6.32422
7.8	4.19373	4.98676	5.67972	6.78201	6.27737
7.9	3.91092	4.79532	5.85315	6.48981	6.74142
8	4.24139	4.98203	5.78751	6.36639	6.75391
8.1	4.07263	4.76019	5.44379	6.06482	6.44611
8.2	3.79297	4.96799	5.55548	5.95935	6.45078
8.3	3.50076	4.56171	5.04141	6.57968	6.22186
8.4	3.43356	5.18048	5.59378	6.32422	6.56564
8.5	4.24374	4.87033	5.26254	5.92966	5.96954
8.6	3.61484	4.63986	4.8172	5.97733	5.83203
8.7	3.65857	4.77032	5.4133	5.92886	5.96329
8.8	3.60388	4.54688	5.01172	6.72342	5.95392
8.9	3.34607	4.47266	5.1008	6.31171	6.14844
9	3.77341	4.66641	5.43283	6.06326	6.30157
9.1	3.79919	4.61252	5.30237	6.08981	5.96796
9.2	3.57654	4.49377	5.25549	6.33044	5.37189
9.3	3.35153	4.6539	5.27109	6.27264	5.8367
9.4	3.55075	4.63516	5.11407	6.11639	6.07971
9.5	3.93906	4.98907	5.49768	6.0484	5.96564
9.6	3.67108	5.12265	5.83517	6.34842	6.19922
9.7	4.0773	4.79846	5.63361	6.68747	6.24142
9.8	3.82187	4.94922	5.84845	6.45074	6.37344
9.9	3.89841	4.87109	5.48828	6.42184	5.99689
10	3.71326	5.05157	5.58362	6.06482	5.86487
10.1	3.91638	4.70938	5.28204	6.40311	6.09531
10.2	3.66403	4.89218	5.44846	6.68903	5.99454
10.3	3.99841	4.98828	5.96329	6.52109	6.18906
10.4	4.27887	4.7211	5.19379	5.86328	6.06564
10.5	3.62186	4.87268	4.75473	5.68356	5.72736
10.6	3.63437	4.55237	5.21954	6.22183	5.44611
10.7	3.52576	4.69141	5.39688	6.67966	5.83359
10.8	3.60233	4.81876	5.55237	6.58044	5.71405
10.9	4.05701	4.63284	5.39377	6.82809	5.97345
11	3.87656	4.95468	5.72656	6.43903	6.45389
11.1	4.15622	4.89297	5.51953	6.16013	5.93439
11.2	4.00232	4.40158	5.14688	6.31793	5.85391
11.3	3.64294	4.6203	4.88281	6.33746	5.92578
11.4	3.79059	4.92969	5.47424	6.12418	6.21017
11.5	3.97577	4.87579	5.3219	6.15857	6.13593
11.6	3.74686	4.39767	4.99066	6.40387	5.7594
11.7	3.29218	5.08203	5.75705	6.17261	5.95703
11.8	3.97498	4.73438	5.54922	5.91248	6.03046
11.9	3.55777	4.46875	5.07422	6.85233	5.73984
12	3.41559	4.8508	5.48987	5.95856	6.22421
12.1	3.78278	4.68204	5.11798	6.25546	5.64453
12.2	3.17419	4.37424	4.9469	6.51639	5.43518
12.3	3.34061	5.00629	5.32425	6.09451	6.01251
12.4	3.87109	4.88516	5.24924	5.68201	5.64142
12.5	3.62186	4.42422	4.95001	5.95621	5.59845
12.6	3.22968	4.34299	5.41797	6.08984	6.25391
12.7	3.27029	4.80237	5.34924	6.57028	6.16565
12.8	3.5914	5.02734	5.62189	6.69061	6.34064
12.9	3.92654	4.87268	5.54846	6.34921	6.21017
13	3.97342	4.68204	5.78986	6.59375	6.18127
13.1	3.56091	4.97504	5.75238	5.88593	6.33438
13.2	3.87186	4.62659	5.37738	6.30624	6.03751
13.3	3.59531	4.63516	5.54535	6.56403	6.1922
13.4	4.01559	4.66797	5.66641	6.34216	6.45703
13.5	4.11014	4.95862	5.34064	6.11169	6.11487
13.6	3.64218	4.45859	5.1633	5.85934	5.6203
13.7	3.59372	4.58829	5.16019	6.25858	6.00079
13.8	3.50702	4.78439	5.61331	6.10779	6.34689
13.9	3.73749	4.52579	5.66406	6.05075	6.22733
14	3.64996	4.39688	5.25	6.07809	6.06876
14.1	3.63199	4.14767	5.3508	6.2984	6.21329
14.2	3.39294	4.60391	5.61252	6.00153	6.33673
14.3	3.5578	4.52499	5.03906	6.14526	5.91562
14.4	3.62653	4.6203	5.38205	6.1156	5.70468
14.5	3.34763	4.51797	5.60938	6.16013	6.16641
14.6	3.55151	4.73984	5.43515	6.6539	6.04218
14.7	3.52966	4.85941	5.79065	5.79999	6.40628
14.8	3.77966	4.5719	5.34848	5.89136	5.82581
14.9	3.52344	4.58829	5.41797	5.81091	6.31796
15	3.69214	4.38986	5.55472	6.04529	5.89063
15.1	3.55545	4.72894	5.63364	6.11481	6.04221
15.2	3.76328	4.65939	5.4133	5.85309	6.23907
15.3	3.79294	4.60626	5.20862	6.3992	6.09531
15.4	3.59607	4.91641	5.72971	6.46014	6.32187
15.5	4.11014	4.77582	5.6727	6.35388	6.16565
15.6	3.68201	4.80078	5.13751	6.28046	5.82892
15.7	3.7695	4.79456	5.42581	6.18045	6.3219
15.8	4.01953	4.7211	5.14923	6.07339	6.24533
15.9	3.67499	4.6203	5.11172	5.89059	5.83124
16	3.17886	4.64377	4.98596	5.99762	5.37033
16.1	3.19061	4.91562	5.16641	6.26324	5.84766
16.2	3.69058	4.77423	5.37891	6.21249	6.0336
16.3	3.7984	4.7258	5.74924	5.53278	6.27814
16.4	3.90625	4.41486	4.92111	5.73669	5.49139
16.5	3.52341	4.61487	5.43753	5.88434	6.04376
16.6	3.54294	4.72266	5.15704	6.30542	5.6828
16.7	3.61325	4.53671	5.1539	5.79761	5.8414
16.8	3.76794	5.05157	5.4711	5.84766	6.08829
16.9	3.46793	4.74142	4.91489	6.02185	5.93674
17	3.64139	4.76877	5.39847	6.24216	6.31564
17.1	3.64059	4.79456	5.87268	6.28903	6.16174
17.2	3.92108	4.86407	5.74768	6.78748	6.30783
17.3	4.08435	5.07736	5.54691	6.42108	6.54922
17.4	4.04453	5.00003	5.57581	6.50858	6.32501
17.5	3.87341	5.12033	5.77112	6.29059	6.44376
17.6	3.71249	4.68829	5.36798	6.31638	6.24765
17.7	3.46091	4.58282	5.32968	6.44528	5.76639
17.8	3.74136	5.25781	5.55157	6.57889	6.30704
17.9	3.99762	4.93909	5.70706	6.48434	6.37659
18	4.08905	4.92969	5.38284	6.32263	6.42502
18.1	3.91638	4.67108	5.35391	6.66718	6.11484
18.2	3.57809	4.64691	5.51956	6.54218	6.12189
18.3	4.11874	4.93909	5.47815	6.1398	6.64063
18.4	3.80701	4.6586	5.45236	5.98047	5.97186
18.5	3.91248	4.38751	4.87582	6.65857	5.60941
18.6	3.75858	4.84454	5.37268	6.5867	6.14767
18.7	4.03983	4.97034	5.58597	6.32184	6.06409
18.8	4.0867	4.8797	5.02814	6.09763	5.86639
18.9	3.76794	4.77734	5.20627	6.45309	6.01563
19	3.77029	4.34454	5.22736	6.31406	5.80939
19.1	3.57187	4.60471	5.31488	6.23514	5.95081
19.2	3.75391	4.30078	5.31409	6.42966	6.10703
19.3	3.55936	4.66641	5.44144	6.39063	6.13205
19.4	3.56952	4.73441	5.39691	6.36716	5.92737
19.5	3.75156	4.60159	5.81018	5.89059	6.20782
19.6	3.48514	4.34219	5.04611	6.27887	5.58282
19.7	3.49921	4.35001	5.53439	6.65076	6.08984
19.8	3.65778	4.52267	5.76096	6.07809	6.22345
19.9	4.01093	4.53671	5.63596	6.29294	6.18439
20	3.38904	4.53436	5.35703	6.51013	5.82968
20.1	3.24292	4.82968	5.67343	6.10074	6.32813
20.2	3.62497	4.62814	5.26721	6.26248	6.19922
20.3	3.56012	4.68753	5.44144	6.22342	6.38205
20.4	3.91953	4.61722	5.51331	6.74918	6.27579
20.5	3.49451	4.85858	5.89377	6.36169	6.0289
20.6	3.83044	4.82892	5.86563	6.32263	6.06564
20.7	3.71405	4.72891	5.37891	6.28827	5.98123
20.8	3.53748	4.74924	5.29767	6.22263	6.00314
20.9	3.85544	4.96408	5.58047	6.67734	6.35312
21	3.7984	4.65393	5.41174	6.80386	6.02893
21.1	4.00388	4.81329	5.57346	6.3945	6.46875
21.2	4.05701	4.87579	5.74142	6.16794	6.43048
21.3	3.94608	4.40314	5.69299	6.28201	5.90781
21.4	3.69763	4.22269	5.73517	6.68668	6.14923
21.5	3.93045	4.58047	5.51407	6.93121	6.09842
21.6	3.56012	4.81641	5.76175	6.54449	6.63828
21.7	4.01404	4.6297	5.76172	6.31015	6.4711
21.8	4.18747	4.51642	5.66254	6.42029	5.97189
21.9	3.45935	4.6297	5.41174	6.43356	6.08752
22	3.58984	4.46954	5.43127	6.65155	5.99689
22.1	3.81406	4.70081	5.57034	6.66248	6.36407
22.2	3.89529	4.57266	5.4086	6.76013	6.04376
22.3	4.02966	4.88361	5.56564	6.41092	6.50861
22.4	3.98981	4.76721	5.72891	6.59686	6.44296
22.5	4.18826	4.86563	5.67346	6.63904	6.02109
22.6	4.05466	4.89297	5.74612	6.38281	6.36719
22.7	4.05701	4.77423	5.57504	6.29218	6.32346
22.8	3.55624	4.38205	5.07034	6.3898	5.83908
22.9	3.50388	4.57266	5.34064	6.30701	6.28592
23	3.79059	4.55157	5.5336	6.44763	6.00311
23.1	3.73434	4.87891	5.50079	6.30856	6.10236
23.2	3.8945	4.67346	5.4469	5.94684	6.11328
23.3	3.64841	4.30704	5.08203	6.53592	5.96094
23.4	3.74451	4.36798	5.56018	6.65857	5.72736
23.5	3.94217	4.78671	5.6586	6.56796	6.20624
23.6	4.25699	4.63284	5.47659	6.31326	6.27032
23.7	3.87106	4.69064	5.35159	6.37808	5.83594
23.8	3.65857	4.92734	5.77969	6.25388	6.04843
23.9	4.09763	4.97656	5.85782	6.01559	6.29843
24	4.05386	4.62189	5.31799	6.24686	6.24765
24.1	3.56482	4.55548	5.60861	6.05469	6.44452
24.2	3.94217	4.44534	5.60861	5.96561	6.03909
24.3	4.13748	4.43518	5.08206	6.27966	5.93048
24.4	3.67419	4.51797	5.51407	6.48044	6.01483
24.5	3.60074	4.83905	5.79611	6.22577	6.47186
24.6	3.59528	4.59454	5.54221	5.95154	6.07111
24.7	3.74139	4.75626	5.22031	5.74997	5.80704
24.8	3.78979	4.19455	5.13986	6.32184	5.52423
24.9	3.56482	4.85706	5.56253	6.34137	6.01251
25	3.79529	4.34766	5.36407	6.33435	6.44452
25.1	3.73123	4.79922	5.92816	6.21091	6.63361
25.2	4.04062	4.79218	5.79376	6.18045	6.19998
25.3	3.81949	4.72971	5.78049	6.21246	5.96017
25.4	3.82498	4.61252	5.19299	6.33124	5.91327
25.5	3.7359	4.57034	5.17816	6.33905	6.03909
25.6	3.90155	4.76486	5.69299	5.75464	6.16251
25.7	3.77576	4.42499	5.38361	6.08511	5.95389
25.8	3.7984	4.57813	5.54611	6.10153	6.10626
25.9	3.55621	4.45703	5.74924	6.33359	6.08594
26	3.64764	4.72034	5.7016	6.21951	6.42502
26.1	4.00858	4.81253	5.27658	6.34686	6.09375
26.2	3.78827	4.98752	5.83832	6.30466	6.18985
26.3	3.79218	5.1297	5.99457	5.96951	6.21875
26.4	3.80154	4.78284	5.43127	6.44763	6.22891
26.5	3.98981	4.84769	5.81723	6.07028	6.45392
26.6	4.37109	4.79297	5.59769	6.22653	6.15314
26.7	4.22888	4.83047	5.33517	6.03201	5.87735
26.8	3.79449	4.52499	5.28516	6.35388	6.21484
26.9	3.5867	4.55157	5.50861	6.08826	6.39063
27	4.12888	4.67422	5.60156	6.18356	6.25311
27.1	3.73279	4.56409	5.23206	5.7406	6.01251
27.2	3.75543	4.49924	5.15549	5.94141	5.95782
27.3	3.93982	4.36331	5.25629	5.93045	6.09689
27.4	3.53983	4.26721	5.2977	6.37573	5.85626
27.5	3.36795	4.70782	5.65704	6.44293	6.35468
27.6	3.80621	4.72421	5.68829	6.18982	6.39999
27.7	4.22263	4.99609	5.68594	6.10388	6.57501
27.8	3.99762	4.49298	5.25629	6.12497	5.93204
27.9	3.45313	4.64377	5.56488	6.30777	5.8844
28	3.69843	4.48282	5.0047	6.12732	5.87967
28.1	3.54449	4.52032	5.36096	6.32733	6.24219
28.2	3.94373	4.77112	5.33752	6.32498	6.19611
28.3	3.89999	4.59689	5.33597	6.14761	5.99454
28.4	3.52966	4.51953	5.34454	6.28043	6.15936
28.5	3.56949	4.75391	5.49063	6.25546	6.00626
28.6	3.91638	5.03204	5.52893	6.35468	5.92813
28.7	3.69217	5.02502	5.87347	6.13123	6.06876
28.8	4.02109	4.5672	5.48361	6.3031	6.29062
28.9	3.56171	4.83673	5.58832	6.12106	6.19299
29	3.71951	4.73672	5.47971	6.53043	5.85703
29.1	3.5148	4.62579	5.33282	6.50388	6.28281
29.2	3.88513	4.94141	5.49298	6.48279	5.9133
29.3	3.54059	4.80548	5.5914	6.15546	6.12735
29.4	3.56873	4.59613	5.68753	6.35153	6.04141
29.5	3.67654	4.82111	5.54221	6.36871	5.96329
29.6	3.50623	4.74063	5.49377	5.88593	6.08359
29.7	3.73279	4.77893	5.41721	6.27731	6.11719
29.8	3.68982	4.91251	5.39301	6.29919	6.02267
29.9	3.59296	4.98749	5.36407	6.11795	6.20624
30	3.92419	4.7211	5.70392	6.16873	6.32501
30.1	4.01169	4.76797	5.58984	5.85312	6.08749
30.2	3.78903	4.63126	5.40237	6.31323	5.50861
30.3	3.26093	4.80624	5.34219	6.6109	5.99063
30.4	3.7406	5.27969	5.63361	6.14761	6.4086
30.5	3.97418	4.86484	5.6969	5.95856	6.28125
30.6	3.60233	4.37424	5.69922	5.95074	6.03516
30.7	3.62497	4.98438	5.55469	6.21561	5.85468
30.8	3.80621	4.73672	5.51251	6.27966	6.17267
30.9	3.87811	4.99533	5.41095	6.19373	6.13205
31	3.91559	4.56018	5.47345	6.19531	5.87189
31.1	3.84998	4.98676	5.72113	6.34766	6.26251
31.2	3.99921	5.07346	5.88596	6.47418	6.70862
31.3	4.11093	4.92892	5.70862	6.42029	6.19611
31.4	3.94058	4.71173	5.69455	6.38043	6.51486
31.5	4.07343	4.74609	5.46484	6.22186	6.36172
31.6	4.10464	4.76642	5.43127	6.51559	6.57657
31.7	4.06326	4.78986	5.54456	6.57574	6.28281
31.8	3.99295	4.91016	5.45627	6.28357	6.38828
31.9	3.93747	4.92969	5.25	6.25623	6.31485
32	3.93356	5.13828	5.60236	6.46091	6.48047
32.1	4.18826	4.95236	5.57581	6.29996	6.73828
32.2	4.30075	5.05002	5.61172	6.57343	6.33984
32.3	4.10623	4.58517	5.70627	6.56482	6.33752
32.4	4.23438	4.91174	5.52658	6.51953	6.74142
32.5	4.53668	4.84143	5.63596	6.30151	6.90784
32.6	4.25937	4.86563	6.07422	6.32498	6.37656
32.7	4.31714	4.96252	5.84689	6.39059	6.44064
32.8	4.11014	4.85159	5.72815	6.49371	6.17032
32.9	4.05936	4.66251	5.50003	5.84686	5.94766
33	3.93982	4.36563	5.27502	6.11481	5.8461
33.1	3.74841	4.51251	5.01721	6.20779	6.03046
33.2	4.04996	4.75159	5.59848	6.25311	6.08047
33.3	3.8414	4.48517	5.4516	6.8898	5.92422
33.4	4.05624	4.62579	5.66876	6.34842	6.41327
33.5	4.18982	4.73361	5.69144	5.87106	6.30627
33.6	3.99765	4.66016	5.68753	6.33359	6.13907
33.7	3.97498	4.97891	5.46173	6.51013	6.48907
33.8	3.83905	4.89377	5.89301	6.11951	6.22189
33.9	4.12656	4.625	5.57187	5.92184	6.06796
34	4.332	4.46173	5.52112	6.11639	5.56952
34.1	3.72263	4.64377	5.4805	6.14685	6.15314
34.2	4.04062	4.6586	5.5336	6.24686	6.14453
34.3	3.99216	4.64142	5.55161	5.89215	5.84143
34.4	4.18359	4.41956	5.1633	6.15933	5.85001
34.5	4.20154	4.93359	5.78671	5.96561	6.42032
34.6	4.43903	4.9133	5.51801	5.93512	6.03204
34.7	4.17108	4.72501	5.52344	6.44763	6.34296
34.8	3.80386	4.668	5.6055	6.16013	6.34143
34.9	4.39609	4.72345	5.23285	5.86484	5.625
35	3.90701	4.75705	5.39691	5.96011	5.93204
35.1	3.94452	4.65158	5.47971	6.01328	6.0047
35.2	3.57654	4.62424	5.46332	5.63669	5.87503
35.3	3.44373	4.52032	4.72891	5.86951	5.98514
35.4	3.52341	4.13049	4.92972	5.85699	5.77814
35.5	3.88669	4.76407	5.45313	6.07422	6.09766
35.6	3.54138	4.72424	5.3219	6.45078	6.39142
35.7	3.70154	4.57892	5.50238	6.51874	6.59378
35.8	4.12891	4.70313	5.54141	6.57498	6.39688
35.9	3.79919	4.45471	5.22113	6.02576	6.1344
36	3.73984	4.75705	4.96643	6.30078	5.85938
36.1	3.77652	4.75159	5.58908	6.15155	5.91019
36.2	4.32108	4.88751	5.54141	6.02264	6.25079
36.3	4.06091	4.55237	5.36411	6.26248	6.01797
36.4	3.60858	4.25549	5.16721	6.20779	5.80237
36.5	3.37497	4.16721	5.12033	6.06168	5.80859
36.6	3.58435	4.37424	5.36719	6.39059	6.00311
36.7	3.69138	4.42813	5.15002	6.39685	6.02734
36.8	3.77261	4.36719	5.41956	6.13043	5.74374
36.9	3.75778	4.35706	4.99533	6.03748	5.82578
37	3.56482	4.54922	5.37268	6.23279	6.11407
37.1	3.63123	4.95859	5.39923	6.61484	6.17108
37.2	3.55466	5.07269	5.42111	7.20309	5.84143
37.3	3.63983	5.22266	5.8219	6.42264	6.42657
37.4	4.16168	4.63516	5.29611	6.30545	6.34924
37.5	3.77655	4.46719	5.27423	6.62808	5.92813
37.6	3.56952	4.68048	5.57578	6.29996	6.21249
37.7	4.13513	4.93674	5.46564	6.34918	6.16718
37.8	4.03043	4.72189	4.99689	6.47656	6.21875
37.9	3.9617	4.84222	5.34067	6.00858	6.41876
38	3.73047	4.68985	5.07581	6.08905	6.11719
38.1	4.01794	4.85315	5.09067	6.09763	6.00626
38.2	3.42264	4.76877	5.65625	6.4953	5.87656
38.3	3.582	4.98361	5.79221	6.06012	6.11017
38.4	3.78201	4.89609	5.50159	5.94922	6.29532
38.5	3.81091	4.66644	5.17816	6.20313	5.92267
38.6	3.80154	4.73987	5.03674	6.69452	5.83908
38.7	3.55701	5.32892	5.543	6.4187	6.60861
38.8	4.29688	4.80859	5.64923	6.05466	6.57498
38.9	4.32263	4.81406	5.43283	6.12421	6.08047
39	3.63123	4.65158	5.18048	6.20465	5.95547
39.1	3.582	4.61407	5.24063	6.8898	6.31171
39.2	3.94058	5.03516	5.51251	6.20935	6.50626
39.3	4.18042	4.44455	5.09689	6.08826	5.81174
39.4	3.83044	5.09534	5.38986	5.75388	6.15939
39.5	3.98981	4.65234	5.07346	6.25467	5.67578
39.6	3.55701	4.83594	5.24609	6.50543	5.83282
39.7	3.92029	4.85156	5.45157	5.94296	6.20859
39.8	3.91483	4.42191	4.87814	6.32574	5.68439
39.9	3.47266	5.04532	5.65469	6.33279	6.48828
40	4.0195	5.06097	5.59378	6.13123	6.24222
40.1	3.88828	4.62579	5.40781	6.64685	5.93826
40.2	3.83591	5.00861	5.78519	6.18591	6.24142
40.3	4.18201	4.78909	5.47269	5.95776	6.14453
40.4	3.84061	4.7164	5.32968	5.80389	5.96561
40.5	4.12262	4.20392	5.29535	5.88358	5.70313
40.6	3.57809	4.16095	5.27734	6.31638	5.89999
40.7	3.56717	4.81796	5.64532	6.30624	6.26093
40.8	3.78668	5.06409	5.67035	6.25934	6.21875
40.9	4.06952	4.86093	5.32031	6.25232	6.10782
41	3.97574	4.76874	5.76953	6.52106	6.08749
41.1	3.89761	4.64767	5.82657	6.34686	6.10312
41.2	3.81091	4.69064	5.48752	6.3031	5.7164
41.3	3.76483	4.75235	5.44141	6.09918	5.98282
41.4	3.73355	4.64764	5.40781	6.31012	5.80936
41.5	3.7937	4.54453	5.40002	6.00388	6.08282
41.6	3.94293	4.33438	5.34534	6.41168	5.67813
41.7	3.79608	4.54532	5.67578	6.19058	5.99921
41.8	3.7648	4.53986	5.5094	6.05621	6.13907
41.9	3.5867	4.80313	5.15079	6.09842	5.95157
42	3.66873	4.3797	5.34689	6.44843	5.59534
42.1	3.45309	4.91095	5.52191	6.43826	6.07501
42.2	3.98044	4.73831	5.85941	6.38513	6.00549
42.3	4.06873	4.44611	5.41876	6.17184	5.90704
42.4	3.64609	4.50626	5.30313	5.95154	6.0383
42.5	3.73044	4.69925	5.45004	6.16013	5.83047
42.6	3.77811	4.49689	5.26175	6.0531	5.65158
42.7	3.70856	4.49219	5.63361	6.28671	5.85782
42.8	3.93512	4.51956	5.51877	6.12576	6.25626
42.9	3.81326	4.55392	5.43048	6.17419	5.66953
43	3.67496	4.79922	5.27188	6.08435	5.94064
43.1	3.84372	4.60391	5.07425	6.25934	5.85861
43.2	3.59137	4.85001	5.42111	6.47028	6.36252
43.3	4.04138	4.875	5.76331	6.00311	6.27655
43.4	3.80856	4.36407	5.55783	6.53122	5.66721
43.5	3.61639	4.36407	5.45001	6.18747	5.98907
43.6	3.75232	4.57892	5.44064	6.37027	5.94998
43.7	3.98901	4.55078	5.70313	6.42886	6.26093
43.8	3.70465	4.61407	5.68829	6.24295	6.24219
43.9	3.91013	5.32187	5.83127	6.17966	6.06015
44	4.02029	4.75003	5.29221	6.22577	6.29376
44.1	3.72421	4.66876	5.52347	6.31482	6.04922
44.2	4.13828	4.56564	5.48987	6.40857	6.1922
44.3	4.01874	4.8508	5.82034	6.31717	6.28674
44.4	4.0289	4.89142	5.67892	5.92108	6.16171
44.5	3.96402	4.31018	5.24142	6.25311	6.11328
44.6	3.48123	4.50705	5.59378	6.18982	6.40002
44.7	4.04373	4.75781	5.36563	6.39685	6.32031
44.8	4.33279	4.93359	5.54297	6.03513	6.28751
44.9	3.832	4.67892	5.6344	6.55542	5.8172
45	3.51715	4.54453	5.69846	6.60858	6.41797
45.1	3.88434	4.53204	5.66876	6.36249	6.06955
45.2	3.57263	4.82501	5.34534	6.46014	6.41486
45.3	3.67029	4.79456	5.36798	6.41092	6.20081
45.4	3.83749	4.45313	5.34143	6.24918	5.78671
45.5	3.61795	4.87891	5.46017	6.35309	6.11563
45.6	3.68045	4.59689	5.47971	6.20544	6.48438
45.7	4.04996	4.80472	5.58673	6.35858	6.46719
45.8	4.09607	4.33362	5.52502	6.26483	6.05234
45.9	3.88202	4.62033	5.69144	6.49136	6.4039
46	3.95154	4.98047	5.91095	6.87653	6.33594
46.1	4.06012	5.02499	5.85938	5.93121	6.28204
46.2	4.18512	4.08359	4.77109	6.17264	5.63281
46.3	3.59448	4.83908	5.45081	6.68982	5.95392
46.4	3.7453	5.06329	5.64847	6.34137	6.1633
46.5	3.97656	4.50781	5.26096	6.32419	5.71719
46.6	3.87341	4.62579	5.32422	6.17029	6.10623
46.7	3.78433	4.55313	5.63205	6.45154	6.39377
46.8	3.93826	4.95468	5.40704	6.5148	6.28671
46.9	3.98901	5.17734	5.74533	6.34061	6.47031
47	4.21326	4.69687	5.51016	6.7164	6.00781
47.1	3.88278	4.85941	5.86877	6.41797	6.4375
47.2	4.06952	4.72345	5.28128	5.96091	5.95392
47.3	3.75391	4.31955	5.23126	6.04529	5.95313
47.4	3.66559	4.55313	5.40781	6.38437	6.12109
47.5	3.87573	4.77893	5.70392	6.50311	6.11642
47.6	3.65546	4.80783	5.76486	6.29996	6.42267
47.7	4.04919	4.48203	5.48282	6.16562	6.02579
47.8	3.79684	5.04691	5.2305	6.1445	5.95313
47.9	3.75858	4.47656	5.3461	6.18906	5.94064
48	3.66327	4.64847	5.37424	6.25388	5.89688
48.1	3.72421	4.89063	5.27502	6.43512	6.17422
48.2	3.58826	5.02264	5.55859	6.53436	6.42032
48.3	4.16324	4.97815	5.58362	6.31796	6.19299
48.4	4.36328	4.73206	5.28207	6.64139	5.74533
48.5	3.93201	5.18359	5.59924	6.25778	6.17892
48.6	4.10233	4.69922	5.71487	6.32809	6.10782
48.7	3.84061	4.91721	5.41016	6.25702	6.16718
48.8	3.58435	4.66486	5.28204	6.45779	5.97815
48.9	3.77655	5.13675	5.99457	6.22186	6.28128
49	4.38513	5.03128	6.03989	6.19922	6.39297
49.1	4.28516	4.32346	5.32971	6.48749	6.09924
49.2	4.09998	4.86407	5.57034	6.28357	5.90784
49.3	3.97342	4.76251	5.70862	5.91403	5.82501
49.4	4.07889	4.37811	5.29611	6.39294	6.04999
49.5	3.7937	4.99924	5.74533	6.39215	6.13907
49.6	4.12656	5.00861	5.57031	6.26013	5.88828
49.7	4.08826	5.27423	5.34689	6.11795	5.99533
49.8	3.53906	5.17578	5.34378	6.47809	6.08438
49.9	3.88434	5.28906	5.52734	6.37341	6.1586
50	3.9906	4.97424	5.7352	6.17966	6.17346
50.1	3.85779	4.64063	5.1922	6.6828	6.25702
50.2	3.73514	4.75235	5.88596	6.53592	6.36484
50.3	4.32419	4.93439	5.78595	5.93045	6.18909
50.4	4.31171	4.82346	5.4133	6.20544	5.92892
50.5	4.29453	4.95392	5.86487	6.45389	6.35391
50.6	4.21716	4.45938	5.67969	6.41559	6.02579
50.7	4.05386	4.82892	5.48047	6.14453	5.94766
50.8	3.94763	4.96799	5.75238	5.94531	6.16251
50.9	4.01248	4.71643	5.32736	6.22577	5.80002
51	3.51483	4.69925	5.46252	6.49451	5.90237
51.1	3.75937	4.33673	5.45941	6.24921	6.12033
51.2	4.11874	4.75159	5.46329	6.15234	6.20001
51.3	3.81012	4.68518	5.41721	6.10468	5.99454
51.4	3.84451	4.9422	5.53595	6.62967	6.10391
51.5	4.02496	4.86252	5.90784	6.26248	6.04922
51.6	4.02576	4.98752	5.57346	6.16406	6.01331
51.7	3.83826	4.64923	4.91565	6.35077	5.99298
51.8	3.75076	4.94144	5.43832	6.3992	6.20547
51.9	4.08044	4.96564	5.76956	6.22186	6.44531
52	3.82343	5.11172	5.68988	6.08905	6.69141
52.1	3.56171	4.79221	5.45547	5.93591	5.89999
52.2	3.70389	4.64923	5.30316	6.05701	5.89532
52.3	3.70154	4.73907	5.67343	6.38123	6.21951
52.4	3.59918	4.95782	5.33051	6.43512	6.03909
52.5	3.84061	4.95782	5.66876	6.04919	6.18826
52.6	3.95465	4.47501	5.34378	6.33276	6.17813
52.7	3.69293	4.82968	5.7164	6.25858	5.90936
52.8	3.89371	4.83127	5.56799	6.30777	5.89847
52.9	4.04297	4.97891	5.52032	6.34607	6
53	3.75388	4.32111	5.48752	5.99219	6.31015
53.1	3.54684	4.34924	5.56799	6.44608	6.26642
53.2	3.51639	5.24924	5.57269	6.14917	6.16095
53.3	3.88437	4.86172	5.28281	6.36951	5.91406
53.4	3.57574	4.64221	5.90002	6.41718	6.07813
53.5	3.92419	4.81485	5.81879	6.68512	6.12268
53.6	4.09451	5.08127	5.73438	6.38202	6.28046
53.7	4.02576	4.80002	5.28284	6.29761	5.81799
53.8	3.89218	4.86249	5.41095	6.3945	6.10233
53.9	3.93591	4.75702	5.37109	6.56558	5.92813
54	3.94449	5.1008	5.54846	6.41013	6.46719
54.1	3.98746	5.12189	5.37109	6.33279	6.40234
54.2	3.75934	4.83673	5.17502	6.22574	5.77579
54.3	3.95935	5.09921	5.42267	6.20935	6.05389
54.4	4.11795	4.85706	5.6922	5.67419	5.95471
54.5	3.94919	4.65158	5.11176	6.21405	5.66641
54.6	3.79688	4.80939	5.56253	5.84528	5.88751
54.7	3.98749	4.72971	5.23672	6.37106	6.13437
54.8	3.66013	4.98672	5.52267	6.34372	6.18045
54.9	3.99292	4.91721	5.60626	6.51639	6.03516
55	3.86795	4.88361	5.73126	6.37265	6.09219
55.1	3.87497	4.88361	5.43283	5.85779	5.96954
55.2	3.71796	4.52658	4.9469	6.55466	5.58203
55.3	3.93591	5.03204	5.59924	6.16638	6.1586
55.4	4.07889	5.11484	5.69766	6.12576	6.5
55.5	4.31949	4.90704	5.55392	5.97342	5.98282
55.6	4.11716	5.11407	5.23517	6.14685	6.10156
55.7	4.01874	5.17581	5.40082	6.45154	5.85391
55.8	4.04684	4.87656	5.93518	6.25232	5.87579
55.9	4.13434	4.69843	5.68985	5.97733	5.94998
56	4.05701	4.71173	5.05237	6.38434	5.90628
56.1	4.01328	5.08594	5.93048	6.28281	6.19687
56.2	4.22809	4.98752	6.00784	6.10858	6.18829
56.3	4.32654	5.07816	5.6344	6.33044	6.02969
56.4	4.04138	4.99377	5.53909	6.56247	6.59378
56.5	3.99219	5.24219	5.53986	6.63434	6.48828
56.6	4.3945	4.92578	5.32816	6.04529	6.18283
56.7	3.93121	4.67813	5.51016	6.04608	6.06485
56.8	3.80621	4.48987	5.38126	6.84296	5.99609
56.9	3.78668	5.10315	5.83987	6.52109	6.28049
57	4.21249	4.90628	5.70004	6.36014	6.12112
57.1	4.05701	4.83517	5.41565	5.72968	6.06485
57.2	3.90155	4.78674	5.12192	6.7406	6.00003
57.3	3.50781	4.7641	5.73911	6.60074	6.65002
57.4	4.32187	4.40936	5.64297	6.49606	6.31717
57.5	3.93747	5.00546	5.88516	6.26563	6.07578
57.6	3.65308	4.82736	5.60239	6.34216	6.11487
57.7	3.94531	4.77734	6.00394	6.6203	6.43674
57.8	4.14215	4.86566	5.76566	6.75073	6.26016
57.9	4.18591	5.15936	5.7164	6.43668	6.25937
58	4.30386	5.02499	5.83673	6.09528	6.66953
58.1	3.78903	4.57031	5.48206	6.15701	6.46875
58.2	3.85233	4.73438	5.27267	5.97498	6.04843
58.3	3.83746	4.7164	5.23828	6.47263	6.21094
58.4	3.72498	5.16406	5.70468	6.38434	6.65701
58.5	4.14685	5.16095	6.05313	6.06714	6.32266
58.6	4.13748	4.93124	5.53986	6.56793	6.16171
58.7	3.50934	4.77112	5.54376	6.10934	6.30234
58.8	4.00858	4.88205	5.73987	5.94373	6.0672
58.9	4.19843	4.50159	5.71799	6.18356	5.90234
59	3.77966	5.10315	5.64612	6.34842	6.11407
59.1	4.08359	5.06094	5.52112	6.60468	6.10861
59.2	4.00858	4.92892	5.41174	6.10077	6.35547
59.3	4.02185	4.76251	5.38516	6.55621	5.86484
59.4	3.78278	4.81329	5.82501	6.32498	6.40546
59.5	3.98669	5.06094	5.76797	6.38513	6.66953
59.6	4.23825	5.07736	5.53595	6.26718	6.41095
59.7	4.17108	4.55627	5.33676	6.22107	6.14767
59.8	3.56952	4.6344	5.46643	5.89215	5.9086
59.9	3.53046	4.59845	5.41641	6.11795	6.12814
60	3.37653	4.49222	4.87582	5.69296	6.0047
60.1	3.65701	4.85706	5.25238	6.37265	5.82501
60.2	3.79218	4.36407	5.61096	6.4953	6.29456
60.3	4.28827	5.15082	5.56409	6.42184	6.58127
60.4	4.19687	5.12814	5.87033	6.38513	6.56406
60.5	4.19217	5.03671	5.78751	5.92966	6.55859
60.6	4.05856	4.52579	5.38828	6.11795	6.01093
60.7	3.60074	4.84219	5.45081	6.47107	6.24142
60.8	4.07263	4.94061	5.89453	6.10699	6.43045
60.9	4.0195	4.92969	5.43439	6.26483	6.47266
61	4.0148	4.76566	5.28754	6.34998	6.08362
61.1	4.00937	4.54611	5.61252	6.01324	6.03439
61.2	4.06793	4.61487	5.20627	6.34842	5.86252
61.3	3.75311	4.46799	5.17111	6.17264	6.07816
61.4	3.78125	4.60001	5.70081	6.14606	6.56094
61.5	4.08044	5.16327	5.38672	6.05859	6.38983
61.6	4.11716	4.92035	5.49924	6.65387	6.42422
61.7	4.12811	4.78595	5.71564	6.32965	6.31561
61.8	3.86481	4.86877	5.3172	6.62653	6.07501
61.9	3.8609	4.94922	5.70547	6.05701	6.63205
62	4.2984	5.08749	5.75861	6.56403	6.09921
62.1	4.09842	5.16797	5.65158	6.28357	5.73672
62.2	4.23044	4.98206	5.60941	6.43982	6.29922
62.3	4.04919	5.18283	6.00864	6.10077	6.24924
62.4	4.00467	4.55783	5.69064	6.28201	5.94531
62.5	3.93671	4.52502	5.53986	6.37106	5.80237
62.6	3.70154	4.72189	5.42892	5.82654	6.27814
62.7	4.04294	4.5914	5.53751	6.17731	5.83359
62.8	3.7648	4.7789	5.80469	6.39844	6.17032
62.9	4.18512	4.46722	5.58051	6.3703	6.16486
63	3.52344	4.82501	5.54376	6.00858	6.17502
63.1	3.79373	4.65002	5.40863	6.33902	5.95706
63.2	3.50937	4.91406	5.74377	6.22107	6.45468
63.3	4.08591	4.77423	5.68439	6.23044	5.98907
63.4	3.79214	4.6055	5.70941	6.38824	6.29221
63.5	3.81873	5.02032	5.80237	6.30545	6.45468
63.6	3.88513	4.68518	5.82971	6.2164	6.06018
63.7	4.00311	5.01956	5.4469	6.30545	6.51721
63.8	3.90936	4.77893	5.60391	6.16873	6.21329
63.9	4.09998	4.61096	5.78674	5.98746	6.33047
64	3.94528	4.60861	5.68127	6.58905	5.90155
64.1	3.7984	4.81644	5.89456	6.24527	6.41251
64.2	3.9953	4.98593	5.63437	6.50858	5.82343
64.3	3.84293	5.11252	5.85785	6.22888	6.27969
64.4	3.89139	4.66174	5.41644	6.25076	6.23126
64.5	3.66092	4.63986	5.34534	6.49139	5.79611
64.6	3.84686	4.80313	5.71799	6.52887	6.1875
64.7	4.09918	4.89767	5.68518	6.44684	6.34219
64.8	4.18201	4.63672	5.17267	6.43826	6.18515
64.9	4.00073	5.20862	5.41409	6.47028	6.39456
65	4.32498	4.35468	5.3797	6.07965	6.04453
65.1	3.97339	4.48987	5.23282	6.29999	6.15781
65.2	3.47107	4.65704	5.40158	6.56714	6.06641
65.3	3.75702	4.6586	5.50937	6.05621	5.89688
65.4	3.832	4.70547	5.24844	5.75232	5.91483
65.5	3.53903	4.77658	5.23438	6.22498	5.67657
65.6	3.74527	4.77737	5.26721	6.14529	5.70392
65.7	3.94919	4.23596	5.1633	5.98434	5.76016
65.8	3.69919	4.58908	5.21799	5.88983	5.97891
65.9	4.00311	4.27972	5.10471	6.20154	5.81485
66	3.58044	4.83984	5.65625	6.10858	6.07108
66.1	3.96793	4.5336	5.36252	6.53513	6.01797
66.2	3.75232	4.73047	5.18283	6.12576	6.17422
66.3	4.01559	4.49377	5.60941	6.04218	6.1633
66.4	3.94608	4.70862	5.45471	6.28589	6.1344
66.5	4.08124	4.80704	5.5047	5.79529	6.04922
66.6	3.85153	4.09689	5.18674	6.39999	5.74139
66.7	3.26013	4.39456	5.35861	6.36792	6.05548
66.8	3.90936	4.72186	5.77734	6.06168	6.43906
66.9	4.01404	4.51328	5.6297	6.35699	6.19998
67	3.64526	4.78986	5.49609	6.45233	6.11404
67.1	3.82419	4.66956	5.47736	6.26013	6.18124
67.2	3.74841	4.74689	5.59067	6.35077	6.06876
67.3	3.75937	4.80002	5.45081	6.47498	6.33206
67.4	3.89999	4.89844	5.70316	6.61169	6.30392
67.5	3.84998	5.03595	5.72189	6.4523	6.30157
67.6	4.32968	4.96484	5.86487	6.28433	6.27032
67.7	4.10779	4.54843	5.78674	6.11014	6.51172
67.8	3.88278	4.95081	5.81644	6.21481	6.32892
67.9	4.05078	4.81876	5.67734	6.37421	6.16406
68	4.09372	4.72189	5.70001	6.45233	6.05469
68.1	3.89218	4.7547	5.32034	6.74841	6.04688
68.2	3.96249	4.75781	5.78751	6.43747	6.23749
68.3	4.16638	4.35156	5.61484	6.44998	6.12576
68.4	3.82104	5.09375	5.73206	6.41873	6.2211
68.5	4.09137	5.09766	5.74298	6.28668	6.48126
68.6	4.32733	5.11484	5.81409	6.22733	6.31406
68.7	4.38278	4.65939	5.58597	6.57028	6.02423
68.8	4.02576	5.26721	5.75784	6.22028	6.38205
68.9	4.32654	4.96017	5.46719	6.31638	5.88907
69	4.08591	4.80783	5.63751	6.38983	6.08359
69.1	4.06326	4.69299	5.37424	6.18512	6.21719
69.2	3.85623	4.74609	5.54456	6.49295	6.27655
69.3	4.05701	5.0383	5.88361	5.94839	6.42111
69.4	4.34763	5.10001	5.66174	6.4617	5.66327
69.5	3.76169	4.99142	5.58282	6.1492	6.02969
69.6	3.8703	4.97189	5.31644	6.20154	5.90704
69.7	3.832	4.98672	5.58441	6.3609	6.17346
69.8	4.26169	4.62424	5.64844	5.97186	6.01483
69.9	4.24686	5.15079	5.74066	6.15311	6.02502
70	4.08044	5.33597	5.85706	6.18201	6.10001
70.1	4.00781	4.57422	5.41797	6.6539	5.88593
70.2	3.52417	5.04221	5.48285	6.24136	6.50705
70.3	3.9906	5.06406	5.35471	6.06717	6.39764
70.4	4.10153	5.0383	5.65317	6.07108	6.1008
70.5	4.17734	4.69455	5.37109	6.19531	5.85391
70.6	3.66638	5.27582	5.8508	6.02496	6.44144
70.7	3.91797	4.80157	5.78049	6.20233	6.34845
70.8	3.83981	5.14923	5.79221	6.37106	6.51563
70.9	3.82184	4.92657	5.57971	6.41013	5.96719
71	3.83826	4.94376	5.72971	6.31326	6.42422
71.1	4.14841	4.75391	5.31876	6.5531	6.12109
71.2	3.86246	4.70236	5.73126	6.07184	6.32971
71.3	4.22577	4.76251	5.53516	6.00702	6.40781
71.4	4.02185	4.50549	5.2547	6.32187	5.79065
71.5	3.49295	4.90158	5.75629	6.06714	6.25861
71.6	3.64764	4.52109	5.49844	6.16168	6.16953
71.7	3.55777	4.59375	5.09143	5.91013	6.12344
71.8	3.80545	4.43985	5.34143	6.0773	5.74298
71.9	3.87497	4.37735	5.13751	6.15778	5.85001
72	4.02106	4.72266	5.68906	6.04218	6.0242
72.1	3.80542	4.60391	5.73987	6.22266	6.20862
72.2	4.00311	4.61566	5.37659	6.01245	6.22269
72.3	3.88672	4.78281	5.48047	6.20859	5.94922
72.4	3.7695	5.12424	5.69144	6.25778	6.28986
72.5	3.63123	4.47815	5.70316	6.18823	6.04065
72.6	3.56561	4.56641	5.89377	6.03983	5.9953
72.7	3.84293	4.86642	5.8461	6.06796	6.09454
72.8	3.89294	4.84378	5.65784	6.10934	5.78519
72.9	3.83514	4.88983	5.40158	6.35233	5.84061
73	3.60464	4.96173	5.73285	6.20779	6.07501
73.1	3.75702	4.63986	5.79144	6.28513	6.13986
73.2	4.02029	4.95157	6.03516	6.12262	6.23984
73.3	4.00543	4.69141	5.51718	5.85779	6.03751
73.4	3.55542	4.53049	5.56879	5.98199	6.31409
73.5	3.80624	4.66641	5.47034	6.12808	5.56876
73.6	3.33279	4.65314	5.76486	6.28903	6.06717
73.7	3.79138	4.82736	5.64691	6.22964	6.59299
73.8	4.11249	4.85156	5.58362	6.01013	6.2164
73.9	3.94998	4.47345	5.37503	6.13748	5.85703
74	3.74606	4.94687	5.81485	6.16483	5.95313
74.1	4.20154	4.70782	5.71173	5.99686	6.05157
74.2	3.78436	4.87894	5.83517	5.78983	6.18909
74.3	4.32498	4.74298	5.41565	6.45935	5.73438
74.4	4.07654	5	5.94534	6.28983	6.21954
74.5	4.12967	4.80859	5.45313	6.25623	5.51874
74.6	3.84451	4.98672	5.59219	6.00311	6.3125
74.7	4.02026	4.80081	5.57269	5.84058	6.22971
74.8	4.02341	4.70859	5.60001	6.08124	6.06952
74.9	3.83667	4.25629	5.1727	5.84061	6.09924
75	3.78748	4.17734	4.93283	6.01324	5.8172
75.1	3.81326	4.70627	5.67111	6.37186	6.10626
75.2	4.2453	4.52347	5.72815	5.80859	5.99454
75.3	4.25858	5.05157	5.92502	5.84998	5.90237
75.4	4.16718	4.74689	5.69531	6.15152	5.74686
75.5	3.73044	4.63828	5.65939	6.30466	5.98358
75.6	4.2023	4.72577	5.7164	6.05859	6.14374
75.7	3.93668	4.67035	5.37973	5.86169	5.93753
75.8	3.86874	4.9086	5.62735	6.26169	5.66797
75.9	4.0242	5.03671	5.54767	6.59842	5.95389
76	3.81247	4.77423	6.00784	6.16873	6.22656
76.1	4.01013	5.02267	5.62424	5.72968	6.17267
76.2	4.52734	4.69064	5.15393	5.83591	5.51016
76.3	3.68121	4.44064	5.19144	6.15308	5.78284
76.4	3.71872	4.60858	5.30313	5.90936	5.84296
76.5	3.94214	4.22113	5.28519	6.22653	5.88907
76.6	3.62109	4.61096	5.36252	5.98514	6.30859
76.7	3.94763	4.84766	5.71719	6.06561	5.93439
76.8	3.93903	5.12344	5.93439	5.82889	5.90469
76.9	4.2406	4.96484	5.76953	5.9617	5.85391
77	3.93512	4.94455	5.5094	6.37653	6.22345
77.1	3.94217	4.97891	5.70081	6.15231	5.81015
77.2	4.02264	4.89844	5.38596	6.35934	5.84686
77.3	4.2648	4.86719	5.57501	6.13824	6.24063
77.4	4.15933	5.05627	5.75159	5.93826	6.14923
77.5	3.70154	4.53595	5.50861	6.0195	6.00705
77.6	3.71246	5.07733	5.39297	5.60153	6.3367
77.7	4.18512	4.86719	4.99844	5.91403	5.69998
77.8	3.54761	4.61093	5.27032	6.42731	5.94843
77.9	3.49371	4.81329	5.32111	6.18124	6.29062
78	3.97263	4.92502	5.52582	6.04294	6.49222
78.1	4.42969	5.01331	5.72034	6.22339	5.84219
78.2	4.17889	4.97577	5.62656	6.35233	5.87576
78.3	3.96246	4.85861	5.31094	6.63828	6.1008
78.4	3.83044	5.23831	6.0094	6.42575	6.25159
78.5	4.00156	5.0289	5.73126	6.1828	6.12344
78.6	3.96011	5.05081	5.59067	5.98199	6.00549
78.7	4.01093	4.91562	5.45468	5.63358	6.04141
78.8	3.62418	4.62579	5.59534	6.29608	5.91251
78.9	3.64685	5.11642	5.96487	6.40311	6.37424
79	4.41953	5.23596	5.83517	6.70935	6.47424
79.1	4.0625	5.18127	5.99689	6.25858	6.23907
79.2	4.35468	5.06253	5.54376	6.39139	5.68985
79.3	3.96326	4.90549	5.21173	6.44919	6.05939
79.4	3.76794	4.92188	5.66876	6.04919	6.03125
79.5	4.15701	4.90625	5.59064	6.03748	5.76016
79.6	4.03668	4.85159	5.40317	6.06638	5.85626
79.7	4	4.81955	5.55783	6.35464	5.80078
79.8	3.74606	4.88751	5.44296	6.40152	5.85001
79.9	3.80231	5.21875	5.64142	5.92261	6.07578
80	4.44998	4.69766	5.04297	6.08981	5.89999
80.1	3.65466	5.02267	5.31329	6.19684	5.84766
80.2	4.03043	5.27499	5.50235	6.27576	5.92267
80.3	3.99295	4.84454	5.36487	6.06091	6.06094
80.4	3.76404	4.79922	5.24689	6.26169	5.99377
80.5	4.15076	5.05157	5.30392	6.44373	6.02658
80.6	3.94528	5.04767	5.34689	6.37106	5.98358
80.7	4.03357	5.04376	5.66016	6.26483	5.65546
80.8	4.12808	4.87109	5.51721	6.06873	6.05157
80.9	3.84998	4.37344	5.50079	6.22733	5.81329
81	3.89996	4.99768	5.63126	6.28357	6.14453
81.1	4.1781	4.96799	5.71097	6.31873	6.0672
81.2	3.84451	4.79608	5.49609	6.2742	5.62344
81.3	3.85544	4.57425	5.46954	6.23669	6.07813
81.4	3.75702	4.80316	5.39767	6.13354	5.96408
81.5	3.90781	4.78906	5.52188	5.97653	5.9953
81.6	4.11011	4.60626	5.45859	6.15076	5.76328
81.7	3.91949	4.55392	5.63596	6.19919	6.01175
81.8	3.74219	4.58124	5.64688	6.09998	5.89453
81.9	3.69214	4.91956	5.56094	5.95544	5.80313
82	3.72028	5.16327	5.6586	6.32031	6.34531
82.1	3.91248	4.83362	5.37738	6.44138	6.04456
82.2	4.10468	5.08673	5.80939	6.17496	6.20782
82.3	4.17575	4.80704	5.17032	6.15933	5.76016
82.4	3.83044	5.01016	5.52267	6.22968	6.13593
82.5	4.04919	4.74454	5.47504	6.03281	6.11407
82.6	4.08514	5.2016	5.58362	6.5484	6.15002
82.7	3.74841	4.81094	5.57968	6.66479	5.87735
82.8	3.73981	4.95547	5.60312	6.13358	6.37109
82.9	4.18433	4.73361	5.88596	5.94608	5.91486
83	3.93903	5.11798	5.73987	5.96091	6.17267
83.1	4.19061	4.89612	5.81644	6.00232	6.21408
83.2	4.00388	4.71173	5.51254	6.26639	6.17657
83.3	4.05154	4.75	5.73596	6.33044	6.08517
83.4	4.17731	5.02499	5.86954	6.3414	6.51563
83.5	4.04138	4.75394	5.43518	5.99139	6.04297
83.6	3.91013	4.65784	5.42737	6.09531	5.89612
83.7	4.00467	4.89301	5.49142	6.02576	5.98907
83.8	3.45703	4.78439	5.1633	6.50388	5.79221
83.9	3.57968	4.81018	5.97971	6.08435	6.61563
84	4.15857	4.95233	5.56174	6.29062	6.05313
84.1	3.7359	5.03519	5.57581	6.52496	5.86722
84.2	3.75858	4.87891	5.83517	6.28043	6.24609
84.3	3.92108	4.86484	5.57111	6.42188	6.18671
84.4	3.73199	5.45236	6.00394	6.55154	6.75549
84.5	4.32187	5.27032	5.74768	6.33905	6.34375
84.6	4.1398	4.96484	5.71719	6.5773	6.15781
84.7	4.07108	4.61484	6.01172	6.29999	5.88358
84.8	3.79449	4.97424	5.54376	6.02966	5.76407
84.9	4.0531	4.69687	5.67502	6.71011	6.27499
85	4.17029	5.20392	6.03595	6.00391	6.81015
85.1	4.28278	4.63049	5.45627	5.86874	5.77112
85.2	3.50546	4.74142	5.3266	6.05777	5.8797
85.3	3.55078	4.76093	5.57968	6.23123	6.06015
85.4	4.01013	4.96017	5.35004	5.97107	6.08829
85.5	3.96091	5.0047	5.74847	5.86719	6.01956
85.6	3.89139	4.68518	5.68283	6.33826	5.64221
85.7	3.72107	4.73203	5.79456	6.4039	5.85236
85.8	4.19763	4.9516	5.76486	6.17499	5.94925
85.9	3.80859	5.09454	5.41409	5.8656	5.84375
86	3.49295	5.07501	5.31485	5.92966	5.89297
86.1	3.90546	4.86252	5.26486	6.15701	6.08673
86.2	3.68747	4.41565	5.28989	6.26404	5.73361
86.3	3.50623	4.4758	5.89377	6.36404	5.76956
86.4	3.77655	4.76016	5.90002	6.17966	6.43127
86.5	3.88437	4.77032	5.46643	6.00623	5.8703
86.6	3.87186	4.84534	5.49924	5.99997	6.05313
86.7	4.05231	4.58047	5.45392	6.26871	5.78751
86.8	3.82108	4.97891	5.50781	6.23514	6.29218
86.9	3.96402	4.66486	5.39612	5.64685	5.80081
87	3.93045	4.45547	5.46643	5.78983	5.64063
87.1	3.37027	4.56799	5.34845	6.05856	5.91016
87.2	3.45856	4.58673	5.6633	6.13669	5.94064
87.3	3.91638	4.92267	5.5719	6.04059	6.09299
87.4	3.70465	4.80157	5.93674	6.31873	6.23047
87.5	3.97733	5.19299	5.84689	5.94217	6.13361
87.6	4.12421	4.40863	5.60239	5.76794	5.70392
87.7	3.71094	4.59064	5.41721	6.34607	5.73596
87.8	3.47421	4.77347	5.44455	6.05859	6.14221
87.9	3.99295	4.38361	5.38284	5.61871	5.62033
88	3.55859	4.51407	5.25391	6.27731	5.58673
88.1	3.69217	4.63126	5.39142	6.03983	5.81641
88.2	3.83667	4.91174	5.16956	6.34451	5.74142
88.3	3.78516	5.03671	5.99298	6.38669	6.3461
88.4	4.31012	5.16641	5.87738	5.54449	6.53439
88.5	4.23749	4.24219	5.20627	5.94296	5.67892
88.6	3.28903	4.98282	5.65472	6.17731	6.1633
88.7	3.94687	4.88281	5.64453	6.12888	5.68124
88.8	4.10934	4.70627	5.45471	5.69452	5.83047
88.9	3.77185	4.4422	5.33752	6.47968	5.57111
89	3.68356	4.92972	5.66486	6.09921	5.84375
89.1	3.8945	4.87894	5.63284	5.87106	5.89297
89.2	3.63202	4.6969	5.03128	6.06561	5.67502
89.3	3.48825	5.12424	5.40863	5.84296	6.17188
89.4	4.16718	4.37189	5.14847	6.11716	5.75546
89.5	4.02496	4.66486	4.97034	6.13593	5.59454
89.6	3.89764	4.51566	5.02502	5.91953	5.57581
89.7	3.53122	4.82111	5.44769	5.9039	5.72891
89.8	3.67499	4.89612	5.38831	5.93906	5.88596
89.9	3.96014	5.08127	5.6969	6.01559	5.86719
90	3.97733	4.50314	5.64221	6.20859	5.95157
90.1	3.75076	4.67346	5.74066	5.84683	6.19846
90.2	3.50623	4.30704	5.03906	5.67184	5.69843
90.3	3.46326	4.61249	5.40234	6.18201	5.66171
90.4	3.66168	4.90784	5.27814	6.27576	5.93674
90.5	3.86325	5.20313	6.2594	6.17264	6.41171
90.6	4.11325	4.64456	5.82736	6.15698	6.28049
90.7	4.01874	4.65234	5.44296	6.63046	5.92734
90.8	3.81168	5.09845	5.75629	6.71246	6.32111
90.9	4.24451	5.36407	5.79221	6.38589	6.43283
91	4.03357	4.7258	5.51096	6.16092	6.23358
91.1	3.77185	4.51172	5.18204	6.45468	6.13126
91.2	3.59607	4.86096	5.55783	6.63828	6.16174
91.3	3.72031	4.89142	5.51175	6.51874	5.95862
91.4	3.8992	4.98206	6.12112	6.18668	6.40549
91.5	3.96326	4.83749	5.68124	6.36481	6.09842
91.6	3.65857	4.7211	5.49609	6.52655	5.98203
91.7	3.44373	4.78439	5.52112	6.19528	6.08127
91.8	3.70074	4.56253	5.54144	6.44373	5.92969
91.9	3.44296	4.92343	5.58438	6.68512	5.80548
92	4.082	5.27188	5.46564	6.61249	6.40079
92.1	3.92184	5.01721	5.52032	6.18823	6.15393
92.2	4.03357	4.29218	5.23828	6.02496	6.03671
92.3	3.49371	4.39218	5.40939	6.05154	5.67108
92.4	3.4523	4.65781	5.04141	6.19138	5.94766
92.5	3.81793	4.74063	5.30939	6.28592	5.69611
92.6	3.44061	4.67813	5.43048	6.14139	5.94455
92.7	3.51639	4.75	5.45471	5.99451	6.17892
92.8	3.84061	4.20471	5.19766	6.28824	6.04221
92.9	3.60388	4.71173	5.71252	6.71481	6.35468
93	3.90311	4.99768	5.75394	6.34531	6.125
93.1	3.90466	4.83829	5.60941	6.12497	5.72345
93.2	3.73434	4.94064	5.34143	6.28201	5.92734
93.3	3.49216	4.66251	5.45316	6.40308	5.91797
93.4	3.5914	4.95624	6.00156	6.41718	6.35703
93.5	4.12497	5.18439	5.96957	6.53433	6.39377
93.6	4.11951	4.97031	6.15939	6.4523	6.41095
93.7	4.16794	4.69455	5.59143	6.61874	6.20782
93.8	3.93591	4.83362	5.59845	6.29919	6.08203
93.9	3.95389	4.99689	5.71722	6.05466	6.1922
94	4.19687	4.79922	5.77109	6.36639	6.24921
94.1	3.74136	4.83673	5.56879	6.16794	5.90704
94.2	3.8656	4.80002	5.46094	6.43591	5.95938
94.3	3.71872	5.07816	5.75159	6.34372	6.19376
94.4	3.89685	4.75	5.89844	6.39294	5.95392
94.5	4.02029	5.05237	5.7258	6.05621	6.09845
94.6	4.09451	4.66406	5.3797	6.11792	6.17032
94.7	3.96167	4.74454	5.8414	6.10464	6.26407
94.8	3.95935	5.07031	5.77423	6.39609	5.99689
94.9	4.1445	4.84299	5.91409	6.17575	5.81329
95	4.06873	4.71484	5.58127	6.46402	5.46329
95.1	3.59372	5.21014	5.53125	6.49216	5.72733
95.2	3.86325	5.04767	5.79141	6.19061	6.07733
95.3	4.12106	4.91174	5.49533	6.46091	5.80002
95.4	4.26093	5.09064	5.86798	6.61871	6.18829
95.5	4.22263	5.32736	5.90002	5.91718	6.32187
95.6	4.09293	4.94925	5.53363	6.20154	5.89453
95.7	3.98904	4.67972	5.56564	6.40466	6.30469
95.8	4.12656	4.95938	5.62189	6.17343	6.28125
95.9	4.22498	5.07657	5.66019	6.46558	6.23596
96	4.06952	5.24298	5.94455	6.21246	5.94296
96.1	3.85855	4.98749	5.62189	6.44608	5.79922
96.2	3.66089	5.22659	5.73676	6.21246	6.32971
96.3	3.76013	5.21643	5.63986	6.12653	6.00079
96.4	3.62497	5.10782	5.62891	6.3898	5.90936
96.5	3.86636	4.99609	5.72971	6.27887	6.31876
96.6	3.81247	4.80078	5.74924	6.32654	6.22891
96.7	3.83746	4.73438	5.67892	5.90152	6.02579
96.8	3.85779	4.90314	5.47736	6.43045	6.03436
96.9	3.73904	4.90469	5.64688	6.06171	6.36874
97	4.16403	4.50549	5.53439	6.56949	6.21564
97.1	3.82028	4.8797	5.63516	6.28592	6.20859
97.2	3.89606	5.10159	6.03049	6.53748	6.27969
97.3	4.02811	5.08362	5.98987	6.31714	6.86252
97.4	4.16406	4.58984	5.52344	6.24136	6.09296
97.5	3.93433	4.76407	5.79062	6.19919	6.13593
97.6	4.00232	4.71954	5.67191	6.01248	6.07266
97.7	4.05075	4.83051	5.58517	6.15152	6.23752
97.8	3.75311	4.73828	5.71719	6.52029	6.03046
97.9	3.59451	5.12814	5.88205	6.3078	6.23987
98	3.82108	4.80627	5.60782	6.24841	6.11798
98.1	3.97186	4.79141	5.57892	6.38202	6.02502
98.2	4.19608	4.55548	5.43048	6.59842	6.13361
98.3	3.93356	4.77499	5.44766	6.15781	6.08438
98.4	3.56558	4.79535	5.43753	6.27499	5.88516
98.5	4.00391	4.89923	5.3844	6.23825	6.16019
98.6	3.88358	4.78516	5.64847	6.23044	6.01486
98.7	3.95465	4.99609	5.80313	5.62891	6.14377
98.8	4.08514	5.00159	5.47113	6.68982	6.01956
98.9	4.01483	5.51953	5.68753	6.11951	6.64688
99	4.04608	4.53519	5.65472	6.13046	6.09219
99.1	3.95935	4.64221	5.74066	5.64059	5.79065
99.2	4.01483	4.82501	5.16095	5.90622	5.81485
99.3	3.41013	4.77188	5.55627	6.17889	6.18674
99.4	4.21405	4.82266	5.59769	6.27261	6.20001
99.5	4.1828	4.72031	5.32187	6.39139	6.01953
99.6	3.72653	4.97815	5.42661	6.12888	6.41956
99.7	4.17343	4.62579	5.18207	6.19763	6.27344
99.8	4.04843	4.97424	5.31174	6.56873	5.95468
99.9	4.0242	5.10312	5.54376	6.29294	6.34064
100	4.39215	4.98438	5.32971	6.0867	6.02264
100.1	4.18747	4.72421	5.45703	6.66168	5.93906
100.2	3.9523	4.91953	5.76407	5.75854	6.1875
100.3	4.10779	4.85626	5.46719	6.28748	5.88516
100.4	3.84763	5.15549	5.80472	6.04999	6.40704
100.5	3.75311	4.71799	5.46564	5.86325	5.89453
100.6	3.7453	5.07111	5.43362	6.04294	6.12109
100.7	3.90701	4.93124	5.54846	6.23358	5.87265
100.8	4.10464	4.8844	6.043	5.99841	5.96408
100.9	3.85468	4.69455	5.48129	6.08044	5.71329
101	3.87576	5.125	5.31641	6.88593	5.75546
101.1	3.79138	5.3844	5.63049	6.34683	6.01566
101.2	4.03748	4.97031	5.33517	5.93823	5.88828
101.3	3.99451	4.78046	5.54376	6.15698	5.83594
101.4	3.92184	4.58905	5.53204	6.30154	5.85001
101.5	3.78668	4.57034	5.53439	6.3992	5.99063
101.6	3.84766	4.92035	5.28754	5.88748	6.21487
101.7	3.73828	4.76251	5.31644	6.00153	5.74533
101.8	3.88437	4.82813	5.33987	6.66089	5.77344
101.9	3.63123	4.95782	5.74924	6.80466	6.35391
102	3.85464	4.87659	5.83829	6.31638	6.65079
102.1	4.27496	4.95001	5.69376	5.8078	6.36249
102.2	4.18668	4.85626	5.16019	6.18826	6.0047
102.3	3.5531	4.84222	5.16565	5.98669	5.54141
102.4	3.53748	4.63907	5.24142	6.14764	5.92188
102.5	3.8414	4.88831	5.4086	6.34531	6.20313
102.6	3.78122	4.60236	5.4758	6.27966	6.40002
102.7	4.09763	4.55859	5.13205	6.63199	5.92502
102.8	3.84763	5.07343	5.72189	6.29919	6.09061
102.9	3.63354	4.83282	5.8461	6.41092	6.09842
103	3.56403	5.0047	5.71878	6.52261	6.45471
103.1	4.08359	5.20392	5.74768	6.42184	6.13437
103.2	4.14059	5.40625	5.53204	6.27731	6.01953
103.3	3.92029	5.21408	5.51096	6.27655	6.07031
103.4	4.18436	4.9758	5.67657	6.06952	6.23672
103.5	4.05624	4.80392	5.13751	5.96716	6.39063
103.6	3.7789	5.27423	5.26172	6.07654	5.98749
103.7	4.02496	5.18048	5.51328	6.2453	6.10077
103.8	3.69839	4.80783	5.43753	6.45313	5.85471
103.9	3.40076	4.95081	5.27658	6.42734	6.27893
104	3.77655	5.10236	5.52582	6.43512	6.43204
104.1	4.11249	4.8414	5.11487	6.20078	6.30704
104.2	3.85388	4.90158	5.42426	6.42108	6.41251
104.3	3.86014	5.15314	5.63986	6.81403	6.04846
104.4	3.92264	4.93985	5.78204	6.62106	6.50467
104.5	4.09137	4.98907	5.48907	6.26559	6.38437
104.6	3.77341	4.61954	5.29376	6.30386	5.66486
104.7	3.57343	4.96564	5.26642	6.25543	6.21719
104.8	3.57965	4.83594	5.52032	6.53748	6.29688
104.9	3.92184	4.88596	5.96097	6.49139	6.27969
105	4.15466	4.33987	5.52817	6.23514	6.25861
105.1	3.82498	5.05627	5.35236	6.28278	5.9422
105.2	3.69608	5.08203	5.18124	6.48123	5.87421
105.3	3.40152	4.73987	5.52582	6.23669	6.2305
105.4	3.85938	4.87735	5.10626	6.59531	5.72812
105.5	3.66089	5.168	5.18439	6.42419	5.91641
105.6	3.94843	4.90314	5.35471	6.02264	6.23904
105.7	3.61792	5.12189	5.69534	6.59607	6.34689
105.8	3.61093	5.18909	5.84848	6.44922	6.09143
105.9	3.74921	5.06799	5.68753	6.17499	6.0719
106	3.84216	5.00784	5.74847	6.28903	6.12659
106.1	3.66638	5.11484	5.74533	6.15933	6.17578
106.2	3.86169	4.14844	5.50546	6.50232	5.67813
106.3	3.41714	4.82187	6.03906	6.50076	6.3414
106.4	3.88434	5.18439	6.13361	6.69684	5.98517
106.5	3.87497	5.06171	5.93829	6.3656	6.37967
106.6	4.19293	4.6297	5.44064	6.45544	6.30234
106.7	3.86871	4.90469	5.77267	6.64215	6.27655
106.8	3.95465	4.87189	5.71643	6.42264	6.31641
106.9	3.9328	5.09766	5.83282	6.0867	6.42032
107	3.96561	4.63126	5.79141	6.41873	6.17578
107.1	3.67029	5.00784	5.83673	6.33826	6.38831
107.2	3.74921	5.12347	5.56174	6.68982	6.23282
107.3	3.82031	5.26016	5.98907	6.32965	6.37735
107.4	3.95935	5.00235	5.73438	6.34918	6.33594
107.5	3.89371	4.77423	5.78595	6.31793	6.28906
107.6	3.84528	4.9375	5.81409	6.16168	6.20468
107.7	3.86871	5.11172	5.45627	6.59451	5.91327
107.8	3.83591	5.45316	6.15317	6.42966	6.39297
107.9	4.10623	5.02423	6.03595	6.27185	6.61017
108	4.18826	5.02032	5.88205	6.13904	6.33362
108.1	3.8656	4.84689	5.73441	6.4039	6.20938
108.2	3.82419	4.91174	5.68362	6.40466	6.15393
108.3	4.01013	5.13126	5.71643	5.98669	6.37891
108.4	3.88669	4.99063	5.57971	5.80701	6.45938
108.5	4.09451	4.95782	5.62735	6.10388	6.15546
108.6	3.95544	4.96249	5.50781	6.32422	6.23517
108.7	3.86636	4.93829	5.90393	6.46014	5.99768
108.8	4.07031	4.94144	5.82816	6.332	6.07816
108.9	3.92499	4.92657	5.78281	5.93201	6.21719
109	3.97809	5.18204	5.59689	6.01328	6.07111
109.1	3.60858	4.68048	5.30472	6.56793	6.09454
109.2	3.44998	4.98517	5.76407	6.33279	6.50781
109.3	4.10309	4.93283	5.66095	6.31638	6.05939
109.4	4.1445	4.74222	5.72424	6.18356	5.85938
109.5	3.74997	5.04767	5.98361	5.82813	6.38516
109.6	3.88824	5.02112	5.72034	6.27341	6.32425
109.7	3.98047	5.06876	5.78986	6.08749	6.56955
109.8	3.90546	4.56174	5.68048	6.47031	5.84454
109.9	3.66953	4.96017	5.63284	6.30856	6.16641
110	4.09296	4.89142	5.61252	6.18356	5.98438
110.1	4.16403	4.7883	5.87659	5.93906	5.98984
110.2	3.83746	4.87579	5.77737	6.40936	6.00391
110.3	3.77811	4.75549	5.54611	6.36246	6.23517
110.4	3.65155	4.81174	5.71329	6.06091	6.4328
110.5	4.14215	4.71484	5.52188	5.84216	5.87811
110.6	3.80856	4.74063	5.73517	6.53436	5.88437
110.7	3.62106	4.94846	5.96954	6.50623	6.27814
110.8	4.082	4.88751	5.85394	6.57028	6.48596
110.9	4.16248	5.06094	5.60391	6.24371	6.36093
111	3.83514	4.93829	5.40939	6.12106	6.09375
111.1	3.53436	4.56644	5.70551	6.5773	5.72266
111.2	3.54218	5.21329	6.02112	6.76715	6.08282
111.3	3.96246	5.42032	6.05002	6.52185	6.47656
111.4	4.35934	5.43048	5.89923	6.42264	6.1828
111.5	4.23044	4.90002	5.87344	6.09061	6.24063
111.6	3.96872	4.94144	5.44144	6.15933	6.19531
111.7	4.0242	5.04062	5.84689	6.36716	6.07031
111.8	4.03357	4.79376	5.65234	6.5195	5.96329
111.9	3.88589	5.0383	5.97189	6.43512	6.35782
112	3.9328	5.33984	5.89377	6.46716	6.09921
112.1	3.88824	4.84296	5.92343	6.59216	6.19296
112.2	3.83276	4.80624	5.94531	6.54764	6.15155
112.3	3.84372	4.80704	5.74612	6.5	6.30548
112.4	4.19919	4.95706	6.06332	5.90857	6.11877
112.5	4.20078	4.4758	5.53204	6.27499	6.01953
112.6	3.56638	5.14221	5.69144	6.38904	6.29141
112.7	3.79999	5.01251	5.96484	6.53122	6.16641
112.8	4.19763	4.87344	5.65939	6.36093	6.07657
112.9	4.31952	4.83908	5.61411	6.29138	6.12814
113	3.92734	5.02032	5.92267	6.20544	6.46719
113.1	4.00702	4.87189	5.8844	6.05075	6.18906
113.2	3.76404	4.98984	5.52579	6.26563	6.00391
113.3	3.84137	4.83127	5.9805	6.28748	6.25314
113.4	4.09375	4.7258	5.8219	6.39764	6.15939
113.5	4.04608	5.01642	6.28439	6.16327	6.21249
113.6	4.07498	4.95236	6.01645	6.25781	6.02188
113.7	3.82031	4.95627	5.86642	6.375	5.91174
113.8	3.62732	4.91721	5.91174	6.04449	6.45392
113.9	4.14609	5.05313	5.59064	6.10623	5.94846
114	4.07965	4.85706	5.77112	6.70779	5.87814
114.1	3.62732	5.01407	6.1875	6.32343	6.16641
114.2	4.09137	5.17578	6.17972	6.3898	5.89844
114.3	3.99921	5.15936	5.72189	6.72266	5.95547
114.4	3.92419	4.76721	5.81409	6.06873	6.168
114.5	3.67264	4.92188	5.64221	5.80154	5.91876
114.6	3.80154	4.79688	5.62424	6.31482	5.85471
114.7	3.50623	5.00156	5.69376	6.41873	6.12576
114.8	3.76169	4.67032	5.90469	6.49997	6.26718
114.9	3.83591	4.98752	5.53674	6.16562	6.30234
115	3.81793	4.81097	5.82504	6.27576	6.27347
115.1	3.69296	4.68597	5.72348	6.20309	5.94925
115.2	3.41016	4.52267	5.36252	6.23203	5.50314
115.3	3.59921	4.81018	5.45627	6.34842	5.88596
115.4	3.72266	5.01016	5.77423	5.85858	6.00861
115.5	4.19919	4.80237	5.77267	6.05859	5.98206
115.6	3.75	4.64066	5.94614	6.4281	5.9086
115.7	3.79608	4.81329	5.59375	6.55234	5.89374
115.8	4.08121	5.12268	5.90549	6.57578	5.96094
115.9	3.88748	5.29611	5.97659	6.76248	6.46329
116	4.28201	5.23517	6.12503	6.59686	6.36328
116.1	4.26794	5.02893	5.9758	6.23044	6.22189
116.2	4.13828	4.93753	5.7547	6.27655	5.74533
116.3	3.96796	5.12894	5.95862	6.08124	6.14612
116.4	3.92969	5.17422	5.83127	6.33984	6.27579
116.5	4.18671	4.88284	6.11096	6.3562	6.08362
116.6	3.76013	4.90625	6.46484	6.52731	6.22812
116.7	4.06714	4.89532	6.04922	6.13123	6.26172
116.8	4.14841	5.09219	5.32736	6.04996	6.34921
116.9	4.15231	5.22345	5.53281	6.17889	6.25
117	3.82263	4.82111	5.59454	6.15622	6.18829
117.1	4.09998	5.20782	5.57578	6.2117	6.03592
117.2	3.92731	4.80081	5.55862	6.53201	6.29065
117.3	3.95703	5.10391	5.84143	5.8898	6.41876
117.4	4.332	4.89297	5.33282	6.36011	5.88437
117.5	3.67261	5.09766	6.15781	6.24841	5.83124
117.6	3.81091	5.11563	6.05783	6.23669	6.13049
117.7	3.80466	4.8078	5.9086	6.43982	6.31171
117.8	4.14917	5.03671	5.99063	5.94608	6.27811
117.9	4.29294	5.1344	5.66254	6.59842	6.15784
118	3.99451	5.33984	5.87579	6.48044	6.17343
118.1	4.01324	4.84689	5.81018	6.29919	6.0094
118.2	3.8367	5.07266	5.93204	6.18201	6.38437
118.3	4.01169	4.99768	5.72424	6.10858	5.95706
118.4	3.68359	5.03519	5.77267	6.43436	5.8461
118.5	4.08591	5.21564	5.97345	6.40546	6.2547
118.6	4.04453	5.14923	6.05862	6.37262	6.22971
118.7	4.32574	5.05783	5.83517	6.48981	6.28986
118.8	3.83124	5.11017	5.59143	6.65387	6.26953
118.9	3.84607	5.10156	6.06876	6.35703	6.54141
119	4.41013	4.85391	5.90939	6.35855	6.36487
119.1	4.14685	4.94296	6.00937	6.26093	6.16406
119.2	3.79449	5.11172	5.51331	6.60779	6.4375
119.3	4.09451	5.10782	5.93518	6.07889	6.49063
119.4	4.35153	4.82892	5.94376	6.54138	6.0336
119.5	3.89294	4.94064	6.10391	6.16089	6.31641
119.6	4.15387	5.08594	5.34454	6.14218	5.98984
119.7	3.83591	5.03986	5.51877	6.26404	6.33362
119.8	3.78983	4.76016	5.39612	6.14761	6.18985
119.9	3.89139	5.16562	5.69766	6.50702	6.22342
120	3.91089	5.40784	5.60394	6.59998	6.54611
120.1	4.08981	5.30859	6.32581	6.43045	6.16406
120.2	4.66327	5.03519	5.90158	6.16483	5.85001
120.3	4.15936	4.94455	5.79065	6.12656	6.00159
120.4	4.11328	4.80081	5.71408	6.50232	6.03519
120.5	3.72031	5.38361	5.89767	6.72968	6.21014
120.6	3.67105	5.43127	6.11331	6.50232	6.6586
120.7	4.41638	5.44687	5.94376	6.6828	6.41953
120.8	4.30466	5.17502	6.25159	6.47107	6.55469
120.9	4.37421	4.9711	5.70471	5.88354	6.49139
121	3.9617	4.54843	5.60626	6.67188	5.78827
121.1	3.44919	5.01175	5.79379	6.37811	6.2883
121.2	3.99139	5.07111	6.08752	6.69843	6.43439
121.3	4.08359	5.30157	6.21252	6.61639	6.48126
121.4	4.22733	4.87894	5.83362	6.59842	6.47345
121.5	4.07654	5.09222	6.41254	6.38824	6.48517
121.6	4.21951	5.13828	5.73203	6.30389	6.58594
121.7	4.25464	4.7594	5.73676	6.5914	6.12189
121.8	3.7406	5.29846	6.32581	6.57654	6.8508
121.9	4.5531	5.27502	6.22424	6.21094	6.43518
122	3.93124	4.64847	5.76721	6.57654	6.11877
122.1	3.71326	4.69452	5.65549	6.85464	6.08438
122.2	4.2359	4.84531	6.04221	6.08591	6.24921
122.3	3.92184	4.81015	5.4469	6.12656	5.94376
122.4	3.41794	5.08987	5.65472	6.59998	6.10938
122.5	3.78983	5.03595	6.05939	6.42578	6.37189
122.6	3.81091	4.70316	6.0766	6.48984	6.31329
122.7	4.06015	4.92032	6.14221	5.90857	6.49377
122.8	4.12341	5.27112	5.84064	6.34998	6.29767
122.9	3.69919	5.02893	5.68439	6.41248	6.36172
123	3.93747	5.12579	5.81097	6.44763	6.23596
123.1	3.92029	4.92892	5.68051	6.33591	5.92972
123.2	4.11249	4.77814	5.82346	6.46716	6.19843
123.3	4.09839	4.93518	5.73129	6.57813	6.06876
123.4	3.69763	4.80002	5.57425	6.3414	6.01642
123.5	3.57108	4.85004	5.77737	6.48669	5.88831
123.6	3.73123	5.14844	5.79376	6.09842	6.44141
123.7	4.02106	5.17737	5.58908	6.15857	6.35001
123.8	3.79764	5.06876	5.94766	6.13904	6.29218
123.9	3.66092	4.92346	5.96878	6.2453	6.125
124	3.82809	4.99219	5.70862	6.2406	5.96329
124.1	3.84686	4.82111	5.87579	6.44763	6.33047
124.2	3.63123	4.77502	5.76801	6.28906	6.30627
124.3	3.84686	5.08517	6.1391	6.27655	6.49142
124.4	3.88672	4.84845	6.02817	6.56091	6.18283
124.5	3.58749	5.14221	5.7594	6.75858	5.83987
124.6	3.71405	5.12189	5.95547	6.47107	6.5289
124.7	4.00388	4.73593	5.41016	6.28046	6.00702
124.8	3.76324	5.05627	5.67346	6.37967	6.41409
124.9	3.49451	5.30392	5.88361	6.14059	6.33359
125	3.69373	4.58597	5.63129	6.40625	5.84375
125.1	3.42264	4.95782	5.83441	6.66403	6.23987
125.2	3.85233	5.5336	6.04065	6.28983	6.66876
125.3	4.09137	5.48752	6.1633	6.53278	6.48752
125.4	4.06406	5.18439	5.79532	6.42575	6.40625
125.5	3.83981	4.98441	5.80783	6.6109	6.70157
125.6	4.10934	5.1344	6.01331	6.38278	6.76486
125.7	3.97263	4.73907	5.54922	6.12811	6.46564
125.8	4.10855	4.87268	5.69379	6.66794	6.21799
125.9	4.00546	5.03906	6.08752	6.25076	6.37033
126	3.81247	5.00159	5.96408	5.99841	6.34845
126.1	3.96872	4.82031	5.66721	5.83749	6.45078
126.2	3.75467	4.68518	5.58362	6.31873	6.11017
126.3	3.55624	4.98441	5.77347	6.04294	6.39221
126.4	4.01328	4.77264	5.58359	6.37341	6.17813
126.5	3.77966	4.9375	5.82581	6.52496	6.37189
126.6	3.79764	5.03986	5.93359	6.81247	6.3078
126.7	3.90778	5.58749	6.31018	6.65387	7.18048
126.8	4.38904	5.27579	5.96799	6.48044	6.34375
126.9	3.91403	4.89609	5.66641	6.35699	6.49139
127	3.56873	4.93594	5.80392	6.26404	6.55392
127.1	4.03046	4.65939	5.81955	6.65076	6.59219
127.2	3.86951	4.86172	5.78595	6.52966	6.62344
127.3	4.06873	4.99298	5.90939	5.86639	6.37424
127.4	3.92343	4.51877	5.46878	6.29684	6.3555
127.5	3.62732	4.67972	5.8555	6.06168	6.11642
127.6	3.83514	4.81876	5.67892	6.15387	6.18985
127.7	3.69293	5.02267	5.61642	6.42499	6.16251
127.8	4.00232	5.13361	6.15784	6.21481	6.20862
127.9	4.14374	5.16876	6.16486	6.59137	6.25
128	3.9664	4.91251	5.66486	6.32809	6.75626
128.1	4.10074	4.79767	5.73907	5.87341	6.34842
128.2	3.97574	4.75079	5.43204	6.1156	5.95157
128.3	3.59137	4.74142	5.98907	6.35077	5.83984
128.4	3.38748	4.8172	5.67502	6.43591	5.97812
128.5	3.71637	4.94766	5.5383	6.33981	6.29453
128.6	4.02185	4.81796	5.96173	5.80701	6.11017
128.7	3.92966	4.87189	5.48907	6.26483	5.69376
128.8	3.43042	5.08282	5.36096	6.44217	6.13049
128.9	3.99686	5.14847	5.86407	6.56482	6.39844
129	4.10779	5.2305	6.21408	6.21402	6.86172
129.1	4.03357	5.10626	6.13281	6.57339	6.19531
129.2	3.96716	4.73984	5.78595	6.17889	5.97656
129.3	4.17264	4.6969	5.48676	6.25153	6.11331
129.4	3.66406	4.81174	5.60391	6.76639	5.99139
129.5	3.98279	5.41019	6.11017	6.86169	6.53516
129.6	4.21561	5.3555	5.92035	6.31012	6.64532
129.7	4.1539	4.99454	6.09219	6.31482	6.25546
129.8	4.20233	4.62891	5.64066	6.52731	5.89142
129.9	3.46091	4.97968	5.82266	6.04294	6.16562
130	3.96793	4.54062	5.57813	6.07733	5.98358
130.1	3.83356	4.85471	5.33286	6.27029	6.26331
130.2	3.65701	4.76331	5.63907	6.31638	6.06485
130.3	3.73514	4.92972	5.64142	6.22342	5.94299
130.4	3.49765	4.98752	5.65628	6.10468	5.98907
130.5	3.47812	5.36798	5.77582	6.25623	6.35547
130.6	3.92343	4.75391	5.79846	6.15622	6.27423
130.7	3.7117	4.54922	5.73596	6.22888	5.88361
130.8	3.73593	5.05859	5.8797	6.73669	6.21094
130.9	3.81949	4.80862	5.72113	6.82031	6.06018
131	3.99765	5.11957	5.7594	6.15622	6.25003
131.1	3.90857	5.24924	5.65158	5.84528	6.24609
131.2	3.87421	4.85938	5.47971	6.13983	6.13126
131.3	3.69998	4.64456	5.92191	6.11871	5.87735
131.4	3.59998	4.62656	5.44531	6.22421	5.86484
131.5	3.76404	5.13751	5.81409	6.12653	6.15939
131.6	3.90936	4.93359	5.46954	6.10153	6.13281
131.7	3.93201	5.11877	5.37894	6.60077	6.22424
131.8	3.90466	4.85315	5.8555	6.77264	6.1297
131.9	3.98904	5.37503	6.20316	6.31247	6.38516
132	4.29608	5.55627	6.08987	6.28122	6.44376
132.1	4.12341	5.35236	5.85938	6.02496	6.51797
132.2	4.03198	5.12033	6.12268	6.43512	6.34375
132.3	3.77106	5.06955	6.10236	6.22107	6.19922
132.4	3.84216	5.20782	5.83676	6.52655	6.18753
132.5	3.75467	5.37579	5.99924	6.38904	6.4805
132.6	3.94296	5.21405	5.85938	6.12576	6.25626
132.7	4.02576	5.03909	5.93753	6.32419	6.26566
132.8	3.87732	4.89609	5.78439	6.52576	6.36719
132.9	4.08044	5.1586	5.98126	6.70078	6.83673
133	4.13824	5.51096	6.29065	6.49841	6.77658
133.1	4.52499	5.06409	6.04611	6.43201	6.35938
133.2	4.0242	5.01407	6.23676	6.28201	6.53516
133.3	3.90155	5.16409	5.85626	6.35699	6.18127
133.4	3.90466	4.83127	6.03674	6.78513	6.25156
133.5	4.20856	5.16562	6.02814	6.47733	6.52969
133.6	4.2023	5.46954	6.0047	6.49292	6.40079
133.7	3.96716	5.21719	6.00156	6.65857	6.10077
133.8	3.69528	5.32581	5.84689	6.59296	6.40314
133.9	4.16092	5.18985	5.96173	6.51089	6.5719
134	4.16092	4.67267	5.77579	6.47809	6.30469
134.1	3.84998	4.91721	5.67892	6.53827	6.18906
134.2	3.96793	5.20081	5.75549	6.5195	6.29611
134.3	4.00388	5.30469	6	6.27966	6.08438
134.4	4.26245	5.17657	5.46094	6.03122	5.91092
134.5	3.6156	4.95081	5.48752	6.54608	5.91251
134.6	3.60858	5.04456	5.92816	6.60623	6.49924
134.7	4.27734	4.87659	5.75003	6.72733	6.19687
134.8	3.61325	4.97034	5.80783	6.52731	6.07031
134.9	3.90857	5.30081	5.70001	6.04764	6.3172
135	4.05075	4.97269	5.79376	6.10156	6.17346
135.1	3.8031	4.66486	5.32114	6.4039	6.00861
135.2	3.47577	5.31097	5.64536	6.45935	6.38831
135.3	3.62186	5.05548	5.49609	6.49219	6.03671
135.4	3.72888	5.23676	5.7977	6.1781	6.10782
135.5	4.06171	4.88049	5.55392	6.16327	6.14612
135.6	3.7695	5.03439	5.48752	6.28592	6.0719
135.7	3.76718	5.12189	5.62112	6.3656	5.90549
135.8	4.05075	5.12424	5.61957	6.62262	6.33362
135.9	4.08435	5.05078	5.7211	6.45624	6.11172
136	3.90698	4.80237	5.95392	6.32578	5.86252
136.1	3.98749	4.97894	5.71408	6.53827	6.22736
136.2	3.77811	5.16486	6.12033	6.02731	6.20547
136.3	4.07578	4.85703	5.48361	6.53827	6.05078
136.4	3.7648	5.08987	5.74689	6.04684	6.16797
136.5	4.31247	4.9086	5.34143	6.00388	6.14688
136.6	3.58356	4.60315	5.28595	6.06406	5.8797
136.7	3.44687	4.77423	5.73752	6.23825	5.91641
136.8	3.41092	4.78049	5.53674	6.38434	6.21875
136.9	3.70154	5.4133	5.95236	6.3125	6.46094
137	4.19061	5.15549	5.98596	6.50232	6.33282
137.1	3.9281	4.95547	5.81097	6.24139	6.05237
137.2	3.68436	4.94925	5.92191	6.55701	6.46329
137.3	3.86795	4.9133	5.85471	6.20624	6.36954
137.4	4.05466	5.38751	5.71017	6.37653	6.34689
137.5	4.13593	5.46875	5.88205	6.3945	6.40936
137.6	4.18982	5.18518	5.58597	5.99295	6.45859
137.7	3.87497	4.49844	5.21719	6.57654	5.9328
137.8	3.38043	5.24533	5.83908	6.48669	6.27893
137.9	4.04373	5.43829	6.0047	6.29294	6.61328
138	3.79605	5.23596	5.92813	6.31482	6.48907
138.1	3.78513	5.20703	5.97189	6.35074	6.42578
138.2	4.01404	5.29688	5.99374	6.38434	6.32108
138.3	4.02731	5.00626	5.67032	6.60309	5.95938
138.4	3.78668	5.38516	5.8844	6.07654	6.32892
138.5	4.28592	5.36252	5.79688	6.43277	6.41797
138.6	4.43512	5.34766	5.64377	6.47809	6.16797
138.7	4.00308	5.14844	5.77423	6.36716	6.18906
138.8	3.8273	4.86719	5.71408	6.16013	6.53671
138.9	3.84842	5.24454	5.40549	6.10934	6.16327
139	3.86716	4.89844	5.36096	6.25778	6.25937
139.1	3.53046	4.88986	5.33984	6.21246	6.01563
139.2	3.50467	4.88593	5.52423	5.90311	6.27109
139.3	3.51715	4.78128	5.53363	6.18515	6.32581
139.4	3.37811	4.81799	5.72345	6.60233	6.20081
139.5	3.56015	5.27188	6.27191	6.43668	6.58362
139.6	4.38046	5.10861	5.80313	6.51093	6.31876
139.7	3.7648	5.05704	5.50238	6.79453	6.34454
139.8	3.74841	5.28049	5.85706	5.99686	6.6586
139.9	4.07889	4.86877	5.28519	5.93906	6.22031
140	3.50311	5.03519	5.57269	6.53827	6.13049
140.1	3.61639	5.06253	5.73361	6.16638	6.20862
140.2	3.74139	5.12268	5.62268	6.19217	6.33673
140.3	3.43671	5.14612	5.45627	6.19763	6.39221
140.4	3.63904	5.17813	5.55002	6.29218	6.15546
140.5	3.75699	4.61877	5.32816	6.25546	5.99689
140.6	3.67575	4.89456	5.70471	6.44452	6.23517
140.7	3.63358	4.94455	5.68829	6.91638	5.99219
140.8	3.62421	5.48047	6.09219	6.19293	6.39999
140.9	4.11639	5.21249	5.61719	6.76483	6.30078
141	3.63748	5.4469	5.95551	6.78983	6.76953
141.1	3.86093	5.45081	5.65237	6.79218	6.47034
141.2	3.8992	5.72891	6.02502	6.91953	6.75861
141.3	4.49686	5.13831	6.20862	6.69058	6.67969
141.4	4.09607	5.05389	5.78671	6.64371	6.41327
141.5	3.92651	5.51407	6.20547	6.65781	6.78751
141.6	3.91949	5.26566	6.07895	6.44528	6.45236
141.7	3.73904	5.10236	5.97504	6.38437	6.38907
141.8	4.07498	5.05081	6.02191	6.20779	6.24609
141.9	3.94061	5.13205	5.37891	6.43121	6.03125
142	3.80466	5.34766	5.75314	6.60074	6.44766
142.1	3.6734	5.39844	5.81174	6.61639	6.49374
142.2	3.86716	4.95941	5.79065	6.38358	6.41251
142.3	4.1781	5.06488	6.01096	6.57968	6.31799
142.4	4.06952	5.45551	6.22504	6.64294	6.34143
142.5	4.30234	5.0047	5.97266	6.31796	6.58749
142.6	4.21167	4.59454	5.58597	6.33279	6.02344
142.7	3.60623	4.71878	5.78909	6.12888	5.78204
142.8	3.85703	4.9133	5.83362	6.09058	6.03595
142.9	3.73825	4.87891	5.62344	6.29449	6.08749
143	3.60229	4.78125	6.18439	6.38904	6.33203
143.1	3.90933	5.10312	5.91406	6.56714	6.0672
143.2	3.82263	5.07111	5.79221	6.78983	6.24921
143.3	4.28903	5.33673	6.14612	6.42886	6.59299
143.4	4.46875	5.26172	5.74609	6.63748	5.93906
143.5	3.98825	4.9422	5.58832	6.25858	6.15079
143.6	4.15311	4.75705	5.43207	6.48593	5.97501
143.7	3.96249	5.15002	5.84534	6.47733	6.01566
143.8	4.07343	5.12112	5.60861	6.57028	6.02893
143.9	3.91403	5.11563	5.67813	6.53903	6.20782
144	3.94843	4.94687	5.84924	6.34375	6.12109
144.1	3.86169	4.94064	5.78049	6.41794	6.40628
144.2	4.00076	4.77969	5.66016	6.39529	6.0625
144.3	4.09918	4.97891	6.10626	6.12967	6.38437
144.4	4.02185	4.91406	6.16641	6.207	6.32657
144.5	3.60233	5.08438	5.75159	6.3703	6.30237
144.6	3.47812	4.97815	5.793	6.57654	6.19376
144.7	3.9039	4.90549	5.53128	6.64139	6.21954
144.8	4.06091	5.07657	5.60156	6.4523	6.07266
144.9	4.07184	4.99454	5.81329	6.582	6.33749
145	4.17731	4.71484	5.65469	6.95233	6.33124
145.1	3.69449	5.37112	5.84534	6.50388	6.62109
145.2	4.05466	5.2258	5.75705	5.9953	6.52579
145.3	4.00311	4.87268	5.6969	6.46249	6.40234
145.4	3.57028	4.93362	5.97971	6.58749	6.36252
145.5	3.7695	4.96799	5.76175	6.84998	6.17191
145.6	3.51013	4.89297	5.66565	6.69608	6.19296
145.7	3.81012	4.93439	5.8555	6.37341	6.86719
145.8	4.11325	4.75781	5.68829	6.28357	6.11328
145.9	3.68277	5.02267	5.23672	6.52106	5.9953
146	3.92029	4.97031	5.43127	6.30234	5.94922
146.1	3.83121	4.61722	5.51096	6.5484	5.81799
146.2	3.77966	4.93048	5.74689	5.97339	6.57266
146.3	3.92184	4.85938	5.31564	6.37656	6.07813
146.4	3.36246	5.15393	5.49612	6.59921	5.95157
146.5	3.70154	5.33597	5.97113	6.26563	6.36407
146.6	3.92264	4.54221	5.45081	6.74921	5.78439
146.7	3.76328	5.19611	5.61566	6.14139	6.28595
146.8	4.12891	5.17035	5.67737	6.60077	6.26721
146.9	4.22107	5.00549	5.53363	6.58044	6.52032
147	3.93591	5.38437	5.71564	6.38748	6.50781
147.1	3.84293	5.10626	5.60391	6.71951	6.35312
147.2	3.97028	5.38831	5.77423	6.18201	6.35626
147.3	4.28903	4.8125	5.6008	6.3898	6.23126
147.4	3.99841	4.88281	5.75549	6.61481	6.6297
147.5	4.13278	4.80313	5.72971	6.31638	6.33279
147.6	4.15543	4.77969	5.54221	6.73825	6.34686
147.7	3.82108	5.37189	6.11877	6.31638	7.00626
147.8	4.12262	4.93518	5.57111	6.3609	6.18048
147.9	3.58591	5.35236	5.30313	6.69922	6.14844
148	3.82108	5.12503	5.86331	6.52655	7.04456
148.1	4.0914	5.12189	5.55472	6.05701	6.26331
148.2	3.86014	4.99765	5.10861	6.21481	5.54297
148.3	3.56403	5.01407	5.65234	6.32574	6.11093
148.4	3.76639	5.2789	5.61487	6.41949	6.07111
148.5	3.81168	5.47501	5.5914	6.41327	6.2453
148.6	4.13669	4.85706	5.84924	6.74295	5.7547
148.7	4.00546	4.96329	5.89453	6.53903	6.30704
148.8	4.08435	5.24222	5.63361	6.58279	6.56094
148.9	3.75311	4.94769	5.7258	6.05621	6.30002
149	3.85779	4.58282	5.20547	6.44373	5.85471
149.1	3.40622	4.94296	5.45236	6.43515	6.35547
149.2	3.85233	4.48987	5.59222	6.86169	6.49533
149.3	3.73749	4.95236	5.70236	6.51794	6.61877
149.4	4.18747	5.10315	5.45236	6.29294	6.30078
149.5	4.01794	4.87189	5.59143	6.50702	6.36954
149.6	3.86325	5.18909	5.84067	5.97733	6.41019
149.7	4.10938	4.59689	5.48987	6.27731	6.15469
149.8	4.00076	5.12344	5.7883	6.32031	6.60547
149.9	4.06323	5.10471	6.08832	6.60388	6.53674
150	3.81717	5.40784	5.77502	6.28436	6.25861
150.1	4.13904	5.02658	5.55939	6.52652	6.33517
150.2	3.67734	5.03671	6.0336	6.62183	6.45468
150.3	3.98514	5.07111	5.80548	6.56171	6.82813
150.4	4.06091	4.99689	5.84689	6.82184	6.46173
150.5	4.06638	5.35858	6.07657	6.61169	6.64688
150.6	4.14371	4.84454	5.54532	6.15778	6.42422
150.7	3.91794	4.68906	5.23126	6.48904	6.05624
150.8	3.53748	5.24298	5.77658	6.49606	6.51721
150.9	4.23358	4.78751	5.6586	6.50232	6.1539
151	3.8992	4.56015	5.50705	6.28436	6.55234
151.1	3.98199	4.58829	5.41565	6.69373	6.60782
151.2	3.89996	5.06564	5.86407	6.38513	6.51563
151.3	4.05389	4.92657	5.52972	6.51324	6.16641
151.4	3.7406	4.78906	5.34375	6.55856	6.44766
151.5	3.84448	5.40549	5.51877	6.65155	6.31406
151.6	3.98279	5.01801	5.36331	6.57495	6.24924
151.7	3.34686	4.92734	5.5672	6.46796	6.17969
151.8	3.59683	4.77112	5.54221	6.38513	6.31796
151.9	3.52341	4.96799	6.03284	6.31561	6.62421
152	3.84061	5.17502	5.6922	6.80856	6.51251
152.1	4.21796	5.20471	5.93674	6.43201	6.53671
152.2	4.09137	4.75784	5.57269	6.46326	6.55237
152.3	3.91013	5.04767	5.66721	6.40231	6.19376
152.4	3.94687	4.88361	6.0961	6.34451	6.15781
152.5	4.20465	4.92892	5.81018	6.47809	6.42343
152.6	3.90622	4.84299	5.98987	6.10699	6.56955
152.7	3.90778	4.91797	5.58127	6.49918	6.09296
152.8	3.79919	5.28281	5.97891	6.34842	6.58359
152.9	3.69373	5.08438	5.96252	6.11246	6.57266
153	3.98434	4.83829	5.79065	6.2648	6.61407
153.1	3.6156	4.67108	5.59299	6.65701	6.25311
153.2	3.67029	5.3461	6.11957	6.38828	6.70236
153.3	4.32809	4.80862	5.78674	6.46637	6.37735
153.4	3.58749	4.71875	5.56094	6.57654	6.38593
153.5	3.5867	5.12265	5.89063	6.28748	6.57578
153.6	4.04059	5.06955	6.01175	6.17575	6.76721
153.7	4.11874	4.79141	5.66171	6.23749	6.44998
153.8	4.11481	4.91019	5.8172	6.53748	6.30157
153.9	3.56406	5.31564	6.01566	6.51169	6.55002
154	3.98904	4.4422	5.83908	6.73981	6.22968
154.1	4.00699	4.97189	5.48752	6.21716	6.58905
154.2	3.94217	4.95703	6.07346	6.47263	6.95782
154.3	4.04214	4.69846	5.56018	6.58514	6.33203
154.4	3.72733	5.12109	6.08517	6.20468	6.30548
154.5	4.27029	4.49142	5.53519	6.43982	6.4805
154.6	3.92029	4.61407	5.45392	6.37418	6.42188
154.7	3.72809	4.91797	5.30548	6.49997	6.30078
154.8	3.82886	4.87424	5.34219	6.36951	6.39297
[truncated: 3,131 more rows]

## Sheet: delH3
Time (sec)	20 nM	50 nM	75 nM	100 nM	125 nM
1.6	-0.07422	0.164063	0.81543	0.145508	0.154297
2.6	0.097656	0.00684	0.677734	0.107422	0.126953
3.6	0.188477	0.842773	0.887695	1.2998	0.561523
4.6	-0.22461	1.43848	0.65625	1.52441	0.551758
5.6	0.168945	-0.1582	2.0752	0.530273	-0.18164
6.6	-0.39356	2.04785	0.857422	0.307617	-0.22559
7.6	1.51465	1.32324	2.6875	2.11816	2.44238
8.6	-0.74805	0.236328	0.378906	0.055664	-0.5918
9.6	-0.5166	0.350586	0.222656	0.230469	0.0625
10.6	0.119141	3.29492	4.13574	0.853516	0.461914
11.6	-1.10156	-0.7793	0.21875	0.327148	-0.39063
12.6	-0.56348	0.035156	0.46582	0.522461	-0.06934
13.6	-0.45801	0.720703	1.35938	-0.0791	-0.46094
14.6	-0.71875	0.033203	0.916992	0.635742	-0.40234
15.6	0.00488	0.162109	1.18164	0.969727	0.40625
16.6	-0.32422	0.118164	1.16602	0.378906	0.263672
17.6	-0.04004	0.225586	1.19629	0.993164	0.448242
18.6	-0.34473	0.128906	2.04102	0.250977	-0.14453
19.6	-0.97266	-0.56543	0.296875	-0.50488	-0.24219
20.6	0.243164	0.737305	1.30859	1.27539	0.519531
21.6	0.086914	0.324219	1.1416	0.399414	0.3125
22.6	0.125977	0.454102	1.01758	0.879883	0.335938
23.6	0.011719	0.035156	0.50293	-0.00684	-0.15332
24.6	0.735352	0.532227	1.07227	0.414063	0.641602
25.6	-0.30078	0.510742	1.13086	0.030273	0.053711
26.6	-0.83398	-0.74805	-0.23438	-0.61426	-0.02148
27.6	0.738281	0.410156	1.33691	0.916992	0.629883
28.6	0.52832	1.03027	1.42578	0.936523	0.564453
29.6	0.00195	-0.28027	0.129883	-0.31152	-0.03125
30.6	-0.19531	0.514648	1.08398	0.960938	0.15332
31.6	0.125	0.878906	1.4248	1.37305	0.821289
32.6	0.770508	0.40918	1.26465	1.18262	0.795898
33.6	-0.5332	0.455078	1.11133	0.243164	0.670898
34.6	0.345703	0.996094	1.27832	0.847656	0.630859
35.6	0.177734	0.293945	1.06445	1.03516	0.416992
36.6	-0.25293	0.21582	0.376953	0.501953	-0.11621
37.6	0.260742	0.213867	0.819336	0.838867	0.047852
38.6	0.198242	0.145508	0.976563	0.514648	0.59375
39.6	0.34668	0.544922	1.24609	0.532227	0.068359
40.6	-0.48047	0.037109	0.577148	-0.19141	-0.50488
41.6	0.509766	0.294922	1.16113	0.728516	0.520508
42.6	-0.60645	-0.02441	0.302734	0.549805	-0.37402
43.6	-0.18848	0.288086	0.550781	0.202148	0.429688
44.6	-0.11035	0.460938	0.679688	0.288086	0.146484
45.6	0.344727	0.766602	1.27734	0.766602	0.587891
46.6	0.484375	-0.12109	0.935547	-0.16504	0.450195
47.6	-0.11523	0.645508	1.05371	0.669922	0.333008
48.6	1.2041	0.751953	0.720703	0.776367	0.348633
49.6	0.609375	0.378906	0.975586	0.424805	0.351563
50.6	0.600586	0.833984	1.78027	1.15234	0.930664
52.6	0.512695	-0.54102	0.726563	0.708984	0.47168
53.6	0.43457	-0.1543	0.979492	0.730469	0.00488
54.6	-0.08008	-0.07813	0.746094	-0.03809	-0.27441
55.6	0.199219	-0.12598	0.790039	0.274414	0.206055
56.6	0.324219	0.00586	0.957031	0.889648	0.188477
57.6	0.360352	-0.37695	0.541992	0.322266	-0.02051
58.6	-0.27344	0.087891	0.839844	0.507813	-0.28027
59.6	-0.05664	-0.72852	-0.37109	-0.71289	-0.8252
60.6	0.200195	-0.27539	1.06934	0.202148	-0.24414
61.6	0.505859	1.37402	2.17871	1.6748	0.075195
62.6	-0.10645	-0.25293	0.885742	0.160156	-0.23828
63.6	0.72168	0.328125	1.10254	0.640625	0.228516
64.6	0.480469	1.03809	1.80371	0.75293	-0.12598
65.6	0.43457	-0.27637	0.676758	-0.16211	-0.05762
66.6	-0.58496	-0.18066	0.899414	-0.21973	-0.68457
67.6	0.225586	0.269531	1.21387	0.292969	-0.06641
68.6	0.257813	-0.04395	1.30859	0.242188	0.239258
69.6	0.292969	-0.35156	1.08594	-0.21973	0.306641
70.6	-0.14746	-0.01855	0.486328	0.404297	0.180664
71.6	0.286133	0.213867	1.25391	0.560547	0.316406
72.6	-0.94141	-0.48828	-0.30273	-0.75977	-0.47266
73.6	0.544922	0.663086	1.06055	0.517578	0.300781
74.6	0.59375	-0.16211	1.18359	1.33496	-0.00488
75.6	0.529297	0.392578	1.68457	0.726563	0.467773
76.6	-0.12109	-0.15137	0.416016	0.267578	0.081055
77.6	0.044922	0.129883	0.990234	0.970703	0.46875
78.6	0.12793	-0.28418	1.35059	0.800781	0.28125
79.6	-0.54883	-0.43066	-0.31152	-0.71094	0.253906
80.6	0.316406	-0.03809	0.837891	0.317383	-0.42871
81.6	0.817383	0.522461	1.27832	0.691406	0.458008
82.6	0.435547	0.057617	1.06348	0.192383	-0.17773
83.6	0.25293	0.563477	1.38086	1.08008	0.213867
84.6	0.732422	0.390625	0.875	0.861328	0.351563
85.6	0.418945	-0.44141	0.755859	0.246094	0.392578
86.6	0.917969	0.27832	1.29199	0.603516	0.56543
87.6	0.34375	0.158203	0.563477	-0.06152	0.053711
88.6	0.178711	-0.13477	1.33105	0.069336	-0.14356
89.6	0.325195	0.277344	1.06152	0.642578	0.467773
90.6	0.15332	-0.24121	1.24414	0.238281	0.265625
91.6	0.240234	-0.25098	1.41992	0.394531	0.607422
92.6	0.981445	0.464844	1.28711	0.378906	0.566406
93.6	0.548828	0.185547	0.871094	0.242188	0.442383
94.6	0.743164	1.16309	0.848633	0.511719	0.357422
95.6	0.080078	-0.00488	0.655273	0.472656	0.34082
96.6	0.171875	0.018555	1.49805	0.597656	0.668945
97.6	0.775391	0.766602	1.9834	1.43555	0.526367
98.6	-0.11914	-0.22754	0.482422	-0.48731	0.141602
99.6	-0.0498	0.237305	0.999023	-0.0498	-0.05078
100.6	1.07715	0.489258	1.44238	1.07324	1.43555
101.6	0.541992	0.467773	1.31738	0.700195	0.232422
102.6	0.49707	0.111328	0.638672	0.365234	0.283203
103.6	0.581055	-0.14063	0.6875	0.197266	0.112305
104.6	-0.16992	-0.50195	0.583008	-0.13672	-0.13672
105.6	-0.13867	-0.19727	0.670898	0.078125	-0.15234
106.6	0.207031	0.293945	0.216797	0.580078	0.891602
107.6	0.208984	-0.06055	0.794922	0.222656	0.514648
108.6	0.042969	0.010742	0.958008	0.595703	-0.03223
109.6	0.00586	0.220703	0.677734	-0.06348	0.105469
119.6	-0.32129	-1.36133	-0.53613	-0.98535	-0.41406
120.6	-0.5166	-0.12305	0.345703	-0.13672	-0.42773
121.6	0.291016	-0.08594	0.285156	0.234375	0.12207
122.6	-0.22363	0.037109	0.561523	-0.35059	-0.62109
123.6	-0.6084	-0.29785	-0.37305	-0.30762	-1.05176
124.6	-0.41797	-0.30273	0.547852	-0.08008	0.00293
125.6	-0.30078	-0.12109	0.688477	-0.11523	0.098633
126.6	-0.13184	-0.15527	0.161133	-0.01465	-0.00684
127.6	-0.10059	-0.26758	0.84375	-0.02734	-0.01465
128.6	-0.64551	-0.70117	0.113281	-0.31348	0.014648
129.6	0.032227	0.050781	0.918945	-0.00195	0.254883
130.6	-0.37207	-0.88086	0.378906	-0.70703	-0.47656
131.6	-0.18066	0.151367	0.578125	-0.10742	0.126953
132.6	-0.79883	-0.98731	0.066406	-0.29395	-0.75977
133.6	-0.17676	-0.14258	0.90625	0.041992	-0.09473
134.6	-0.1875	-0.23731	0.234375	0.498047	-0.38477
135.6	-0.03418	0.259766	0.710938	0.167969	-0.06348
136.6	-0.33594	-0.51074	0.348633	0.130859	-0.08105
137.6	0.439453	0.268555	1.35352	0.686523	0.621094
138.6	-0.38379	-0.33203	0.767578	-0.36816	0.336914
139.6	-0.73828	-0.4502	0.388672	0.016602	0.253906
140.6	-0.27051	0.168945	0.529297	-0.16406	-0.1875
141.6	0.00195	-0.23047	0.609375	0.182617	0.15332
142.6	-0.39453	-0.57813	0.375	0.032227	-0.64746
143.6	-0.24512	-0.04785	0.473633	0.103516	-0.66699
144.6	-0.65527	-0.87793	0.758789	-0.63867	-0.84766
145.6	-0.39258	-0.18066	0.408203	-2.79688	-0.65918
146.6	-3.29395	-5.53027	-4.91309	-5.72852	-3.84082
147.6	0.753906	1.62695	2.61133	1.54199	-0.47461
152.6	36.1064	29.1377	22.8545	15.7646	8.2666
153.6	34.0762	27.1309	21.1504	13.6572	7.46777
154.6	33.3457	26.5801	21.3564	13.3496	6.65137
155.6	34.3818	27.6904	21.4229	14.5449	7.25488
156.6	33.749	26.9111	21.002	13.1709	6.91309
157.6	33.8359	26.9824	20.8516	13.3389	6.82129
158.6	34.0459	27.4014	21.4521	13.7227	7.40039
159.6	34.3613	27.8652	21.582	13.8887	7.52734
160.6	34.2705	27.4814	21.4375	14.7109	7.73047
161.6	34.2109	28.0898	21.2676	13.9775	7.41797
162.6	34.1621	27.4502	21.1602	13.7334	6.94727
163.6	34.3555	27.6143	21.1055	14.001	7.09375
164.6	33.873	27.2158	21.209	13.8301	6.91602
165.6	34.1309	27.1016	21.0244	14.2383	6.90137
166.6	34.6143	28.1338	21.374	14.1963	7.95996
167.6	34.3545	28.1123	21.2324	14.1563	7.6543
168.6	34.4316	27.8574	21.4248	14.252	7.38184
169.6	34.8359	27.3418	21.252	14.4854	7.61133
170.6	34.2773	27.333	20.7148	14.0498	7.35352
171.6	33.9053	26.5615	21.0195	13.9785	6.86816
172.6	33.9521	26.4727	21.0752	13.5967	7.0332
173.6	34.3125	27.249	20.7598	14.0361	7.22168
174.6	34.6699	27.4883	20.8721	13.9766	7.38965
175.6	34.4492	27.4082	20.7871	13.4922	6.86523
176.6	34.4141	27.3633	20.998	13.748	7.3877
177.6	34.1777	27.04	21.0967	13.3672	7.31934
178.6	34.3516	27.5527	21.4727	14.8408	7.64258
179.6	34.1025	26.8916	21.0264	13.8682	7.08887
180.6	34.3203	27.2529	20.7061	14.1875	6.72852
181.6	34.9893	27.8477	21.416	14.3174	7.83105
182.6	34.7969	27.4395	20.9482	13.6387	6.86133
183.6	34.1738	27.5488	21.0508	13.9229	6.99902
184.6	34.8516	27.4043	21.0645	13.9834	7.43652
185.6	34.582	27.4902	21.2168	14.251	7.40039
186.6	34.4082	26.792	20.8643	13.79	6.97949
187.6	34.5508	27.4248	20.6367	13.6211	6.55078
188.6	34.333	27.4053	20.8457	13.4502	6.62402
189.6	34.3867	27.4209	20.6826	13.8594	7.32715
190.6	34.043	26.8916	21.1455	13.4385	7.06641
191.6	34.1875	27.1055	20.75	13.5811	6.96875
192.6	34.2236	27.6074	20.835	13.6855	6.93555
193.6	34.8145	27.9453	21.1279	14.1494	7.29492
194.6	34.9756	28.3174	21.0303	14.3271	7.57031
195.6	34.9434	27.9902	21.6191	14.3945	7.13281
196.6	35.3438	27.5713	21.3906	14.2246	7.08789
197.6	34.8975	27.9658	20.791	14.1553	7.05371
198.6	33.8545	27.3262	20.8496	13.3555	6.4043
199.6	34.2275	27.6006	21.0791	14.1729	6.74707
200.6	34.3398	27.1865	21.2734	13.9531	6.64258
201.6	34.7617	27.7451	21.1309	14.3398	7.31543
202.6	35.0947	27.4297	21.2461	14.5645	7.53125
203.6	34.9971	27.6826	21.3057	14.2031	7.40137
204.6	34.9609	27.9229	20.708	13.7852	6.76953
205.6	34.6592	28.1924	21.4902	13.8291	7.22949
206.6	34.4697	26.9111	20.6074	13.4238	6.47461
207.6	34.4697	27.1758	20.9463	13.792	6.76367
208.6	35.1797	27.6504	21.1035	14.1846	6.99023
209.6	35.1484	27.833	21.4746	14.3242	6.94336
210.6	35.1172	27.4902	21.4863	14.5195	6.98926
211.6	35.5566	27.8184	21.5693	14.2598	7.27832
212.6	35.5957	28.2656	21.9082	14.5967	8.42578
213.6	35.2773	28.3369	21.6699	14.4541	7.64258
214.6	35.1152	27.4922	21.374	13.9932	7.23633
215.6	34.2676	26.7939	20.9033	13.6396	6.66797
216.6	34.4189	27.5537	21.0332	13.9063	6.42285
217.6	34.9131	27.7939	21.2305	14.0205	6.64746
218.6	34.4824	28.3096	20.7373	13.9043	6.64746
219.6	34.4795	28.1406	21.2236	14.1582	7.06836
220.6	34.7383	27.124	20.7725	13.4443	6.13379
221.6	35.1211	27.5684	21.2119	13.9189	6.8457
222.6	35.1885	27.832	21.2295	14.6631	6.9082
223.6	35.0186	27.9941	21.2344	14.2969	6.54102
224.6	34.9609	27.749	20.9971	14.2568	6.42969
225.6	34.5049	27.251	20.9961	13.4863	6.0459
226.6	35.4316	28.0947	21.3486	14.623	7.24023
227.6	34.6885	27.5957	21.3799	14.2842	6.72852
228.6	34.6846	27.6182	21.4248	14.1904	7.21289
229.6	35.0996	27.7285	21.3311	14.583	7.03711
230.6	35.1943	27.4355	21.3682	14.2373	6.8623
231.6	35.0352	27.1953	21.3174	14.5117	7.12891
232.6	34.8174	26.8584	21.1299	13.5889	6.65137
233.6	34.8555	27.1211	21.4326	13.8438	6.8291
234.6	34.7061	26.9043	21.0557	13.2148	6.45996
235.6	34.9512	26.8691	20.8252	13.6309	6.35938
236.6	35.0068	26.6973	20.8818	13.8066	6.67773
237.6	34.8057	27.0234	20.9102	13.6846	6.2373
238.6	35.2891	27.124	21.1396	13.8262	7.18066
239.6	34.8369	27.3545	21.2891	13.9043	6.93848
240.6	35.1475	27.2021	21.0537	13.8975	6.73242
241.6	35.1895	27.3936	21.1279	14.124	6.64258
242.6	35.1787	27.8418	21.5088	14.6338	7.04492
243.6	35.1357	27.6309	21.3252	14.5693	7.16309
244.6	35.3027	27.8291	21.7686	14.2363	7.03516
245.6	34.8623	27.2295	21.2344	13.793	6.71387
246.6	34.3232	27.1123	20.293	13.6396	6.36816
247.6	34.7803	27.5908	21.2041	14.1953	7.09473
248.6	34.9287	27.6357	21.6035	14.4609	6.95313
249.6	35.082	27.6504	21.2422	14.2139	6.86816
250.6	34.8066	27.332	20.8701	13.8975	6.36621
251.6	34.8838	27.1074	21.0566	14.1211	6.50293
252.6	35.0889	27.9775	20.7432	14.0654	7.32324
253.6	35.5771	27.3711	21.1738	14.2461	6.89551
254.6	34.8984	27.1895	21.3018	14.0537	7.09863
255.6	34.9131	27.4795	20.8584	14.0918	6.50781
256.6	35.9502	27.5342	20.8945	14.501	7.65625
257.6	35.1211	27.3662	21.0635	14.0801	7.02148
258.6	34.9043	27.2393	21.3086	13.8047	7.09863
259.6	35.0342	27.5674	21.1611	13.4844	6.83301
260.6	36.1934	27.7871	21.3633	14.0342	7.09277
261.6	35.2002	27.2217	21.2188	13.7646	6.80176
262.6	34.8838	26.79	20.6846	14.4189	6.66016
263.6	35.584	27.7598	20.7695	13.9648	7.25488
264.6	34.9922	26.6436	20.6426	13.6689	6.1875
265.6	35.1514	27.1484	20.3936	13.2314	6.3584
266.6	35.335	27.3682	20.6846	13.7393	7.00684
267.6	35.3398	27.541	21.208	14.5801	6.91699
268.6	35.2773	27.751	21.4307	13.834	6.70117
269.6	35.7959	27.6035	21.4121	14.0762	7.08691
270.6	35.6182	27.5322	21.5029	14.1455	7.08496
271.6	35.3613	27.2314	21.4434	14.2041	7.37207
272.6	35.7637	27.624	21.3193	14.0762	7.7373
273.6	35.7539	27.9307	21.3291	14.0752	6.95313
274.6	35.9775	27.6689	21.3223	14.3965	7.39648
275.6	35.9102	27.4541	21.2471	14.0771	7.18066
276.6	35.3584	26.8193	20.4141	13.7734	6.40918
277.6	35.6445	27.4424	21.792	14.1934	7.7168
278.6	35.584	27.376	21.5059	14.5	7.63281
279.6	35.0264	26.7988	20.8838	14.168	6.98438
280.6	35.2354	27.9121	21.4189	14.251	7.42578
281.6	35.2842	27.7461	20.9063	13.8994	7.1709
282.6	35.3564	27.2236	20.5771	13.2773	6.83691
283.6	35.4639	27.3545	21.2393	13.6084	7.32422
284.6	36.2012	27.6689	21.6201	14.2178	6.97559
285.6	35.5986	27.5654	21.4395	14.1982	6.90527
286.6	35.2002	26.9941	21.0195	13.6582	6.83105
287.6	35.4951	27.2773	21.2754	13.8525	7.23828
288.6	35.2021	27.2686	20.6807	13.6914	6.95801
289.6	35.6133	27.3516	21.0615	13.9492	6.76172
290.6	35.4375	27.5322	21.21	14.3789	7.32422
291.6	35.2607	27.3389	21.0928	13.4277	6.71484
292.6	35.583	27.0264	21.1787	14.2354	7.02051
293.6	35.3096	27.4619	21.5654	14.3662	7.48145
294.6	35.3018	27.2393	21.2734	14.6846	7.3584
295.6	35.2441	27.7148	21.248	14.8818	7.78125
296.6	35.3682	28.0889	21.4619	14.541	7.85742
297.6	35.1777	27.7119	21.166	14.5381	7.12891
298.6	35.6289	28.1201	21.7314	14.5928	7.98633
299.6	35.3242	27.6309	21.1621	14.2246	7.41699
300.6	35.1465	27.4111	21.1592	13.6855	6.40723
301.6	35.3301	27.6748	21.4297	14.2363	7.19238
302.6	35.7119	28.1387	21.2803	13.9141	7.65332
303.6	35.2266	27.1475	20.8037	13.8379	6.5791
304.6	35.9658	27.6582	21.0137	14.4111	7.17676
305.6	35.4316	27.8281	21.1211	14.0039	6.84863
306.6	35.4033	27.79	21.1143	13.9131	6.8916
307.6	35.4785	27.7969	21.6318	14.5186	7.4707
308.6	35.7051	27.8906	21.6494	14.5049	7.34961
309.6	35.085	27.3262	21.1748	14.0781	7.11816
310.6	35.2881	27.665	21.0273	14.291	7.41699
311.6	35.7236	28.0908	21.5342	14.4053	7.34082
312.6	35.752	27.4512	21.6846	14.126	6.95703
313.6	35.6211	27.6924	21.6855	13.9775	7.18359
314.6	35.7998	27.8984	21.7549	14.3135	6.68164
315.6	35.8857	27.5537	21.4414	14.1113	6.53027
316.6	36.0156	28.0908	21.5508	14.3389	7.37207
317.6	35.8672	28.0879	21.208	14.6006	7.50391
318.6	36.2959	27.7676	21.2646	14.5859	7.79395
319.6	35.96	27.5576	21.4023	14.3281	7.11914
320.6	35.6611	27.3457	21.3555	14.0869	7.10742
321.6	35.665	28.0664	21.458	14.2754	7.06543
322.6	35.8008	27.998	21.71	14.3389	7.32227
323.6	35.9268	27.4512	20.957	14.4033	6.70508
324.6	35.4746	27.3135	21.0928	14.415	6.67773
325.6	35.3887	27.6426	21.5898	13.8545	7.04883
326.6	35.0898	27.8281	21.418	14.1758	7.74805
327.6	35.7969	28.1143	21.6514	14.1973	7.50781
328.6	35.3291	27.3936	21.0488	13.999	7.12402
329.6	35.333	27.3936	21.2979	13.8398	6.88086
330.6	35.668	27.6768	21.3457	14.5254	7.55078
331.6	35.6904	27.5547	21.2383	13.9854	7.74512
332.6	34.7959	27.6064	20.4717	13.1563	6.55664
333.6	35.4678	27.5791	21.0381	14.249	7.1709
334.6	35.8457	27.7305	21.251	14.0625	7.32324
335.6	35.5869	27.7939	21.1875	13.8818	7.15234
336.6	36.0029	27.7061	21.4756	14.1758	7.55176
337.6	35.4854	27.7188	21.3555	13.8506	7.44727
338.6	35.8193	28.2031	21.8525	14.4238	7.60156
339.6	35.5781	27.1191	20.7197	13.7109	6.90234
340.6	35.7549	27.9795	21.4512	14.6455	7.44922
341.6	35.7451	27.8584	21.3154	14.3398	7.15918
342.6	36.0146	28.0752	21.7061	14.3955	7.61719
343.6	35.9424	27.9072	21.8887	14.6514	7.57031
344.6	35.8291	27.9531	21.7676	14.2773	7.25488
345.6	35.5059	27.9355	21.4678	13.958	7.12695
346.6	35.627	28.0566	21.7246	14.8662	7.91113
347.6	35.0078	27.6016	21.4209	13.9609	7.48047
348.6	36.4316	27.8818	21.5127	14.7061	7.71973
349.6	35.707	27.6777	21.5557	14.5957	7.24902
350.6	36.1084	27.6357	21.6143	13.8311	7.45605
351.6	36.2891	28.127	21.6611	14.333	7.79102
352.6	35.957	28.1309	21.1934	14.2227	7.39453
353.6	35.7158	27.6836	21.0635	14.1025	7.40039
354.6	36.0039	27.1494	21.7568	14.043	7.23047
355.6	36.4668	28.1436	21.8086	14.8008	7.36328
356.6	36.1123	27.8887	21.1719	14.3408	7.46191
357.6	35.668	27.5664	21.54	14.8037	7.18457
358.6	35.4639	27.7686	21.1904	13.832	7.375
359.6	35.5645	27.9434	21.4521	13.752	7.08398
360.6	35.1523	27.5205	21.1016	13.9482	6.90332
361.6	35.5742	27.6572	21.7988	14.2695	7.54102
362.6	35.7539	27.7676	20.9736	13.7949	6.93555
363.6	35.7744	27.7412	21.5449	14.2012	7.07227
364.6	35.5869	28.0449	21.54	14.1748	7.28125
365.6	35.8965	28.1924	21.3691	14.2607	7.43457
366.6	36.0059	28.0439	22.0693	14.4287	7.57324
367.6	35.459	27.9307	21.1406	14.3975	7.00488
368.6	35.5342	28.0117	21.4629	14.1826	7.3916
369.6	35.3506	27.7754	21.3535	13.8672	6.89746
370.6	36.0283	28.2363	21.6064	14.3135	7.04492
371.6	36	27.6563	21.2988	14.0889	6.43066
372.6	35.9131	27.3086	21.457	13.9951	6.30957
373.6	35.5781	27.1133	22.0635	14.0723	6.89551
374.6	35.6357	27.7646	21.4795	14.5146	6.96484
375.6	36.1123	27.8555	21.665	14.2002	6.80273
376.6	35.5732	27.7324	20.9063	13.4863	6.92969
377.6	36.252	28.0469	21.667	13.9678	7.03809
378.6	35.7148	27.917	21.4189	14.292	7.20508
379.6	35.9785	27.9189	21.4189	14.1777	7.02148
380.6	35.6885	27.7412	21.6855	14.3047	6.86719
381.6	35.8438	27.9883	21.7607	14.1719	7.33105
382.6	35.6611	27.5947	21.5381	13.9736	7.30176
383.6	35.2676	27.0537	21.0195	13.7432	6.66992
384.6	35.9365	28.0449	21.7939	14.0508	7.66699
385.6	35.9072	24.8066	19.0283	9.79688	7.42871
386.6	33.1631	25.1563	19.9707	11.8115	3.95313
387.6	36.9854	29.4961	23.0596	18.0234	7.0332
390.6	31.1934	29.958	30.3389	28.749	30.9541
391.6	2.2666	0.893555	1.21191	0.011719	-0.03711
392.6	3.12305	1.70215	2.61035	0.796875	0.285156
393.6	2.51953	1.68848	1.96387	0.870117	0.27832
394.6	3.09766	2.26563	2.66602	1.5918	0.349609
395.6	3.25293	2.05078	3.14941	1.62012	0.924805
396.6	4.15039	2.00781	2.29688	2.10742	1.76465
397.6	3.52246	1.85449	2.65918	1.80469	0.869141
398.6	3.43555	1.79688	2.68066	1.26074	1.05762
399.6	3.57324	1.92285	2.64355	1.87109	0.735352
400.6	3.25488	1.88965	2.53027	1.16211	0.791992
401.6	3.55469	2.1084	2.49609	0.992188	0.916992
402.6	2.78418	1.62988	2.37598	0.551758	0.035156
403.6	2.83594	1.66309	2.49023	1.0127	0.897461
404.6	2.86133	1.68262	2.29199	0.822266	0.844727
405.6	2.90918	1.90137	2.36719	1.33203	0.484375
406.6	2.19824	1.03125	1.86621	1.04492	0.297852
407.6	2.46387	1.64258	2.08691	1.18066	0.77832
408.6	2.88965	2.0459	2.56836	1.24219	1.60156
409.6	3.18848	1.73633	2.82227	1.1543	0.883789
410.6	2.10254	1.00879	1.69043	0.563477	0.345703
411.6	2.84082	1.83594	2.22266	1.32324	0.74707
412.6	2.10742	1.50977	2.14551	0.727539	0.442383
413.6	2.91211	1.5752	2.09766	1.33887	0.573242
414.6	2.83496	1.41797	2.68848	1.3623	0.551758
415.6	2.13477	1.71094	2.10547	1.23438	0.629883
416.6	2.71875	2.05566	3.18164	1.4668	0.713867
417.6	2.61426	1.45703	2.53516	0.987305	1.02246
418.6	3.22852	1.69824	2.50098	1.78906	1.16797
419.6	3.34961	1.94922	2.68164	1.59277	0.844727
420.6	3.22461	1.75781	2.39746	0.938477	0.780273
421.6	2.68555	1.69238	2.35254	1.31152	0.442383
422.6	3.0752	1.98633	2.8916	1.90137	0.890625
423.6	2.99316	1.69434	2.37305	0.967773	0.694336
424.6	2.86426	1.74707	2.35352	1.96094	0.683594
425.6	2.70605	1.37109	2.05273	1.42773	0.925781
426.6	2.51953	1.66797	2.58691	2.04395	1.26953
427.6	2.95703	1.39453	2.19824	0.978516	0.610352
428.6	2.07227	1.02539	1.66211	0.655273	0.544922
429.6	2.29102	1.63086	2.22754	1.13867	0.547852
430.6	2.36133	2.00195	2.01758	0.987305	0.574219
431.6	2.57227	1.46484	1.99414	0.80957	0.103516
432.6	2.59863	1.54883	1.93652	1.2168	0.764648
433.6	2.37109	1.95508	2.4043	0.87207	0.992188
434.6	2.55957	1.98828	3.01172	1.22949	0.668945
435.6	2.18652	1.5	1.98535	1.09863	0.186523
436.6	2.33008	1.62598	2.27539	1.08301	0.526367
437.6	2.37207	2.25293	2.16602	1.21094	0.744141
438.6	2.58203	2.12012	2.45313	1.13965	0.369141
439.6	2.42383	1.50684	1.91016	0.498047	0.591797
440.6	2.04395	1.46777	2.06738	1.01758	0.368164
441.6	2.65527	1.80762	3.13184	1.39551	0.910156
442.6	2.40625	1.58398	2.35547	0.666992	0.601563
443.6	2.43262	1.80273	1.86914	0.904297	0.364258
444.6	2.43066	1.74609	2.2168	1.73828	0.589844
445.6	1.97168	1.2168	1.90332	0.867188	0.09375
446.6	2.28906	1.76563	1.87012	1.88086	0.75293
447.6	2.7041	1.51074	2.40625	1.16699	0.463867
448.6	2.24023	1.44434	2.41406	1.0918	0.167969
449.6	2.875	2.12109	2.73535	1.7998	0.631836
450.6	2.48145	1.62207	1.97363	1.06934	0.259766
451.6	2.03027	1.71484	2.67578	1.03516	0.607422
452.6	2.17578	2.25098	2.58203	1.33984	0.801758
453.6	3.12695	2.19922	2.50977	1.32031	1.0127
454.6	2.89453	2.61816	2.30566	1.75684	0.771484
455.6	2.25391	1.72266	2.41797	1.7002	0.276367
456.6	2.3457	1.94531	2.23828	1.31445	0.285156
457.6	3.57813	2.14551	2.33594	1.60254	0.856445
458.6	3.24805	2.40527	2.06445	1.22168	0.68457
459.6	2.28711	1.90137	2.4375	1.23535	0.875977
460.6	2.89941	2.48633	2.18066	1.40625	1.12402
461.6	2.67871	1.87695	2.15137	1.14258	1.16211
462.6	1.96094	2.26953	2.36914	1.21582	0.796875
463.6	3.11914	2.25098	2.74414	1.64355	0.830078
464.6	1.89941	0.630859	1.84863	0.185547	-0.44043
465.6	2.13086	1.40527	1.86328	0.947266	0.504883
466.6	2.19727	1.60645	2.42871	0.954102	0.501953
467.6	2.70898	1.42188	2.03027	1.22266	0.838867
468.6	2.74316	2.04785	2.25098	1.43262	0.555664
469.6	2.67578	1.82715	1.95508	1.33008	0.945313
470.6	2.19629	1.1543	1.99512	1.00293	0.521484
471.6	2.37988	1.48535	2.125	1.03613	0.482422
472.6	2.50195	0.803711	1.52441	0.686523	-0.04102
473.6	2.80566	1.44336	2.3418	1.02148	0.710938
474.6	1.65527	0.998047	1.60742	0.501953	0.363281
475.6	2.54688	1.14551	2.19141	0.979492	1.09766
476.6	2.63281	1.47949	2.4668	1.14258	1.05371
477.6	2.43457	1.80078	2.75098	0.730469	1.0791
478.6	2.04102	1.61426	2.41699	1.05176	0.311523
479.6	2.83594	1.41504	2.50488	1.69336	0.649414
480.6	2.35742	1.6123	1.8418	0.713867	-0.09961
481.6	1.59375	1.12305	1.95215	0.644531	0.543945
482.6	2.94434	1.99219	2.35645	0.74707	1.01367
483.6	2.2832	1.5498	2.00977	1.20508	0.540039
484.6	2.2793	1.50098	2.07227	1.11914	0.545898
485.6	3.21289	1.58691	1.77051	1.04102	0.59082
486.6	2.70996	1.57031	2.03809	0.695313	0.705078
487.6	2.33008	1.50098	1.82715	0.988281	0.34668
488.6	2.17188	1.08496	1.41699	0.992188	0.461914
489.6	2.10156	1.3252	1.92578	1.18359	0.485352
490.6	2.58789	1.77148	1.7959	1.5166	0.597656
491.6	2.65039	1.53613	1.62012	1.42383	0.482422
492.6	2.33105	1.68555	1.96387	1.6416	0.594727
493.6	2.29102	1.23633	1.60352	0.94043	0.265625
494.6	2.08301	1.66797	1.8877	1.53613	0.605469
495.6	2.03613	1.36133	1.62891	0.666992	0.234375
496.6	2.46875	1.58203	1.98438	1.50391	0.760742
497.6	2.24023	0.714844	1.75	0.71582	0.447266
498.6	2.20605	1.02344	2.13281	0.789063	1.29492
499.6	2.69043	1.34473	1.95508	1.18555	0.712891
500.6	2.77734	1.14063	1.90625	0.5625	0.793945
501.6	2.86914	1.7832	1.89844	1.25684	1.39258
502.6	2.49121	1.74902	2.64063	1.66895	0.96875
503.6	1.97461	1.14453	2.33887	1.00781	0.743164
504.6	3.30859	1.83398	2.54004	1.72461	1.0791
505.6	2.5459	1.13672	1.76367	0.847656	0.666992
506.6	2.27148	1.11426	2.01074	0.579102	0.458008
507.6	2.48535	1.08691	2.02637	1.24316	0.889648
508.6	2.11719	1.07617	2.02637	0.740234	0.723633
509.6	2.28027	1.80957	1.93555	1.01367	1.10059
510.6	2.23535	1.50195	2.52148	1.10449	0.65918
511.6	2.69824	1.2959	2.37988	1.53418	0.697266
512.6	1.92188	0.988281	1.71484	0.645508	0.389648
513.6	1.92969	1.0752	1.88965	1.15137	0.500977
514.6	1.37109	0.90625	1.84277	0.53125	0.311523
515.6	2.43652	1.15137	2.31348	1.44141	0.516602
516.6	1.38965	1	1.29102	0.71875	0.03125
517.6	2.00586	1.20703	2.37109	1.64063	0.94043
518.6	1.94043	1.14941	1.83984	0.637695	0.192383
519.6	2.48242	1.6709	2.11719	1.22461	0.834961
520.6	1.75391	1.05176	1.66895	0.522461	-0.17578
521.6	2.78125	1.84473	2.14355	1.52734	0.664063
522.6	2.67383	0.87793	2.08398	0.805664	0.68457
523.6	2.32715	1.78027	2.10254	1.70898	0.875977
524.6	2.5498	1.10449	1.76953	1.3916	0.737305
525.6	2.39551	1.52734	2.46582	1.40527	1.07227
526.6	2.99609	1.29297	1.74707	1.23438	0.149414
527.6	2.62988	1.73242	2.05566	1.57129	0.477539
528.6	2.19043	1.7666	1.98047	1.45703	0.921875
529.6	2.67676	2.11035	2.5791	1.37305	0.459961
530.6	2.75977	1.60742	1.79492	1.38965	0.804688
531.6	2.19238	1.66699	2.03516	1.26953	0.504883
532.6	3.21387	1.89258	2.69727	1.62598	0.853516
533.6	2.65723	1.04199	2.33203	1.28516	0.94043
534.6	2.05566	1.11816	2.07129	1.16699	0.787109
535.6	2.40723	1.39844	2.46289	1.66895	1.14941
536.6	3.00195	1.19531	2.45117	1.18457	0.910156
537.6	3.12012	1.13965	2.14648	1.01953	1.10742
538.6	2.59766	1.08594	2.08301	0.745117	0.90332
539.6	1.74902	1.08594	2.04883	0.892578	0.743164
540.6	2.07813	1.56152	1.95996	1.09961	1.20117
541.6	2.55371	1.85645	2.36426	1.41797	1.21777
542.6	1.67969	0.828125	1.97852	0.4375	0.647461
543.6	2.74707	1.61328	2.16504	1.22266	1.1709
544.6	2.37598	1.17285	1.75293	1.10449	0.945313
545.6	2.68652	1.1748	1.78223	1.0625	0.336914
546.6	2.58691	1.42871	2.06152	1.50977	0.832031
547.6	2.60449	1.02832	2.11035	0.891602	0.841797
548.6	2.78516	2.02734	1.75	1.3877	1.02539
549.6	2.62598	1.85938	2.27441	1.78809	1.01953
550.6	2.86035	1.8584	2.39844	1.31738	1.30469
551.6	2.86816	1.87891	2.41406	1.51563	1.09082
552.6	2.44141	1.4043	2.09375	0.795898	1.05176
553.6	2.39551	1.25488	2.26465	0.954102	1.08984
554.6	2.9209	1.49414	2.52441	1.24805	0.959961
555.6	2.40332	1.28809	1.91211	0.947266	0.878906
556.6	2.68262	1.32617	1.8916	1.11133	0.946289
557.6	2.1123	1.11133	1.33691	0.866211	0.624023
558.6	2.08887	0.750977	1.75098	0.645508	0.46582
559.6	2.30469	1.21973	2.12109	1.14258	1.05957
560.6	2.47852	1.17383	2.13574	0.979492	0.613281
561.6	2.14844	1.35547	2.68359	1.41992	0.895508
562.6	2.88086	1.3457	2.18555	1.74707	1.01758
563.6	2	0.77832	1.55469	1.38379	0.174805
564.6	2.03418	0.814453	1.99121	1.36133	1.23828
565.6	2.13184	1.58105	2.16309	1.36914	1.19336
566.6	2.45703	1.08008	2.51563	1.54199	1.63867
567.6	1.76465	1.08691	2.44922	0.84375	0.544922
568.6	2.80273	1.63379	2.59961	1.22266	1.21875
569.6	2.36426	0.96582	2.39355	1.03223	1.10645
570.6	2.53516	1.92285	2.0498	1.10352	1.5791
571.6	2.10449	1.0752	1.57715	0.487305	0.475586
572.6	1.62109	0.944336	1.95996	1.05371	1.27051
573.6	2.76367	1.63867	2.87695	1.42383	1.04395
574.6	2.64355	1.59961	2.34082	1.04199	1.43945
575.6	2.12988	1.10938	2.07715	0.989258	0.820313
576.6	3.24414	1.5	2.5918	1.28906	1.51465
577.6	3.23633	1.56641	2.37402	1.11621	1.55957
578.6	2.0791	1.19824	1.44824	1.53027	1.03223
579.6	2.72754	1.78125	2.5	1.63184	0.818359
580.6	3.08203	1.46582	2.95801	1.85938	1.49707
581.6	2.95801	1.82227	2.35645	1.79297	1.41309
582.6	2.76758	1.37988	2.33789	1.7334	1.52246
583.6	2.66016	1.32227	2.29883	1.16309	1.56348
584.6	2.81348	1.82617	2.84473	1.67383	1.11426
585.6	2.76367	1.38086	2.68164	1.62988	1.3125
586.6	2.05273	1.12695	2.11914	1.18457	0.892578
587.6	2.5625	1.66797	2.19824	1.50391	1.37305
588.6	2.4502	1.12402	2.61328	1.13281	1.0918
589.6	2.18359	1.7373	2.93652	1.42676	1.42773
590.6	2.65918	1.53125	2.36035	1.15137	0.910156
591.6	2.51074	0.858398	2.22754	0.679688	1.10352
592.6	2.64551	1.17773	1.5918	1.25684	0.750977
593.6	2.34277	1.59082	2.2666	0.978516	0.883789
594.6	2.39746	0.946289	2.04785	0.379883	0.1875
595.6	3.08789	2.07324	2.48242	1.49707	1.06543
596.6	2.96387	1.70801	2.63965	1.45898	1.06934
597.6	3.10059	2.03418	2.58398	1.4541	1.27539
598.6	2.80859	1.98828	2.5918	1.8916	1.00977
599.6	2.65918	1.58398	2.64258	1.60547	0.922852
600.6	2.28418	1.72363	2.1084	0.560547	0.768555
601.6	2.1377	1.25391	1.64453	0.896484	0.617188
602.6	2.66699	1.5918	2.27051	1.1416	0.887695
603.6	2.37305	1.33301	2.36621	0.669922	0.755859
604.6	2.0459	1.68945	2.52637	1.01855	0.71582
605.6	2.86133	1.73242	2.42969	1.25684	0.59375
606.6	2.43945	1.48242	2.43555	1.32422	0.557617
607.6	2.94531	1.93945	2.68164	1.32617	0.992188
608.6	2.10742	2.02051	2.46875	0.646484	1.43262
609.6	2.97656	1.93848	2.17871	1.12598	0.782227
610.6	2.94629	1.73535	2.66895	1.68457	1.37695
611.6	2.0293	1.42188	2.51074	1.08496	0.691406
612.6	2.1875	1.5293	2.36035	0.94043	0.919922
613.6	2.64063	1.68164	2.41699	1.2041	0.890625
614.6	2.7168	2.19824	2.43359	2.02539	1.96582
615.6	2.34668	1.86035	2.16406	1.12109	0.944336
616.6	2.56641	1.27734	2.08203	1.28125	1.36523
617.6	2.66895	1.95996	2.39648	1.74219	1.41797
618.6	1.91895	0.881836	2.53223	1.25391	1.18359
619.6	1.95801	0.961914	1.81641	1.30664	0.918945
620.6	2.10059	1.40625	2.37793	1.3623	1.3457
621.6	2.32813	1.20117	2.27051	1.06348	0.785156
622.6	2.39551	1.25684	2.11719	0.949219	1.48535
623.6	2.29688	1.46484	2.3584	1.40137	0.919922
624.6	3.10938	1.36816	2.4541	1.30566	1.25781
625.6	2.2373	1.34277	2.06934	1.22852	0.992188
626.6	2.60547	1.27734	2.20605	1.53516	1.32422
627.6	2.58496	1.12109	2.17969	1.56836	1.05176
628.6	2.36133	1.06445	2.26855	1.2793	0.97168
629.6	2.15527	1.27539	2.04785	1.08789	1.14258
630.6	2.08008	1.27148	2.22852	0.859375	1.11816
631.6	2.53027	1.8623	2.60547	1.86914	1.41113
632.6	2.52734	1.64258	2.28711	1.62207	1.86133
633.6	1.43652	1.00391	1.55859	0.381836	0.519531
634.6	2.36816	1.49609	1.9209	1.1543	1.10742
635.6	2.48926	1.39648	2.13281	1.06836	1.42285
636.6	1.82031	1.39648	1.74316	0.829102	1.02539
637.6	1.98926	1.54297	2.36426	1.38965	1.05664
638.6	2.2793	1.52832	2.04492	1.48828	1.14453
639.6	2.24023	1.33887	1.85352	1.13477	0.720703
640.6	2.34863	1.68555	2.03223	1.27441	1.06543
641.6	2.1875	1.10645	1.95508	1.37598	0.999023
642.6	2.25098	1.22754	1.89063	0.974609	0.897461
643.6	1.63184	0.790039	1.42871	0.80957	0.566406
644.6	1.75781	1.54297	1.89746	0.598633	1.11914
645.6	1.97852	1.27246	2.18555	0.735352	0.946289
646.6	2.79297	1.875	2.26563	1.50195	1.51855
647.6	1.60547	0.753906	1.18457	0.439453	1.20898
648.6	2.12695	1.64941	2.12598	1.44141	0.881836
649.6	2.47559	1.27832	2.1543	0.899414	0.864258
650.6	2.46094	2.20801	2.1377	1.0498	1.26563
651.6	3.31152	2.21191	2.82617	1.79102	1.83301
652.6	2.92969	2.18652	2.46387	1.18945	1.56445
653.6	3.05566	2.3125	2.78809	1.52051	1.35254
654.6	2.16016	1.16699	1.74219	0.835938	0.294922
655.6	2.38965	1.82227	2.72168	1.32129	1.04883
656.6	2.14844	1.53906	2.20605	1.13574	0.623047
657.6	2.39355	1.39453	2.12012	1.32617	0.880859
658.6	1.95703	1.62598	1.85645	1.43262	0.532227
659.6	2.01855	1.64258	2.05176	1.06152	0.803711
660.6	1.98242	0.991211	1.87305	1.63574	0.648438
661.6	1.84473	1.30566	1.29492	0.829102	0.861328
662.6	1.82129	1.54199	1.70801	1.35254	0.951172
663.6	2.0166	1.72949	2.04785	1.42969	1.34277
664.6	3.07031	1.25195	2.06738	1.41309	1.05859
665.6	2.4082	1.44141	1.93457	1.5293	0.932617
666.6	2.38477	1.51465	1.8623	0.944336	1.04004
667.6	2.01758	0.985352	1.57324	1.4209	0.526367
668.6	2.04199	1.98828	1.7793	1.19531	0.869141
669.6	2.41504	1.80566	2.30859	1.54004	1.01367
670.6	2.65527	2.75195	3.0625	1.72852	1.24609
671.6	2.68262	1.67969	1.98438	1.16797	0.741211
672.6	2.07129	1.64551	1.29883	1.26855	0.607422
673.6	2.33496	1.21777	2.04004	1.10059	0.40625
674.6	2.22461	1.23535	2.04492	1.0166	1.05176
675.6	3.06641	2.03711	2.05371	1.82715	1.30859
676.6	2.25879	1.56738	1.51465	0.791992	1.46484
677.6	1.89258	0.90918	2.1543	0.803711	0.885742
678.6	2.46973	1.36816	1.89355	1.28418	1.24902
679.6	1.7207	0.824219	1.9502	0.896484	0.602539
680.6	2.36816	1.34668	1.98926	1.25098	0.482422
681.6	2.1123	1.67969	1.88184	1.22168	0.641602
682.6	3.4082	1.59375	2.71484	1.4082	1.64551
683.6	2.88477	1.6582	2.61719	1.39941	1.29199
684.6	2.24023	1.9541	2.56445	1.21094	1.12109
685.6	2.52246	1.69043	2.43945	1.36816	1.10742
686.6	2.64844	1.7666	2.20996	1.43262	1.44141
687.6	2.33789	1.3252	2.02344	1.22852	0.964844
688.6	2.30957	1.46777	2.00586	1.33105	1.08398
689.6	2.79883	1.37305	2.25781	1.59375	1.22656
690.6	1.95996	1.41016	1.04785	0.790039	0.438477
691.6	1.61133	0.973633	1.77246	0.454102	0.370117
692.6	1.73828	1.28125	1.46289	0.703125	0.135742
693.6	2.37695	1.34277	2.33887	1.05469	1.10059
694.6	1.06738	0.969727	0.672852	-0.07031	-0.03613
695.6	2.20898	1.59375	1.5459	1.41211	0.795898
696.6	2.28516	0.619141	2.0957	0.693359	0.683594
697.6	2.34473	1.51563	1.7373	1.38867	0.666016
698.6	1.68555	0.675781	1.58398	0.673828	0.645508
699.6	1.97168	0.709961	1.3125	0.557617	1.0752
700.6	2.20313	1.44629	2.12598	1.39355	1.12402
701.6	2.42578	1.51074	2.09375	0.948242	1.18164
702.6	1.55566	0.962891	2.43262	0.400391	0.68457
703.6	2.2627	1.2998	2.04785	0.87207	0.429688
704.6	2.46484	1.58301	2.4248	1.38379	0.973633
705.6	2.24707	1.10156	2.08984	1.16895	0.78418
706.6	2.2666	1.17676	2.01074	1.09766	1.33496
707.6	1.6377	0.910156	1.92188	0.791016	0.870117
708.6	2.09961	1.22266	1.95996	1.46875	1.43066
709.6	2.19531	1.75098	2.33203	1.2041	1.21289
710.6	2.36133	1.16602	2.05859	0.59668	1.9082
711.6	2.42871	1.15625	2.02246	1.04492	1.15039
712.6	2.7002	1.60352	2.38965	1.99902	1.5752
713.6	1.70508	1.18262	2.39648	1.63867	1.77539
714.6	2.55078	1.61621	2.10156	1.56543	0.792969
715.6	2.17773	1.35059	1.98828	1.25879	0.990234
716.6	2.28906	1.02441	1.49316	0.621094	0.735352
717.6	2.5918	1.38477	2.30566	1.5	1.02441
718.6	2.36426	0.996094	1.75098	1.34473	0.804688
719.6	2.48535	1.71289	1.72363	1.95801	1.87012
720.6	2.61914	1.38477	1.55957	1.83594	1.02441
721.6	2.05176	1.13574	1.87402	1.27637	0.90918
722.6	3.05566	1.97852	2.34961	1.97949	1.18164
723.6	2.06543	0.944336	1.75391	1.23926	0.767578
724.6	2.30273	1.54004	2.03125	1.19727	0.950195
725.6	2.16016	1.9375	2.09766	1.41797	1.06836
726.6	2.37305	1.16016	1.62695	1.40527	1.02441
727.6	1.6582	1.06445	1.49805	1.32324	0.819336
728.6	2.3291	1.02441	1.81055	1.41797	1.06055
729.6	2.36621	1.18945	1.55664	1.44922	0.831055
730.6	2.28223	1.4541	1.73535	1.1875	1.38574
731.6	2.38672	1.36816	2.29395	1.90234	1.15332
732.6	1.87793	0.873047	1.75977	0.920898	1.14746
733.6	2.63965	1.48535	2.12891	1.6748	1.16211
734.6	2.46777	1.86914	2.45215	1.33398	0.743164
735.6	2.0293	0.928711	1.79199	0.835938	1.02637
736.6	2.81543	1.48828	1.96387	1.49707	0.507813
737.6	2.35547	1.06348	2.28125	0.960938	0.666016
738.6	1.12695	1.32129	1.52344	0.800781	0.381836
739.6	1.99219	1.55469	2.4082	1.38672	1.17285
740.6	2.23242	1.43848	2.03516	1.17285	1.08301
741.6	1.75488	1.31641	1.66113	1.58008	1.03516
742.6	2.59082	1.7959	2.36035	1.83203	1.70215
743.6	2.28223	0.759766	2.12207	1.13672	1.20996
744.6	2.34863	1.71387	2.12695	1.57129	1.34863
745.6	2.16016	0.963867	2.0166	1.62988	1.15625
746.6	1.60645	1.67578	2.4707	1.68945	1.39551
747.6	2.23438	1.1377	2.36816	1.62012	1.02832
748.6	2.37402	1.68262	2.03223	1.2041	1.78516
749.6	1.94824	1.13672	2.30859	0.864258	1.17871
750.6	1.82813	1.66016	1.91895	1.57227	1.33594
751.6	2.49902	1.60449	1.76855	1.33789	1.16309
752.6	1.71973	0.756836	1.6748	0.735352	0.282227
753.6	2.55957	1.70605	2.29688	1.83008	1.4043
754.6	2.23438	0.868164	2.1748	1.0498	1.25586
755.6	2.26953	0.981445	1.98633	1.44238	0.973633
756.6	1.26563	0.647461	1.5332	0.55957	0.777344
757.6	1.40137	1.13477	1.59863	0.733398	0.750977
758.6	2.50293	1.43457	1.78223	1.1123	1.34863
759.6	2.08789	0.880859	1.66113	0.874023	0.985352
760.6	1.92871	0.588867	1.83496	0.97168	1.20605
761.6	2.71973	1.27246	2.10742	1.66113	0.71875
762.6	2.24805	0.859375	1.88086	1.99902	1.22559
763.6	2.2832	1.1123	1.93848	1.25781	0.893555
764.6	2.25781	1.2998	1.46191	1.92578	1.20215
765.6	2.1748	0.771484	1.89551	0.830078	0.619141
766.6	2.88672	1.17383	1.7041	1.80273	1.0459
767.6	2.10254	1.27344	1.98828	1.2959	1.08105
768.6	2.46289	1.32617	1.97949	0.875	0.889648
769.6	2.64746	1.17969	1.73633	1.4873	1.00586
770.6	2.38281	1.40527	2.10645	1.57715	1.1875
771.6	2.07422	0.78418	1.84473	1.53223	0.915039
772.6	2.0752	1.42676	1.96289	1.40234	0.8125
773.6	2.28027	0.989258	1.91602	1.48828	0.734375
774.6	1.52148	1.22168	1.83691	1.35742	0.375977
775.6	2.32227	1.24805	1.84277	1.21875	0.675781
776.6	2.38672	1.67969	2.30273	1.41992	0.925781
777.6	1.81738	1.01465	1.7002	1.25391	0.935547
778.6	2.14648	1.14941	2.18848	1.09668	0.84082
779.6	1.98926	1.29785	2.13965	0.929688	0.871094
780.6	2.35059	1.22363	1.76367	0.989258	0.71875
781.6	1.66797	0.832031	1.5166	0.527344	0.710938
782.6	2.08691	1.24512	1.97949	1.11328	0.817383
783.6	2.27148	1.45703	2.14648	1.22559	0.647461
784.6	1.71289	0.470703	1.41699	0.507813	0.806641
785.6	1.77832	1.03613	1.91309	1.21777	0.942383
786.6	2.38574	1.13379	2.24023	1.11621	0.890625
787.6	2.52734	0.776367	1.91992	0.980469	0.928711
788.6	1.70996	1.07715	1.95801	1.43652	1.21582
789.6	1.98242	1.02734	2.08105	1.01367	1.09473
790.6	2.45996	1.04688	1.63184	1.00098	0.908203
791.6	2.29004	1.33398	2.13379	1.28711	1.37988
792.6	1.99805	1.03223	1.75488	1.54102	0.719727
793.6	1.73145	0.791992	2.12988	1.10352	1.07715
794.6	1.74121	0.644531	1.16797	0.929688	0.415039
795.6	2.15234	0.884766	1.35645	1.4209	0.841797
796.6	2.22852	0.78125	1.98242	1.5166	0.547852
797.6	2.27441	1.20801	2.49707	1.16211	0.849609
798.6	2.66699	0.862305	2.0752	1.20898	0.966797
799.6	1.85742	1.25293	1.5293	1.14355	0.874023
800.6	2.44238	1.70996	2.33984	1.18359	0.975586
801.6	2.03418	0.958984	1.87207	0.97168	0.795898
802.6	2.2998	0.987305	1.45703	1.50977	0.47168
803.6	1.75195	0.956055	1.36621	1.44043	0.564453
804.6	1.95313	1.56934	2.23926	1.41406	0.671875
805.6	2.18262	1.1377	1.91406	1.42285	0.59668
806.6	1.83105	1.59473	1.69141	1.375	1.05566
807.6	1.66309	1.00293	1.74121	1.2627	0.885742
808.6	1.3916	0.825195	1.61816	1.22266	0.889648
809.6	1.63965	0.867188	1.69824	0.896484	0.666992
810.6	2.37598	0.865234	1.36035	1.54199	1.5166
811.6	1.80957	0.949219	1.75488	1.24023	1.12305
812.6	1.78711	1.14063	1.55859	1.13184	0.928711
813.6	1.76367	1.08496	1.11035	1.34277	1.22168
814.6	1.61328	1.16113	1.5459	1.05762	0.351563
815.6	1.21777	0.416016	1.58789	0.773438	0.733398
816.6	2.08496	0.978516	1.82715	1.29785	0.977539
817.6	1.87598	0.306641	1.70215	0.936523	0.558594
818.6	2.11914	0.359375	1.40723	1.08301	0.494141
819.6	1.9502	0.833984	1.52539	1.55273	0.71875
820.6	1.41895	0.158203	1.20605	0.457031	0.370117
821.6	1.47266	0.820313	1.81543	0.981445	0.330078
822.6	1.43848	0.453125	1.19238	1	0.039063
823.6	2.08887	0.261719	1.68848	1.00977	0.709961
824.6	2.0752	1.10449	1.9209	1.38086	0.844727
825.6	2.36035	1.05566	2.10156	1.49609	0.848633
826.6	2.31055	0.879883	1.64844	1.06348	0.818359
827.6	2.49805	1.12695	1.51172	1.27051	0.384766
828.6	2.23145	0.961914	2.0752	1.10938	1.06445
829.6	1.85742	0.520508	2.06445	0.756836	0.336914
830.6	2.16406	1.03613	1.72852	1.17676	0.679688
831.6	1.99609	0.595703	1.53711	0.577148	0.158203
832.6	1.24707	0.150391	1.20117	0.399414	0.263672
833.6	1.88086	0.946289	2.00195	1.08691	0.857422
834.6	3.04102	1.31738	2.05273	1.43555	0.876953
835.6	1.64844	0.457031	1.05078	0.832031	0.994141
836.6	2.11621	1.47949	1.57129	1.05078	0.443359
837.6	1.76855	0.97168	1.74023	0.626953	0.611328
838.6	2.66016	1.5166	1.7793	1.19141	0.722656
839.6	2.45703	1.25684	2.24707	1.68555	0.93457
840.6	2.2334	1.29688	1.86621	1.02344	1.18652
841.6	2.05273	0.891602	1.41016	0.922852	0.793945
842.6	2.08594	0.756836	1.3623	1.14551	1.4043
843.6	1.9043	0.922852	1.27539	0.985352	0.774414
844.6	1.75684	1.3252	1.3291	1.3877	0.194336
845.6	1.9707	1.00586	1.81641	0.733398	0.65332
846.6	1.17188	1.02637	1.58789	1.01074	0.439453
847.6	1.53906	0.602539	1.45996	0.796875	0.133789
848.6	1.61719	0.848633	1.57129	0.581055	0.620117
849.6	1.70508	0.974609	1.58203	1.02051	0.615234
850.6	2.11816	1.57129	1.94141	1.45215	1.64063
851.6	1.49902	0.833008	1.81934	0.733398	0.678711
852.6	1.92773	1.1543	1.54395	1.02832	1.19824
853.6	1.77051	0.477539	1.35645	0.425781	0.451172
854.6	1.70313	0.761719	1.65723	0.488281	0.790039
855.6	2.00977	0.645508	1.49316	0.958008	0.469727
856.6	2.51172	0.75	1.9082	1.15625	0.668945
857.6	2.58496	0.459961	1.95117	1.45801	0.771484
858.6	2.39355	1.09082	1.8418	1.22754	0.793945
859.6	2.09863	0.958008	1.6582	1.1416	0.716797
860.6	2.16113	0.454102	1.27246	0.78125	0.162109
861.6	2.4043	0.736328	1.58203	1.10742	0.985352
862.6	1.15625	0.439453	1.00879	0.196289	0.239258
863.6	2.24219	0.868164	1.31934	1.39453	0.862305
864.6	2.37109	0.808594	1.93457	1.19531	0.896484
865.6	1.60352	0.667969	1.33301	0.668945	0.329102
866.6	1.80273	0.360352	1.25	0.936523	0.084961
867.6	2.00586	1.09375	2.18066	1.19824	0.454102
868.6	2.41211	0.779297	1.22168	0.879883	0.569336
869.6	1.91504	0.638672	2.0332	0.802734	1.00488
870.6	2.13965	0.857422	1.87695	1.36621	1.10547
871.6	1.96191	1.25	2.01953	1.6709	0.671875
872.6	2.18066	1.08398	1.62695	1.01074	0.887695
873.6	1.9082	0.605469	2.00781	0.663086	0.708008
874.6	2.20703	0.448242	1.99023	1.33594	1.01563
875.6	2.33594	0.800781	1.67871	1.28516	0.938477
876.6	1.87793	0.717773	2.35156	1.0293	1.37988
877.6	2.56641	1.32715	2.02246	1.69824	1.03125
878.6	2.85254	1.7373	2.3418	1.2168	1.15039
879.6	2.03125	1.24805	2.01465	1.51855	1.1543
880.6	2.69922	1.69922	2.52637	1.74121	1.0957
881.6	2.62305	1.41504	2.43262	2.03418	1.16406
882.6	1.61914	1.06641	1.7998	1.40527	0.602539
883.6	2.05957	0.630859	2.27637	1.26074	0.760742
884.6	1.49902	1.16016	1.68066	0.705078	0.701172
885.6	2.3418	1.55859	2.09766	1.76172	0.625977
886.6	2.34082	1.35645	2.09766	1.86816	1.05371
887.6	1.74805	0.824219	1.47754	1.31055	0.533203
888.6	2.08789	1.79297	1.62402	1.25977	0.320313
889.6	2.36035	1.05664	1.17676	1.10449	0.298828
890.6	2.4541	1.5791	1.87109	1.46582	1.04688
891.6	2.87305	1.62402	2.6123	1.89453	0.874023
892.6	2.55469	1.18164	1.7959	1.63379	0.636719
893.6	2.03418	0.881836	1.6123	1.26953	0.789063
894.6	2.35449	1.75586	2.34473	1.94043	0.943359
895.6	2.20313	1.17578	2.01465	1.32715	0.643555
896.6	2.625	1.11914	1.87988	1.76172	0.621094
897.6	2.21582	0.711914	1.94141	1.02539	0.8125
898.6	2.98828	1.56738	1.91602	1.82227	0.750977
899.6	2.50293	1.59473	1.89453	1.21289	1.13574
900.6	2.81445	1.43457	1.9834	2.05469	1.31152
901.6	2.19629	0.949219	1.47949	0.9375	0.754883
902.6	3.19531	1.45313	2.18262	1.98633	1.33887
903.6	3.16309	1.27344	2.31934	1.30469	1.30664
904.6	2.30371	1.09082	1.72754	1.33984	1.23438
905.6	2.19336	1.31836	1.58398	1.50293	0.667969
906.6	1.91309	1.16504	2.10059	1.08398	0.387695
907.6	2.43652	1.53613	2.27832	1.60254	0.914063
908.6	2.0791	0.587891	1.75977	0.783203	0.764648
909.6	2.02344	0.666992	1.84766	0.871094	0.990234
910.6	2.49219	1.08301	1.84277	1.29004	0.516602
911.6	2.70605	0.844727	1.78906	1.2793	0.842773
912.6	2.60645	1.0127	1.79297	1.29688	0.637695
913.6	1.9043	0.87207	1.5293	1.08594	0.84082
914.6	2.37988	0.5625	2.1582	1.0127	0.799805
915.6	2.25488	0.375	1.58398	1.41895	0.09668
916.6	1.97266	0.847656	2.11914	1.63281	0.886719
917.6	2.13867	0.782227	1.9082	1.16992	1.07617
918.6	1.8916	0.700195	1.88672	1.29297	1.35156
919.6	2.27734	0.71875	1.29395	1.11719	0.527344
920.6	1.90137	0.680664	1.72363	1.07422	0.78125
921.6	2.35645	1.05859	1.8125	1.39844	0.692383
922.6	2.96973	1.24805	2.44434	1.82324	1.39355
923.6	2.09863	0.958008	2.31836	1.35254	1.01465
924.6	2.12402	0.901367	1.41016	1	0.961914
925.6	1.47852	0.263672	1.49512	0.78418	0.686523
926.6	1.63184	1.08984	1.75488	1.10059	0.856445
927.6	1.52344	0.977539	1.97949	1.2793	1.17188
928.6	2.45801	1.27246	2.53027	1.12988	0.835938
929.6	2.22559	1.06934	2.28613	1.31445	0.748047
930.6	2.11523	1.78027	2.35742	2.05859	1.19043
931.6	1.70508	0.896484	1.89844	0.941406	1.13965
932.6	2.09961	1.41602	1.87402	2	0.741211
933.6	2.46191	1.1123	1.66211	1.04102	0.422852
934.6	1.52734	1.2793	2.07715	1.81543	0.570313
935.6	1.95996	1.33301	2.02148	1.58984	0.871094
936.6	2.67773	1.67188	2.22168	2.56836	1.34473
937.6	2.73926	1.77148	2.12988	1.89063	1.20215
938.6	2.5127	1.63672	1.98047	1.52246	0.858398
939.6	2.73633	2.11719	2.67676	1.87207	1.08789
940.6	1.63672	0.608398	1.59668	0.985352	0.350586
941.6	1.91797	0.550781	1.52051	0.916016	0.543945
942.6	1.49023	0.582031	1.36133	0.615234	0.800781
943.6	2.56152	1.55566	1.67383	1.26953	1.16211
944.6	2.21289	0.75293	1.81055	1.30469	0.425781
945.6	1.83594	0.798828	1.9209	1.22949	0.564453
946.6	1.9873	0.758789	1.7041	1.11621	0.303711
947.6	1.8457	0.43457	1.44043	0.75293	0.604492
948.6	1.44629	0.503906	0.977539	0.836914	0.946289
949.6	1.64844	0.845703	1.5957	1.11328	0.428711
950.6	2.04004	0.601563	1.72559	0.936523	1.04688
951.6	2.41602	1.21777	1.68945	1.08789	0.875
952.6	2.20996	1.3418	1.46484	0.868164	0.946289
953.6	2.26465	1.51074	1.94531	1.10645	1.03711
954.6	2.53906	1.35547	1.32129	0.834961	0.836914
955.6	2.19434	1.13477	2	1.26758	1.15918
956.6	2.24023	0.772461	1.8877	1.09473	0.819336
957.6	2.45898	1.23438	1.99707	1.28125	0.802734
958.6	3.02832	1.15527	2.5293	1.94531	0.964844
959.6	1.89453	0.655273	1.21875	1.20508	0.773438
960.6	1.73145	0.787109	1.81348	1.17676	0.676758
961.6	2.42871	1.14355	2.06152	0.883789	0.828125
962.6	2.68555	1.11523	1.9375	1.77734	1.25977
963.6	2.08008	0.692383	1.58008	0.96875	0.620117
964.6	2.50586	1.14844	1.68945	0.901367	1.03223
965.6	2.75977	1.1875	2.11426	1.75293	1.24023
966.6	2.25977	0.376953	1.70703	1.03613	0.791016
967.6	2.10254	0.953125	1.88379	1.35547	1.24707
968.6	2.50684	1.25977	1.99121	1.65137	1.13184
969.6	2.48242	0.746094	1.88379	1.80176	1.29395
970.6	1.5459	1.24609	2.21777	1.12988	1.08887
971.6	1.9707	1.0459	2.11621	1.46094	0.563477
972.6	2.14063	1.10059	1.75391	0.673828	1.31641
973.6	2.17285	0.962891	1.92969	1.36914	0.943359
974.6	2.24707	1.69531	2.03613	1.32617	1.36719
975.6	2.39648	1.47754	2.70801	1.58008	1.13281
976.6	2.38086	1.82715	1.91699	1.49707	1.40723
977.6	2.09473	1.1123	1.99023	1.34766	0.753906
978.6	2.3623	1.36133	2.2998	1.52441	1.39746
979.6	2.70996	1.32227	2.73828	1.44141	1.36816
980.6	2.99902	1.25586	2.22852	1.50098	1.37402
981.6	2.13965	1.09473	1.9209	0.692383	1.12793
982.6	1.75391	0.959961	1.92285	1.10742	0.737305
983.6	2.3916	0.399414	1.93848	1.34082	0.787109
984.6	1.50781	0.725586	1.86914	1.00293	0.603516
985.6	1.62012	0.976563	2.05371	1.32227	0.90918
986.6	1.75977	1.33301	1.51465	0.866211	0.475586
987.6	2.0791	1.67871	2.0332	1.61133	0.910156
988.6	1.41992	0.668945	1.19531	1.07227	0.583984
989.6	1.77051	0.546875	1.91211	1.15918	1.05664
990.6	2.08789	0.555664	2.23535	1.48828	0.759766
991.6	2.01172	0.543945	1.74512	0.97168	0.844727
992.6	1.28418	0.799805	1.49805	0.677734	0.498047
993.6	2.13867	1.6377	2.17871	1.81348	1.10742
994.6	2.48145	0.75	2.49902	1.81836	0.932617
995.6	1.75293	0.525391	1.31934	-0.75977	0.737305
996.6	-2.24512	-1.61328	-3.06055	-2.57031	1.16211
997.6	5.2627	0.749023	4.73242	6.87305	2.9043
998.6	0.108398	4.38184	-2.37891	-3.14746	-1.85645
999.6	1.48438	-2.3457	0.612305	0.725586	5.79297

## Sheet: hRBCC
Time (sec)	20 nM	50 nM	75 nM	100 nM	125 nM
-60.06	-0.00275	-0.0253601	-0.0615234	-0.153412	-0.126251
-59.96	0.00897	-0.0312195	-0.0654297	-0.157318	-0.119598
-59.86	-0.000793	-0.0351257	-0.0751953	-0.163177	-0.120392
-59.76	-0.000793	-0.0312195	-0.0751953	-0.167084	-0.110626
-59.66	-0.0105591	-0.0487975	-0.0693359	-0.176849	-0.114532
-59.56	-0.000793	-0.0409851	-0.0654297	-0.176849	-0.110626
-59.46	0.00507	-0.0351257	-0.0771484	-0.176849	-0.108673
-59.36	0.00507	-0.0468441	-0.0888672	-0.20694	-0.124298
-59.26	-0.00275	-0.0566101	-0.106445	-0.243256	-0.13797
-59.16	-0.0261841	-0.0577697	-0.114258	-0.251068	-0.139923
-59.06	-0.0203247	-0.054657	-0.0986328	-0.249115	-0.143829
-58.96	-0.0105591	-0.0409851	-0.0947266	-0.262787	-0.13797
-58.86	-0.0144653	-0.0487975	-0.104492	-0.290131	-0.157501
-58.76	-0.0457153	-0.0605164	-0.131836	-0.305756	-0.165314
-58.66	-0.039856	-0.0605166	-0.143555	-0.299896	-0.155548
-58.56	-0.0457153	-0.0644226	-0.125183	-0.293243	-0.146942
-58.46	-0.0300903	-0.0605164	-0.0986328	-0.280365	-0.139923
-58.36	-0.0300903	-0.0409856	-0.0900269	-0.262787	-0.122346
-58.26	-0.0300903	-0.0292664	-0.0751953	-0.23349	-0.10672
-58.16	-0.0418091	-0.00388	-0.0509644	-0.209259	-0.100861
-58.06	-0.055481	-0.00388	-0.0244141	-0.180756	-0.10202
-57.96	-0.0691528	0.0176086	-0.0255737	-0.138947	-0.0852356
-57.86	-0.0828247	0.0184019	-0.0263672	-0.112396	-0.0657046
-57.76	-0.0964966	0.023468	-0.0283203	-0.0783997	-0.0559387
-57.66	-0.0906372	0.0351862	-0.02948	-0.0323181	-0.0344549
-57.56	-0.0953369	0.0226746	-0.0271606	-0.0108337	-0.0422668
-57.46	-0.111328	0.0125427	-0.0353394	-0.0108337	-0.0364075
-57.36	-0.114075	0.0098	-0.0431519	-0.00693	-0.0500788
-57.26	-0.114075	0.00589	-0.0166016	0.0133972	-0.0383606
-57.16	-0.104309	-0.00272	-0.000977	0.0157166	-0.0539852
-57.06	-0.0722656	0.00864	0.0244141	0.0204163	-0.0617981
-56.96	-0.0515747	-0.00192	0.0361328	-0.00223	-0.0930481
-56.86	-0.0203247	0.00314	0.045105	-0.00381	-0.0997007
-56.76	0.0332031	0.0098	0.0537109	-0.00497	-0.0950012
-56.66	0.0675659	0.0242611	0.0419922	0.0204163	-0.0746769
-56.56	0.0878906	0.0098	0.000183	-0.00302	-0.0832825
-56.46	0.108582	0.0176086	-0.0126953	-0.0127869	-0.0559387
-56.36	0.125366	0.0207212	-0.0115356	-0.0213928	-0.0274355
-56.26	0.134766	0.0184021	-0.0380859	-0.0381775	-0.028595
-56.16	0.149597	0.0351868	-0.0673828	-0.0362244	-0.0266418
-56.06	0.155457	0.0312805	-0.0849609	-0.0655212	-0.0461731
-55.96	0.153503	0.0332336	-0.0849609	-0.102631	-0.0676575
-55.86	0.158569	0.0422059	-0.117004	-0.117096	-0.0782165
-55.76	0.149597	0.0418396	-0.127136	-0.14444	-0.0793762
-55.66	0.118347	0.0527649	-0.12793	-0.165131	-0.0832825
-55.56	0.0882568	0.0508118	-0.110352	-0.186615	-0.0852356
-55.46	0.0304565	0.0254211	-0.112305	-0.229584	-0.110626
-55.36	0.0265503	0.0156553	-0.100586	-0.23349	-0.124298
-55.26	0.00311	0.0215149	-0.0939331	-0.243256	-0.132111
-55.16	-0.0105591	0.0234677	-0.0791016	-0.237396	-0.147736
-55.06	-0.0359497	0.0187683	-0.0771484	-0.23465	-0.171173
-54.96	-0.0805054	-0.00974	-0.0818481	-0.230377	-0.197357
-54.86	-0.116028	-0.0116881	-0.0771484	-0.223724	-0.214142
-54.76	-0.117188	-0.00308	-0.0431519	-0.194794	-0.221161
-54.66	-0.102356	0.00198	-0.00293	-0.137787	-0.21103
-54.56	-0.0769653	0.0098	0.0380859	-0.0909119	-0.191864
-54.46	-0.0390625	0.0246277	0.079895	-0.0354309	-0.160248
-54.36	-0.0183716	-0.00388	0.106445	0.0106506	-0.17038
-54.26	0.0343628	-0.0214539	0.145508	0.056366	-0.149689
-54.16	0.0750122	-0.0187081	0.176392	0.101288	-0.131318
-54.06	0.118347	0.00784	0.209961	0.147369	-0.0969543
-53.96	0.149597	0.0156555	0.22168	0.1716	-0.0852356
-53.86	0.199219	0.041045	0.256836	0.207916	-0.0356151
-53.76	0.231628	0.0566711	0.272461	0.223541	-0.00516
-53.66	0.275757	0.0715021	0.299805	0.246185	0.057342
-53.56	0.273438	0.0496521	0.276367	0.219635	0.0952454
-53.46	0.286316	0.0371399	0.262695	0.198151	0.130402
-53.36	0.258179	0.016817	0.220886	0.144623	0.12491
-53.26	0.229675	-0.00388	0.160339	0.094635	0.129608
-53.16	0.174194	-0.0273109	0.103699	0.0391541	0.113985
-53.06	0.12616	-0.0195007	0.0576172	-0.01474	0.104218
-52.96	0.0960693	-0.0273132	0.0275269	-0.0643616	0.100311
-52.86	0.0472412	-0.0359172	-0.0252075	-0.119049	0.0721761
-52.76	-0.00977	-0.0499573	-0.0986328	-0.172943	0.0202332
-52.66	-0.0679932	-0.0769324	-0.161926	-0.230377	-0.0528235
-52.56	-0.0953369	-0.0800476	-0.204895	-0.267487	-0.091095
-52.46	-0.1297	-0.0800476	-0.245117	-0.309662	-0.132904
-52.36	-0.181274	-0.0800462	-0.277161	-0.343658	-0.216887
-52.26	-0.209778	-0.0761414	-0.293945	-0.387787	-0.280548
-52.16	-0.205872	-0.0663756	-0.286133	-0.395599	-0.306732
-52.06	-0.203918	-0.0585632	-0.272461	-0.387787	-0.315704
-51.96	-0.174622	-0.0195007	-0.239258	-0.344818	-0.29422
-51.86	-0.138672	0.00278	-0.203308	-0.299103	-0.242647
-51.76	-0.102356	0.0117493	-0.162292	-0.256927	-0.216095
-51.66	-0.0828247	-0.000764	-0.129883	-0.231537	-0.190705
-51.56	-0.086731	-0.0273132	-0.129883	-0.221771	-0.190704
-51.46	-0.0578003	-0.0226135	-0.110352	-0.19754	-0.17038
-51.36	-0.0379028	-0.0136422	-0.0947266	-0.174896	-0.153596
-51.26	-0.039856	-0.0273132	-0.0908203	-0.161224	-0.159454
-51.16	-0.0105591	-0.00583	-0.0712891	-0.145599	-0.14383
-51.06	-0.00861	-0.0195007	-0.0791016	-0.147552	-0.157501
-50.96	-0.00275	-0.023407	-0.0888672	-0.147552	-0.153595
-50.86	0.0187378	-0.0253603	-0.0810547	-0.147552	-0.147736
-50.76	0.0304565	-0.0312195	-0.0849609	-0.13974	-0.124298
-50.66	0.0402222	-0.0155948	-0.0704956	-0.131927	-0.130158
-50.56	0.0499878	-0.0116882	-0.0537109	-0.112396	-0.126251
-50.46	0.0460815	-0.00583	-0.0654297	-0.120209	-0.130157
-50.36	0.0355225	-0.0144345	-0.0701294	-0.140533	-0.144622
-50.26	0.0245972	-0.0312195	-0.0908203	-0.146759	-0.165314
-50.16	0.0265503	-0.0292665	-0.0888672	-0.147552	-0.173126
-50.06	0.0109253	-0.0351257	-0.100586	-0.159271	-0.184845
-49.96	0.0148315	-0.0312195	-0.0947266	-0.153412	-0.184845
-49.86	0.00897	-0.0273128	-0.106445	-0.161224	-0.200469
-49.76	0.00311	-0.0273132	-0.106445	-0.165131	-0.206329
-49.66	0.0128784	-0.0195012	-0.0947266	-0.149506	-0.194611
-49.56	0.0148315	-0.0195007	-0.112305	-0.151459	-0.206329
-49.46	0.0332031	-0.00583	-0.0947266	-0.133881	-0.194611
-49.36	0.038269	-0.00192	-0.0869141	-0.129974	-0.186798
-49.26	0.0441284	0.0137024	-0.0849609	-0.120209	-0.188751
-49.16	0.0499878	0.0176083	-0.0751953	-0.10849	-0.180939
-49.06	0.0402222	0.023468	-0.0849609	-0.118256	-0.188751
-48.96	0.0499878	0.0371399	-0.0751953	-0.118256	-0.180939
-48.86	0.053894	0.0527645	-0.0751953	-0.124115	-0.17508
-48.76	0.0558472	0.0437927	-0.0927734	-0.131927	-0.175079
-48.66	0.0597534	0.0449524	-0.0947266	-0.147552	-0.159454
-48.56	0.069519	0.0586243	-0.0908203	-0.13974	-0.155548
-48.46	0.0617065	0.0508118	-0.0888672	-0.137787	-0.163361
-48.36	0.0558472	0.0547179	-0.0927734	-0.129974	-0.16922
-48.26	0.0558472	0.0644836	-0.0810547	-0.126068	-0.16922
-48.16	0.0460815	0.0566714	-0.0869141	-0.126068	-0.188751
-48.06	0.0402222	0.0683899	-0.0732422	-0.116302	-0.184845
-47.96	0.0148315	0.0527649	-0.0908203	-0.135834	-0.194611
-47.86	0.00897	0.0566711	-0.0966797	-0.131927	-0.208282
-47.76	0.0128784	0.0664368	-0.0927734	-0.122162	-0.210236
-47.66	0.0363159	0.0762017	-0.0771484	-0.102631	-0.194611
-47.56	0.038269	0.0683899	-0.0810547	-0.0967712	-0.194611
-47.46	0.0499878	0.070343	-0.0751953	-0.0889587	-0.188751
-47.36	0.0636597	0.060577	-0.0693359	-0.0889587	-0.173127
-47.26	0.0597534	0.054718	-0.0751953	-0.0948181	-0.16922
-47.16	0.0656128	0.0508115	-0.0732422	-0.0830994	-0.157501
-47.06	0.0734253	0.054718	-0.0751953	-0.0850525	-0.163361
-46.96	0.069519	0.0488586	-0.0849609	-0.0889587	-0.163361
-46.86	0.0753784	0.0683895	-0.0751953	-0.0850525	-0.153595
-46.76	0.0753784	0.070343	-0.0830078	-0.0713806	-0.147736
-46.66	0.0656128	0.064484	-0.0947266	-0.0917053	-0.157501
-46.56	0.0597534	0.054718	-0.0947266	-0.104584	-0.173126
-46.46	0.0617065	0.054718	-0.0986328	-0.110443	-0.167267
-46.36	0.0452881	0.0500187	-0.109192	-0.121002	-0.181732
-46.26	0.0441284	0.0488586	-0.112305	-0.128021	-0.188751
-46.16	0.0343628	0.0312805	-0.106445	-0.141693	-0.184845
-46.06	0.0335693	0.0312805	-0.106445	-0.157318	-0.189545
-45.96	0.0285034	0.0429993	-0.0947266	-0.149506	-0.184845
-45.86	0.0292969	0.0437925	-0.0900269	-0.156525	-0.184052
-45.76	0.0304565	0.0488586	-0.0927734	-0.13974	-0.178986
-45.66	0.00897	0.0390933	-0.100586	-0.145599	-0.19461
-45.56	0.00311	0.0371399	-0.100586	-0.145599	-0.194611
-45.46	0.00311	0.0332336	-0.112305	-0.141693	-0.190704
-45.36	0.0128784	0.0293272	-0.112305	-0.149506	-0.184845
-45.26	0.00897	0.0187683	-0.12207	-0.159271	-0.196564
-45.16	0.0167847	0.0156554	-0.131836	-0.161224	-0.202423
-45.06	0.0343628	0.0371399	-0.124023	-0.145599	-0.194611
-44.96	0.0402222	0.0469055	-0.139648	-0.129974	-0.190704
-44.86	0.0402222	0.0488584	-0.151367	-0.141693	-0.188751
-44.76	0.0499878	0.0488586	-0.141602	-0.135834	-0.184845
-44.66	0.0558472	0.0429989	-0.131836	-0.149506	-0.17508
-44.56	0.0558472	0.0351868	-0.125977	-0.155365	-0.178986
-44.46	0.053894	0.0176086	-0.113464	-0.161224	-0.175079
-44.36	0.0578003	0.033233	-0.0771484	-0.151459	-0.17508
-44.26	0.0617065	0.0195618	-0.0576172	-0.151459	-0.175079
-44.16	0.0480347	0.0137024	-0.0400391	-0.150665	-0.180939
-44.06	0.038269	0.0137024	-0.00409	-0.13974	-0.194611
-43.96	0.0187378	0.00589	0.0224609	-0.133881	-0.204376
-43.86	0.0234375	0.00394	0.0517578	-0.116302	-0.202423
-43.76	0.0245972	-0.00583	0.0759888	-0.116302	-0.220001
-43.66	0.0421753	0.00394	0.118164	-0.092865	-0.214142
-43.56	0.053894	-0.00583	0.138489	-0.0705872	-0.239532
-43.46	0.0773315	0.00784	0.174805	-0.0284119	-0.271576
-43.36	0.114441	0.0098	0.202148	0.0243225	-0.27469
-43.26	0.150391	0.0418396	0.255676	0.087616	-0.266083
-43.16	0.203125	0.084013	0.307617	0.161835	-0.233675
-43.06	0.275391	0.145355	0.378723	0.230194	-0.172333
-42.96	0.309753	0.173859	0.418945	0.268463	-0.120392
-42.86	0.348816	0.205107	0.452148	0.307526	-0.0610059
-42.76	0.341003	0.199249	0.426758	0.29776	-0.0149231
-42.66	0.348816	0.188324	0.411133	0.289948	0.021027
-42.56	0.342163	0.176971	0.382996	0.282135	0.0729675
-42.46	0.306641	0.150421	0.329102	0.262604	0.11087
-42.36	0.249603	0.0961329	0.235748	0.194641	0.122988
-42.26	0.171082	0.0449524	0.161133	0.133698	0.119843
-42.16	0.105835	0.009	0.0939331	0.0821228	0.117892
-42.06	0.0511475	-0.0409851	0.0275269	0.0137634	0.0995178
-41.96	-0.0367432	-0.0984192	-0.0545044	-0.0721741	0.0534363
-41.86	-0.124634	-0.176541	-0.142395	-0.181549	0.0155368
-41.76	-0.162903	-0.222626	-0.204102	-0.253021	-0.0325012
-41.66	-0.165649	-0.23709	-0.227173	-0.297577	-0.080169
-41.56	-0.178528	-0.233551	-0.250977	-0.317474	-0.121185
-41.46	-0.185547	-0.236298	-0.264648	-0.319427	-0.165314
-41.36	-0.207825	-0.234344	-0.282227	-0.338959	-0.220001
-41.26	-0.216431	-0.236298	-0.297852	-0.354584	-0.257111
-41.16	-0.213684	-0.185517	-0.27832	-0.333099	-0.252046
-41.06	-0.185547	-0.148773	-0.250183	-0.320587	-0.234833
-40.96	-0.168762	-0.105438	-0.229492	-0.299896	-0.227814
-40.86	-0.143372	-0.0800486	-0.204102	-0.278412	-0.221955
-40.76	-0.131653	-0.0624695	-0.196289	-0.256927	-0.212189
-40.66	-0.106262	-0.0429395	-0.163086	-0.227631	-0.190706
-40.56	-0.0820313	-0.0370789	-0.127136	-0.187775	-0.176239
-40.46	-0.0613403	-0.0292664	-0.0927734	-0.157318	-0.155548
-40.36	-0.0457153	-0.0195018	-0.0595703	-0.133881	-0.140718
-40.26	-0.0679932	-0.0175476	-0.0498047	-0.133881	-0.163361
-40.16	-0.0769653	-0.00974	-0.0478516	-0.133881	-0.171173
-40.06	-0.100403	-0.0155945	-0.0537109	-0.148346	-0.190704
-39.96	-0.100403	-0.0155945	-0.0498047	-0.151459	-0.192657
-39.86	-0.0906372	-0.00192	-0.0302734	-0.131927	-0.178986
-39.76	-0.0750122	3.05e-05	-0.0341797	-0.122162	-0.16922
-39.66	-0.0652466	-0.0155948	-0.0302734	-0.112396	-0.149689
-39.56	-0.0593872	-0.0195007	-0.0302734	-0.106537	-0.143829
-39.46	-0.0488281	-0.0155945	-0.00995	-0.101837	-0.134064
-39.36	-0.0476685	-0.019501	-0.0185547	-0.0948181	-0.134064
-39.26	-0.0437622	-0.0312195	-0.0166016	-0.0909119	-0.130157
-39.16	-0.0339966	-0.019501	-0.00488	-0.0850525	-0.114533
-39.06	-0.0379028	-0.0351257	-0.0146484	-0.0948181	-0.119598
-38.96	-0.024231	-0.0214539	-0.0107422	-0.0948181	-0.108673
-38.86	-0.0222778	-0.023407	-0.00879	-0.0948181	-0.0930482
-38.76	-0.0339966	-0.0312195	-0.0205078	-0.0909119	-0.0930481
-38.66	-0.0281372	-0.0253602	-0.0283203	-0.0987244	-0.0969544
-38.56	-0.0281372	-0.0214539	-0.0302734	-0.100677	-0.103607
-38.46	-0.0281372	-0.0155945	-0.0341797	-0.0948181	-0.104767
-38.36	-0.0379028	-0.0253597	-0.0400391	-0.104584	-0.114532
-38.26	-0.024231	-0.0155945	-0.0205078	-0.0948181	-0.104767
-38.16	-0.0144653	-0.0116884	-0.0146484	-0.100677	-0.110626
-38.06	-0.00861	-0.00583	-0.0146484	-0.0948181	-0.104767
-37.96	-0.0047	3.05e-05	-0.0146484	-0.0948181	-0.104767
-37.86	-0.00861	-0.0155941	-0.0244141	-0.104584	-0.124298
-37.76	0.00507	-0.00192	-0.0107422	-0.100677	-0.110626
-37.66	0.00702	3.03e-05	-0.0185547	-0.0948181	-0.104767
-37.56	0.00116	-0.00583	-0.0146484	-0.104584	-0.104767
-37.46	-0.0105591	-0.00583	-0.0283203	-0.104584	-0.104767
-37.36	-0.00665	-0.0116884	-0.0263672	-0.100677	-0.100861
-37.26	0.00702	-0.00583	-0.0107422	-0.0909119	-0.100861
-37.16	0.0148315	-0.00974	-0.00879	-0.0987244	-0.0989075
-37.06	0.00897	-0.00583	-0.0185547	-0.0948181	-0.0903015
-36.96	0.00897	-0.00583	-0.0244141	-0.0948181	-0.0832825
-36.86	0.00897	-0.00974	-0.0341797	-0.0948181	-0.0930481
-36.76	0.0128784	-0.0253601	-0.0380859	-0.0948181	-0.0930481
-36.66	0.0245972	-0.0116886	-0.0302734	-0.0967712	-0.0832828
-36.56	0.00897	-0.0253601	-0.0380859	-0.106537	-0.0930481
-36.46	0.00897	-0.0253601	-0.0478516	-0.110443	-0.0969543
-36.36	0.0187378	-0.0116885	-0.0302734	-0.112396	-0.0938419
-36.26	0.0187378	-0.0155945	-0.0244141	-0.106537	-0.0950012
-36.16	0.0128784	-0.0116884	-0.0146484	-0.102631	-0.0910951
-36.06	0.0187378	-0.0155945	-0.0193481	-0.0967712	-0.0852356
-35.96	0.0187378	-0.0155945	-0.0263672	-0.100677	-0.0950012
-35.86	0.00507	-0.0234069	-0.0341797	-0.110443	-0.0989074
-35.76	0.00311	-0.0351257	-0.0458984	-0.120209	-0.100067
-35.66	0.00897	-0.0351257	-0.0498047	-0.135834	-0.104767
-35.56	0.00897	-0.0351257	-0.0693359	-0.129974	-0.104767
-35.46	0.00311	-0.0351257	-0.0751953	-0.135834	-0.104767
-35.36	0.00897	-0.0312195	-0.0791016	-0.135834	-0.109467
-35.26	0.00897	-0.0214539	-0.0849609	-0.122162	-0.112579
-35.16	0.0187378	-0.0155947	-0.0888672	-0.104584	-0.10672
-35.06	0.0148315	-0.0155945	-0.0986328	-0.10849	-0.10672
-34.96	0.0148315	-0.023407	-0.118958	-0.118256	-0.0950012
-34.86	0.00311	-0.0234067	-0.131836	-0.133881	-0.104767
-34.76	0.0148315	-0.0175476	-0.125977	-0.137787	-0.104767
-34.66	0.00897	-0.0175476	-0.129883	-0.147552	-0.0989075
-34.56	0.0136719	-0.0167542	-0.140808	-0.156525	-0.100067
-34.46	0.0304565	-0.0155945	-0.137695	-0.147552	-0.0969543
-34.36	0.0206909	-0.029266	-0.15332	-0.163177	-0.112579
-34.26	0.0148315	-0.023407	-0.168945	-0.173737	-0.104767
-34.16	0.0167847	-0.035126	-0.18457	-0.174896	-0.0930483
-34.06	0.0109253	-0.023407	-0.208008	-0.184662	-0.0969543
-33.96	-0.00275	-0.0292664	-0.237305	-0.200287	-0.122345
-33.86	-0.00354	-0.0175482	-0.24707	-0.198334	-0.116486
-33.76	-0.0105591	-0.00974	-0.263489	-0.223724	-0.122345
-33.66	-0.0183716	3.03e-05	-0.27832	-0.237396	-0.14267
-33.56	-0.0164185	0.023468	-0.276367	-0.229584	-0.13797
-33.46	-0.0105591	0.0312805	-0.272461	-0.237396	-0.136017
-33.36	-0.00665	0.0195616	-0.303711	-0.243256	-0.132111
-33.26	-0.0105591	0.0293274	-0.320129	-0.243256	-0.126251
-33.16	0	0.0312801	-0.351746	-0.250275	-0.131318
-33.06	0.00116	0.0215149	-0.404114	-0.247955	-0.128204
-32.96	0.00232	0.00705	-0.431458	-0.26358	-0.156342
-32.86	-0.0047	0.00864	-0.393921	-0.273712	-0.174286
-32.76	-0.0289307	0.0051	-0.34082	-0.315155	-0.211029
-32.66	-0.0410156	-0.00699	-0.266968	-0.342072	-0.223114
-32.56	-0.0339966	3.05e-05	-0.132233	-0.316681	-0.221954
-32.46	-0.0457153	-0.0195007	-0.02948	-0.301849	-0.248138
-32.36	-0.0437622	-0.0136417	0.0838013	-0.260834	-0.270783
-32.26	-0.0543213	0.0109558	0.215424	-0.178009	-0.259064
-32.16	-0.086731	0.0234668	0.325195	-0.084259	-0.259065
-32.06	-0.136353	0.0429993	0.435364	0.00168	-0.273529
-31.96	-0.162903	0.0527649	0.505676	0.0895691	-0.280548
-31.86	-0.166016	0.0652761	0.518555	0.17746	-0.279756
-31.76	-0.153137	0.0656433	0.518555	0.27121	-0.261017
-31.66	-0.121094	0.0605763	0.506042	0.3591	-0.231721
-31.56	-0.0519409	0.0195618	0.521301	0.431366	-0.193024
-31.46	0.0527344	-0.00583	0.545898	0.517303	-0.114532
-31.36	0.172668	-0.0331747	0.581848	0.6091	0.00229
-31.26	0.268738	-0.0788879	0.574402	0.64267	0.108124
-31.16	0.337891	-0.135528	0.531433	0.632904	0.194855
-31.06	0.429688	-0.167145	0.510742	0.604401	0.271027
-30.96	0.440613	-0.167938	0.439636	0.531342	0.319061
-30.86	0.400787	-0.196041	0.319733	0.415344	0.294865
-30.76	0.31366	-0.225769	0.141968	0.26181	0.221405
-30.66	0.187103	-0.230433	-0.0122986	0.105957	0.116338
-30.56	0.0242004	-0.214813	-0.160736	-0.057312	0.0147705
-30.46	-0.126587	-0.189423	-0.288879	-0.193268	-0.0899353
-30.36	-0.262146	-0.179653	-0.41272	-0.322174	-0.203213
-30.26	-0.34845	-0.171051	-0.495117	-0.422943	-0.302032
-30.16	-0.371887	-0.116363	-0.512695	-0.445221	-0.345794
-30.06	-0.328125	-0.0655823	-0.459167	-0.426056	-0.322723
-29.96	-0.280884	-0.0613098	-0.40332	-0.401459	-0.270782
-29.86	-0.246094	-0.0694907	-0.359558	-0.357697	-0.230929
-29.76	-0.200012	-0.0827942	-0.321289	-0.319427	-0.214142
-29.66	-0.204712	-0.0859077	-0.311523	-0.309662	-0.214143
-29.56	-0.198059	-0.0847473	-0.288086	-0.30069	-0.224701
-29.46	-0.185547	-0.077301	-0.254089	-0.273712	-0.215302
-29.36	-0.166809	-0.0527054	-0.217773	-0.227631	-0.190706
-29.26	-0.165649	-0.0312195	-0.192383	-0.212006	-0.193451
-29.16	-0.172668	-0.0320135	-0.178711	-0.188568	-0.210236
-29.06	-0.158203	-0.0382385	-0.158386	-0.168243	-0.215302
-28.96	-0.139465	-0.0183411	-0.130676	-0.135834	-0.207123
-28.86	-0.119934	-0.0116891	-0.114258	-0.116302	-0.210236
-28.76	-0.0945435	0.000824	-0.0880737	-0.0920715	-0.189911
-28.66	-0.071106	-0.00388	-0.0673828	-0.0694275	-0.169221
-28.56	-0.0457153	-0.00858	-0.0380859	-0.04599	-0.136017
-28.46	-0.0222778	-0.00974	-0.0185547	-0.0264587	-0.116486
-28.36	0.00311	-0.00974	-0.0166016	-0.00693	-0.0950018
-28.26	0.00977	-0.014801	-0.00214	0.00949	-0.0903015
-28.16	0.0148315	-0.00467	0.00879	0.0204163	-0.0715641
-28.06	0.0206909	0.00394	0.0185547	0.0262756	-0.0793762
-27.96	0.0109253	0.0098	0.0244141	0.0262756	-0.0735168
-27.86	-0.00275	0.00394	0.0146484	0.01651	-0.0832821
-27.76	-0.00861	0.00394	0.00488	0.00674	-0.0832825
-27.66	-0.0183716	0.00394	0.000977	0.00284	-0.0930481
-27.56	-0.0144653	0.00784	-0.00488	-0.00302	-0.0930481
-27.46	-0.0047	0.00784	-0.0107422	-0.00693	-0.0891418
-27.36	-0.0047	0.0273741	-0.00488	-0.00888	-0.0754701
-27.26	-0.0105591	0.0117493	-0.0263672	-0.0245056	-0.0715637
-27.16	-0.00275	0.00589	-0.0283203	-0.0205994	-0.0617982
-27.06	0.00507	0.00784	-0.0205078	-0.0186462	-0.059845
-26.96	-0.000793	-0.00308	-0.0263672	-0.0342712	-0.0657043
-26.86	-0.000793	0.00394	-0.0361328	-0.0342712	-0.0657043
-26.76	0.00311	0.00784	-0.0322266	-0.030365	-0.0617981
-26.66	-0.000793	0.0137022	-0.0263672	-0.0362244	-0.055939
-26.56	0.0109253	0.0195618	-0.0146484	-0.0245056	-0.0539856
-26.46	0.00702	0.0176086	-0.0283203	-0.0381775	-0.0578918
-26.36	0.00116	0.0098	-0.0302734	-0.0362244	-0.0696105
-26.26	-0.00665	0.0156555	-0.0341797	-0.0342712	-0.0676575
-26.16	-0.000793	0.0109558	-0.0341797	-0.0401306	-0.0832825
-26.06	-0.0105591	0.00394	-0.0341797	-0.0342712	-0.0832825
-25.96	-0.00665	-0.00192	-0.0302734	-0.0342712	-0.0793762
-25.86	-0.00665	0.00394	-0.0361328	-0.0440369	-0.0696108
-25.76	-0.000793	3.05e-05	-0.0361328	-0.0440369	-0.0735168
-25.66	-0.000793	-0.0116882	-0.0322266	-0.0440369	-0.0657043
-25.56	0.00391	3.05e-05	-0.0166016	-0.0342712	-0.04422
-25.46	0.00702	-0.00583	-0.0205078	-0.0284119	-0.0539856
-25.36	0.00623	-0.00583	-0.0263672	-0.0381775	-0.0539854
-25.26	-0.0047	-0.0155945	-0.0302734	-0.0440369	-0.0500793
-25.16	0.00311	-0.00583	-0.0400391	-0.0479431	-0.029755
-25.06	0.00897	-0.00308	-0.0361328	-0.0440369	-0.0176697
-24.96	0.00897	0.00394	-0.0458984	-0.0479431	-0.0246887
-24.86	0.00897	-0.0105286	-0.0458984	-0.0538025	-0.0325012
-24.76	0.00507	-0.0175476	-0.0498047	-0.0538025	-0.04422
-24.66	-0.0105591	-0.0175476	-0.0556641	-0.0538025	-0.0578918
-24.56	-0.0105591	-0.0175476	-0.0458984	-0.0538025	-0.0676575
-24.46	-0.0144653	-0.0175476	-0.0498047	-0.0585022	-0.0735168
-24.36	-0.0203247	-0.00778	-0.0322266	-0.0557556	-0.0793766
-24.26	-0.0105591	0.00198	-0.0166016	-0.04599	-0.07547
-24.16	-0.024231	-0.0116882	-0.0166016	-0.0498962	-0.07547
-24.06	-0.0300903	-0.0214539	-0.0166016	-0.04599	-0.07547
-23.96	-0.0300903	-0.0409851	-0.0166016	-0.0498962	-0.0793762
-23.86	-0.0203247	-0.0409855	-0.0166016	-0.0362244	-0.0754703
-23.76	-0.0203247	-0.0566101	-0.0341797	-0.0362244	-0.07547
-23.66	-0.0164185	-0.0566102	-0.0556641	-0.0323181	-0.0598451
-23.56	-0.0105591	-0.0566101	-0.06427	-0.0166931	-0.0539856
-23.46	-0.000793	-0.0566101	-0.0869141	-0.0166931	-0.0539856
-23.36	-0.000793	-0.052704	-0.0908203	-0.0264587	-0.0500795
-23.26	-0.000793	-0.0566101	-0.114258	-0.030365	-0.0344543
-23.16	-0.0105591	-0.0702816	-0.139648	-0.0596619	-0.0481259
-23.06	-0.000793	-0.0820007	-0.145508	-0.0655212	-0.0547791
-22.96	-0.000793	-0.0761414	-0.15918	-0.092865	-0.0559387
-22.86	-0.000793	-0.0761414	-0.179504	-0.109283	-0.059845
-22.76	0	-0.0714417	-0.199402	-0.119415	-0.0649109
-22.66	-0.00275	-0.0683291	-0.208008	-0.141693	-0.071564
-22.56	-0.0269775	-0.0839539	-0.227539	-0.167084	-0.0969543
-22.46	-0.0484619	-0.0933533	-0.249817	-0.181549	-0.121185
-22.36	-0.0742188	-0.106598	-0.259949	-0.189728	-0.123505
-22.26	-0.0828247	-0.105438	-0.256836	-0.191315	-0.127045
-22.16	-0.0925903	-0.0898138	-0.25293	-0.194427	-0.130158
-22.06	-0.103149	-0.0995789	-0.261536	-0.212006	-0.128204
-21.96	-0.0964966	-0.0995789	-0.288086	-0.204193	-0.124298
-21.86	-0.0808716	-0.0956733	-0.304504	-0.196381	-0.110627
-21.76	-0.0945435	-0.0956726	-0.338867	-0.20224	-0.091095
-21.66	-0.0964966	-0.0925604	-0.360352	-0.184662	-0.0871893
-21.56	-0.0750122	-0.0780945	-0.367004	-0.149506	-0.0559387
-21.46	-0.103516	-0.092926	-0.382996	-0.158478	-0.0863953
-21.36	-0.107056	-0.0820017	-0.345886	-0.119415	-0.0813303
-21.26	-0.119934	-0.0878601	-0.300964	-0.100677	-0.0930481
-21.16	-0.127747	-0.101532	-0.237305	-0.092865	-0.114533
-21.06	-0.119934	-0.101532	-0.148621	-0.0518494	-0.113373
-20.96	-0.116028	-0.105438	-0.0548706	-0.0264587	-0.120392
-20.86	-0.100403	-0.0956736	0.0408325	0.00284	-0.0969553
-20.76	-0.0945435	-0.0906067	0.150208	0.0329285	-0.0715637
-20.66	-0.0945435	-0.0870674	0.238892	0.0602722	-0.0465401
-20.56	-0.0984497	-0.0780945	0.305664	0.0848694	-0.0032
-20.46	-0.110168	-0.0624695	0.350586	0.101654	0.0280457
-20.36	-0.110168	-0.0448921	0.404114	0.108307	0.0671074
-20.26	-0.0925903	-0.0136414	0.459961	0.14151	0.0944519
-20.16	-0.0605469	0.000823	0.499817	0.174347	0.133147
-20.06	-0.0203247	0.0137024	0.520508	0.227448	0.184296
-19.96	0.0507813	0.00314	0.522461	0.260651	0.225311
-19.86	0.144531	0.0184002	0.552551	0.316132	0.269072
-19.76	0.25	0.0332336	0.566589	0.362213	0.321014
-19.66	0.330078	0.0312801	0.549805	0.381744	0.336639
-19.56	0.380859	0.0215149	0.50293	0.366119	0.321014
-19.46	0.426147	0.0129089	0.457214	0.359467	0.310455
-19.36	0.415222	-0.0331701	0.36853	0.300873	0.246005
-19.26	0.395691	-0.0867004	0.256042	0.218842	0.176483
-19.16	0.336304	-0.140591	0.127136	0.115326	0.103428
-19.06	0.258179	-0.201141	-0.00177	-0.00381	0.0292053
-18.96	0.191772	-0.223419	-0.0994263	-0.102631	-0.0325012
-18.86	0.114441	-0.251919	-0.202942	-0.207733	-0.109463
-18.76	0.0444946	-0.246063	-0.243958	-0.265533	-0.14267
-18.66	-0.0613403	-0.246061	-0.31427	-0.335052	-0.186796
-18.56	-0.150818	-0.238251	-0.37677	-0.38858	-0.220795
-18.46	-0.169922	-0.198395	-0.398621	-0.408478	-0.221161
-18.36	-0.180481	-0.15622	-0.391602	-0.411224	-0.208283
-18.26	-0.207825	-0.132782	-0.404114	-0.422943	-0.220001
-18.16	-0.196106	-0.081209	-0.379089	-0.393646	-0.187959
-18.06	-0.169922	-0.0265198	-0.334167	-0.342072	-0.161407
-17.96	-0.135559	-0.023407	-0.286133	-0.319427	-0.157501
-17.86	-0.121887	-0.0222488	-0.24707	-0.290131	-0.153596
-17.76	-0.100403	-0.0362854	-0.21698	-0.256927	-0.151642
-17.66	-0.0964966	-0.0359203	-0.18927	-0.241302	-0.153596
-17.56	-0.0613403	-0.0468445	-0.172852	-0.223724	-0.140717
-17.46	-0.0359497	-0.0468445	-0.132996	-0.17215	-0.111786
-17.36	-0.0222778	-0.0566113	-0.106445	-0.159271	-0.0969555
-17.26	0.00781	-0.0655823	-0.0822144	-0.123322	-0.0766296
-17.16	0.0245972	-0.0788887	-0.0693359	-0.106537	-0.0528267
-17.06	0.0304565	-0.0995789	-0.0693359	-0.0967712	-0.059845
-16.96	0.0234375	-0.117157	-0.0615234	-0.0881653	-0.051239
-16.86	0.0198975	-0.117157	-0.0751953	-0.0811462	-0.0500798
-16.76	0.0187378	-0.121063	-0.0712891	-0.0557556	-0.04422
-16.66	-0.000793	-0.132782	-0.0712891	-0.0596619	-0.0704041
-16.56	0.00897	-0.117157	-0.0654297	-0.0498962	-0.0696106
-16.46	-0.00586	-0.115204	-0.0880737	-0.0538025	-0.0746765
-16.36	0.00507	-0.115204	-0.0791016	-0.0538025	-0.0793766
-16.26	0.00507	-0.101532	-0.0701294	-0.04599	-0.0735168
-16.16	0.0187378	-0.0780952	-0.0615234	-0.0342712	-0.0657051
-16.06	0.0296631	-0.0663757	-0.0556641	-0.0342712	-0.0500793
-15.96	0.0187378	-0.0624695	-0.0654297	-0.0401306	-0.0500793
-15.86	0.0148315	-0.0644228	-0.0556641	-0.0342712	-0.0539858
-15.76	0.0245972	-0.0663757	-0.0498047	-0.0245056	-0.0481262
-15.66	0.0148315	-0.0663757	-0.0595703	-0.0284119	-0.0500793
-15.56	0.00977	-0.0577698	-0.0646362	-0.0334778	-0.051239
-15.46	0.00116	-0.0448914	-0.0732422	-0.0420837	-0.0500793
-15.36	0.00116	-0.0448917	-0.0740356	-0.0498962	-0.0442203
-15.26	-0.00354	-0.039032	-0.0751953	-0.0479431	-0.04422
-15.16	-0.0105591	-0.0409853	-0.0751953	-0.0545959	-0.0442201
-15.06	-0.0164185	-0.0312195	-0.0751953	-0.0401306	-0.0403137
-14.96	-0.0144653	-0.0292664	-0.0830078	-0.0381775	-0.04422
-14.86	-0.0261841	-0.0312193	-0.104492	-0.0538025	-0.0547788
-14.76	-0.0300903	-0.0261536	-0.104492	-0.0401306	-0.0520325
-14.66	-0.0203247	-0.0312197	-0.104492	-0.0381775	-0.0559389
-14.56	-0.0105591	-0.023407	-0.0849609	-0.0342712	-0.0422668
-14.46	-0.00665	-0.0175476	-0.0810547	-0.0205994	-0.0422668
-14.36	0.00507	-0.00778	-0.0693359	-0.00888	-0.0364081
-14.26	-0.0047	-0.00778	-0.0712891	-0.0186462	-0.0266418
-14.16	-0.0195313	-0.00308	-0.06073	-0.0198059	-0.0258486
-14.06	-0.0183716	0.00394	-0.0537109	-0.0127869	-0.0246887
-13.96	-0.0222778	0.0137024	-0.0439453	-0.0127869	-0.0344543
-13.86	-0.0281372	0.0137024	-0.0439453	-0.0127869	-0.0344543
-13.76	-0.0386963	0.0215149	-0.0439453	-0.00497	-0.0403137
-13.66	-0.0535278	0.0332334	-0.0439453	0.00674	-0.0344546
-13.56	-0.0496216	0.0332336	-0.0388794	0.00674	-0.0344543
-13.46	-0.0632935	0.023468	-0.0411987	0.00674	-0.04422
-13.36	-0.0457153	0.0332331	-0.0252075	0.0301819	-0.0305486
-13.26	-0.039856	0.0332336	-0.0224609	0.0399475	-0.0207825
-13.16	-0.0320435	0.0332333	-0.0166016	0.0458069	-0.0110172
-13.06	-0.0164185	0.0332336	-0.0166016	0.0458069	-0.00516
-12.96	0.00311	0.0429993	-0.00293	0.0497131	-0.00516
-12.86	0.0187378	0.0390924	-0.000977	0.0614319	-0.00516
-12.76	0.00507	0.0254211	-0.000977	0.0516663	-0.00906
-12.66	-0.000793	0.0137026	-0.00684	0.0508728	-0.0149229
-12.56	0.00311	0.0226746	-0.00293	0.0575256	-0.00516
-12.46	0.00507	0.0223083	0.0107422	0.0653381	-0.00906
-12.36	-0.000793	0.0273745	0.0146484	0.0536194	-0.0149229
-12.26	-0.000793	0.023468	0.0146484	0.0536194	-0.00516
-12.16	-0.0047	0.023468	0.0205078	0.063385	-0.00906
-12.06	-0.0105591	0.023468	0.0146484	0.063385	-0.0149231
-11.96	-0.0047	0.0195618	0.0244141	0.0731506	-0.0149231
-11.86	-0.000793	0.00394	0.0166016	0.0731506	-0.0188293
-11.76	0.00311	0.00784	0.0107422	0.0770569	-0.024689
-11.66	0.00897	0.009	-0.00372	0.0829163	-0.0246887
-11.56	0.0128784	0.00589	-0.0107422	0.0829163	-0.0305481
-11.46	0.022644	0.00784	-0.0185547	0.0829163	-0.028595
-11.36	0.038269	0.00784	-0.0361328	0.0751038	-0.0344543
-11.26	0.038269	-0.00192	-0.0302734	0.0594788	-0.0383606
-11.16	0.0402222	-0.0136414	-0.0564575	0.0438538	-0.0403137
-11.06	0.0675659	-0.00778	-0.0517578	0.0399475	-0.0344543
-10.96	0.0636597	-0.00778	-0.0791016	0.0293884	-0.0207825
-10.86	0.0441284	-0.0116882	-0.108398	0.0145569	-0.00906
-10.76	0.0343628	-0.0175476	-0.138489	0.00284	-0.0149231
-10.66	0.0109253	-0.0116882	-0.186523	-0.00888	-0.00906
-10.56	-0.0047	-0.0273132	-0.247864	-0.0323181	-0.0149231
-10.46	-0.0183716	-0.0312195	-0.295898	-0.0518494	-0.0235291
-10.36	-0.0437622	-0.0566101	-0.366211	-0.102631	-0.0539856
-10.26	-0.039856	-0.0468452	-0.385742	-0.140533	-0.063752
-10.16	-0.0261841	-0.0429382	-0.386536	-0.172943	-0.0696106
-10.06	-0.0203247	-0.0362854	-0.388855	-0.198334	-0.0707703
-9.96001	-0.0164185	-0.0214539	-0.359558	-0.219818	-0.0403137
-9.86001	-0.00275	-0.0222473	-0.321289	-0.273346	-0.0176697
-9.76	-0.0047	-0.0273149	-0.261902	-0.307709	0.00149
-9.66	-0.0359497	-0.0175476	-0.207214	-0.337799	0.0135803
-9.56001	-0.0515747	-0.0312195	-0.141602	-0.370209	0.00266
-9.46001	-0.0777588	-0.0273132	-0.0704956	-0.372162	-0.0110168
-9.36001	-0.114075	-0.023407	0.0252075	-0.349884	-0.0344543
-9.26	-0.142578	0.00668	0.12561	-0.285431	-0.0297562
-9.16	-0.155884	0.0254211	0.224426	-0.209259	-0.0364075
-9.06001	-0.151184	0.0273743	0.329895	-0.113556	-0.0207825
-8.96001	-0.1297	0.0273743	0.427551	0.00558	0.00851
-8.86001	-0.112122	0.0332336	0.506836	0.116913	0.0475769
-8.76	-0.0859375	0.0332313	0.56897	0.266144	0.0913368
-8.66	-0.0418091	0.0351868	0.593933	0.409882	0.149139
-8.56001	0.00586	0.0176086	0.55957	0.523926	0.175323
-8.46001	0.0617065	0.0195618	0.56543	0.630585	0.209686
-8.36001	0.111328	0.0117493	0.517761	0.659088	0.235077
-8.26	0.149597	-0.00662	0.449402	0.646576	0.242891
-8.16	0.181641	-0.0108948	0.387695	0.598541	0.242889
-8.06001	0.208191	-0.0312195	0.311523	0.529388	0.217499
-7.96001	0.235535	-0.0261536	0.24353	0.427826	0.214752
-7.86001	0.275391	-0.014801	0.200195	0.339935	0.199921
-7.76	0.303894	3.26e-05	0.166992	0.257904	0.187044
-7.66	0.327332	-0.00192	0.125183	0.170013	0.171783
-7.56001	0.335144	0.00394	0.110352	0.0907288	0.156952
-7.46001	0.301941	-0.00974	0.0431519	0.0293884	0.117096
-7.36001	0.264832	-0.0155945	-0.00293	-0.01474	0.0835266
-7.26	0.224182	-0.0202914	-0.0302734	-0.0604553	0.0624112
-7.16	0.143738	-0.0265198	-0.0478516	-0.0870056	0.0397644
-7.06001	0.0413818	-0.00192	-0.0634766	-0.116302	0.0260925
-6.96001	-0.0300903	-0.00583	-0.0877075	-0.146393	0.000702
-6.86001	-0.0687866	-0.00272	-0.101379	-0.156158	-0.0254822
-6.76	-0.117981	-0.0226122	-0.137695	-0.178802	-0.0578906
-6.66	-0.133606	-0.00583	-0.139648	-0.182709	-0.0715637
-6.56001	-0.139465	-0.00192	-0.12793	-0.20224	-0.0871887
-6.46001	-0.121887	-0.00192	-0.133789	-0.208099	-0.0930481
-6.36001	-0.0820313	0.032074	-0.0966797	-0.176849	-0.0610046
-6.26	-0.0632935	0.0508099	-0.0791016	-0.17099	-0.0411091
-6.16	-0.0789185	0.0168152	-0.0908203	-0.194427	-0.0715637
-6.06001	-0.0652466	0.0137024	-0.0712891	-0.174896	-0.0559387
-5.96001	-0.0671997	3.05e-05	-0.0751953	-0.182709	-0.07547
-5.86001	-0.0758057	-0.00192	-0.0673828	-0.186615	-0.0774231
-5.76	-0.0886841	-0.00974	-0.0654297	-0.172943	-0.0754701
-5.66	-0.104309	-0.0214539	-0.0615234	-0.180756	-0.0793762
-5.56001	-0.0945435	-0.0155945	-0.0372925	-0.161224	-0.0852356
-5.46001	-0.0996094	-0.00583	-0.0216675	-0.131134	-0.0805359
-5.36001	-0.0855713	-0.00192	0.00879	-0.100677	-0.0735168
-5.26	-0.0808716	2.9e-05	0.0263672	-0.0655212	-0.0606399
-5.16	-0.0769653	-0.0116882	0.0498047	-0.0557556	-0.0520325
-5.06001	-0.0535278	-0.00467	0.0810547	-0.0225525	-0.0325012
-4.96001	-0.03125	-0.0167542	0.0838013	-0.00223	-0.0238953
-4.86001	-0.0164185	0.00198	0.0693359	0.0087	-0.0207825
-4.76	-0.0047	0.0215147	0.0615234	0.00674	0.000702
-4.66	-0.0234375	0.00784	0.0341797	-0.0225525	-0.0168762
-4.56001	-0.0164185	3.05e-05	0.0205078	-0.030365	-0.0266418
-4.46001	-0.024231	3.05e-05	0.0107422	-0.0440369	-0.0403137
-4.36001	-0.0300903	-0.0116882	-0.00763	-0.0596619	-0.0453796
-4.26	-0.0535278	-0.0136406	-0.0283203	-0.0538025	-0.0637505
-4.16	-0.0543213	-0.0222473	-0.0447388	-0.0487366	-0.0645447
-4.06001	-0.0593872	-0.0214539	-0.0537109	-0.0498962	-0.0657043
-3.96001	-0.0758057	-0.0195007	-0.0654297	-0.0694275	-0.0793762
-3.86001	-0.078125	0.000824	-0.06073	-0.0627747	-0.0766296
-3.76	-0.0613403	0.00979	-0.0498047	-0.0323181	-0.0598463
-3.66	-0.071106	-0.00192	-0.0537109	-0.0420837	-0.0586853
-3.56001	-0.086731	0.0117493	-0.0447388	-0.0225525	-0.0590515
-3.46001	-0.0976563	-0.00894	-0.0470581	-0.0334778	-0.051239
-3.36001	-0.0964966	-0.0378723	-0.0498047	-0.0370178	-0.0430603
-3.26	-0.0632935	-0.0292677	-0.0517578	-0.0264587	-0.0539869
-3.16	-0.0758057	-0.0155945	-0.0525513	-0.0467834	-0.0774231
-3.06001	-0.09375	-0.0136414	-0.00409	-0.0627747	-0.0403137
-2.96001	-0.081665	-0.0136414	-0.0115356	-0.0780334	-0.0215759
-2.86001	-0.0828247	-0.00974	-0.0236206	-0.07724	-0.0180359
-2.76	-0.0906372	-0.000765	-0.0447388	-0.0956116	-0.0137652
-2.66	-0.0906372	-0.00894	-0.0400391	-0.140503	-0.0227356
-2.56001	-0.12384	0.0137024	-0.0400391	-0.19754	0.00656
-2.46001	-0.203522	0.0156555	-0.0634766	-0.149506	-0.004
-2.36001	-0.287109	0.0769958	-0.112305	-0.113556	-0.0715637
-2.26	-0.0984497	0.116425	-0.141602	0.01651	-0.0735168
-2.16	-0.49649	-0.00818	-0.0576172	-0.281921	-0.0430603
-2.06001	-0.473816	0.207062	-0.670105	-0.360809	0.809296
-1.96001	0.289032	-0.443329	0.00919	0.164154	-0.728607
-1.86001	0.196472	-0.503876	-0.223236	0.00949	-0.854767
-1.76	-0.110168	-0.193697	-0.486145	-0.236603	-0.516054
-1.66	-0.112915	-0.101532	-0.397095	-0.204987	-0.42627
-1.56001	-0.170715	-0.158173	-0.512695	-0.343658	-0.487579
-1.46001	-0.192993	-0.160126	-0.503723	-0.423737	-0.54892
-1.36001	-0.227356	-0.209747	-0.552551	-0.450287	-0.559845
-1.26	-0.203918	-0.249972	-0.56073	-0.456146	-0.540316
-1.16	-0.113281	-0.232391	-0.500977	-0.402618	-0.530548
-1.06001	-0.110168	-0.240204	-0.484558	-0.417084	-0.51413
-0.960007	-0.117981	-0.272247	-0.513489	-0.403412	-0.447357
-0.860008	-0.121887	-0.310516	-0.521667	-0.346771	-0.464142
-0.760002	-0.0234375	-0.376135	-0.413086	-0.285431	-0.453589
-0.660004	-0.0757751	-0.335114	-0.393555	-0.202606	-0.626617
-0.560005	0.284363	-0.604279	-0.328308	-0.231934	-1.60947
-0.260002	-2.48868	-1.41794	1.57791	2.45831	-2.47742
-0.160004	-0.382446	-0.457001	-1.22247	-1.4917	-0.935242
-0.0600052	-0.355469	-0.645264	-0.947052	-1.25183	-1.83524
0.0399933	-0.327759	-0.685913	-0.637695	-1.02841	-1.53915
0.139992	-0.222656	-0.673004	-0.441589	-0.872162	-1.42313
0.239998	-0.0664063	-0.464811	-0.352539	-0.653412	-1.1622
0.339996	0.0304565	-0.356232	-0.237305	-0.475677	-0.871979
0.439995	-0.0105591	-0.394501	-0.254883	-0.384644	-0.853577
0.539993	-0.086731	-0.459351	-0.273254	-0.337799	-0.909851
0.639992	-0.15509	-0.485107	-0.280273	-0.313568	-0.919983
0.739998	-0.175415	-0.592552	-0.275208	-0.277252	-0.91024
0.839996	-0.194153	-0.605438	-0.219727	-0.272552	-0.848511
0.939995	-0.15509	-0.548798	-0.200989	-0.266693	-0.79306
1.03999	-0.1297	-0.544891	-0.19043	-0.251068	-0.709076
1.13999	-0.141418	-0.543732	-0.135742	-0.192474	-0.709076
1.24	-0.172668	-0.583952	-0.170898	-0.195618	-0.719999
1.34	-0.139465	-0.576904	-0.195099	-0.204956	-0.735229
1.43999	-0.125793	-0.558563	-0.148651	-0.225677	-0.76297
1.53999	-0.119934	-0.537079	-0.133789	-0.208099	-0.765717
1.63999	-0.119934	-0.533936	-0.12207	-0.198334	-0.808655
1.74	-0.108215	-0.521454	-0.0888672	-0.180756	-0.822358
1.84	-0.134369	-0.549561	-0.0908203	-0.208862	-0.845764
1.93999	-0.138702	-0.542175	-0.0927734	-0.207336	-0.848907
2.03999	-0.161713	-0.584717	-0.106445	-0.206909	-0.84967
2.13999	-0.127747	-0.574951	-0.0810547	-0.185425	-0.826233
2.24	-0.112122	-0.595673	-0.0771484	-0.191711	-0.845001
2.34	-0.1297	-0.623779	-0.0908203	-0.214722	-0.88092
2.43999	-0.162903	-0.641785	-0.100586	-0.207336	-0.891876
2.53999	-0.169525	-0.633545	-0.0908203	-0.188568	-0.890686
2.63999	-0.180481	-0.673798	-0.0908203	-0.191284	-0.91803
2.74	-0.160187	-0.669893	-0.0802917	-0.189758	-0.934846
2.84	-0.196106	-0.720673	-0.111115	-0.219818	-0.97467
2.93999	-0.200775	-0.717529	-0.135742	-0.217865	-1.02155
3.03999	-0.213684	-0.753876	-0.135742	-0.224487	-1.05475
3.13999	-0.220734	-0.759735	-0.164276	-0.260071	-1.08524
3.24	-0.248444	-0.789824	-0.179504	-0.288971	-1.11923
3.34	-0.265656	-0.784363	-0.195526	-0.295227	-1.14188
3.43999	-0.283997	-0.793701	-0.200195	-0.313568	-1.15045
3.53999	-0.28595	-0.798798	-0.180664	-0.329193	-1.15164
3.63999	-0.266418	-0.80661	-0.175568	-0.331146	-1.15631
3.74	-0.242981	-0.774173	-0.139648	-0.314331	-1.14383
3.84	-0.256653	-0.781219	-0.180664	-0.348724	-1.16022
3.93999	-0.239838	-0.773407	-0.193146	-0.338959	-1.13602
4.03999	-0.232422	-0.756592	-0.186523	-0.340912	-1.11334
4.13999	-0.219543	-0.740204	-0.19043	-0.338959	-1.12234
4.24	-0.211731	-0.724581	-0.176758	-0.340912	-1.12311
4.34	-0.226166	-0.710907	-0.200195	-0.360443	-1.13211
4.43999	-0.226563	-0.708954	-0.194336	-0.366302	-1.14578
4.53999	-0.203918	-0.703094	-0.21582	-0.406128	-1.15826
4.63999	-0.190247	-0.693329	-0.243164	-0.422943	-1.18094
4.74	-0.194153	-0.684327	-0.250977	-0.436615	-1.19147
4.84	-0.200012	-0.685516	-0.297852	-0.444427	-1.20828
4.93999	-0.215637	-0.707001	-0.321289	-0.444427	-1.22
5.03999	-0.200806	-0.701935	-0.324036	-0.470612	-1.26453
5.13999	-0.200012	-0.707001	-0.34082	-0.485443	-1.29617
5.24	-0.209778	-0.73239	-0.364258	-0.518646	-1.32156
5.34	-0.203918	-0.733551	-0.348633	-0.513947	-1.31961
5.43999	-0.18634	-0.735138	-0.339661	-0.503815	-1.32312
5.53999	-0.198059	-0.724579	-0.37793	-0.510834	-1.33133
5.63999	-0.22345	-0.710907	-0.399414	-0.508881	-1.32742
5.74	-0.246887	-0.734344	-0.432617	-0.538177	-1.33328
5.84	-0.258606	-0.761688	-0.47168	-0.569427	-1.36063
5.93999	-0.278931	-0.7742	-0.503723	-0.593658	-1.38757
6.03999	-0.282043	-0.77652	-0.516602	-0.620209	-1.4075
6.13999	-0.278137	-0.746063	-0.516602	-0.621368	-1.38602
6.24	-0.301575	-0.760527	-0.561523	-0.646393	-1.38486
6.34	-0.282043	-0.726532	-0.55957	-0.622162	-1.36844
6.43999	-0.293762	-0.720673	-0.571289	-0.612396	-1.38992
6.53999	-0.302734	-0.718719	-0.588867	-0.617462	-1.40555
6.63999	-0.261353	-0.698029	-0.568176	-0.611237	-1.39267
6.74	-0.241028	-0.694489	-0.567383	-0.628021	-1.40555
6.84	-0.253906	-0.689423	-0.584167	-0.611603	-1.4075
6.93999	-0.276978	-0.690216	-0.591614	-0.615143	-1.42197
7.03999	-0.257813	-0.697235	-0.577148	-0.616302	-1.42117
7.13999	-0.243774	-0.671844	-0.575195	-0.600677	-1.4122
7.24	-0.260559	-0.665984	-0.584961	-0.610443	-1.4407
7.34	-0.264465	-0.646454	-0.584961	-0.597931	-1.45633
7.43999	-0.278137	-0.623016	-0.555664	-0.605377	-1.4454
7.53999	-0.287903	-0.638641	-0.616211	-0.659271	-1.46024
7.63999	-0.317993	-0.668732	-0.656067	-0.703033	-1.49814
7.74	-0.346497	-0.681608	-0.669739	-0.73819	-1.5372
7.84	-0.37384	-0.705048	-0.670105	-0.76474	-1.55008
7.93999	-0.3797	-0.703094	-0.649414	-0.782318	-1.55594
8.03999	-0.356262	-0.703094	-0.654114	-0.778412	-1.57236
8.13999	-0.340637	-0.679657	-0.668945	-0.79599	-1.58133
8.24	-0.358215	-0.713652	-0.68457	-0.812408	-1.60361
8.34	-0.364075	-0.746063	-0.694336	-0.842865	-1.60397
8.43999	-0.360168	-0.746063	-0.704102	-0.850677	-1.60751
8.53999	-0.393372	-0.792938	-0.766602	-0.895599	-1.67313
8.63999	-0.391418	-0.80661	-0.755676	-0.91983	-1.69931
8.74	-0.391418	-0.810515	-0.783386	-0.908478	-1.73367
8.84	-0.375793	-0.809357	-0.794739	-0.88858	-1.72275
8.93999	-0.360168	-0.77652	-0.780273	-0.879181	-1.72781
9.03999	-0.350403	-0.776154	-0.812317	-0.892487	-1.74619
9.13999	-0.336731	-0.779266	-0.830261	-0.915131	-1.76999
9.24	-0.359375	-0.780424	-0.862305	-0.937775	-1.79227
9.34	-0.341431	-0.776154	-0.872864	-0.95108	-1.77939
9.43999	-0.344543	-0.765594	-0.889648	-0.963959	-1.80478
9.53999	-0.330872	-0.753082	-0.883789	-0.969818	-1.80319
9.63999	-0.344543	-0.737091	-0.894348	-0.976471	-1.78915
9.74	-0.325012	-0.730437	-0.900574	-1.00809	-1.78366
9.84	-0.330872	-0.720673	-0.911926	-1.00577	-1.77939
9.93999	-0.326172	-0.718719	-0.916199	-1.04013	-1.80594
10.04	-0.319946	-0.699188	-0.917786	-1.01865	-1.81454
10.14	-0.330872	-0.725372	-0.958801	-1.03311	-1.83798
10.24	-0.325012	-0.737456	-0.982605	-1.0499	-1.83914
10.34	-0.338684	-0.732391	-0.974426	-1.06747	-1.85086
10.44	-0.364075	-0.730438	-0.990417	-1.09677	-1.88797
10.54	-0.360168	-0.736298	-0.988098	-1.11044	-1.9122
10.64	-0.355103	-0.71756	-0.999023	-1.10733	-1.92197
10.74	-0.367188	-0.719878	-1.03223	-1.13388	-1.94461
10.84	-0.364868	-0.715607	-1.03418	-1.14169	-1.96103
10.94	-0.37384	-0.734344	-1.04865	-1.17178	-1.98758
11.04	-0.366028	-0.751923	-1.06464	-1.17996	-1.98758
11.14	-0.393372	-0.755829	-1.09161	-1.20303	-2.02744
11.24	-0.413696	-0.764434	-1.10254	-1.21396	-2.01492
11.34	-0.417969	-0.774567	-1.12988	-1.23544	-2.04617
11.44	-0.458618	-0.798798	-1.1795	-1.29208	-2.0665
11.54	-0.451965	-0.81131	-1.20801	-1.31436	-2.06375
11.64	-0.462891	-0.828094	-1.2373	-1.35654	-2.08328
11.74	-0.474243	-0.839812	-1.24902	-1.35849	-2.08603
11.84	-0.469543	-0.840607	-1.26154	-1.36435	-2.10751
11.94	-0.481262	-0.846832	-1.28418	-1.36435	-2.1235
12.04	-0.496887	-0.843719	-1.30566	-1.3663	-2.129
12.14	-0.515259	-0.854279	-1.3299	-1.38663	-2.14462
12.24	-0.527344	-0.868315	-1.35175	-1.41904	-2.13718
12.34	-0.53009	-0.885529	-1.35919	-1.4249	-2.17197
12.44	-0.544556	-0.888641	-1.38654	-1.43466	-2.17587
12.54	-0.550781	-0.894501	-1.40448	-1.44247	-2.18796
12.64	-0.541809	-0.898407	-1.42755	-1.46201	-2.1915
12.74	-0.560181	-0.907011	-1.44043	-1.47842	-2.21298
12.84	-0.556641	-0.89566	-1.45215	-1.48154	-2.2114
12.94	-0.558228	-0.90506	-1.45215	-1.49911	-2.22079
13.04	-0.559387	-0.906219	-1.46271	-1.49716	-2.24619
13.14	-0.574219	-0.919098	-1.4873	-1.50302	-2.28171
13.24	-0.575806	-0.901153	-1.49707	-1.52451	-2.30283
13.34	-0.571106	-0.904266	-1.49786	-1.51944	-2.29501
13.44	-0.570313	-0.915985	-1.51581	-1.53622	-2.3157
13.54	-0.564087	-0.906219	-1.52325	-1.55576	-2.33719
13.64	-0.563293	-0.889435	-1.5166	-1.56241	-2.33798
13.74	-0.56134	-0.883941	-1.50214	-1.58035	-2.33835
13.84	-0.547668	-0.864044	-1.492	-1.58194	-2.33408
13.94	-0.56134	-0.881989	-1.51385	-1.60574	-2.37039
14.04	-0.563293	-0.878876	-1.5174	-1.60147	-2.36142
14.14	-0.551575	-0.879669	-1.51074	-1.60458	-2.3782
14.24	-0.563293	-0.893706	-1.52637	-1.63193	-2.38602
14.34	-0.549622	-0.869904	-1.5174	-1.62021	-2.37704
14.44	-0.540649	-0.857391	-1.52246	-1.61435	-2.38016
14.54	-0.548828	-0.849579	-1.52948	-1.6124	-2.38602
14.64	-0.555481	-0.849579	-1.54083	-1.62411	-2.39578
14.74	-0.554321	-0.859343	-1.54199	-1.63663	-2.40243
14.84	-0.559387	-0.864044	-1.56036	-1.64365	-2.39853
14.94	-0.544922	-0.860504	-1.56073	-1.63193	-2.39694
15.04	-0.554321	-0.850372	-1.56934	-1.63779	-2.42001
15.14	-0.533997	-0.847626	-1.56232	-1.64249	-2.44266
15.24	-0.551575	-0.85269	-1.59589	-1.66629	-2.45047
15.34	-0.543762	-0.844513	-1.58771	-1.65146	-2.46689
15.44	-0.563293	-0.859344	-1.6123	-1.66592	-2.48642
15.54	-0.581665	-0.861298	-1.63458	-1.68936	-2.5032
15.64	-0.59375	-0.859344	-1.65253	-1.7034	-2.51102
15.74	-0.600403	-0.859343	-1.66583	-1.72763	-2.52743
15.84	-0.610962	-0.879669	-1.66895	-1.74796	-2.54227
15.94	-0.619141	-0.86441	-1.6748	-1.74246	-2.55203
16.04	-0.639465	-0.875763	-1.69824	-1.76749	-2.595
16.14	-0.640259	-0.871063	-1.70099	-1.76669	-2.60751
16.24	-0.645325	-0.884733	-1.72168	-1.79678	-2.64462
16.34	-0.660156	-0.884735	-1.75488	-1.81473	-2.67233
16.44	-0.65979	-0.902313	-1.77441	-1.8378	-2.67197
16.54	-0.680481	-0.924591	-1.77832	-1.84872	-2.67313
16.64	-0.694153	-0.933563	-1.79279	-1.88272	-2.66611
16.74	-0.690247	-0.929656	-1.80762	-1.87918	-2.67703
16.84	-0.690247	-0.925751	-1.8252	-1.89755	-2.68875
16.94	-0.703918	-0.915985	-1.82599	-1.90225	-2.67978
17.04	-0.720337	-0.93045	-1.85449	-1.93271	-2.69266
17.14	-0.714844	-0.921051	-1.86346	-1.94247	-2.68094
17.24	-0.72345	-0.948027	-1.8924	-1.96201	-2.68759
17.34	-0.729309	-0.980438	-1.91309	-1.98819	-2.6868
17.44	-0.734009	-0.990204	-1.9295	-2.00497	-2.68369
17.54	-0.75	-1.01559	-1.94354	-2.01865	-2.71335
17.64	-0.744934	-1.01755	-1.9588	-2.03622	-2.71884
17.74	-0.724243	-1.01559	-1.96387	-2.04208	-2.72195
17.84	-0.737122	-1.02145	-1.98029	-2.05069	-2.71884
17.94	-0.730469	-1.01559	-1.98846	-2.0491	-2.72702
18.04	-0.720337	-1.00583	-2.01935	-2.05264	-2.72079
18.14	-0.721497	-1.02145	-2.04395	-2.06943	-2.74344
18.24	-0.695313	-1.01169	-2.0412	-2.0784	-2.73758
18.34	-0.713684	-1.01755	-2.04279	-2.09171	-2.74734
18.44	-0.710571	-1.00583	-2.06348	-2.10263	-2.75204
18.54	-0.72345	-1.01559	-2.07794	-2.12881	-2.75516
18.64	-0.720703	-1.00583	-2.0744	-2.13895	-2.76883
18.74	-0.71759	-1.01559	-2.09668	-2.14755	-2.76492
18.84	-0.730103	-1.03122	-2.1131	-2.17178	-2.7872
18.94	-0.725403	-1.02927	-2.12598	-2.19247	-2.79617
19.04	-0.739075	-1.04568	-2.14435	-2.21085	-2.83212
19.14	-0.751587	-1.05661	-2.16504	-2.21396	-2.84775
19.24	-0.763672	-1.04996	-2.17401	-2.23856	-2.88718
19.34	-0.760559	-1.04959	-2.17365	-2.23819	-2.90634
19.44	-0.750793	-1.04099	-2.17871	-2.22568	-2.90359
19.54	-0.747681	-1.04764	-2.17365	-2.23544	-2.91611
19.64	-0.761719	-1.048	-2.18573	-2.24521	-2.94772
19.74	-0.752747	-1.03513	-2.17871	-2.2374	-2.95126
19.84	-0.771118	-1.03708	-2.19904	-2.24911	-2.96219
19.94	-0.768372	-1.01559	-2.18457	-2.26358	-2.98251
20.04	-0.764465	-1.03397	-2.20215	-2.29208	-2.99734
20.14	-0.765625	-1.03629	-2.21387	-2.2999	-3.00906
20.24	-0.769165	-1.03513	-2.21777	-2.29794	-3.00516
20.34	-0.764465	-1.01248	-2.20685	-2.30185	-3.01181
20.44	-0.764465	-1.02145	-2.2334	-2.32022	-3.02664
20.54	-0.764465	-1.03122	-2.24982	-2.3331	-3.04306
20.64	-0.775024	-1.03006	-2.25293	-2.33896	-3.04227
20.74	-0.771484	-1.03824	-2.26971	-2.34286	-3.03366
20.84	-0.768372	-1.02341	-2.26349	-2.34286	-3.02158
20.94	-0.782837	-1.02536	-2.27832	-2.33701	-3.02078
21.04	-0.795715	-1.0242	-2.28418	-2.34366	-3.02353
21.14	-0.793762	-1.04294	-2.27521	-2.34872	-3.02274
21.24	-0.792969	-1.03043	-2.26971	-2.35263	-3.02194
21.34	-0.776978	-1.01559	-2.26855	-2.34482	-3.01181
21.44	-0.770325	-1.01639	-2.26935	-2.34286	-3.02274
21.54	-0.774231	-1.01364	-2.28613	-2.36124	-3.03525
21.64	-0.791809	-1.03122	-2.2959	-2.37021	-3.04422
21.74	-0.783203	-1.02927	-2.28418	-2.3577	-3.05203
21.84	-0.792603	-1.03513	-2.29785	-2.35733	-3.07156
21.94	-0.803528	-1.05075	-2.30371	-2.37411	-3.07626
22.04	-0.823059	-1.06052	-2.31818	-2.39169	-3.08328
22.14	-0.843384	-1.06442	-2.33691	-2.39835	-3.08133
22.24	-0.836731	-1.04178	-2.34668	-2.39951	-3.09775
22.34	-0.844543	-1.05075	-2.35333	-2.40732	-3.11649
22.44	-0.855469	-1.04214	-2.35175	-2.40341	-3.13211
22.54	-0.84845	-1.03317	-2.33691	-2.39755	-3.14969
22.64	-0.859009	-1.0488	-2.35254	-2.42099	-3.18564
22.74	-0.869934	-1.05154	-2.34357	-2.42764	-3.20047
22.84	-0.875793	-1.04099	-2.35449	-2.44443	-3.21298
22.94	-0.875793	-1.03122	-2.34277	-2.4581	-3.22391
23.04	-0.869141	-1.03433	-2.35449	-2.46786	-3.22195
23.14	-0.869934	-1.03592	-2.36426	-2.47372	-3.23758
23.24	-0.882446	-1.04098	-2.37207	-2.49716	-3.25595
23.34	-0.883606	-1.03903	-2.38263	-2.50186	-3.26688
23.44	-0.895325	-1.03708	-2.39355	-2.52451	-3.2872
23.54	-0.893372	-1.03317	-2.40332	-2.53232	-3.28445
23.64	-0.900024	-1.04568	-2.39825	-2.54288	-3.29227
23.74	-0.892578	-1.0441	-2.39471	-2.5491	-3.29422
23.84	-0.903137	-1.03903	-2.41193	-2.55185	-3.29617
23.94	-0.912903	-1.0488	-2.41309	-2.58194	-3.31064
24.04	-0.90979	-1.03513	-2.41699	-2.57333	-3.30203
24.14	-0.918762	-1.04959	-2.42755	-2.58701	-3.3204
24.24	-0.944153	-1.06051	-2.43457	-2.61124	-3.34695
24.34	-0.948059	-1.06833	-2.44629	-2.6163	-3.35867
24.44	-0.934387	-1.06442	-2.43457	-2.61435	-3.35751
24.54	-0.935547	-1.08591	-2.44824	-2.62802	-3.36765
24.64	-0.931274	-1.10153	-2.46387	-2.63974	-3.36844
24.74	-0.934387	-1.09958	-2.46973	-2.64365	-3.36728
24.84	-0.934387	-1.08981	-2.48224	-2.65811	-3.37234
24.94	-0.944153	-1.10544	-2.50293	-2.65927	-3.3829
25.04	-0.940247	-1.10623	-2.51465	-2.65927	-3.38016
25.14	-0.94104	-1.10739	-2.53497	-2.66513	-3.38406
25.24	-0.935547	-1.10074	-2.52362	-2.65848	-3.38602
25.34	-0.948059	-1.09763	-2.53809	-2.65616	-3.39188
25.44	-0.957825	-1.11325	-2.55176	-2.68271	-3.41531
25.54	-0.959778	-1.12967	-2.55841	-2.6788	-3.42587
25.64	-0.952759	-1.12888	-2.56348	-2.67685	-3.4407
25.74	-0.961731	-1.14059	-2.56934	-2.6796	-3.44345
25.84	-0.969543	-1.1445	-2.57794	-2.69833	-3.45828
25.94	-0.991028	-1.16678	-2.61426	-2.71786	-3.48172
26.04	-0.983215	-1.16599	-2.62793	-2.71786	-3.48642
26.14	-0.99884	-1.16599	-2.63849	-2.73428	-3.51102
26.24	-1.01135	-1.18161	-2.65137	-2.73349	-3.51962
26.34	-1.01367	-1.18472	-2.6701	-2.74832	-3.52585
26.44	-1.03009	-1.19528	-2.68262	-2.75497	-3.54227
26.54	-1.01447	-1.18045	-2.6795	-2.73819	-3.53134
26.64	-1.02423	-1.17575	-2.68262	-2.72568	-3.54227
26.74	-1.02307	-1.18356	-2.7002	-2.72177	-3.55673
26.84	-1.02423	-1.19919	-2.73615	-2.7374	-3.5618
26.94	-1.03595	-1.20114	-2.75293	-2.74326	-3.58133
27.04	-1.03986	-1.19528	-2.75879	-2.74796	-3.58212
27.14	-1.04376	-1.20584	-2.76935	-2.75888	-3.59695
27.24	-1.04572	-1.207	-2.78027	-2.75497	-3.59775
27.34	-1.02502	-1.20309	-2.77832	-2.73935	-3.58914
27.44	-1.03125	-1.20035	-2.79395	-2.73935	-3.60788
27.54	-1.034	-1.20895	-2.80566	-2.75693	-3.61142
27.64	-1.034	-1.21951	-2.81738	-2.76669	-3.62625
27.74	-1.03986	-1.22653	-2.82404	-2.76865	-3.64188
27.84	-1.034	-1.21091	-2.83691	-2.75772	-3.63681
27.94	-1.04376	-1.207	-2.83887	-2.77255	-3.65164
28.04	-1.04065	-1.20505	-2.84943	-2.76865	-3.65244
28.14	-1.03009	-1.20505	-2.84863	-2.76749	-3.65945
28.24	-1.03204	-1.207	-2.84082	-2.76474	-3.64969
28.34	-1.02618	-1.21481	-2.84082	-2.77255	-3.6622
28.44	-1.02423	-1.22147	-2.83691	-2.76279	-3.68875
28.54	-1.02032	-1.22653	-2.84552	-2.76944	-3.69266
28.64	-1.02814	-1.22067	-2.84277	-2.77255	-3.70242
28.74	-1.03009	-1.22769	-2.84979	-2.77957	-3.70633
28.84	-1.02032	-1.21872	-2.85254	-2.78232	-3.72586
28.94	-1.02423	-1.22458	-2.85724	-2.78702	-3.72665
29.04	-1.034	-1.23239	-2.8584	-2.80185	-3.72977
29.14	-1.03009	-1.24686	-2.86035	-2.80966	-3.75906
29.24	-1.0379	-1.24997	-2.86621	-2.81161	-3.77548
29.34	-1.04962	-1.24216	-2.87872	-2.81827	-3.79227
29.44	-1.06409	-1.25583	-2.87988	-2.83505	-3.82352
29.54	-1.05157	-1.25778	-2.88379	-2.8331	-3.82938
29.64	-1.05939	-1.25974	-2.87988	-2.84286	-3.83603
29.74	-1.07111	-1.26559	-2.87793	-2.84756	-3.84891
29.84	-1.05939	-1.24606	-2.85449	-2.84872	-3.85281
29.94	-1.06525	-1.26053	-2.86896	-2.86826	-3.87314
30.04	-1.06525	-1.28122	-2.87988	-2.89053	-3.88016
30.14	-1.06915	-1.27652	-2.87909	-2.89285	-3.88718
30.24	-1.07306	-1.27927	-2.88068	-2.90146	-3.91025
30.34	-1.08087	-1.28903	-2.88965	-2.90927	-3.91922
30.44	-1.07501	-1.28513	-2.88965	-2.90811	-3.90945
30.54	-1.06915	-1.28513	-2.87793	-2.92294	-3.91141
30.64	-1.07306	-1.28983	-2.8877	-2.93661	-3.93564
30.74	-1.07892	-1.29684	-2.89825	-2.95694	-3.93875
30.84	-1.0719	-1.28708	-2.8877	-2.96005	-3.93289
30.94	-1.06134	-1.29099	-2.88965	-2.96005	-3.94345
31.04	-1.06134	-1.30075	-2.88574	-2.96982	-3.95242
31.14	-1.06915	-1.30661	-2.89355	-2.97256	-3.95828
31.24	-1.09064	-1.30936	-2.89825	-2.98544	-3.96298
31.34	-1.09064	-1.32224	-2.90527	-2.98544	-3.98367
31.44	-1.08984	-1.3273	-2.90643	-2.99832	-4.00241
31.54	-1.09259	-1.33005	-2.91113	-2.99716	-4.00125
31.64	-1.09924	-1.33395	-2.93146	-3.00693	-4.00595
31.74	-1.11212	-1.33591	-2.93652	-3.00772	-4.00906
31.84	-1.11017	-1.33591	-2.93262	-3.01865	-4.01883
31.94	-1.11407	-1.34451	-2.94238	-3.02841	-4.01572
32.04	-1.11993	-1.35544	-2.94434	-3.03427	-4.02859
32.14	-1.11603	-1.35153	-2.94318	-3.03232	-4.03836
32.24	-1.12384	-1.3613	-2.96387	-3.04678	-4.05203
32.34	-1.1297	-1.38083	-2.96973	-3.06552	-4.04892
32.44	-1.14337	-1.39059	-2.9834	-3.06943	-4.0618
32.54	-1.15002	-1.3945	-2.99786	-3.06747	-4.07742
32.64	-1.15704	-1.40036	-3.00488	-3.08389	-4.08798
32.74	-1.15118	-1.40701	-3.00684	-3.08115	-4.08328
32.84	-1.14532	-1.40231	-3.00098	-3.0831	-4.08719
32.94	-1.16016	-1.40543	-3.0119	-3.09402	-4.10281
33.04	-1.1629	-1.40817	-3.02716	-3.09677	-4.11063
33.14	-1.1629	-1.41013	-3.02441	-3.10263	-4.11258
33.24	-1.1629	-1.41989	-3.03223	-3.10733	-4.11728
33.34	-1.16956	-1.42575	-3.03809	-3.11826	-4.1282
33.44	-1.18439	-1.4277	-3.04279	-3.11826	-4.14188
33.54	-1.19025	-1.44412	-3.05566	-3.13779	-4.14774
33.64	-1.18048	-1.44138	-3.0498	-3.13583	-4.1622
33.74	-1.17072	-1.43747	-3.03613	-3.11435	-4.16336
33.84	-1.17072	-1.43356	-3.03027	-3.11905	-4.16922
33.94	-1.17462	-1.4238	-3.02246	-3.12021	-4.16141
34.04	-1.17072	-1.43161	-3.01935	-3.11826	-4.15829
34.14	-1.17267	-1.42966	-3.03027	-3.12802	-4.17703
34.24	-1.16486	-1.41598	-3.02441	-3.11435	-4.18094
34.34	-1.17542	-1.41989	-3.03809	-3.12021	-4.19736
34.44	-1.18634	-1.43552	-3.04004	-3.13272	-4.21024
34.54	-1.17657	-1.42654	-3.03888	-3.13583	-4.20828
34.64	-1.17853	-1.43161	-3.04004	-3.13974	-4.21609
34.74	-1.18555	-1.43668	-3.03925	-3.14871	-4.21805
34.84	-1.18439	-1.45114	-3.05371	-3.15927	-4.22195
34.94	-1.19611	-1.46481	-3.06348	-3.16318	-4.24149
35.04	-1.18243	-1.45895	-3.05255	-3.14755	-4.24228
35.14	-1.18829	-1.46872	-3.06934	-3.15732	-4.25516
35.24	-1.17853	-1.46481	-3.06348	-3.15616	-4.26688
35.34	-1.18048	-1.46872	-3.05957	-3.16904	-4.2825
35.44	-1.17462	-1.46951	-3.05957	-3.17294	-4.28329
35.54	-1.18243	-1.47067	-3.05371	-3.18857	-4.2825
35.64	-1.18829	-1.48044	-3.06738	-3.19833	-4.29617
35.74	-1.19299	-1.4902	-3.07208	-3.20108	-4.3118
35.84	-1.20001	-1.50388	-3.0752	-3.21396	-4.3165
35.94	-1.1922	-1.49606	-3.07324	-3.21005	-4.31375
36.04	-1.18439	-1.49997	-3.06934	-3.21005	-4.31375
36.14	-1.20001	-1.50192	-3.06934	-3.21396	-4.32742
36.24	-1.19415	-1.49997	-3.06738	-3.2081	-4.33212
36.34	-1.20392	-1.49997	-3.05841	-3.21201	-4.33328
36.44	-1.20392	-1.50858	-3.06934	-3.22842	-4.34109
36.54	-1.21368	-1.51755	-3.0752	-3.2413	-4.36258
36.64	-1.21564	-1.50778	-3.08691	-3.23544	-4.37314
36.74	-1.21448	-1.51755	-3.09277	-3.23935	-4.38406
36.84	-1.21173	-1.51755	-3.09473	-3.22568	-4.3782
36.94	-1.2254	-1.51559	-3.10333	-3.22763	-4.39188
37.04	-1.23517	-1.5195	-3.11035	-3.2413	-4.39267
37.14	-1.23126	-1.53122	-3.10059	-3.24911	-4.40359
37.24	-1.21173	-1.52731	-3.08691	-3.24014	-4.39969
37.34	-1.21564	-1.52731	-3.09473	-3.25107	-4.41336
37.44	-1.21173	-1.52145	-3.09863	-3.26083	-4.42392
37.54	-1.21368	-1.52536	-3.10333	-3.25888	-4.42313
37.64	-1.22345	-1.52927	-3.11035	-3.25888	-4.43289
37.74	-1.23517	-1.54568	-3.11035	-3.26865	-4.44852
37.84	-1.23401	-1.54684	-3.1084	-3.27921	-4.45322
37.94	-1.2254	-1.53122	-3.1123	-3.27255	-4.45242
38.04	-1.24298	-1.5527	-3.12988	-3.3038	-4.46805
38.14	-1.23517	-1.56247	-3.14435	-3.31943	-4.48953
38.24	-1.24023	-1.56754	-3.15057	-3.30496	-4.47977
38.34	-1.25275	-1.56833	-3.15723	-3.30771	-4.50125
38.44	-1.26251	-1.57809	-3.16113	-3.31631	-4.50125
38.54	-1.26837	-1.57809	-3.16699	-3.31747	-4.51102
38.64	-1.27423	-1.58981	-3.1795	-3.32919	-4.53329
38.74	-1.27032	-1.58005	-3.17871	-3.32919	-4.53836
38.84	-1.27228	-1.56912	-3.17871	-3.34286	-4.54227
38.94	-1.27814	-1.58005	-3.18262	-3.34677	-4.55203
39.04	-1.26447	-1.58591	-3.18457	-3.34286	-4.56845
39.14	-1.26331	-1.58981	-3.19238	-3.3378	-4.5618
39.24	-1.26056	-1.59958	-3.2088	-3.34286	-4.57156
39.34	-1.26251	-1.59177	-3.21973	-3.34482	-4.57938
39.44	-1.26056	-1.58981	-3.21973	-3.34872	-4.57352
39.54	-1.24493	-1.58591	-3.20996	-3.33896	-4.58212
39.64	-1.26056	-1.59958	-3.2334	-3.35263	-4.59305
39.74	-1.26056	-1.60544	-3.23535	-3.35538	-4.60867
39.84	-1.26056	-1.60544	-3.22833	-3.34872	-4.61258
39.94	-1.26447	-1.60544	-3.25293	-3.35849	-4.63095
40.04	-1.25861	-1.60037	-3.24902	-3.34872	-4.63211
40.14	-1.26251	-1.60544	-3.24902	-3.34872	-4.63211
40.24	-1.27032	-1.59763	-3.24902	-3.35654	-4.63992
40.34	-1.27423	-1.6152	-3.25293	-3.35654	-4.64267
40.44	-1.27423	-1.61716	-3.26935	-3.37881	-4.65359
40.54	-1.28479	-1.62106	-3.27441	-3.37997	-4.66727
40.64	-1.2879	-1.63669	-3.28613	-3.38583	-4.67508
40.74	-1.27423	-1.61911	-3.28418	-3.37216	-4.67117
40.84	-1.28009	-1.62888	-3.28809	-3.38779	-4.68173
40.94	-1.28595	-1.64059	-3.31348	-3.39951	-4.70438
41.04	-1.29181	-1.62692	-3.3252	-3.38974	-4.69461
41.14	-1.28595	-1.63162	-3.32404	-3.38974	-4.71219
41.24	-1.29181	-1.63864	-3.33105	-3.38858	-4.72275
41.34	-1.28595	-1.63083	-3.33105	-3.38388	-4.72
41.44	-1.28595	-1.62302	-3.33496	-3.3956	-4.72
41.54	-1.28009	-1.63083	-3.33887	-3.39951	-4.73563
41.64	-1.284	-1.63669	-3.33887	-3.39951	-4.73837
41.74	-1.284	-1.63083	-3.33887	-3.41122	-4.74344
41.84	-1.29181	-1.64255	-3.33966	-3.41983	-4.75906
41.94	-1.29572	-1.65817	-3.34082	-3.42099	-4.78055
42.04	-1.29962	-1.66208	-3.35059	-3.42099	-4.77274
42.14	-1.30432	-1.66599	-3.35059	-3.43076	-4.77939
42.24	-1.32111	-1.67966	-3.36621	-3.43857	-4.79031
42.34	-1.32111	-1.67575	-3.36035	-3.44833	-4.79227
42.44	-1.31134	-1.67575	-3.3623	-3.44833	-4.8118
42.54	-1.31329	-1.69138	-3.38965	-3.46475	-4.82352
42.64	-1.3172	-1.69724	-3.39044	-3.45615	-4.83408
42.74	-1.31525	-1.68942	-3.3916	-3.46005	-4.83914
42.84	-1.32111	-1.70505	-3.38965	-3.46396	-4.84891
42.94	-1.31525	-1.70505	-3.38965	-3.46591	-4.85281
43.04	-1.32111	-1.70975	-3.38965	-3.46982	-4.85867
43.14	-1.31525	-1.71091	-3.37598	-3.4581	-4.85361
43.24	-1.32111	-1.71677	-3.36816	-3.4581	-4.86258
43.34	-1.32306	-1.72067	-3.37793	-3.46786	-4.86844
43.44	-1.33087	-1.72849	-3.37988	-3.46982	-4.8743
43.54	-1.32501	-1.72263	-3.38458	-3.46591	-4.88406
43.64	-1.33087	-1.71677	-3.3916	-3.4628	-4.88992
43.74	-1.33087	-1.72653	-3.40137	-3.48935	-4.90829
43.84	-1.33478	-1.73044	-3.39941	-3.48544	-4.91336
43.94	-1.32892	-1.7402	-3.40918	-3.48935	-4.93289
44.04	-1.32892	-1.7363	-3.41895	-3.48935	-4.93875
44.14	-1.32892	-1.7363	-3.41504	-3.49521	-4.93875
44.24	-1.32111	-1.73825	-3.4209	-3.49911	-4.95322
44.34	-1.32111	-1.7402	-3.41974	-3.50888	-4.96024
44.44	-1.32111	-1.74606	-3.43066	-3.50967	-4.96414
44.54	-1.31604	-1.741	-3.43066	-3.5206	-4.97
44.64	-1.32111	-1.74802	-3.43066	-3.5206	-4.98367
44.74	-1.31915	-1.75192	-3.43457	-3.53036	-4.99228
44.84	-1.33087	-1.76169	-3.42871	-3.52841	-5.0032
44.94	-1.33478	-1.77145	-3.43848	-3.53818	-5.01297
45.04	-1.33087	-1.76559	-3.42871	-3.52841	-5.00906
45.14	-1.33478	-1.76559	-3.43927	-3.53818	-5.01102
45.24	-1.3465	-1.77145	-3.44629	-3.5538	-5.0372
45.34	-1.34454	-1.76755	-3.4502	-3.55069	-5.04422
45.44	-1.3504	-1.77145	-3.4502	-3.55576	-5.05008
45.54	-1.35431	-1.77731	-3.45996	-3.5499	-5.05008
45.64	-1.36017	-1.77731	-3.45605	-3.55576	-5.0618
45.74	-1.3504	-1.77145	-3.4502	-3.54404	-5.06259
45.84	-1.35431	-1.77536	-3.44824	-3.54599	-5.08328
45.94	-1.36017	-1.7695	-3.4541	-3.54794	-5.08914
46.04	-1.34845	-1.77536	-3.45215	-3.55771	-5.09305
46.14	-1.35822	-1.7695	-3.46857	-3.55771	-5.11258
46.24	-1.36407	-1.78122	-3.47168	-3.56552	-5.10947
46.34	-1.36017	-1.77731	-3.47168	-3.5499	-5.11063
46.44	-1.36017	-1.78201	-3.47949	-3.55576	-5.11453
46.54	-1.3504	-1.77731	-3.47949	-3.5499	-5.11453
46.64	-1.34534	-1.77145	-3.48926	-3.5585	-5.13211
46.74	-1.35626	-1.78512	-3.49316	-3.56943	-5.14188
46.84	-1.37189	-1.80075	-3.50879	-3.56943	-5.15244
46.94	-1.36603	-1.79684	-3.50958	-3.56943	-5.15359
47.04	-1.36993	-1.80075	-3.51074	-3.57529	-5.1575
47.14	-1.36993	-1.79684	-3.50879	-3.55966	-5.15164
47.24	-1.36017	-1.81052	-3.51855	-3.55771	-5.1575
47.34	-1.36407	-1.80466	-3.50488	-3.5538	-5.15244
47.44	-1.36017	-1.79489	-3.49902	-3.54794	-5.14969
47.54	-1.37384	-1.8027	-3.5166	-3.56161	-5.16141
47.64	-1.36603	-1.80075	-3.52051	-3.56357	-5.1575
47.74	-1.35431	-1.78903	-3.49707	-3.54404	-5.15164
47.84	-1.36212	-1.79684	-3.50958	-3.54874	-5.17001
47.94	-1.35626	-1.79489	-3.51465	-3.54404	-5.17508
48.04	-1.37189	-1.81638	-3.52637	-3.55966	-5.19461
48.14	-1.37384	-1.82108	-3.53027	-3.55966	-5.19852
48.24	-1.36993	-1.81638	-3.5166	-3.55966	-5.19852
48.34	-1.36993	-1.83005	-3.52051	-3.55576	-5.20242
48.44	-1.37384	-1.83981	-3.52441	-3.55771	-5.22275
48.54	-1.36993	-1.83591	-3.51855	-3.54794	-5.22
48.64	-1.37384	-1.83591	-3.52832	-3.55771	-5.23172
48.74	-1.37579	-1.83981	-3.53418	-3.5538	-5.23758
48.84	-1.36407	-1.83591	-3.51855	-3.54874	-5.24149
48.94	-1.36798	-1.83591	-3.52832	-3.55966	-5.24734
49.04	-1.36798	-1.83981	-3.52441	-3.55771	-5.24814
49.14	-1.35236	-1.83981	-3.52246	-3.54794	-5.2532
49.24	-1.36798	-1.84958	-3.53223	-3.55771	-5.26102
49.34	-1.37384	-1.86716	-3.53888	-3.56943	-5.27859
49.44	-1.38361	-1.86325	-3.54395	-3.57333	-5.2825
49.54	-1.3797	-1.8652	-3.5459	-3.57919	-5.2825
49.64	-1.36993	-1.85544	-3.54004	-3.57529	-5.28915
49.74	-1.37854	-1.87302	-3.54395	-3.58115	-5.29813
49.84	-1.38165	-1.87497	-3.5498	-3.57724	-5.30789
49.94	-1.39142	-1.87497	-3.55371	-3.5878	-5.32156
50.04	-1.38635	-1.8746	-3.55841	-3.58975	-5.33212
50.14	-1.40314	-1.88864	-3.56934	-3.60068	-5.34891
50.24	-1.39142	-1.87888	-3.56543	-3.59677	-5.34891
50.34	-1.39532	-1.88864	-3.56934	-3.59091	-5.36337
50.44	-1.40118	-1.87692	-3.55957	-3.59677	-5.36063
50.54	-1.41486	-1.8945	-3.57404	-3.60263	-5.37234
50.64	-1.41095	-1.89645	-3.58105	-3.60458	-5.3782
50.74	-1.41095	-1.89059	-3.5752	-3.59872	-5.37234
50.84	-1.41486	-1.90622	-3.5791	-3.60849	-5.39267
50.94	-1.41095	-1.90427	-3.57324	-3.60849	-5.40359
51.04	-1.41095	-1.92575	-3.5791	-3.60849	-5.41922
51.14	-1.40118	-1.91599	-3.5752	-3.60849	-5.41922
51.24	-1.40118	-1.91989	-3.56934	-3.60263	-5.42313
51.34	-1.39532	-1.91989	-3.56934	-3.60147	-5.43094
51.44	-1.39337	-1.91989	-3.56738	-3.62216	-5.4454
51.54	-1.41486	-1.94138	-3.58301	-3.63974	-5.47391
51.64	-1.42072	-1.94724	-3.58496	-3.63974	-5.48367
51.74	-1.41095	-1.94138	-3.5791	-3.63583	-5.48953
51.84	-1.41876	-1.94919	-3.58887	-3.63388	-5.49734
51.94	-1.43048	-1.95505	-3.58966	-3.63974	-5.50906
52.04	-1.43439	-1.95895	-3.60059	-3.64755	-5.52078
52.14	-1.43048	-1.96481	-3.59668	-3.64755	-5.52158
52.24	-1.43439	-1.95895	-3.59277	-3.65146	-5.53641
52.34	-1.44025	-1.97067	-3.60449	-3.66318	-5.55789
52.44	-1.43048	-1.95505	-3.59863	-3.65732	-5.5618
52.54	-1.43048	-1.95505	-3.60449	-3.66788	-5.58212
52.64	-1.44495	-1.96951	-3.6131	-3.68936	-5.59189
52.74	-1.44025	-1.96677	-3.62598	-3.68661	-5.60867
52.84	-1.44415	-1.97067	-3.62012	-3.68076	-5.59891
52.94	-1.44025	-1.97653	-3.61621	-3.67685	-5.60281
53.04	-1.44025	-1.97653	-3.62012	-3.6788	-5.61844
53.14	-1.44415	-1.97067	-3.62207	-3.6788	-5.62705
53.24	-1.45001	-1.9863	-3.63379	-3.68857	-5.63602
53.34	-1.45392	-1.98435	-3.62793	-3.68857	-5.63407
53.44	-1.4715	-2.00778	-3.63965	-3.69052	-5.65359
53.54	-1.46564	-1.99997	-3.64355	-3.70029	-5.66336
53.64	-1.4754	-1.99997	-3.64551	-3.70029	-5.67313
53.74	-1.48126	-2.00583	-3.63574	-3.68466	-5.66922
53.84	-1.48517	-2.0195	-3.64435	-3.70224	-5.68289
53.94	-1.48712	-2.01559	-3.64746	-3.70419	-5.68954
54.04	-1.48126	-2.01559	-3.63965	-3.69443	-5.67899
54.14	-1.48517	-2.0195	-3.64941	-3.70224	-5.69266
54.24	-1.49103	-2.02536	-3.65527	-3.70419	-5.70242
54.34	-1.48517	-2.0242	-3.65332	-3.70224	-5.70242
54.44	-1.48126	-2.03708	-3.65527	-3.69443	-5.71219
54.54	-1.49493	-2.05075	-3.65918	-3.69638	-5.72275
54.64	-1.49689	-2.04684	-3.66895	-3.70694	-5.72781
54.74	-1.48792	-2.04178	-3.66974	-3.70889	-5.73251
54.84	-1.50665	-2.05856	-3.68066	-3.71982	-5.7493
54.94	-1.49103	-2.05856	-3.67676	-3.72568	-5.73953
55.04	-1.48517	-2.0527	-3.67285	-3.72372	-5.74344
55.14	-1.49103	-2.06247	-3.6748	-3.72568	-5.7532
55.24	-1.49103	-2.06833	-3.66504	-3.71982	-5.75986
55.34	-1.49103	-2.05661	-3.65527	-3.71591	-5.74539
55.44	-1.49493	-2.07028	-3.66309	-3.72372	-5.75711
55.54	-1.49103	-2.07614	-3.66504	-3.72568	-5.75906
55.64	-1.48712	-2.07614	-3.66504	-3.71786	-5.75906
55.74	-1.48517	-2.07028	-3.65918	-3.72177	-5.76297
55.84	-1.49103	-2.08591	-3.66895	-3.7374	-5.77274
55.94	-1.48517	-2.08981	-3.66699	-3.74716	-5.78055
56.04	-1.49103	-2.09958	-3.66309	-3.74796	-5.7872
56.14	-1.49103	-2.10544	-3.66779	-3.75497	-5.78445
56.24	-1.49493	-2.10934	-3.66895	-3.76279	-5.78641
56.34	-1.48907	-2.1152	-3.66504	-3.76474	-5.78836
56.44	-1.48907	-2.10544	-3.66895	-3.75497	-5.78836
56.54	-1.50275	-2.1152	-3.67871	-3.75107	-5.80008
56.64	-1.49884	-2.11911	-3.67871	-3.76279	-5.79617
56.74	-1.51056	-2.12692	-3.67676	-3.75888	-5.80789
56.84	-1.50079	-2.12302	-3.66504	-3.75888	-5.79892
56.94	-1.5047	-2.12106	-3.65332	-3.76865	-5.80399
57.04	-1.51056	-2.13083	-3.66504	-3.77841	-5.80984
57.14	-1.51056	-2.13669	-3.65527	-3.77451	-5.80789
57.24	-1.51056	-2.14645	-3.65918	-3.77841	-5.81766
57.34	-1.51526	-2.14139	-3.65021	-3.77921	-5.81259
57.44	-1.52228	-2.14841	-3.64551	-3.77451	-5.82352
57.54	-1.52618	-2.15817	-3.64941	-3.78818	-5.83993
57.64	-1.52814	-2.16208	-3.64551	-3.78427	-5.83524
57.74	-1.51251	-2.15817	-3.64941	-3.77451	-5.83914
57.84	-1.52618	-2.17184	-3.65918	-3.78311	-5.84891
57.94	-1.52228	-2.1777	-3.66895	-3.79599	-5.85281
58.04	-1.52228	-2.16989	-3.66504	-3.78622	-5.85867
58.14	-1.51447	-2.17966	-3.66388	-3.78036	-5.85672
58.24	-1.52032	-2.17575	-3.66699	-3.77646	-5.86923
58.34	-1.52618	-2.18552	-3.6709	-3.78036	-5.88016
58.44	-1.51447	-2.19333	-3.66895	-3.78036	-5.88211
58.54	-1.53009	-2.20505	-3.6748	-3.7999	-5.90164
58.64	-1.534	-2.20895	-3.67285	-3.79794	-5.91141
58.74	-1.53986	-2.21872	-3.68457	-3.79794	-5.91727
58.84	-1.53986	-2.23434	-3.68848	-3.81357	-5.91727
58.94	-1.53986	-2.22067	-3.68848	-3.79794	-5.91806
59.04	-1.534	-2.22263	-3.68848	-3.80771	-5.92313
59.14	-1.54376	-2.22849	-3.68848	-3.81161	-5.9368
59.24	-1.56134	-2.24606	-3.69043	-3.82529	-5.95828
59.34	-1.55548	-2.24997	-3.68848	-3.82333	-5.96219
59.44	-1.55157	-2.24606	-3.68848	-3.83505	-5.96805
59.54	-1.55548	-2.24411	-3.68848	-3.8331	-5.96689
59.64	-1.55157	-2.25583	-3.68848	-3.83701	-5.97977
59.74	-1.55157	-2.25583	-3.69824	-3.84286	-5.98367
59.84	-1.54688	-2.2695	-3.71387	-3.8378	-5.98758
59.94	-1.54456	-2.26639	-3.7088	-3.83975	-5.99618
60.04	-1.54181	-2.26169	-3.71582	-3.85068	-6.00906
60.14	-1.55042	-2.27145	-3.71466	-3.84677	-6.01297
60.24	-1.55859	-2.27731	-3.71777	-3.84091	-6.01962
60.34	-1.55353	-2.29099	-3.73145	-3.86044	-6.03445
60.44	-1.55939	-2.28513	-3.73145	-3.85654	-6.04422
60.54	-1.56409	-2.29489	-3.74707	-3.86044	-6.05984
60.64	-1.56134	-2.28513	-3.73926	-3.87021	-6.0618
60.74	-1.57111	-2.29489	-3.75488	-3.87411	-6.07742
60.84	-1.56525	-2.2988	-3.74902	-3.86826	-6.08212
60.94	-1.56525	-2.29489	-3.75879	-3.87411	-6.09305
61.04	-1.58087	-2.30466	-3.76465	-3.86435	-6.10867
61.14	-1.57501	-2.30856	-3.7627	-3.8624	-6.11258
61.24	-1.57111	-2.31912	-3.77441	-3.86435	-6.11453
61.34	-1.57111	-2.31638	-3.76855	-3.86826	-6.10281
61.44	-1.57501	-2.32028	-3.77832	-3.86826	-6.11063
61.54	-1.58087	-2.32614	-3.79785	-3.87802	-6.13095
61.64	-1.58087	-2.32614	-3.79395	-3.87411	-6.13797
61.74	-1.57306	-2.33005	-3.80176	-3.87021	-6.14188
61.84	-1.57892	-2.33005	-3.80371	-3.88193	-6.16141
61.94	-1.57892	-2.33591	-3.80841	-3.88193	-6.1575
62.04	-1.57306	-2.33981	-3.80957	-3.87607	-6.16141
62.14	-1.57892	-2.33591	-3.81543	-3.87216	-6.16727
62.24	-1.57892	-2.33591	-3.81543	-3.8624	-6.17001
62.34	-1.57971	-2.34451	-3.81818	-3.8718	-6.20126
62.44	-1.57111	-2.34763	-3.81543	-3.87607	-6.18875
62.54	-1.57111	-2.34567	-3.81934	-3.87997	-6.20828
62.64	-1.57501	-2.35349	-3.8291	-3.87997	-6.21219
62.74	-1.57501	-2.36911	-3.83301	-3.87997	-6.22586
62.84	-1.58087	-2.3652	-3.83496	-3.88974	-6.23837
62.94	-1.58478	-2.36911	-3.8291	-3.88779	-6.24734
63.04	-1.59064	-2.3652	-3.83887	-3.88779	-6.26883
63.14	-1.58478	-2.35934	-3.83887	-3.89755	-6.26883
63.24	-1.59064	-2.3652	-3.84473	-3.89365	-6.27078
63.34	-1.59454	-2.36325	-3.83887	-3.89755	-6.28055
63.44	-1.59454	-2.37888	-3.84863	-3.90146	-6.29031
63.54	-1.60431	-2.38864	-3.8623	-3.91708	-6.30087
63.64	-1.61487	-2.3992	-3.86896	-3.91202	-6.3165
63.74	-1.60742	-2.39645	-3.86621	-3.9249	-6.33914
63.84	-1.6004	-2.39645	-3.86621	-3.91904	-6.33914
63.94	-1.60431	-2.40427	-3.87012	-3.92294	-6.34305
64.04	-1.59845	-2.41598	-3.86816	-3.92294	-6.34891
64.14	-1.60236	-2.41989	-3.87793	-3.93155	-6.35281
64.24	-1.60822	-2.41598	-3.87402	-3.93466	-6.36453
64.34	-1.60822	-2.41989	-3.87793	-3.9288	-6.37235
64.44	-1.60822	-2.42575	-3.87402	-3.9288	-6.37704
64.54	-1.59845	-2.42575	-3.87402	-3.93466	-6.38797
64.64	-1.59845	-2.42966	-3.86816	-3.9249	-6.38797
64.74	-1.60236	-2.42966	-3.87793	-3.92294	-6.40164
64.84	-1.60822	-2.43552	-3.87012	-3.9249	-6.4075
64.94	-1.60822	-2.43552	-3.8584	-3.91513	-6.4075
65.04	-1.61212	-2.43161	-3.86816	-3.92294	-6.42117
65.14	-1.61798	-2.43942	-3.86426	-3.9249	-6.42703
65.24	-1.63361	-2.45309	-3.87012	-3.94052	-6.44345
65.34	-1.63947	-2.46481	-3.87598	-3.93857	-6.45047
65.44	-1.63947	-2.46481	-3.86816	-3.93466	-6.46024
65.54	-1.64337	-2.45895	-3.87402	-3.93857	-6.46414
65.64	-1.63947	-2.46481	-3.86816	-3.93857	-6.46805
65.74	-1.63947	-2.46481	-3.86426	-3.93466	-6.47781
65.84	-1.65314	-2.46872	-3.87286	-3.9288	-6.48172
65.94	-1.64923	-2.46481	-3.87598	-3.9288	-6.49344
66.04	-1.65002	-2.45975	-3.87091	-3.93936	-6.49228
66.14	-1.65118	-2.46677	-3.87793	-3.93661	-6.50009
66.24	-1.65118	-2.47147	-3.86816	-3.93076	-6.51102
66.34	-1.66486	-2.49216	-3.88184	-3.93857	-6.52469
66.44	-1.65704	-2.47849	-3.86816	-3.93857	-6.52664
66.54	-1.66486	-2.48239	-3.87598	-3.93857	-6.53445
66.64	-1.66681	-2.48825	-3.87793	-3.93466	-6.54031
66.74	-1.66095	-2.48825	-3.88184	-3.93466	-6.55008
66.84	-1.66095	-2.48239	-3.87988	-3.9288	-6.55008
66.94	-1.66486	-2.50192	-3.87988	-3.9288	-6.55398
67.04	-1.67072	-2.49802	-3.88574	-3.93466	-6.56961
67.14	-1.67462	-2.50192	-3.87988	-3.9288	-6.56766
67.24	-1.67657	-2.50778	-3.88574	-3.9296	-6.57742
67.34	-1.67072	-2.51169	-3.87988	-3.94052	-6.58212
67.44	-1.67072	-2.50778	-3.88965	-3.93661	-6.595
67.54	-1.66486	-2.51169	-3.88965	-3.93271	-6.59305
67.64	-1.67072	-2.51755	-3.89551	-3.94443	-6.59891
67.74	-1.68048	-2.52225	-3.89044	-3.94327	-6.60361
67.84	-1.69025	-2.52927	-3.89746	-3.95615	-6.62625
67.94	-1.68634	-2.52927	-3.8916	-3.94638	-6.61063
68.04	-1.68439	-2.53708	-3.90137	-3.94052	-6.6243
68.14	-1.69025	-2.5488	-3.89746	-3.93661	-6.63016
68.24	-1.69415	-2.54294	-3.90137	-3.94443	-6.63016
68.34	-1.70392	-2.5527	-3.91113	-3.95029	-6.64383
68.44	-1.70978	-2.56247	-3.90527	-3.94638	-6.64853
68.54	-1.71954	-2.57809	-3.91895	-3.94638	-6.65945
68.64	-1.72345	-2.582	-3.91895	-3.95029	-6.67313
68.74	-1.71954	-2.58786	-3.9248	-3.94443	-6.67508
68.84	-1.71564	-2.58786	-3.91504	-3.93857	-6.66922
68.94	-1.71368	-2.59177	-3.91309	-3.94833	-6.66727
69.04	-1.71954	-2.60153	-3.9248	-3.94443	-6.67899
69.14	-1.71954	-2.60739	-3.91504	-3.94443	-6.67899
69.24	-1.71954	-2.59958	-3.92285	-3.94247	-6.68173
69.34	-1.71368	-2.60935	-3.92871	-3.94833	-6.69266
69.44	-1.73401	-2.616	-3.9295	-3.94913	-6.69345
69.54	-1.73126	-2.61716	-3.93066	-3.95615	-6.70047
69.64	-1.73517	-2.6113	-3.92871	-3.95029	-6.71414
69.74	-1.74493	-2.62106	-3.93848	-3.96396	-6.72391
69.84	-1.76056	-2.63669	-3.94434	-3.98544	-6.73953
69.94	-1.76447	-2.64059	-3.94824	-3.97958	-6.7532
70.04	-1.77032	-2.64645	-3.94904	-3.98544	-6.74734
70.14	-1.77423	-2.64059	-3.95996	-3.97763	-6.76181
70.24	-1.77618	-2.64645	-3.95605	-3.9874	-6.76883
70.34	-1.77032	-2.64645	-3.94629	-3.98349	-6.77859
70.44	-1.77423	-2.65036	-3.9541	-3.9874	-6.7825
70.54	-1.784	-2.66013	-3.95996	-3.9874	-6.80203
70.64	-1.78986	-2.66208	-3.96582	-3.98819	-6.80789
70.74	-1.80353	-2.66989	-3.96973	-4.00888	-6.82156
70.84	-1.80939	-2.67966	-3.9834	-4.01865	-6.8411
70.94	-1.80939	-2.68552	-3.98535	-4.01474	-6.84775
71.04	-1.81018	-2.69022	-3.99005	-4.01944	-6.85361
71.14	-1.81134	-2.69724	-3.99707	-4.03036	-6.86063
71.24	-1.81525	-2.70114	-3.99316	-4.03036	-6.8743
71.34	-1.82111	-2.707	-4.00488	-4.03232	-6.88016
71.44	-1.82111	-2.71091	-3.99902	-4.0206	-6.89383
71.54	-1.83478	-2.72067	-4.00879	-4.03427	-6.90164
71.64	-1.84064	-2.72653	-4.00488	-4.04599	-6.9075
71.74	-1.83984	-2.73044	-4.00879	-4.04013	-6.91611
71.84	-1.83868	-2.7363	-4.00488	-4.04599	-6.92899
71.94	-1.83282	-2.7402	-4.00879	-4.0499	-6.93289
72.04	-1.83868	-2.74606	-4.00098	-4.04404	-6.94852
72.14	-1.82892	-2.72653	-3.98926	-4.03427	-6.93875
72.24	-1.83282	-2.72653	-3.98926	-4.03818	-6.94266
72.34	-1.83282	-2.7402	-4.00293	-4.04208	-6.96219
72.44	-1.83868	-2.7363	-4.01465	-4.0538	-6.96414
72.54	-1.84338	-2.75076	-4.00958	-4.0585	-6.96103
72.64	-1.84064	-2.74802	-4.00098	-4.04599	-6.96414
72.74	-1.84454	-2.75192	-4.00098	-4.0538	-6.96298
72.84	-1.84064	-2.75778	-4.00684	-4.05576	-6.97977
72.94	-1.84454	-2.76169	-4.01465	-4.05576	-6.98758
73.04	-1.8504	-2.77145	-4.03027	-4.0499	-6.9993
73.14	-1.84064	-2.76755	-4.01465	-4.04599	-6.9993
73.24	-1.84454	-2.77145	-4.01855	-4.0499	-7.0032
73.34	-1.8504	-2.78122	-4.01465	-4.05576	-7.00906
73.44	-1.85431	-2.78708	-4.01855	-4.06357	-7.02274
73.54	-1.86017	-2.78708	-4.02441	-4.06552	-7.03915
73.64	-1.86017	-2.79098	-4.02832	-4.06943	-7.04031
73.74	-1.8504	-2.78708	-4.01855	-4.05576	-7.04031
73.84	-1.84454	-2.79099	-4.02832	-4.06357	-7.05008
73.94	-1.86017	-2.80661	-4.02441	-4.07529	-7.05984
74.04	-1.8551	-2.81131	-4.02911	-4.07022	-7.06064
74.14	-1.85822	-2.81833	-4.02637	-4.07724	-7.05984
74.24	-1.85236	-2.81363	-4.03107	-4.06747	-7.06961
74.34	-1.84454	-2.80856	-4.02051	-4.05966	-7.0618
74.44	-1.85431	-2.81833	-4.03027	-4.06943	-7.08133
74.54	-1.86017	-2.82419	-4.02637	-4.06357	-7.08328
74.64	-1.85626	-2.82028	-4.02637	-4.07529	-7.08719
74.74	-1.8504	-2.81442	-4.02637	-4.06747	-7.08798
74.84	-1.84454	-2.82028	-4.01465	-4.06747	-7.07938
74.94	-1.8504	-2.81442	-4.02637	-4.07333	-7.08328
75.04	-1.85431	-2.82028	-4.00879	-4.06747	-7.08328
75.14	-1.86017	-2.82614	-4.01855	-4.07724	-7.08914
75.24	-1.86017	-2.82614	-4.02441	-4.07333	-7.09891
75.34	-1.85431	-2.82028	-4.01855	-4.06747	-7.09305
75.44	-1.86407	-2.83005	-4.02832	-4.06747	-7.10086
75.54	-1.87579	-2.84567	-4.03418	-4.0831	-7.11648
75.64	-1.86407	-2.83981	-4.02832	-4.07724	-7.11649
75.74	-1.86993	-2.84567	-4.02441	-4.07333	-7.11649
75.84	-1.86603	-2.84567	-4.02441	-4.07724	-7.12705
75.94	-1.86487	-2.85037	-4.02911	-4.07803	-7.1329
76.04	-1.87579	-2.8613	-4.04004	-4.08505	-7.14383
76.14	-1.86798	-2.85739	-4.03613	-4.07919	-7.13992
76.24	-1.86603	-2.8613	-4.04004	-4.07529	-7.13992
76.34	-1.86212	-2.87692	-4.03613	-4.06552	-7.13992
76.44	-1.86603	-2.88083	-4.04004	-4.06943	-7.14188
76.54	-1.87109	-2.89059	-4.0498	-4.06943	-7.15164
76.64	-1.86407	-2.89059	-4.0498	-4.06943	-7.16141
76.74	-1.86603	-2.89645	-4.0459	-4.07529	-7.16806
76.84	-1.86407	-2.90036	-4.0498	-4.06747	-7.17313
76.94	-1.8504	-2.89645	-4.0459	-4.06357	-7.17313
77.04	-1.86017	-2.90622	-4.05957	-4.07724	-7.19266
77.14	-1.8504	-2.90036	-4.05566	-4.06357	-7.19461
77.24	-1.85901	-2.91092	-4.0506	-4.06827	-7.19345
77.34	-1.87189	-2.91794	-4.06543	-4.07333	-7.20438
77.44	-1.85822	-2.90817	-4.05762	-4.07529	-7.21024
77.54	-1.86017	-2.91598	-4.06543	-4.0831	-7.21689
77.64	-1.87189	-2.9277	-4.07715	-4.08505	-7.23563
77.74	-1.85626	-2.91599	-4.05957	-4.07333	-7.21805
77.84	-1.85431	-2.91989	-4.06543	-4.07138	-7.21805
77.94	-1.8504	-2.92575	-4.04785	-4.07333	-7.21805
78.04	-1.85431	-2.92575	-4.05762	-4.06747	-7.22195
78.14	-1.86017	-2.92966	-4.06738	-4.07217	-7.23172
78.24	-1.86017	-2.93552	-4.07324	-4.08505	-7.23758
78.34	-1.86017	-2.93942	-4.07715	-4.08896	-7.25125
78.44	-1.87463	-2.94998	-4.07794	-4.08975	-7.26181
78.54	-1.87775	-2.957	-4.08496	-4.09677	-7.27469
78.64	-1.87189	-2.957	-4.0752	-4.10068	-7.2786
78.74	-1.87579	-2.96091	-4.0791	-4.09872	-7.28329
78.84	-1.87189	-2.957	-4.0752	-4.09482	-7.28055
[truncated: 7,613 more rows]

## Sheet: GSTH3PRYSPRY
Time (sec)	100 nM	120 nM	200 nM	250 nM	350 nM
[truncated: 8,999 more rows]

[truncated: 1 more sheets: MBPH3PRYSPRY]
