# Supplementary material for: Structure and activation of the RING E3 ubiquitin ligase TRIM72 on the membrane
Source: Nat Struct Mol Biol. 2023 Sep 28;30(11):1695–706. doi: 10.1038/s41594-023-01111-7 (PMC10643145; doi:10.1038/s41594-023-01111-7)
Supplement: Supplementary file 21 — Source data for SEC–MALS analysis. [file 41594_2023_1111_MOESM21_ESM.xlsx]

## Sheet: ExF6b
Microvesicle_bound		In_vitro_reconstituted
Volume (mL)	Chromatogram	Volume (mL)	Chromatogram
0	2.91614e-05	0	4.23883e-05
0.002	7.12493e-05	0.002	8.40591e-05
0.003	6.43806e-05	0.003	5.76195e-05
0.005	6.11587e-05	0.005	2.33585e-05
0.007	5.89717e-05	0.007	-2.7793e-06
0.008	4.36791e-05	0.008	-2.4925e-05
0.01	3.02627e-05	0.01	-4.1758e-05
0.012	1.81351e-05	0.012	-4.9483e-05
0.013	6.95315e-06	0.013	-5.5074e-05
0.015	-3.4868e-06	0.015	-6.0334e-05
0.017	-1.3245e-05	0.017	-6.5289e-05
0.018	-2.2673e-05	0.018	-6.9937e-05
0.02	-3.508e-05	0.02	-7.4369e-05
0.022	-5.0175e-05	0.022	-7.8611e-05
0.023	-5.7432e-05	0.023	-8.2736e-05
0.025	-6.202e-05	0.025	-8.6851e-05
0.027	-6.6433e-05	0.027	-9.156e-05
0.028	-7.0653e-05	0.028	-9.8539e-05
0.03	-7.5241e-05	0.03	-0.00010276
0.031	-7.9852e-05	0.031	-0.00010185
0.033	-8.4453e-05	0.033	-0.00010094
0.035	-8.9066e-05	0.035	-0.00010003
0.036	-9.3684e-05	0.036	-9.912e-05
0.038	-9.8298e-05	0.038	-9.8208e-05
0.04	-0.00010349	0.04	-9.7298e-05
0.041	-0.00011245	0.041	-9.6392e-05
0.043	-0.00012521	0.043	-9.548e-05
0.045	-0.00013876	0.045	-9.4569e-05
0.046	-0.00015233	0.046	-9.3162e-05
0.048	-0.00016587	0.048	-8.905e-05
0.05	-0.00017944	0.05	-8.5795e-05
0.051	-0.00019298	0.051	-8.5766e-05
0.053	-0.00020655	0.053	-8.5736e-05
0.055	-0.00022015	0.055	-8.5706e-05
0.056	-0.00023374	0.056	-8.5676e-05
0.058	-0.0002473	0.058	-8.5647e-05
0.06	-0.00026074	0.06	-8.5617e-05
0.061	-0.00027103	0.061	-8.5587e-05
0.063	-0.00026481	0.063	-8.5558e-05
0.065	-0.00025858	0.065	-8.5531e-05
0.066	-0.00025235	0.066	-8.5502e-05
0.068	-0.00024611	0.068	-8.6218e-05
0.07	-0.00023989	0.07	-8.451e-05
0.071	-0.00023366	0.071	-8.064e-05
0.073	-0.00022744	0.073	-7.6729e-05
0.074	-0.00022118	0.074	-7.282e-05
0.076	-0.00021495	0.076	-6.8918e-05
0.078	-0.00020874	0.078	-6.4989e-05
0.079	-0.00020262	0.079	-6.1087e-05
0.081	-0.00019705	0.081	-5.7175e-05
0.083	-0.00019599	0.083	-5.326e-05
0.084	-0.00019685	0.084	-4.9352e-05
0.086	-0.0001978	0.086	-4.5441e-05
0.088	-0.00019875	0.088	-4.1894e-05
0.089	-0.0001997	0.089	-4.1544e-05
0.091	-0.00020065	0.091	-4.3415e-05
0.093	-0.0002016	0.093	-4.5413e-05
0.094	-0.00020256	0.094	-4.7384e-05
0.096	-0.00020351	0.096	-4.9379e-05
0.098	-0.00020446	0.098	-5.1371e-05
0.099	-0.00020541	0.099	-5.3358e-05
0.101	-0.00020636	0.101	-5.5349e-05
0.103	-0.00020052	0.103	-5.7341e-05
0.104	-0.00019345	0.104	-5.9333e-05
0.106	-0.00018634	0.106	-6.1321e-05
0.108	-0.00017922	0.108	-6.2395e-05
0.109	-0.0001721	0.109	-5.9015e-05
0.111	-0.00016492	0.111	-5.4511e-05
0.113	-0.0001578	0.113	-4.9932e-05
0.114	-0.00015069	0.114	-4.5348e-05
0.116	-0.00014356	0.116	-4.0761e-05
0.118	-0.00013643	0.118	-3.6562e-05
0.119	-0.00012933	0.119	-3.2195e-05
0.121	-0.00012221	0.121	-2.7653e-05
0.122	-0.00012033	0.122	-2.3072e-05
0.124	-0.00011887	0.124	-1.8491e-05
0.126	-0.00011536	0.126	-1.3918e-05
0.127	-0.00011164	0.127	-8.986e-06
0.129	-0.00010789	0.129	-2.8729e-06
0.131	-0.00010414	0.131	3.6908e-06
0.132	-0.00010043	0.132	1.03032e-05
0.134	-9.7026e-05	0.134	1.69065e-05
0.136	-9.3415e-05	0.136	2.3521e-05
0.137	-8.9685e-05	0.137	3.01302e-05
0.139	-8.5941e-05	0.139	3.67222e-05
0.141	-8.2198e-05	0.141	4.3324e-05
0.142	-7.8461e-05	0.142	4.99355e-05
0.144	-7.1059e-05	0.144	5.65343e-05
0.146	-6.9105e-05	0.146	6.31352e-05
0.147	-6.9915e-05	0.147	6.97468e-05
0.149	-7.0723e-05	0.149	7.45469e-05
0.151	-7.1529e-05	0.151	7.5454e-05
0.152	-7.2338e-05	0.152	7.50211e-05
0.154	-7.3146e-05	0.154	7.45873e-05
0.156	-7.3954e-05	0.156	7.41523e-05
0.157	-7.4764e-05	0.157	7.37188e-05
0.159	-7.5571e-05	0.159	7.3285e-05
0.161	-7.638e-05	0.161	7.28513e-05
0.162	-7.4943e-05	0.162	7.24167e-05
0.164	-5.9504e-05	0.164	7.19831e-05
0.166	-3.207e-05	0.165	7.15494e-05
0.167	-1.8834e-06	0.167	7.11153e-05
0.169	2.82582e-05	0.169	7.01809e-05
0.17	5.85315e-05	0.17	6.77204e-05
0.172	8.88061e-05	0.172	6.45017e-05
0.174	0.000118955	0.174	6.11313e-05
0.175	0.000149169	0.175	5.77041e-05
0.177	0.000179365	0.177	5.42823e-05
0.179	0.000209534	0.179	5.08601e-05
0.18	0.000239792	0.18	4.74322e-05
0.182	0.000264698	0.182	4.40092e-05
0.184	0.000278835	0.184	4.05836e-05
0.185	0.000280668	0.185	3.71518e-05
0.187	0.000277501	0.187	3.37305e-05
0.189	0.000273788	0.189	3.26802e-05
0.19	0.000269876	0.19	3.71616e-05
0.192	0.00026594	0.192	4.50368e-05
0.194	0.000262003	0.194	5.31141e-05
0.195	0.000258069	0.195	6.11886e-05
0.197	0.000254138	0.197	6.92532e-05
0.199	0.000250203	0.199	7.73434e-05
0.2	0.000246263	0.2	8.54615e-05
0.202	0.00024613	0.202	9.35587e-05
0.204	0.000254088	0.204	0.000101634
0.205	0.000260058	0.205	0.000109705
0.207	0.000259262	0.207	0.00011779
0.209	0.000258465	0.209	0.000125647
0.21	0.000257668	0.21	0.000133135
0.212	0.000256871	0.212	0.00014106
0.213	0.000256076	0.213	0.000149606
0.215	0.000255279	0.215	0.000158144
0.217	0.000254485	0.217	0.000166672
0.218	0.000253692	0.218	0.0001752
0.22	0.000252896	0.22	0.000183744
0.222	0.000248552	0.222	0.000192295
0.223	0.000239849	0.223	0.000200491
0.225	0.000236606	0.225	0.000208416
0.227	0.000240167	0.227	0.000216721
0.228	0.000243735	0.228	0.000225081
0.23	0.000247303	0.23	0.000230078
0.232	0.000250869	0.232	0.000226579
0.233	0.000254434	0.233	0.000219682
0.235	0.000257997	0.235	0.0002128
0.237	0.000261569	0.237	0.000205929
0.238	0.000265124	0.238	0.000199036
0.24	0.000268518	0.24	0.00019212
0.242	0.000273038	0.242	0.000185238
0.243	0.000280603	0.243	0.000178346
0.245	0.000284263	0.245	0.000171468
0.247	0.000279336	0.247	0.00016458
0.248	0.0002744	0.248	0.000157809
0.25	0.000269472	0.25	0.000152618
0.252	0.000264544	0.252	0.000151061
0.253	0.000259608	0.253	0.000149871
0.255	0.000254681	0.255	0.000148681
0.257	0.000249737	0.257	0.000147494
0.258	0.000244799	0.258	0.000146308
0.26	0.000239869	0.26	0.000145118
0.261	0.000234604	0.261	0.00014393
0.263	0.000229351	0.263	0.000142741
0.265	0.000229542	0.265	0.000141551
0.266	0.000235853	0.266	0.000140364
0.268	0.000242172	0.268	0.000139046
0.27	0.000248481	0.27	0.000136315
0.271	0.00025479	0.271	0.000131375
0.273	0.000261116	0.273	0.000130568
0.275	0.000267406	0.275	0.000129757
0.276	0.000273726	0.276	0.000128965
0.278	0.000280043	0.278	0.000128223
0.28	0.000286356	0.28	0.000127444
0.281	0.000292209	0.281	0.000126636
0.283	0.000294378	0.283	0.000125827
0.285	0.000287593	0.285	0.000125018
0.286	0.000275502	0.286	0.00012421
0.288	0.000263433	0.288	0.000123412
0.29	0.000251363	0.29	0.000122836
0.291	0.000239274	0.291	0.000123017
0.293	0.000227504	0.293	0.000119203
0.295	0.000216614	0.295	0.000115384
0.296	0.000204706	0.296	0.000111555
0.298	0.000192607	0.298	0.000107737
0.3	0.00018052	0.3	0.000103917
0.301	0.000168571	0.301	0.0001001
0.303	0.000160276	0.303	9.62696e-05
0.305	0.000158609	0.304	9.2449e-05
0.306	0.000160115	0.306	8.86255e-05
0.308	0.000161632	0.308	8.48115e-05
0.309	0.000163141	0.309	8.11169e-05
0.311	0.000164649	0.311	8.28635e-05
0.313	0.000166158	0.313	8.94936e-05
0.314	0.000167667	0.314	9.611e-05
0.316	0.000169179	0.316	0.000102745
0.318	0.000170685	0.318	0.00010936
0.319	0.000172194	0.319	0.000115975
0.321	0.00017369	0.321	0.000122615
0.323	0.000168767	0.323	0.000129232
0.324	0.000156434	0.324	0.000135829
0.326	0.000149199	0.326	0.000142457
0.328	0.000142028	0.328	0.00014907
0.329	0.000134866	0.329	0.000155747
0.331	0.000127657	0.331	0.000161994
0.333	0.000120499	0.333	0.000167159
0.334	0.00011332	0.334	0.000172405
0.336	0.000106131	0.336	0.000177687
0.338	9.8944e-05	0.338	0.000182975
0.339	9.17572e-05	0.339	0.000188248
0.341	8.46075e-05	0.341	0.000193536
0.343	8.28831e-05	0.343	0.000198812
0.344	8.02428e-05	0.344	0.000204087
0.346	7.24623e-05	0.346	0.000209376
0.348	6.52444e-05	0.348	0.000214661
0.349	5.74694e-05	0.349	0.000219955
0.351	4.94756e-05	0.351	0.000224535
0.352	4.1442e-05	0.352	0.000224785
0.354	3.34225e-05	0.354	0.000224072
0.356	2.53913e-05	0.356	0.000223358
0.357	1.73644e-05	0.357	0.000222644
0.359	9.33719e-06	0.359	0.000221931
0.361	1.31803e-06	0.361	0.000221218
0.362	-1.1846e-05	0.362	0.000220504
0.364	-2.1288e-05	0.364	0.000219792
0.366	-2.1817e-05	0.366	0.000219079
0.367	-2.0271e-05	0.367	0.000218364
0.369	-1.8724e-05	0.369	0.000217649
0.371	-1.7176e-05	0.371	0.000215808
0.372	-1.5635e-05	0.372	0.000213279
0.374	-1.409e-05	0.374	0.000210644
0.376	-1.2544e-05	0.376	0.000208001
0.377	-1.0996e-05	0.377	0.000205364
0.379	-9.449e-06	0.379	0.000202721
0.381	-7.9051e-06	0.381	0.000200087
0.382	-9.692e-06	0.382	0.000197442
0.384	-2.0134e-05	0.384	0.000194969
0.386	-3.4818e-05	0.386	0.000192486
0.387	-5.0034e-05	0.387	0.000189891
0.389	-6.5299e-05	0.389	0.000186792
0.391	-8.0613e-05	0.391	0.000181598
0.392	-9.5863e-05	0.392	0.000175801
0.394	-0.00011113	0.394	0.000170473
0.396	-0.0001264	0.395	0.000165226
0.397	-0.00014165	0.397	0.000159969
0.399	-0.00015685	0.399	0.000154715
0.4	-0.00017093	0.4	0.000149464
0.402	-0.00018482	0.402	0.000144214
0.404	-0.00018968	0.404	0.000138965
0.405	-0.00018812	0.405	0.000133726
0.407	-0.00018656	0.407	0.000128476
0.409	-0.000185	0.409	0.000123269
0.41	-0.00018344	0.41	0.00011817
0.412	-0.00018189	0.412	0.000113928
0.414	-0.00018033	0.414	0.000110385
0.415	-0.00017877	0.415	0.000106899
0.417	-0.00017721	0.417	0.000103408
0.419	-0.00017566	0.419	9.99171e-05
0.42	-0.0001741	0.42	9.64156e-05
0.422	-0.00017254	0.422	9.29205e-05
0.424	-0.00016651	0.424	8.94259e-05
0.425	-0.00015363	0.425	8.59321e-05
0.427	-0.00013814	0.427	8.24371e-05
0.429	-0.00012264	0.429	7.97093e-05
0.43	-0.00010704	0.43	7.98007e-05
0.432	-9.1455e-05	0.432	8.33325e-05
0.434	-7.5951e-05	0.434	8.82479e-05
0.435	-6.044e-05	0.435	9.31602e-05
0.437	-4.4921e-05	0.437	9.78634e-05
0.439	-2.9404e-05	0.439	0.000102447
0.44	-1.39e-05	0.44	0.000107201
0.442	1.60888e-06	0.442	0.000112105
0.443	1.06982e-05	0.443	0.000117015
0.445	9.21848e-06	0.445	0.000121916
0.447	3.37897e-06	0.447	0.000126833
0.448	-2.4668e-06	0.448	0.000131753
0.45	-8.3178e-06	0.45	0.00013413
0.452	-1.4154e-05	0.452	0.000130999
0.453	-1.9678e-05	0.453	0.000125948
0.455	-2.5116e-05	0.455	0.000120896
0.457	-3.0906e-05	0.457	0.000115836
0.458	-3.6749e-05	0.458	0.000110757
0.46	-4.2603e-05	0.46	0.000105699
0.462	-4.8449e-05	0.462	0.000100644
0.463	-4.834e-05	0.463	9.557e-05
0.465	-3.8764e-05	0.465	9.05115e-05
0.467	-3.2097e-05	0.467	8.54548e-05
0.468	-2.644e-05	0.468	8.03791e-05
0.47	-2.0765e-05	0.47	7.68396e-05
0.472	-1.5114e-05	0.472	7.55232e-05
0.473	-9.458e-06	0.473	7.24477e-05
0.475	-3.7886e-06	0.475	6.93782e-05
0.477	1.86023e-06	0.477	6.62992e-05
0.478	7.51148e-06	0.478	6.32203e-05
0.48	1.31802e-05	0.48	6.01341e-05
0.482	1.84166e-05	0.482	5.70592e-05
0.483	1.88689e-05	0.483	5.39794e-05
0.485	1.4734e-05	0.485	5.08988e-05
0.487	1.81163e-05	0.487	4.78141e-05
0.488	2.1507e-05	0.488	4.47362e-05
0.49	2.48917e-05	0.49	4.17424e-05
0.491	2.82889e-05	0.491	4.02943e-05
0.493	3.16764e-05	0.493	4.44318e-05
0.495	3.50616e-05	0.495	5.11953e-05
0.496	3.84505e-05	0.496	5.79601e-05
0.498	4.1838e-05	0.498	6.47359e-05
0.5	4.52246e-05	0.5	7.15014e-05
0.501	4.97893e-05	0.501	7.8253e-05
0.503	5.99398e-05	0.503	8.50163e-05
0.505	7.18682e-05	0.505	9.17955e-05
0.506	7.19143e-05	0.506	9.85666e-05
0.508	7.19575e-05	0.508	0.000105324
0.51	7.20044e-05	0.51	0.000111889
0.511	7.20521e-05	0.511	0.00011635
0.513	7.20996e-05	0.513	0.000114623
0.515	7.21472e-05	0.515	0.000112311
0.516	7.21947e-05	0.516	0.00011
0.518	7.22423e-05	0.518	0.000107688
0.52	7.22898e-05	0.52	0.000105376
0.521	7.23581e-05	0.521	0.000103085
0.523	7.29122e-05	0.523	0.000100775
0.525	7.7359e-05	0.525	9.84632e-05
0.526	9.23266e-05	0.526	9.61486e-05
0.528	0.000107367	0.528	9.38319e-05
0.53	0.000122337	0.53	9.14862e-05
0.531	0.00013731	0.531	8.86906e-05
0.533	0.000152294	0.533	8.45096e-05
0.535	0.000167256	0.534	8.0312e-05
0.536	0.000182261	0.536	7.6117e-05
0.538	0.000197386	0.538	7.19262e-05
0.539	0.000212379	0.539	6.77317e-05
0.541	0.000227348	0.541	6.35335e-05
0.543	0.000241175	0.543	5.93517e-05
0.544	0.000243054	0.544	5.54846e-05
0.546	0.000235624	0.546	5.15099e-05
0.548	0.000228181	0.548	4.73306e-05
0.549	0.000220754	0.549	4.31311e-05
0.551	0.00021333	0.551	3.86323e-05
0.553	0.000205891	0.553	3.49288e-05
0.554	0.000198491	0.554	3.21682e-05
0.556	0.000191045	0.556	2.95048e-05
0.558	0.000183621	0.558	2.68299e-05
0.559	0.000176262	0.559	2.41709e-05
0.561	0.000169606	0.561	2.15056e-05
0.563	0.000162347	0.563	1.88346e-05
0.564	0.000158297	0.564	1.61626e-05
0.566	0.000154674	0.566	1.34984e-05
0.568	0.000151052	0.568	1.08308e-05
0.569	0.000147442	0.569	8.1542e-06
0.571	0.000143829	0.571	6.23366e-06
0.573	0.00014021	0.573	7.72654e-06
0.574	0.0001366	0.574	1.09623e-05
0.576	0.000132989	0.576	1.43598e-05
0.578	0.000129373	0.578	1.77792e-05
0.579	0.000125753	0.579	2.11834e-05
0.581	0.000122149	0.581	2.45989e-05
0.582	0.00011854	0.582	2.8002e-05
0.584	0.000110285	0.584	3.14249e-05
0.586	0.00010668	0.586	3.48391e-05
0.587	0.000104557	0.587	3.82502e-05
0.589	0.000102536	0.589	4.16591e-05
0.591	0.000100512	0.591	4.55948e-05
0.592	9.849e-05	0.592	5.11156e-05
0.594	9.6472e-05	0.594	5.73714e-05
0.596	9.44436e-05	0.596	6.36819e-05
0.597	9.2429e-05	0.597	6.96065e-05
0.599	9.04096e-05	0.599	7.55563e-05
0.601	8.83859e-05	0.601	8.17747e-05
0.602	8.63652e-05	0.602	8.8091e-05
0.604	8.64653e-05	0.604	9.44199e-05
0.606	8.39137e-05	0.606	0.000100744
0.607	7.94627e-05	0.607	0.000107057
0.609	7.47618e-05	0.609	0.000113371
0.611	7.0071e-05	0.611	0.000119695
0.612	6.53881e-05	0.612	0.000123805
0.614	6.11016e-05	0.614	0.000124377
0.616	5.66055e-05	0.616	0.000123748
0.617	5.19317e-05	0.617	0.000123117
0.619	4.72351e-05	0.619	0.000122487
0.621	4.25347e-05	0.621	0.000121858
0.622	3.83222e-05	0.622	0.000121227
0.624	3.86767e-05	0.624	0.000120597
0.626	4.45688e-05	0.625	0.000119967
0.627	5.36532e-05	0.627	0.000119334
0.629	6.34445e-05	0.629	0.0001187
0.63	7.32362e-05	0.63	0.000118275
0.632	8.30141e-05	0.632	0.000119406
0.634	9.27993e-05	0.634	0.000120358
0.635	0.00010258	0.635	0.00012081
0.637	0.000112354	0.637	0.000121261
0.639	0.000122136	0.639	0.000121714
0.64	0.000131932	0.64	0.000122165
0.642	0.000140594	0.642	0.000122617
0.644	0.000138842	0.644	0.000123068
0.645	0.000130269	0.645	0.000123519
0.647	0.000120613	0.647	0.000123972
0.649	0.000110819	0.649	0.000124424
0.65	0.000101023	0.65	0.000124855
0.652	9.12303e-05	0.652	0.000126266
0.654	8.14234e-05	0.654	0.000129727
0.655	7.16236e-05	0.655	0.000134639
0.657	6.18338e-05	0.657	0.00013969
0.659	5.2033e-05	0.659	0.000144748
0.66	4.2258e-05	0.66	0.000149807
0.662	3.24642e-05	0.662	0.000154864
0.664	2.71874e-05	0.664	0.00015993
0.665	2.11145e-05	0.665	0.000164986
0.667	1.30385e-05	0.667	0.000170043
0.669	4.96974e-06	0.669	0.000175104
0.67	-3.5587e-06	0.67	0.000180153
0.672	-1.2179e-05	0.672	0.000181529
0.673	-2.0789e-05	0.673	0.000176687
0.675	-2.9403e-05	0.675	0.000169788
0.677	-3.8024e-05	0.677	0.000162889
0.678	-4.6646e-05	0.678	0.000156
0.68	-5.5256e-05	0.68	0.000149122
0.682	-6.3863e-05	0.682	0.000142228
0.683	-7.4826e-05	0.683	0.000135312
0.685	-8.2763e-05	0.685	0.000128404
0.687	-8.2466e-05	0.687	0.000121507
0.688	-8.2169e-05	0.688	0.00011461
0.69	-8.1872e-05	0.69	0.000107719
0.692	-8.1574e-05	0.692	0.000102074
0.693	-8.1277e-05	0.693	9.79046e-05
0.695	-8.098e-05	0.695	9.33551e-05
0.697	-8.0683e-05	0.697	8.88128e-05
0.698	-8.0385e-05	0.698	8.42673e-05
0.7	-8.0088e-05	0.7	7.97151e-05
0.702	-7.8838e-05	0.702	7.51681e-05
0.703	-7.3968e-05	0.703	7.07345e-05
0.705	-6.8947e-05	0.705	6.64829e-05
0.707	-6.8912e-05	0.707	6.21505e-05
0.708	-6.8876e-05	0.708	5.75997e-05
0.71	-6.884e-05	0.71	5.30477e-05
0.712	-6.8805e-05	0.712	4.84236e-05
0.713	-6.8769e-05	0.713	4.55054e-05
0.715	-6.8733e-05	0.715	4.87396e-05
0.717	-6.8698e-05	0.717	5.2643e-05
0.718	-6.8662e-05	0.718	5.65565e-05
0.72	-6.8628e-05	0.72	6.04694e-05
0.721	-6.7784e-05	0.721	6.43702e-05
0.723	-6.3714e-05	0.723	6.82697e-05
0.725	-5.5431e-05	0.725	7.2182e-05
0.726	-4.1457e-05	0.726	7.60748e-05
0.728	-2.6855e-05	0.728	7.99842e-05
0.73	-1.227e-05	0.73	8.38926e-05
0.731	2.29305e-06	0.731	8.70275e-05
0.733	1.68781e-05	0.733	8.65077e-05
0.735	3.14972e-05	0.735	8.26165e-05
0.736	4.60868e-05	0.736	7.77546e-05
0.738	6.06795e-05	0.738	7.28906e-05
0.74	7.52545e-05	0.74	6.80234e-05
0.741	8.78436e-05	0.741	6.31503e-05
0.743	9.16838e-05	0.743	5.82728e-05
0.745	9.16448e-05	0.745	5.341e-05
0.746	8.71136e-05	0.746	4.85389e-05
0.748	8.25793e-05	0.748	4.36723e-05
0.75	7.8056e-05	0.75	3.88115e-05
0.751	7.34903e-05	0.751	3.46603e-05
0.753	6.89619e-05	0.753	3.38633e-05
0.755	6.44396e-05	0.755	3.41015e-05
0.756	5.99067e-05	0.756	3.43954e-05
0.758	5.53666e-05	0.758	3.46732e-05
0.76	5.13172e-05	0.76	3.49509e-05
0.761	5.13452e-05	0.761	3.52483e-05
0.763	5.97868e-05	0.763	3.55453e-05
0.765	6.48944e-05	0.764	3.58423e-05
0.766	6.72298e-05	0.766	3.61401e-05
0.768	6.95666e-05	0.768	3.64367e-05
0.769	7.19101e-05	0.769	3.67333e-05
0.771	7.42545e-05	0.771	3.69414e-05
0.773	7.65523e-05	0.773	3.04714e-05
0.774	7.86628e-05	0.774	2.75651e-05
0.776	8.09525e-05	0.776	2.55606e-05
0.778	8.32918e-05	0.778	2.35431e-05
0.779	8.56345e-05	0.779	2.15339e-05
0.781	8.79775e-05	0.781	1.95288e-05
0.783	8.73191e-05	0.783	1.75183e-05
0.784	9.66619e-05	0.784	1.55068e-05
0.786	0.000107137	0.786	1.35025e-05
0.788	0.000117679	0.788	1.14895e-05
0.789	0.000128162	0.789	9.46768e-06
0.791	0.00013865	0.791	1.00884e-05
0.793	0.000149183	0.793	1.68231e-05
0.794	0.000159706	0.794	1.99163e-05
0.796	0.000170208	0.796	2.20047e-05
0.798	0.000180709	0.798	2.40576e-05
0.799	0.000191222	0.799	2.61147e-05
0.801	0.000201276	0.801	2.81771e-05
0.803	0.00020442	0.803	3.02354e-05
0.804	0.000196942	0.804	3.22942e-05
0.806	0.000189035	0.806	3.4343e-05
0.808	0.000181144	0.808	3.64044e-05
0.809	0.000173238	0.809	3.84588e-05
0.811	0.000165339	0.811	3.96526e-05
0.812	0.000157411	0.812	4.01054e-05
0.814	0.000149497	0.814	4.59822e-05
0.816	0.0001416	0.816	5.31831e-05
0.817	0.000133685	0.817	6.03909e-05
0.819	0.000125802	0.819	6.75841e-05
0.821	0.000117999	0.821	7.4785e-05
0.822	0.000111362	0.822	8.19687e-05
0.824	0.00010757	0.824	8.91752e-05
0.826	0.000104003	0.826	9.63884e-05
0.827	0.000100773	0.827	0.00010358
0.829	9.73377e-05	0.829	0.000110787
0.831	9.37869e-05	0.831	0.000116508
0.832	9.02172e-05	0.832	0.000117561
0.834	8.66458e-05	0.834	0.000112593
0.836	8.30847e-05	0.836	0.000106217
0.837	7.95184e-05	0.837	9.98372e-05
0.839	7.59555e-05	0.839	9.34753e-05
0.841	7.23794e-05	0.841	8.71344e-05
0.842	6.1039e-05	0.842	8.08158e-05
0.844	4.9737e-05	0.844	7.4465e-05
0.846	3.92168e-05	0.846	6.80977e-05
0.847	2.87134e-05	0.847	6.17242e-05
0.849	1.82004e-05	0.849	5.53421e-05
0.851	7.68639e-06	0.851	4.95666e-05
0.852	-2.8363e-06	0.852	4.69626e-05
0.854	-1.3376e-05	0.854	4.6071e-05
0.856	-2.3904e-05	0.856	4.54105e-05
0.857	-3.4411e-05	0.857	4.47533e-05
0.859	-4.4927e-05	0.859	4.40938e-05
0.86	-5.5463e-05	0.86	4.34339e-05
0.862	-5.5106e-05	0.862	4.2774e-05
0.864	-5.16e-05	0.864	4.21417e-05
0.865	-4.8427e-05	0.865	4.15259e-05
0.867	-4.5252e-05	0.867	4.08864e-05
0.869	-4.2081e-05	0.869	4.02268e-05
0.87	-3.8906e-05	0.87	3.98976e-05
0.872	-3.5732e-05	0.872	4.13633e-05
0.874	-3.256e-05	0.874	4.5623e-05
0.875	-2.9382e-05	0.875	5.11442e-05
0.877	-2.6211e-05	0.877	5.66621e-05
0.879	-2.3042e-05	0.879	6.21944e-05
0.88	-2.0093e-05	0.88	6.77213e-05
0.882	-1.8493e-05	0.882	7.32604e-05
0.884	-1.2236e-05	0.884	7.87856e-05
0.885	-8.1133e-07	0.885	8.42996e-05
0.887	1.11269e-05	0.887	8.98339e-05
0.889	2.30603e-05	0.889	9.53603e-05
0.89	3.50157e-05	0.89	0.000100826
0.892	4.6982e-05	0.892	0.000105772
0.894	5.89308e-05	0.894	0.000108595
0.895	7.08562e-05	0.895	0.000109856
0.897	8.27846e-05	0.897	0.000111124
0.899	9.47232e-05	0.899	0.000112385
0.9	0.000106701	0.9	0.000113643
0.902	0.000118371	0.902	0.000114901
0.904	0.00012186	0.903	0.000116161
0.905	0.000118009	0.905	0.000117422
0.907	0.00011416	0.907	0.000118683
0.908	0.000110303	0.908	0.000119944
0.91	0.000106447	0.91	0.000120213
0.912	0.000102599	0.912	0.000118914
0.913	9.87437e-05	0.913	0.000116616
0.915	9.48882e-05	0.915	0.000113856
0.917	9.10454e-05	0.917	0.000111171
0.918	8.71986e-05	0.918	0.000108587
0.92	8.33405e-05	0.92	0.00010596
0.922	8.33793e-05	0.922	0.0001032
0.923	8.91211e-05	0.923	0.000100442
0.925	9.68717e-05	0.925	9.76804e-05
0.927	0.000104962	0.927	9.49238e-05
0.928	0.000113061	0.928	9.21696e-05
0.93	0.000121151	0.93	8.9403e-05
0.932	0.000129221	0.932	8.66467e-05
0.933	0.000136915	0.933	8.4002e-05
0.935	0.000144417	0.935	8.14421e-05
0.937	0.000152379	0.937	7.88825e-05
0.938	0.000160466	0.938	7.63226e-05
0.94	0.000168554	0.94	7.37601e-05
0.942	0.000174667	0.942	7.11993e-05
0.943	0.000175937	0.943	6.86363e-05
0.945	0.000175849	0.945	6.60772e-05
0.947	0.00017592	0.947	6.35138e-05
0.948	0.000175992	0.948	6.0789e-05
0.95	0.000176063	0.95	5.69974e-05
0.951	0.000176134	0.951	5.2162e-05
0.953	0.000176206	0.953	4.89173e-05
0.955	0.000176277	0.955	4.60338e-05
0.956	0.000176348	0.956	4.31474e-05
0.958	0.00017642	0.958	4.02638e-05
0.96	0.000176491	0.96	3.73824e-05
0.961	0.000178227	0.961	3.44981e-05
0.963	0.000182249	0.963	3.16193e-05
0.965	0.000181362	0.965	2.87399e-05
0.966	0.000179828	0.966	2.58584e-05
0.968	0.000178294	0.968	2.29717e-05
0.97	0.000176764	0.97	2.13393e-05
0.971	0.000175228	0.971	2.35112e-05
0.973	0.000173695	0.973	2.61091e-05
0.975	0.000172161	0.975	2.88968e-05
0.976	0.000170625	0.976	3.16832e-05
0.978	0.000169091	0.978	3.44688e-05
0.98	0.000167559	0.98	3.7259e-05
0.981	0.000164616	0.981	4.00419e-05
0.983	0.000158209	0.983	4.28317e-05
0.985	0.000155214	0.985	4.56245e-05
0.986	0.000154254	0.986	4.84056e-05
0.988	0.000153358	0.988	5.1185e-05
0.99	0.000152391	0.99	5.36636e-05
0.991	0.000151406	0.991	5.24831e-05
0.993	0.00015042	0.993	5.29353e-05
0.995	0.000149434	0.994	5.33866e-05
0.996	0.000148445	0.996	5.38376e-05
0.998	0.000147461	0.998	5.429e-05
0.999	0.000146475	0.999	5.47424e-05
1.001	0.000145734	1.001	5.51901e-05
1.003	0.000147868	1.003	5.56446e-05
1.004	0.000144508	1.004	5.60974e-05
1.006	0.000139805	1.006	5.65488e-05
1.008	0.000135078	1.008	5.70317e-05
1.009	0.000130358	1.009	5.81565e-05
1.011	0.000125623	1.011	6.04453e-05
1.013	0.000120918	1.013	5.78351e-05
1.014	0.000116188	1.014	5.46904e-05
1.016	0.000111469	1.016	5.15518e-05
1.018	0.000106758	1.018	4.84156e-05
1.019	0.000102019	1.019	4.52681e-05
1.021	9.75946e-05	1.021	4.21246e-05
1.023	0.000100854	1.023	3.89723e-05
1.024	0.000111585	1.024	3.59951e-05
1.026	0.000124748	1.026	3.30858e-05
1.028	0.000137843	1.028	2.99701e-05
1.029	0.000151003	1.029	2.69444e-05
1.031	0.000164138	1.031	2.4424e-05
1.033	0.000177262	1.033	2.60609e-05
1.034	0.000190415	1.034	2.87308e-05
1.036	0.000203562	1.036	3.14708e-05
1.038	0.000216718	1.038	3.42121e-05
1.039	0.000229793	1.039	3.69591e-05
1.041	0.000241601	1.041	3.96946e-05
1.042	0.000250539	1.042	4.24356e-05
1.044	0.000250568	1.044	4.51751e-05
1.046	0.000249271	1.046	4.79109e-05
1.047	0.000247974	1.047	5.06487e-05
1.049	0.000246678	1.049	5.33112e-05
1.051	0.000245385	1.051	5.46944e-05
1.052	0.000244089	1.052	5.46442e-05
1.054	0.000242791	1.054	5.43634e-05
1.056	0.000241495	1.056	5.40832e-05
1.057	0.0002402	1.057	5.38041e-05
1.059	0.000238904	1.059	5.35251e-05
1.061	0.000237606	1.061	5.32452e-05
1.062	0.000236599	1.062	5.29664e-05
1.064	0.000230373	1.064	5.26874e-05
1.066	0.000221528	1.066	5.24077e-05
1.067	0.000212327	1.067	5.21276e-05
1.069	0.000203132	1.069	5.18481e-05
1.071	0.000193957	1.071	5.66394e-05
1.072	0.000184771	1.072	6.21254e-05
1.074	0.000175567	1.074	6.75046e-05
1.076	0.000166376	1.076	7.28943e-05
1.077	0.000157198	1.077	7.80576e-05
1.079	0.000147995	1.079	8.30429e-05
1.081	0.000138803	1.081	8.82736e-05
1.082	0.000129631	1.082	9.36513e-05
1.084	0.000123989	1.084	9.90214e-05
1.086	0.000124473	1.086	0.000104397
1.087	0.000126289	1.087	0.000109779
1.089	0.000128107	1.089	0.000115168
1.09	0.000129926	1.09	0.000117211
1.092	0.000131742	1.092	0.000117121
1.094	0.000133418	1.094	0.000116872
1.095	0.000135145	1.095	0.000116622
1.097	0.000136947	1.097	0.000116373
1.099	0.000138765	1.099	0.000116123
1.1	0.000140582	1.1	0.000115873
1.102	0.000142399	1.102	0.000115623
1.104	0.000146025	1.104	0.000115374
1.105	0.000150407	1.105	0.000115124
1.107	0.000154565	1.107	0.000114873
1.109	0.000158726	1.109	0.000114623
1.11	0.000162891	1.11	0.000112977
1.112	0.000167052	1.112	0.000105176
1.114	0.000171219	1.114	9.39482e-05
1.115	0.000175384	1.115	8.27686e-05
1.117	0.000179545	1.117	7.15757e-05
1.119	0.000183697	1.119	6.03635e-05
1.12	0.00018786	1.12	4.91332e-05
1.122	0.000192025	1.122	3.7895e-05
1.124	0.000195113	1.124	2.66664e-05
1.125	0.000196972	1.125	1.54895e-05
1.127	0.000198471	1.127	4.28492e-06
1.129	0.000199959	1.129	-6.9443e-06
1.13	0.000201446	1.13	-1.3458e-05
1.132	0.000202929	1.132	-1.1336e-05
1.134	0.000204412	1.133	-3.701e-06
1.135	0.000205902	1.135	5.03489e-06
1.137	0.000207387	1.137	1.37597e-05
1.138	0.000208872	1.138	2.24871e-05
1.14	0.000210362	1.14	3.12129e-05
1.142	0.00021185	1.142	3.99407e-05
1.143	0.000213948	1.143	4.86549e-05
1.145	0.000215335	1.145	5.73872e-05
1.147	0.000215338	1.147	6.6137e-05
1.148	0.000214983	1.148	7.48588e-05
1.15	0.000214609	1.15	8.30446e-05
1.152	0.000214228	1.152	9.08873e-05
1.153	0.000213847	1.153	0.000100283
1.155	0.000213467	1.155	0.000111033
1.157	0.000213087	1.157	0.000121774
1.158	0.000212706	1.158	0.00013251
1.16	0.000212325	1.16	0.000143262
1.162	0.000211945	1.162	0.000153988
1.163	0.000210167	1.163	0.000164684
1.165	0.000206321	1.165	0.000175444
1.167	0.000202946	1.167	0.000186194
1.168	0.000200047	1.168	0.000196963
1.17	0.000197145	1.17	0.000206031
1.172	0.000194247	1.172	0.000208868
1.173	0.000191349	1.173	0.000203968
1.175	0.000188444	1.175	0.000195657
1.177	0.000185536	1.177	0.000187339
1.178	0.000182624	1.178	0.00017904
1.18	0.000179723	1.18	0.00017072
1.181	0.00017682	1.181	0.000162389
1.183	0.000173308	1.183	0.000154195
1.185	0.000168264	1.185	0.000146354
1.186	0.000161998	1.186	0.000138615
1.188	0.000155033	1.188	0.000130304
1.19	0.000148061	1.19	0.000122395
1.191	0.000141092	1.191	0.000116732
1.193	0.000134138	1.193	0.000113514
1.195	0.000127179	1.195	0.000111344
1.196	0.000120219	1.196	0.000109172
1.198	0.000113248	1.198	0.000107009
1.2	0.000106512	1.2	0.00010483
1.201	0.000100123	1.201	0.000102661
1.203	9.53371e-05	1.203	0.000100493
1.205	9.95891e-05	1.205	9.83283e-05
1.206	0.000107024	1.206	9.61594e-05
1.208	0.000115724	1.208	9.39898e-05
1.21	0.000124422	1.21	9.13977e-05
1.211	0.000133105	1.211	8.69163e-05
1.213	0.000141794	1.213	8.49606e-05
1.215	0.00015049	1.215	8.39808e-05
1.216	0.000159161	1.216	8.29993e-05
1.218	0.000167853	1.218	8.20232e-05
1.22	0.000176525	1.22	8.10403e-05
1.221	0.000185216	1.221	8.00577e-05
1.223	0.000192351	1.223	7.90772e-05
1.225	0.000190557	1.224	7.80976e-05
1.226	0.000186532	1.226	7.71147e-05
1.228	0.000182686	1.228	7.61384e-05
1.229	0.000178844	1.229	7.53185e-05
1.231	0.000174985	1.231	7.54732e-05
1.233	0.000171136	1.233	7.40677e-05
1.234	0.000167291	1.234	7.14151e-05
1.236	0.000163427	1.236	6.8767e-05
1.238	0.000159569	1.238	6.62293e-05
1.239	0.000155726	1.239	6.37995e-05
1.241	0.000151878	1.241	6.11488e-05
1.243	0.000148292	1.243	5.84914e-05
1.244	0.000145327	1.244	5.58325e-05
1.246	0.000133337	1.246	5.3172e-05
1.248	0.000121294	1.248	5.05196e-05
1.249	0.00010927	1.249	4.78587e-05
1.251	9.72488e-05	1.251	4.51173e-05
1.253	8.5354e-05	1.253	4.47432e-05
1.254	7.44972e-05	1.254	4.62248e-05
1.256	6.28298e-05	1.256	4.77944e-05
1.258	5.08345e-05	1.258	4.93613e-05
1.259	3.87875e-05	1.259	5.09302e-05
1.261	2.67755e-05	1.261	5.25014e-05
1.263	1.47517e-05	1.263	5.40697e-05
1.264	1.16195e-05	1.264	5.5637e-05
1.266	1.94708e-05	1.266	5.72038e-05
1.268	3.20246e-05	1.268	5.87765e-05
1.269	4.47259e-05	1.269	6.03318e-05
1.271	5.74573e-05	1.271	6.19024e-05
1.272	7.01562e-05	1.272	6.13983e-05
1.274	8.28704e-05	1.274	6.01763e-05
1.276	9.56024e-05	1.276	5.89048e-05
1.277	0.000108326	1.277	5.7635e-05
1.279	0.000121062	1.279	5.6364e-05
1.281	0.000133768	1.281	5.50912e-05
1.282	0.000146492	1.282	5.38189e-05
1.284	0.000153191	1.284	5.2548e-05
1.286	0.000156685	1.286	5.12762e-05
1.287	0.000159751	1.287	5.0004e-05
1.289	0.000162792	1.289	4.87295e-05
1.291	0.000165839	1.291	4.76416e-05
1.292	0.000168876	1.292	4.78148e-05
1.294	0.000171926	1.294	4.84273e-05
1.296	0.000174968	1.296	4.9111e-05
1.297	0.000178015	1.297	4.97941e-05
1.299	0.000181056	1.299	5.04766e-05
1.301	0.000184093	1.301	5.11607e-05
1.302	0.000187134	1.302	5.18442e-05
1.304	0.000190573	1.304	5.2528e-05
1.306	0.000186148	1.306	5.32119e-05
1.307	0.00018041	1.307	5.38947e-05
1.309	0.000174282	1.309	5.45781e-05
1.311	0.000167931	1.311	5.5261e-05
1.312	0.000161527	1.312	5.82482e-05
1.314	0.000155125	1.314	6.51946e-05
1.316	0.000148717	1.316	7.34419e-05
1.317	0.000142303	1.317	8.16705e-05
1.319	0.000135911	1.319	8.98857e-05
1.32	0.000129525	1.32	9.81222e-05
1.322	0.000123101	1.322	0.000106343
1.324	0.000114724	1.324	0.000114575
1.325	0.000107418	1.325	0.000122793
1.327	0.000101307	1.327	0.000131027
1.329	9.53973e-05	1.329	0.000139253
1.33	8.95135e-05	1.33	0.000147485
1.332	8.36021e-05	1.332	0.000154234
1.334	7.77009e-05	1.334	0.000156112
1.335	7.18208e-05	1.335	0.000155915
1.337	6.59217e-05	1.337	0.000155719
1.339	6.00201e-05	1.339	0.000155523
1.34	5.41196e-05	1.34	0.000155327
1.342	4.82241e-05	1.342	0.000155131
1.344	4.23235e-05	1.344	0.000154939
1.345	4.87036e-05	1.345	0.000154757
1.347	6.35003e-05	1.347	0.000154569
1.349	7.95962e-05	1.349	0.000154373
1.35	9.57137e-05	1.35	0.000154177
1.352	0.000111783	1.352	0.000154071
1.354	0.000127874	1.354	0.00015322
1.355	0.000144005	1.355	0.000149902
1.357	0.00016013	1.357	0.000144919
1.359	0.000176275	1.359	0.000139929
1.36	0.000191342	1.36	0.000134932
1.362	0.000206478	1.362	0.000129943
1.364	0.000222364	1.363	0.000124963
1.365	0.000239536	1.365	0.000119975
1.367	0.000258422	1.367	0.000114991
1.368	0.000277971	1.368	0.000110011
1.37	0.000297498	1.37	0.000105018
1.372	0.000317025	1.372	0.000100026
1.373	0.00033656	1.373	9.57488e-05
1.375	0.00035613	1.375	9.42307e-05
1.377	0.000375673	1.377	9.49989e-05
1.378	0.000395181	1.378	9.57629e-05
1.38	0.000414705	1.38	9.6523e-05
1.382	0.000434218	1.382	9.72837e-05
1.383	0.000453739	1.383	9.80441e-05
1.385	0.000469908	1.385	9.88056e-05
1.387	0.000471381	1.387	9.95664e-05
1.388	0.000458797	1.388	0.000100327
1.39	0.000443897	1.39	0.000101087
1.392	0.000429062	1.392	0.000101847
1.393	0.000414148	1.393	0.00010243
1.395	0.000399175	1.395	0.000101675
1.397	0.000384205	1.397	9.95561e-05
1.398	0.000369245	1.398	9.75303e-05
1.4	0.000354284	1.4	9.55205e-05
1.402	0.000339294	1.402	9.33732e-05
1.403	0.000324346	1.403	9.12211e-05
1.405	0.000309884	1.405	8.90694e-05
1.407	0.000298352	1.407	8.69196e-05
1.408	0.000290986	1.408	8.47654e-05
1.41	0.000285138	1.41	8.26129e-05
1.411	0.000279288	1.411	8.04678e-05
1.413	0.000273681	1.413	7.89216e-05
1.415	0.000268276	1.415	8.05671e-05
1.416	0.000262551	1.416	8.65865e-05
1.418	0.000256714	1.418	9.29709e-05
1.42	0.00025086	1.42	9.93704e-05
1.421	0.00024501	1.421	0.000105765
1.423	0.000239166	1.423	0.000112178
1.425	0.000233319	1.425	0.000118569
1.426	0.000226782	1.426	0.000124964
1.428	0.00021872	1.428	0.000131367
1.43	0.000212301	1.43	0.000137756
1.431	0.000205889	1.431	0.000144156
1.433	0.000199488	1.433	0.000150546
1.435	0.00019308	1.435	0.000154677
1.436	0.000186671	1.436	0.000151719
1.438	0.000180269	1.438	0.000149438
1.44	0.000173838	1.44	0.000147162
1.441	0.000167437	1.441	0.000144882
1.443	0.000161028	1.443	0.000142596
1.445	0.00015463	1.445	0.000140306
1.446	0.000148135	1.446	0.000138028
1.448	0.000140306	1.448	0.000135747
1.45	0.000128896	1.45	0.000133478
1.451	0.000117469	1.451	0.000131291
1.453	0.000106048	1.453	0.00012921
1.455	9.46504e-05	1.454	0.000127063
1.456	8.32365e-05	1.456	0.000126522
1.458	7.18269e-05	1.458	0.000121512
1.459	6.04496e-05	1.459	0.000116496
1.461	4.90181e-05	1.461	0.00011149
1.463	3.75674e-05	1.463	0.000106485
1.464	2.61587e-05	1.464	0.000101474
1.466	1.58604e-05	1.466	9.64538e-05
1.468	1.09525e-05	1.468	9.14347e-05
1.469	1.4444e-05	1.469	8.64395e-05
1.471	2.0358e-05	1.471	8.14246e-05
1.473	2.62631e-05	1.473	7.64034e-05
1.474	3.2187e-05	1.474	7.14446e-05
1.476	3.80914e-05	1.476	6.80888e-05
1.478	4.39991e-05	1.478	7.48092e-05
1.479	4.99076e-05	1.479	8.15015e-05
1.481	5.58373e-05	1.481	8.81906e-05
1.483	6.17208e-05	1.483	9.49054e-05
1.484	6.76449e-05	1.484	0.000101587
1.486	7.37366e-05	1.486	0.000108292
1.488	8.73608e-05	1.488	0.000114995
1.489	0.000102079	1.489	0.000121704
1.491	0.000116843	1.491	0.000128398
1.493	0.00013162	1.493	0.000135098
1.494	0.000146359	1.494	0.000141777
1.496	0.000161119	1.496	0.000145023
1.498	0.000175963	1.498	0.000142476
1.499	0.000190706	1.499	0.000139443
1.501	0.000205474	1.501	0.000136406
1.503	0.000220217	1.502	0.000133365
1.504	0.000234986	1.504	0.000130418
1.506	0.00024975	1.506	0.000127666
1.507	0.000262649	1.507	0.000124679
1.509	0.000270005	1.509	0.000121643
1.511	0.000277318	1.511	0.000118611
1.512	0.000284615	1.512	0.000115573
1.514	0.000291901	1.514	0.00011254
1.516	0.000299213	1.516	0.000110308
1.517	0.000306533	1.517	0.000107693
1.519	0.000313856	1.519	0.000104473
1.521	0.000320485	1.521	0.000101158
1.522	0.000327497	1.522	9.78389e-05
1.524	0.000334761	1.524	9.45281e-05
1.526	0.000342066	1.526	9.12155e-05
1.527	0.000342518	1.527	8.78928e-05
1.529	0.000334446	1.529	8.45816e-05
1.531	0.000323237	1.531	8.12669e-05
1.532	0.000311702	1.532	7.7943e-05
1.534	0.00030014	1.534	7.46276e-05
1.536	0.000288556	1.536	7.24955e-05
1.537	0.000277001	1.537	7.41867e-05
1.539	0.00026545	1.539	7.80004e-05
1.541	0.00025389	1.541	8.21346e-05
1.542	0.000242355	1.542	8.62687e-05
1.544	0.000230794	1.544	9.03983e-05
1.546	0.000219223	1.546	9.45275e-05
1.547	0.000211423	1.547	9.86587e-05
1.549	0.000208564	1.549	0.000102788
1.55	0.00020712	1.55	0.000106915
1.552	0.000205772	1.552	0.000111059
1.554	0.000204431	1.554	0.000115188
1.555	0.00020309	1.555	0.000119214
1.557	0.000201745	1.557	0.000121971
1.559	0.000200401	1.559	0.000123784
1.56	0.000199059	1.56	0.000125495
1.562	0.000197714	1.562	0.000127273
1.564	0.00019637	1.564	0.000129051
1.565	0.000195032	1.565	0.00013083
1.567	0.000191775	1.567	0.000132607
1.569	0.00018657	1.569	0.000134383
1.57	0.000181641	1.57	0.00013616
1.572	0.000176922	1.572	0.000137938
1.574	0.000172542	1.574	0.000139717
1.575	0.000168098	1.575	0.000141593
1.577	0.000163449	1.577	0.000143554
1.579	0.000158734	1.579	0.000144943
1.58	0.000154026	1.58	0.000145917
1.582	0.000149321	1.582	0.000146892
1.584	0.000144616	1.584	0.000147865
1.585	0.000139903	1.585	0.00014884
1.587	0.000135552	1.587	0.000149816
1.589	0.000131944	1.589	0.000150785
1.59	0.000126835	1.59	0.000151756
1.592	0.000120416	1.592	0.000152732
1.594	0.000113981	1.593	0.000153707
1.595	0.000107554	1.595	0.000154682
1.597	0.000101124	1.597	0.000153817
1.598	9.46816e-05	1.598	0.000151733
1.6	8.82487e-05	1.6	0.000149909
1.602	8.18163e-05	1.602	0.000148083
1.603	7.53894e-05	1.603	0.000146258
1.605	6.89646e-05	1.605	0.000144437
1.607	6.25317e-05	1.607	0.000142612
1.608	5.82392e-05	1.608	0.000140785
1.61	6.15456e-05	1.61	0.000138985
1.612	6.9672e-05	1.612	0.000137274
1.613	7.77828e-05	1.613	0.000135563
1.615	8.59015e-05	1.615	0.000133743
1.617	9.40265e-05	1.617	0.000132165
1.618	0.000102148	1.618	0.000130524
1.62	0.000110251	1.62	0.000128052
1.622	0.000118361	1.622	0.000125576
1.623	0.000126486	1.623	0.000123104
1.625	0.000134615	1.625	0.000120633
1.627	0.000142345	1.627	0.00011816
1.628	0.00015035	1.628	0.000115691
1.63	0.000157457	1.63	0.000113213
1.632	0.000161552	1.632	0.000110737
1.633	0.000165653	1.633	0.000108269
1.635	0.000169755	1.635	0.000105802
1.637	0.000173854	1.637	0.000102456
1.638	0.000177956	1.638	9.84789e-05
1.64	0.000182059	1.64	9.66578e-05
1.641	0.000186162	1.641	9.48288e-05
1.643	0.000190256	1.643	9.30033e-05
1.645	0.000194357	1.645	9.11815e-05
1.646	0.000198459	1.646	8.9356e-05
1.648	0.000204211	1.648	8.75307e-05
1.65	0.000214281	1.65	8.57062e-05
1.651	0.000226464	1.651	8.3882e-05
1.653	0.000238255	1.653	8.2056e-05
1.655	0.000250049	1.655	8.02343e-05
1.656	0.000261845	1.656	7.78136e-05
1.658	0.000273594	1.658	7.36577e-05
1.66	0.000285407	1.66	6.85037e-05
1.661	0.000297189	1.661	6.31969e-05
1.663	0.000308949	1.663	5.79448e-05
1.665	0.000320706	1.665	5.28829e-05
1.666	0.000332497	1.666	4.80369e-05
1.668	0.000342771	1.668	4.27403e-05
1.67	0.000347666	1.67	3.74457e-05
1.671	0.000347874	1.671	3.21471e-05
1.673	0.000347779	1.673	2.68483e-05
1.675	0.000347683	1.675	2.15489e-05
1.676	0.000347588	1.676	1.70199e-05
1.678	0.000347493	1.678	1.78091e-05
1.68	0.000347401	1.68	2.14271e-05
1.681	0.000347313	1.681	2.5279e-05
1.683	0.000347221	1.683	2.91332e-05
1.685	0.000347126	1.684	3.29896e-05
1.686	0.000347031	1.686	3.68479e-05
1.688	0.0003472	1.688	4.07069e-05
1.689	0.000348451	1.689	4.45685e-05
1.691	0.000345977	1.691	4.84137e-05
1.693	0.00033935	1.693	5.22712e-05
1.694	0.000332711	1.694	5.61409e-05
1.696	0.000326101	1.696	6.0049e-05
1.698	0.000319477	1.698	6.43932e-05
1.699	0.000312856	1.699	7.05516e-05
1.701	0.000306247	1.701	7.71396e-05
1.703	0.000299611	1.703	8.37334e-05
1.704	0.000293002	1.704	9.0332e-05
1.706	0.000286368	1.706	9.69156e-05
1.708	0.000279959	1.708	0.000103515
1.709	0.000275939	1.709	0.000110104
1.711	0.000278371	1.711	0.000116687
1.713	0.000285207	1.713	0.000123265
1.714	0.000292048	1.714	0.000129866
1.716	0.000298876	1.716	0.000136378
1.718	0.000305715	1.718	0.00014145
1.719	0.000312554	1.719	0.000140883
1.721	0.000319397	1.721	0.000139674
1.723	0.000326222	1.723	0.000138415
1.724	0.000333072	1.724	0.000137157
1.726	0.000339888	1.726	0.000135897
1.728	0.000346138	1.728	0.000134636
1.729	0.000343758	1.729	0.000133376
1.731	0.000334115	1.731	0.000132111
1.733	0.000323394	1.732	0.000130856
1.734	0.000313621	1.734	0.000129593
1.736	0.000303254	1.736	0.000128337
1.737	0.000292503	1.737	0.000128056
1.739	0.000281736	1.739	0.000129105
1.741	0.000270953	1.741	0.000130268
1.742	0.000260197	1.742	0.000131429
1.744	0.000249385	1.744	0.000132585
1.746	0.000238597	1.746	0.000133744
1.747	0.000227849	1.747	0.000134905
1.749	0.000220668	1.749	0.000136063
1.751	0.000215924	1.751	0.000137223
1.752	0.000209745	1.752	0.000138382
1.754	0.000203342	1.754	0.00013954
1.756	0.000196954	1.756	0.000140699
1.757	0.00019055	1.757	0.0001422
1.759	0.000184142	1.759	0.00014606
1.761	0.000177749	1.761	0.00015067
1.762	0.00017135	1.762	0.000155347
1.764	0.000164965	1.764	0.000160048
1.766	0.000158573	1.766	0.000164733
1.767	0.00015217	1.767	0.000169403
1.769	0.000145025	1.769	0.000174097
1.771	0.000144467	1.771	0.000178708
1.772	0.000150002	1.772	0.000182979
1.774	0.000156391	1.774	0.000187512
1.776	0.000162787	1.776	0.000192191
1.777	0.000169148	1.777	0.000196249
1.779	0.000175529	1.779	0.000193619
1.78	0.000181932	1.78	0.000187066
1.782	0.000188309	1.782	0.000180016
1.784	0.000194696	1.784	0.000172961
1.785	0.00020108	1.785	0.000165893
1.787	0.000206981	1.787	0.000158829
1.789	0.000215863	1.789	0.000151783
1.79	0.000226132	1.79	0.00014473
1.792	0.000233706	1.792	0.000137682
1.794	0.000239995	1.794	0.000130628
1.795	0.000246285	1.795	0.000123577
1.797	0.000252575	1.797	0.000117374
1.799	0.000258867	1.799	0.000114746
1.8	0.00026516	1.8	0.000112685
1.802	0.000271457	1.802	0.000110094
1.804	0.00027774	1.804	0.000107503
1.805	0.000284025	1.805	0.000104911
1.807	0.000290306	1.807	0.000102321
1.809	0.000295189	1.809	9.97313e-05
1.81	0.000296636	1.81	9.71386e-05
1.812	0.000297245	1.812	9.45458e-05
1.814	0.000298162	1.814	9.1954e-05
1.815	0.000299077	1.815	8.93598e-05
1.817	0.000299992	1.817	8.68061e-05
1.819	0.000300908	1.819	8.51983e-05
1.82	0.000301824	1.82	8.91979e-05
1.822	0.000302739	1.822	9.62493e-05
1.824	0.000303654	1.823	0.000103214
1.825	0.000304569	1.825	0.000109767
1.827	0.000305485	1.827	0.000116416
1.828	0.000306401	1.828	0.000123431
1.83	0.000302421	1.83	0.000130467
1.832	0.000292995	1.832	0.000137517
1.833	0.000282056	1.833	0.000144561
1.835	0.000271088	1.835	0.000151603
1.837	0.000260118	1.837	0.000157747
1.838	0.000249167	1.838	0.00016162
1.84	0.000238806	1.84	0.000161754
1.842	0.000228551	1.842	0.000159068
1.843	0.00021782	1.843	0.000156382
1.845	0.000206853	1.845	0.000153696
1.847	0.000195893	1.847	0.000151011
1.848	0.000184948	1.848	0.000148322
1.85	0.000180828	1.85	0.000145637
1.852	0.000188046	1.852	0.000142948
1.853	0.000198863	1.853	0.000140259
1.855	0.000209651	1.855	0.000137571
1.857	0.000220446	1.857	0.000136982
1.858	0.000231285	1.858	0.00014061
1.86	0.000242086	1.86	0.000145876
1.862	0.000252873	1.862	0.000150818
1.863	0.000263679	1.863	0.000155768
1.865	0.000274488	1.865	0.000160717
1.867	0.000285301	1.867	0.000165658
1.868	0.000296131	1.868	0.000170614
1.87	0.000299717	1.87	0.00017556
1.871	0.000294726	1.871	0.000180502
1.873	0.00029198	1.873	0.000185444
1.875	0.000289234	1.875	0.00019039
1.876	0.000286489	1.876	0.000193932
1.878	0.000283742	1.878	0.000195902
1.88	0.000280996	1.88	0.000199332
1.881	0.000278243	1.881	0.000204001
1.883	0.000275492	1.883	0.000208688
1.885	0.000272752	1.885	0.000213372
1.886	0.000270009	1.886	0.00021806
1.888	0.000267262	1.888	0.000222743
1.89	0.000264741	1.89	0.000227429
1.891	0.000257592	1.891	0.000232114
1.893	0.000242367	1.893	0.000236803
1.895	0.000226905	1.895	0.000241483
1.896	0.000210645	1.896	0.000245108
1.898	0.00019391	1.898	0.00024368
1.9	0.00017715	1.9	0.000236763
1.901	0.000160435	1.901	0.00022726
1.903	0.000143708	1.903	0.000217734
1.905	0.000126967	1.905	0.000208241
1.906	0.000110244	1.906	0.000198732
1.908	9.36803e-05	1.908	0.000189243
1.91	7.82074e-05	1.91	0.000179778
1.911	6.79328e-05	1.911	0.000170263
1.913	7.13524e-05	1.913	0.00016076
1.915	7.47804e-05	1.914	0.000151256
1.916	7.81994e-05	1.916	0.000141796
1.918	8.16197e-05	1.918	0.000133487
1.919	8.50491e-05	1.919	0.000129759
1.921	8.84733e-05	1.921	0.000126026
1.923	9.1903e-05	1.923	0.000122298
1.924	9.53429e-05	1.924	0.000118568
1.926	9.87659e-05	1.926	0.000114854
1.928	0.000102252	1.928	0.000111124
1.929	0.000106142	1.929	0.000107407
1.931	0.000110553	1.931	0.000103783
1.933	0.000114468	1.933	0.000100438
1.934	0.000118333	1.934	9.6739e-05
1.936	0.000122199	1.936	9.3021e-05
1.938	0.000126067	1.938	8.9298e-05
1.939	0.000129933	1.939	9.08316e-05
1.941	0.000133783	1.941	9.37763e-05
1.943	0.00013765	1.943	9.67208e-05
1.944	0.000141514	1.944	9.96661e-05
1.946	0.000145321	1.946	0.000102606
1.948	0.000148859	1.948	0.000105546
1.949	0.000152668	1.949	0.000108487
1.951	0.000164586	1.951	0.000111436
1.953	0.000174577	1.953	0.000114375
1.954	0.000184574	1.954	0.000117313
1.956	0.000194565	1.956	0.000120263
1.958	0.000204593	1.958	0.000123199
1.959	0.000214538	1.959	0.000125887
1.961	0.000224561	1.961	0.00012662
1.963	0.000234555	1.962	0.000127285
1.964	0.000244571	1.964	0.000127953
1.966	0.000254548	1.966	0.000128616
1.967	0.000264536	1.967	0.000129284
1.969	0.000274561	1.969	0.000129948
1.971	0.000280021	1.971	0.000130616
1.972	0.000281807	1.972	0.000131281
1.974	0.000283518	1.974	0.000131946
1.976	0.000285225	1.976	0.000132614
1.977	0.00028694	1.977	0.00013328
1.979	0.000288651	1.979	0.000132781
1.981	0.000290364	1.981	0.000129992
1.982	0.000292079	1.982	0.000126844
1.984	0.000293785	1.984	0.000123731
1.986	0.000295496	1.986	0.000120868
1.987	0.000297214	1.987	0.000117793
1.989	0.000298921	1.989	0.000114634
1.991	0.000297939	1.991	0.000111467
1.992	0.000287279	1.992	0.0001083
1.994	0.000276005	1.994	0.000105136
1.996	0.00026471	1.996	0.000101978
1.997	0.000253457	1.997	9.88188e-05
1.999	0.000242213	1.999	9.63082e-05
2.001	0.000231877	2.001	9.55707e-05
2.002	0.000221149	2.002	9.53229e-05
2.004	0.000209989	2.004	9.50793e-05
2.006	0.000198709	2.006	9.48356e-05
2.007	0.000187441	2.007	9.45915e-05
2.009	0.00017619	2.009	9.43484e-05
2.01	0.000169953	2.01	9.41046e-05
2.012	0.000169033	2.012	9.38608e-05
2.014	0.000171477	2.014	9.36173e-05
2.015	0.000174565	2.015	9.33747e-05
2.017	0.000177652	2.017	9.3132e-05
2.019	0.000180747	2.019	9.24968e-05
2.02	0.000183836	2.02	9.10542e-05
2.022	0.000186927	2.022	9.07002e-05
2.024	0.000190023	2.024	9.08669e-05
2.025	0.000193112	2.025	9.10334e-05
2.027	0.000196201	2.027	9.11999e-05
2.029	0.000199285	2.029	9.13662e-05
2.03	0.000199079	2.03	9.15326e-05
2.032	0.000199515	2.032	9.1699e-05
2.034	0.000201454	2.034	9.18652e-05
2.035	0.000203698	2.035	9.20317e-05
2.037	0.000205943	2.037	9.21966e-05
2.039	0.000208194	2.039	9.23505e-05
2.04	0.000210443	2.04	9.31524e-05
2.042	0.000212689	2.042	9.35079e-05
2.044	0.000214936	2.044	9.30628e-05
2.045	0.000217183	2.045	9.26171e-05
2.047	0.000219426	2.047	9.21712e-05
2.049	0.000221671	2.049	9.17248e-05
2.05	0.000229896	2.05	9.12795e-05
2.052	0.00023732	2.052	9.08341e-05
2.054	0.000242648	2.053	9.03879e-05
2.055	0.00024779	2.055	8.99418e-05
2.057	0.000253155	2.057	8.94959e-05
2.058	0.000258619	2.058	8.90501e-05
2.06	0.000264083	2.06	9.05647e-05
2.062	0.000269553	2.062	9.57351e-05
2.063	0.000275025	2.063	0.000102657
2.065	0.000280493	2.065	0.000109608
2.067	0.000285946	2.067	0.000116565
2.068	0.000291413	2.068	0.000123486
2.07	0.000295997	2.07	0.00013041
2.072	0.00030014	2.072	0.000137341
2.073	0.000304814	2.073	0.000144263
2.075	0.000309711	2.075	0.000151207
2.077	0.000314607	2.077	0.000158139
2.078	0.000319508	2.078	0.00016506
2.08	0.000324411	2.08	0.000172162
2.082	0.000329301	2.082	0.000178613
2.083	0.000334188	2.083	0.000184017
2.085	0.000339091	2.085	0.000189308
2.087	0.000343998	2.087	0.000194618
2.088	0.000348892	2.088	0.000199906
2.09	0.000353793	2.09	0.000205157
2.092	0.00035284	2.092	0.000210164
2.093	0.000342801	2.093	0.000215072
2.095	0.000329347	2.095	0.00022034
2.097	0.00031587	2.097	0.000225635
2.098	0.000302411	2.098	0.000230925
2.1	0.00028893	2.1	0.000235075
2.101	0.00027548	2.101	0.000234958
2.103	0.000262032	2.103	0.000230488
2.105	0.000248548	2.105	0.000225037
2.106	0.000235647	2.106	0.000219579
2.108	0.00022313	2.108	0.000214131
2.11	0.000210054	2.11	0.000208678
2.111	0.000197292	2.111	0.000203232
2.113	0.000187552	2.113	0.000197768
2.115	0.000181059	2.115	0.000192319
2.116	0.000174571	2.116	0.000186871
2.118	0.000168084	2.118	0.000181428
2.12	0.000161587	2.12	0.000177196
2.121	0.000155091	2.121	0.000176519
2.123	0.000148606	2.123	0.000176862
2.125	0.000142117	2.125	0.00017703
2.126	0.000135632	2.126	0.000177197
2.128	0.000129142	2.128	0.000177363
2.13	0.000122646	2.13	0.000177529
2.131	0.000116428	2.131	0.000177695
2.133	0.000112976	2.133	0.000177862
2.135	0.000115746	2.135	0.000178028
2.136	0.000121833	2.136	0.000178195
2.138	0.000127903	2.138	0.000178361
2.14	0.000133979	2.14	0.000178527
2.141	0.000140088	2.141	0.000179624
2.143	0.00014619	2.143	0.00018402
2.145	0.000152303	2.145	0.000190036
2.146	0.000158425	2.146	0.000195668
2.148	0.000164533	2.148	0.000201822
2.149	0.000170644	2.149	0.00020804
2.151	0.000177048	2.151	0.000214245
2.153	0.000185322	2.153	0.000220457
2.154	0.000196335	2.154	0.000226673
2.156	0.000206591	2.156	0.000232899
2.158	0.00021686	2.158	0.000239124
2.159	0.000226919	2.159	0.000245415
2.161	0.000236359	2.161	0.000252115
2.163	0.000246199	2.163	0.000255746
2.164	0.000256459	2.164	0.00025765
2.166	0.000266707	2.166	0.000259554
2.168	0.000276946	2.168	0.000261469
2.169	0.000287234	2.169	0.000263378
2.171	0.000297493	2.171	0.000265276
2.173	0.000306799	2.173	0.000267192
2.174	0.000304896	2.174	0.0002691
2.176	0.000299537	2.176	0.000271011
2.178	0.000294202	2.178	0.000272912
2.179	0.000288852	2.179	0.000274727
2.181	0.000283519	2.181	0.000274737
2.183	0.000278181	2.183	0.000273032
2.184	0.000272849	2.184	0.000271317
2.186	0.000267496	2.186	0.000269617
2.188	0.00026216	2.188	0.000267912
2.189	0.000256816	2.189	0.000266202
2.191	0.00025147	2.191	0.000264491
2.193	0.000246075	2.192	0.000262789
2.194	0.000238821	2.194	0.000261081
2.196	0.000227048	2.196	0.000259375
2.197	0.000215216	2.197	0.000257688
2.199	0.000203478	2.199	0.000256158
2.201	0.000191648	2.201	0.000252913
2.202	0.000179863	2.202	0.000248075
2.204	0.000168064	2.204	0.000242041
2.206	0.000156269	2.206	0.00023587
2.207	0.000144475	2.207	0.000229699
2.209	0.000132696	2.209	0.000223537
2.211	0.000120874	2.211	0.000217368
2.212	0.00010924	2.212	0.000211184
2.214	0.000107535	2.214	0.000205002
2.216	0.000116383	2.216	0.000198847
2.217	0.000126538	2.217	0.000192668
2.219	0.000136772	2.219	0.000186506
2.221	0.000146991	2.221	0.000177629
2.222	0.000157185	2.222	0.00016951
2.224	0.000167405	2.224	0.00016316
2.226	0.0001776	2.226	0.000157075
2.227	0.000187848	2.227	0.000150997
2.229	0.000198051	2.229	0.000144928
2.231	0.000208264	2.231	0.000138848
2.232	0.00021477	2.232	0.000132755
2.234	0.000205887	2.234	0.000126687
2.236	0.000194803	2.236	0.000120607
2.237	0.000184028	2.237	0.000114522
2.239	0.000173259	2.239	0.000108813
2.24	0.000162502	2.24	0.000106519
2.242	0.000151782	2.242	0.000106421
2.244	0.000140954	2.244	0.000107277
2.245	0.000130193	2.245	0.000108273
2.247	0.000119446	2.247	0.00010927
2.249	0.000108714	2.249	0.00011027
2.25	9.79752e-05	2.25	0.000111263
2.252	9.50724e-05	2.252	0.000112177
2.254	0.000105619	2.254	0.000113131
2.255	0.000110625	2.255	0.000114125
2.257	0.000112928	2.257	0.000115124
2.259	0.000115021	2.259	0.000116122
2.26	0.000117106	2.26	0.000118709
2.262	0.000119198	2.262	0.000124611
2.264	0.000121296	2.264	0.000132102
2.265	0.000123389	2.265	0.000139696
2.267	0.000125341	2.267	0.000147332
2.269	0.000127312	2.269	0.000154976
2.27	0.00012937	2.27	0.000162618
2.272	0.000126707	2.272	0.000170244
2.274	0.000113268	2.274	0.000177869
2.275	0.000106486	2.275	0.000185504
2.277	0.00010594	2.277	0.000193111
2.279	0.000105394	2.279	0.000200744
2.28	0.000104848	2.28	0.000204716
2.282	0.0001043	2.282	0.000203859
2.284	0.000103753	2.283	0.0002014
2.285	0.000103206	2.285	0.000198936
2.287	0.000102659	2.287	0.000196477
2.288	0.000102112	2.288	0.000194019
2.29	0.000101564	2.29	0.000191557
2.292	0.000101018	2.292	0.000189097
2.293	0.000106538	2.293	0.000186629
2.295	0.000107177	2.295	0.000184167
2.297	0.000102219	2.297	0.000181717
2.298	9.72704e-05	2.298	0.000179255
2.3	9.231e-05	2.3	0.000177918
2.302	8.73404e-05	2.302	0.000177122
2.303	8.2392e-05	2.303	0.000175758
2.305	7.74373e-05	2.305	0.000174225
2.307	7.24674e-05	2.307	0.000172694
2.308	6.7509e-05	2.308	0.000171072
2.31	6.25569e-05	2.31	0.000169437
2.312	5.86863e-05	2.312	0.000167802
2.313	6.41836e-05	2.313	0.000166168
2.315	8.57535e-05	2.315	0.000164533
2.317	0.00011465	2.317	0.000162901
2.318	0.000143446	2.318	0.000161265
2.32	0.000170904	2.32	0.000159576
2.322	0.000197883	2.322	0.000159866
2.323	0.000225922	2.323	0.000163155
2.325	0.000254737	2.325	0.000166447
2.327	0.00028359	2.327	0.00016974
2.328	0.000312404	2.328	0.000173032
2.33	0.000341218	2.33	0.000176324
2.332	0.000370035	2.331	0.000179621
2.333	0.000391608	2.333	0.000182907
2.335	0.000394874	2.335	0.000186191
2.336	0.000386622	2.336	0.000189472
2.338	0.000378367	2.338	0.000192768
2.34	0.000370113	2.34	0.000196061
2.341	0.000361872	2.341	0.000198706
2.343	0.000353638	2.343	0.000199541
2.345	0.000345382	2.345	0.000199148
2.346	0.000337117	2.346	0.000198755
2.348	0.000328875	2.348	0.000198364
2.35	0.000320641	2.35	0.000197971
2.351	0.000313545	2.351	0.000197579
2.353	0.000312239	2.353	0.000197188
2.355	0.000314548	2.355	0.000196795
2.356	0.000312184	2.356	0.000196403
2.358	0.000309815	2.358	0.000196025
2.36	0.00030745	2.36	0.000195667
2.361	0.000305082	2.361	0.000195087
2.363	0.00030272	2.363	0.000193742
2.365	0.000300354	2.365	0.000192701
2.366	0.00029799	2.366	0.000191662
2.368	0.000295629	2.368	0.000190622
2.37	0.000293261	2.37	0.000189581
2.371	0.000290216	2.371	0.000188541
2.373	0.000280427	2.373	0.000187503
2.375	0.000264316	2.375	0.00018646
2.376	0.000260129	2.376	0.000185421
2.378	0.000255778	2.378	0.000184381
2.379	0.000251429	2.379	0.000183341
2.381	0.000247082	2.381	0.000181702
2.383	0.000242742	2.383	0.000176362
2.384	0.000238384	2.384	0.000168627
2.386	0.000234032	2.386	0.000160884
2.388	0.00022968	2.388	0.000153107
2.389	0.000225332	2.389	0.000145365
2.391	0.000221232	2.391	0.000137608
2.393	0.00021996	2.393	0.000129838
2.394	0.000224892	2.394	0.000122104
2.396	0.000219636	2.396	0.000114326
2.398	0.000214381	2.398	0.000106591
2.399	0.000209116	2.399	9.88187e-05
2.401	0.000203876	2.401	9.16094e-05
2.403	0.00019862	2.403	8.88575e-05
2.404	0.000193368	2.404	8.97838e-05
2.406	0.000188103	2.406	9.08243e-05
2.408	0.00018286	2.408	9.18677e-05
2.409	0.000177582	2.409	9.29057e-05
2.411	0.000172173	2.411	9.39296e-05
2.413	0.000165432	2.413	9.48627e-05
2.414	0.000158901	2.414	9.58835e-05
2.416	0.0001676	2.416	9.69261e-05
2.418	0.000176306	2.418	9.79657e-05
2.419	0.000185033	2.419	9.90066e-05
2.421	0.000193754	2.421	0.000100047
2.423	0.000202462	2.422	0.000100101
2.424	0.000211186	2.424	0.000103794
2.426	0.000219821	2.426	0.000110163
2.427	0.000227843	2.427	0.00011664
2.429	0.000236141	2.429	0.00012312
2.431	0.000244847	2.431	0.000129613
2.432	0.000256124	2.432	0.000136097
2.434	0.000272087	2.434	0.000142571
2.436	0.00027571	2.436	0.000149067
2.437	0.000278889	2.437	0.000155552
2.439	0.000282078	2.439	0.00016202
2.441	0.000285268	2.441	0.000168416
2.442	0.000288457	2.442	0.000174465
2.444	0.000291637	2.444	0.000176338
2.446	0.000294824	2.446	0.00017509
2.447	0.000298013	2.447	0.00017358
2.449	0.000301191	2.449	0.000172065
2.451	0.000304376	2.451	0.000170556
2.452	0.000307572	2.452	0.000169049
2.454	0.000308571	2.454	0.000167541
2.456	0.000313259	2.456	0.000166028
2.457	0.000318184	2.457	0.000164516
2.459	0.000323166	2.459	0.000163013
2.461	0.000328137	2.461	0.000161501
2.462	0.000333095	2.462	0.00016167
2.464	0.000338058	2.464	0.000163381
2.466	0.000343035	2.466	0.000165107
2.467	0.000348015	2.467	0.000166924
2.469	0.000352977	2.469	0.00016881
2.47	0.000357938	2.47	0.000170707
2.472	0.000362914	2.472	0.0001726
2.474	0.000355374	2.474	0.000174497
2.475	0.000340865	2.475	0.000176393
2.477	0.000325593	2.477	0.000178287
2.479	0.000310398	2.479	0.00018018
2.48	0.000296274	2.48	0.000182078
2.482	0.000281897	2.482	0.000185888
2.484	0.000266898	2.484	0.000191193
2.485	0.00025168	2.485	0.000196782
2.487	0.00023645	2.487	0.000202389
2.489	0.000221237	2.489	0.00020801
2.49	0.000206021	2.49	0.000213603
2.492	0.000190792	2.492	0.000219207
2.494	0.000186384	2.494	0.000224813
2.495	0.000188664	2.495	0.000230424
2.497	0.000192207	2.497	0.000236016
2.499	0.000195859	2.499	0.000241621
2.5	0.000199503	2.5	0.000247229
2.502	0.000203151	2.502	0.000248121
2.504	0.000206801	2.504	0.000242331
2.505	0.000210449	2.505	0.000234089
2.507	0.000214098	2.507	0.000225701
2.509	0.000217751	2.509	0.000217304
2.51	0.000221397	2.51	0.000208905
2.512	0.000223728	2.512	0.000200527
2.514	0.000220167	2.513	0.000192139
2.515	0.000221955	2.515	0.000183729
2.517	0.000227358	2.517	0.000175342
2.518	0.000232752	2.518	0.000167516
2.52	0.000238153	2.52	0.00015962
2.522	0.000243533	2.522	0.000152059
2.523	0.000248953	2.523	0.000146767
2.525	0.000254346	2.525	0.00014276
2.527	0.000259736	2.527	0.000138442
2.528	0.000265139	2.528	0.000134124
2.53	0.00027054	2.53	0.000129804
2.532	0.000275087	2.532	0.000125476
2.533	0.000271956	2.533	0.000121147
2.535	0.000256792	2.535	0.000116829
2.537	0.000234716	2.537	0.000112515
2.538	0.000212116	2.538	0.000108195
2.54	0.0001895	2.54	0.000103874
2.542	0.000166874	2.542	9.87601e-05
2.543	0.000144284	2.543	9.49083e-05
2.545	0.000121707	2.545	9.56163e-05
2.547	9.91041e-05	2.547	9.87802e-05
2.548	7.64814e-05	2.548	0.000101963
2.55	5.38812e-05	2.55	0.000105146
2.552	3.12884e-05	2.552	0.00010831
2.553	1.2885e-05	2.553	0.000111474
2.555	5.94583e-06	2.555	0.000114646
2.557	6.49303e-06	2.557	0.000117816
2.558	7.03869e-06	2.558	0.000120981
2.56	7.58447e-06	2.56	0.000124152
2.562	8.13171e-06	2.561	0.000127694
2.563	8.67951e-06	2.563	0.000132505
2.565	9.22682e-06	2.565	0.000135732
2.566	9.77344e-06	2.566	0.000135714
2.568	1.03197e-05	2.568	0.000135696
2.57	1.08664e-05	2.57	0.000135679
2.571	1.14134e-05	2.571	0.000135662
2.573	1.17001e-05	2.573	0.000135645
2.575	1.56386e-05	2.575	0.000135628
2.576	2.44651e-05	2.576	0.00013561
2.578	3.33096e-05	2.578	0.000135592
2.58	4.21348e-05	2.58	0.000135574
2.581	5.09531e-05	2.581	0.000135668
2.583	5.97877e-05	2.583	0.000136944
2.585	6.86228e-05	2.585	0.000141273
2.586	7.71618e-05	2.586	0.000147423
2.588	8.53789e-05	2.588	0.000153565
2.59	9.38914e-05	2.59	0.000159715
2.591	0.000102719	2.591	0.000165845
2.593	0.000111661	2.593	0.000171999
2.595	0.000119615	2.595	0.000178141
2.596	0.000122146	2.596	0.000184284
2.598	0.000119746	2.598	0.000190428
2.6	0.000117346	2.6	0.000196564
2.601	0.000114948	2.601	0.000202718
2.603	0.00011255	2.603	0.000208443
2.605	0.000110144	2.605	0.000211883
2.606	0.00010774	2.606	0.000212608
2.608	0.000105338	2.608	0.000213331
2.609	0.000102941	2.609	0.000214057
2.611	0.000100538	2.611	0.000214782
2.613	9.82566e-05	2.613	0.000215508
2.614	9.79114e-05	2.614	0.000216232
2.616	0.000103149	2.616	0.000216957
2.618	0.000110528	2.618	0.000217685
2.619	0.000117928	2.619	0.000218409
2.621	0.000125305	2.621	0.000219134
2.623	0.000132678	2.623	0.000220494
2.624	0.000140071	2.624	0.000224101
2.626	0.000147443	2.626	0.000226898
2.628	0.000154838	2.628	0.000229905
2.629	0.000162228	2.629	0.000232982
2.631	0.00016961	2.631	0.000236067
2.633	0.000176978	2.633	0.000239152
2.634	0.000184795	2.634	0.000242225
2.636	0.000194149	2.636	0.000245301
2.638	0.000202937	2.638	0.000248384
2.639	0.000211575	2.639	0.000251472
2.641	0.000219689	2.641	0.00025455
2.643	0.000228052	2.643	0.000257586
2.644	0.000236829	2.644	0.000259549
2.646	0.0002456	2.646	0.000260137
2.648	0.000254386	2.648	0.000260975
2.649	0.000263149	2.649	0.000261812
2.651	0.000271931	2.651	0.000262651
2.653	0.000280682	2.652	0.000263487
2.654	0.000289404	2.654	0.000264325
2.656	0.000296116	2.656	0.000265158
2.657	0.00029753	2.657	0.000265996
2.659	0.000298946	2.659	0.000266832
2.661	0.000300358	2.661	0.00026767
2.662	0.000301775	2.662	0.000268509
2.664	0.00030319	2.664	0.00026965
2.666	0.000304599	2.666	0.000268535
2.667	0.000306014	2.667	0.000266533
2.669	0.000307431	2.669	0.000264527
2.671	0.000308854	2.671	0.000262517
2.672	0.000310267	2.672	0.000260514
2.674	0.000311624	2.674	0.000258502
2.676	0.00030864	2.676	0.000256496
2.677	0.00029876	2.677	0.00025449
2.679	0.00028784	2.679	0.000252673
2.681	0.000276877	2.681	0.000250737
2.682	0.000265926	2.682	0.000248739
2.684	0.000254972	2.684	0.000246835
2.686	0.000244028	2.686	0.000245974
2.687	0.000233093	2.687	0.000247362
2.689	0.000222157	2.689	0.00024921
2.691	0.000211207	2.691	0.000251056
2.692	0.000200244	2.692	0.00025291
2.694	0.000190112	2.694	0.000254754
2.696	0.000180646	2.696	0.000256602
2.697	0.000172308	2.697	0.000258452
2.699	0.000164936	2.699	0.000260299
2.7	0.000157718	2.7	0.000262147
2.702	0.000150488	2.702	0.000264001
2.704	0.000143261	2.704	0.000264909
2.705	0.000136043	2.705	0.000263144
2.707	0.000128779	2.707	0.00025975
2.709	0.000121567	2.709	0.000256083
2.71	0.000114365	2.71	0.000252432
2.712	0.000107133	2.712	0.000248771
2.714	9.98893e-05	2.714	0.000245101
2.715	9.22775e-05	2.715	0.000241443
2.717	8.77722e-05	2.717	0.00023778
2.719	8.75353e-05	2.719	0.000234121
2.72	8.81761e-05	2.72	0.000230461
2.722	8.88183e-05	2.722	0.000226804
2.724	8.94619e-05	2.724	0.000223135
2.725	9.01035e-05	2.725	0.000222079
2.727	9.07454e-05	2.727	0.000221745
2.729	9.13857e-05	2.729	0.000221365
2.73	9.20284e-05	2.73	0.000220985
2.732	9.26713e-05	2.732	0.000220632
2.734	9.33139e-05	2.734	0.000220271
2.735	9.85246e-05	2.735	0.000219895
2.737	0.000107287	2.737	0.000219515
2.739	0.000116411	2.739	0.000219134
2.74	0.000125414	2.74	0.000218754
2.742	0.000134414	2.742	0.000218374
2.744	0.000143436	2.743	0.000217994
2.745	0.000152442	2.745	0.000219484
2.747	0.000160949	2.747	0.00022407
2.748	0.000169421	2.748	0.000229919
2.75	0.000178255	2.75	0.000235759
2.752	0.00018728	2.752	0.000241594
2.753	0.000196289	2.753	0.000247439
2.755	0.000204387	2.755	0.000253284
2.757	0.000211579	2.757	0.00025913
2.758	0.000218761	2.758	0.000264971
2.76	0.000226102	2.76	0.00027081
2.762	0.000233437	2.762	0.000276646
2.763	0.000240761	2.763	0.000282482
2.765	0.000248079	2.765	0.000285228
2.767	0.00025539	2.767	0.000283454
2.768	0.000262719	2.768	0.000280042
2.77	0.000270035	2.77	0.000276627
2.772	0.000277347	2.772	0.000273217
2.773	0.000284673	2.773	0.000269802
2.775	0.000292942	2.775	0.000266386
2.777	0.000298811	2.777	0.000262974
2.778	0.000300054	2.778	0.000259569
2.78	0.000299603	2.78	0.000256159
2.782	0.000299151	2.782	0.000252746
2.783	0.000298698	2.783	0.000249292
2.785	0.000298246	2.785	0.000245592
2.787	0.000297794	2.787	0.000240795
2.788	0.000297342	2.788	0.000234517
2.79	0.000296891	2.79	0.000227972
2.792	0.000296439	2.791	0.000221425
2.793	0.000295989	2.793	0.000214872
2.795	0.000296016	2.795	0.000208335
2.796	0.000297384	2.796	0.000201781
2.798	0.000300085	2.798	0.000195228
2.8	0.000303122	2.8	0.000188668
2.801	0.000306075	2.801	0.00018212
2.803	0.000309128	2.803	0.000175467
2.805	0.00031229	2.805	0.000168497
2.806	0.000315447	2.806	0.000163147
2.808	0.000318605	2.808	0.000161549
2.81	0.000321769	2.81	0.000159944
2.811	0.000324936	2.811	0.000158345
2.813	0.000328101	2.813	0.00015675
2.815	0.0003305	2.815	0.000155152
2.816	0.000330492	2.816	0.000153549
2.818	0.000328426	2.818	0.000151955
2.82	0.00032609	2.82	0.000150353
2.821	0.00032376	2.821	0.000148753
2.823	0.000321437	2.823	0.000147517
2.825	0.000319106	2.825	0.000147466
2.826	0.000316775	2.826	0.000148531
2.828	0.000314443	2.828	0.000150154
2.83	0.000312112	2.83	0.00015178
2.831	0.000309782	2.831	0.000153398
2.833	0.00030745	2.833	0.00015502
2.835	0.000304832	2.835	0.000156649
2.836	0.000300652	2.836	0.000158271
2.838	0.000294483	2.838	0.000159847
2.839	0.000288156	2.839	0.000161334
2.841	0.000281837	2.841	0.000162913
2.843	0.000275523	2.843	0.000164739
2.844	0.00026919	2.844	0.000167912
2.846	0.000262867	2.846	0.000171696
2.848	0.000256531	2.848	0.000175848
2.849	0.000250209	2.849	0.000179991
2.851	0.000243886	2.851	0.000184136
2.853	0.000237705	2.853	0.000188301
2.854	0.000231847	2.854	0.000192452
2.856	0.000226423	2.856	0.000196598
2.858	0.000223037	2.858	0.000200744
2.859	0.000220799	2.859	0.000204894
2.861	0.000218561	2.861	0.000209035
2.863	0.000216325	2.863	0.000213401
2.864	0.000214093	2.864	0.000219499
2.866	0.000211861	2.866	0.000225222
2.868	0.00020962	2.868	0.000229878
2.869	0.000207383	2.869	0.000234584
2.871	0.000205151	2.871	0.000239246
2.873	0.000202911	2.873	0.000243917
2.874	0.000200844	2.874	0.00024859
2.876	0.000200582	2.876	0.000253244
2.878	0.000205534	2.878	0.000257923
2.879	0.000212219	2.879	0.000262578
2.881	0.00021893	2.881	0.000267249
2.883	0.000225636	2.882	0.000271678
2.884	0.000232278	2.884	0.000273224
2.886	0.00023893	2.886	0.000271651
2.887	0.000245635	2.887	0.000269736
2.889	0.000252346	2.889	0.00026782
2.891	0.000259062	2.891	0.000265915
2.892	0.00026577	2.892	0.000264177
2.894	0.000272677	2.894	0.000262339
2.896	0.000281762	2.896	0.000260431
2.897	0.000292089	2.897	0.000258518
2.899	0.000301951	2.899	0.000256604
2.901	0.000311806	2.901	0.000254691
2.902	0.000321684	2.902	0.000252775
2.904	0.000331571	2.904	0.000256136
2.906	0.000341417	2.906	0.000259564
2.907	0.000350574	2.907	0.000262158
2.909	0.000359887	2.909	0.000264665
2.911	0.000369712	2.911	0.000267186
2.912	0.000379584	2.912	0.000269696
2.914	0.00038947	2.914	0.000272214
2.916	0.00039669	2.916	0.000274731
2.917	0.000398576	2.917	0.000277241
2.919	0.000395584	2.919	0.000279752
2.921	0.000392128	2.921	0.000282276
2.922	0.000388669	2.922	0.000284787
2.924	0.000385206	2.924	0.000280729
2.926	0.000381739	2.926	0.000276594
2.927	0.000378283	2.927	0.000274222
2.929	0.000374828	2.929	0.000272106
2.931	0.000371367	2.93	0.000269991
2.932	0.000367906	2.932	0.000267874
2.934	0.000364445	2.934	0.000265756
2.935	0.000362946	2.935	0.000263644
2.937	0.000367516	2.937	0.00026153
2.939	0.000371586	2.939	0.00025941
2.94	0.000375473	2.94	0.000257294
2.942	0.000379354	2.942	0.000255181
2.944	0.000383222	2.944	0.000254383
2.945	0.000387098	2.945	0.000249431
2.947	0.000390976	2.947	0.000242357
2.949	0.00039485	2.949	0.00023462
2.95	0.000398724	2.95	0.000226799
2.952	0.000402605	2.952	0.000218965
2.954	0.00040647	2.954	0.000211138
2.955	0.000410352	2.955	0.000203322
2.957	0.000412478	2.957	0.000195508
2.959	0.000417487	2.959	0.000187677
2.96	0.000422781	2.96	0.000179857
2.962	0.000428069	2.962	0.000172031
2.964	0.000433599	2.964	0.000165358
2.965	0.000439219	2.965	0.000165442
2.967	0.000444845	2.967	0.000169814
2.969	0.000450474	2.969	0.000174822
2.97	0.000456094	2.97	0.000179823
2.972	0.00046171	2.972	0.000184824
2.974	0.000467339	2.973	0.000189828
2.975	0.000472851	2.975	0.000194839
2.977	0.000475845	2.977	0.000199844
2.978	0.000471648	2.978	0.000204849
2.98	0.000464504	2.98	0.00020986
2.982	0.000457371	2.982	0.000214854
2.983	0.000450255	2.983	0.000218982
2.985	0.000443127	2.985	0.000221395
2.987	0.000435988	2.987	0.000223106
2.988	0.000428846	2.988	0.000224819
2.99	0.00042168	2.99	0.000226532
2.992	0.000414537	2.992	0.000228239
2.993	0.000407408	2.993	0.000229949
2.995	0.000399878	2.995	0.000231663
2.997	0.000390536	2.997	0.000233374
2.998	0.000383566	2.998	0.000234994
3	0.000378721	3	0.000236597
3.002	0.000374076	3.002	0.000238271
3.003	0.000369433	3.003	0.000239943
3.005	0.000364784	3.005	0.000240723
3.007	0.000360138	3.007	0.000239724
3.008	0.000355488	3.008	0.000237792
3.01	0.000350843	3.01	0.000235861
3.012	0.000346194	3.012	0.000233929
3.013	0.000341744	3.013	0.000231995
3.015	0.000337397	3.015	0.000230065
3.017	0.000332959	3.017	0.000228137
3.018	0.000329109	3.018	0.000226205
3.02	0.000326018	3.02	0.000224272
3.022	0.000322927	3.021	0.00022234
3.023	0.000319837	3.023	0.000221272
3.025	0.000316747	3.025	0.000222157
3.026	0.000313651	3.026	0.00022427
3.028	0.000310562	3.028	0.000226584
3.03	0.000307476	3.03	0.000228898
3.031	0.000304388	3.031	0.000231209
3.033	0.000301298	3.033	0.000233523
3.035	0.000298204	3.035	0.000235833
3.036	0.000300802	3.036	0.000238142
3.038	0.000311702	3.038	0.000240457
3.04	0.000324002	3.04	0.000242768
3.041	0.000336314	3.041	0.000245083
3.043	0.000348609	3.043	0.000247361
3.045	0.000360905	3.045	0.000249547
3.046	0.000373194	3.046	0.000251739
3.048	0.000385457	3.048	0.000254007
3.05	0.000397761	3.05	0.000256283
3.051	0.000410068	3.051	0.000258479
3.053	0.000422358	3.053	0.000260579
3.055	0.000434643	3.055	0.000262781
3.056	0.000444681	3.056	0.000265053
3.058	0.000450492	3.058	0.000267325
3.06	0.000454908	3.06	0.000269598
3.061	0.000459319	3.061	0.000271867
3.063	0.000463723	3.063	0.000274355
3.065	0.000468136	3.065	0.000277472
3.066	0.000472426	3.066	0.000280045
3.068	0.000476539	3.068	0.000282216
3.069	0.000480751	3.069	0.00028439
3.071	0.000485169	3.071	0.000286565
3.073	0.000489584	3.073	0.000288745
3.074	0.000493999	3.074	0.000290919
3.076	0.000498263	3.076	0.000293093
3.078	0.000499053	3.078	0.000295265
3.079	0.000490089	3.079	0.00029744
3.081	0.00048111	3.081	0.000299614
3.083	0.000472166	3.083	0.000301562
3.084	0.000463222	3.084	0.000302458
3.086	0.000454268	3.086	0.000302834
3.088	0.000445317	3.088	0.000303333
3.089	0.000436366	3.089	0.000303833
3.091	0.000427413	3.091	0.000304332
3.093	0.000418481	3.093	0.000304832
3.094	0.00040952	3.094	0.000305331
3.096	0.000400289	3.096	0.00030583
3.098	0.000390934	3.098	0.000306329
3.099	0.000385437	3.099	0.000306827
3.101	0.000381836	3.101	0.000307327
3.103	0.000378232	3.103	0.000308278
3.104	0.000374626	3.104	0.00031166
3.106	0.000371025	3.106	0.000314554
3.108	0.000367424	3.108	0.000316253
3.109	0.000363826	3.109	0.000318027
3.111	0.000360219	3.111	0.000319805
3.113	0.000356618	3.112	0.000321581
3.114	0.000353021	3.114	0.000323356
3.116	0.000348874	3.116	0.000325136
3.117	0.000342118	3.117	0.000326914
3.119	0.000335708	3.119	0.000328683
3.121	0.000330001	3.121	0.000330462
3.122	0.000324262	3.122	0.000331775
3.124	0.000318133	3.124	0.000328866
3.126	0.000312022	3.126	0.000326956
3.127	0.000305888	3.127	0.000325846
3.129	0.000299773	3.129	0.00032475
3.131	0.000293655	3.131	0.000323657
3.132	0.000287527	3.132	0.000322564
3.134	0.000281393	3.134	0.00032147
3.136	0.000275276	3.136	0.000320374
3.137	0.000271785	3.137	0.000319285
3.139	0.000271318	3.139	0.000318192
3.141	0.000272137	3.141	0.000317097
3.142	0.000272969	3.142	0.000316
3.144	0.000273802	3.144	0.000312611
3.146	0.000274635	3.146	0.000306051
3.147	0.000275468	3.147	0.00029862
3.149	0.000276299	3.149	0.000291138
3.151	0.000277133	3.151	0.000283654
3.152	0.000277964	3.152	0.000276156
3.154	0.000278796	3.154	0.000268648
3.156	0.000279628	3.156	0.000261156
3.157	0.000276308	3.157	0.000253674
3.159	0.00027173	3.159	0.000246752
3.161	0.000267458	3.16	0.000239634
3.162	0.000263209	3.162	0.000232225
3.164	0.000258948	3.164	0.000225083
3.165	0.000254691	3.165	0.000221358
3.167	0.000250421	3.167	0.00021861
3.169	0.000246176	3.169	0.000215865
3.17	0.000241914	3.17	0.000213115
3.172	0.000237663	3.172	0.000210367
3.174	0.000233667	3.174	0.000207622
3.175	0.000229678	3.175	0.000204875
3.177	0.000231188	3.177	0.000202128
3.179	0.000240583	3.179	0.000199383
3.18	0.000250274	3.18	0.000196635
3.182	0.000259598	3.182	0.00019389
3.184	0.000268903	3.184	0.000195094
3.185	0.000278212	3.185	0.000200438
3.187	0.000287549	3.187	0.000206961
3.189	0.000296898	3.189	0.000213545
3.19	0.000306197	3.19	0.000220147
3.192	0.000315514	3.192	0.000226742
3.194	0.000324838	3.194	0.00023334
3.195	0.000334157	3.195	0.000239928
3.197	0.000343463	3.197	0.000246504
3.199	0.000352752	3.199	0.0002531
3.2	0.000364944	3.2	0.000259702
3.202	0.000378036	3.202	0.000265849
3.204	0.000391086	3.203	0.000267909
3.205	0.000404174	3.205	0.000268387
3.207	0.000417276	3.207	0.000268887
3.208	0.000430391	3.208	0.000269393
3.21	0.000443515	3.21	0.000269899
3.212	0.00045663	3.212	0.000270376
3.213	0.000469733	3.213	0.000270849
3.215	0.000482866	3.215	0.000271343
3.217	0.000492504	3.217	0.000271848
3.218	0.000487636	3.218	0.000272352
3.22	0.00046992	3.22	0.000272857
3.222	0.000449127	3.222	0.000273549
3.223	0.000428282	3.223	0.000276062
3.225	0.000407439	3.225	0.000277218
3.227	0.000387616	3.227	0.000275168
3.228	0.000368142	3.228	0.000272491
3.23	0.000347913	3.23	0.000269818
3.232	0.000327127	3.232	0.000267143
3.233	0.000306301	3.233	0.000264466
3.235	0.000285507	3.235	0.000261791
3.237	0.000272169	3.237	0.000259118
3.238	0.000270067	3.238	0.000256444
3.24	0.00027449	3.24	0.000253768
3.242	0.000281183	3.242	0.000251127
3.243	0.000288107	3.243	0.000248984
3.245	0.000295014	3.245	0.000250036
3.247	0.000301937	3.247	0.000253873
3.248	0.000308867	3.248	0.000257705
3.25	0.000315776	3.25	0.000261538
3.252	0.000322693	3.251	0.000265369
3.253	0.000329604	3.253	0.000269207
3.255	0.00033652	3.255	0.000273038
3.256	0.000337051	3.256	0.000276873
3.258	0.000327536	3.258	0.000280712
3.26	0.000319882	3.26	0.000284545
3.261	0.000317755	3.261	0.000288696
3.263	0.000315625	3.263	0.000294302
3.265	0.000313496	3.265	0.000299548
3.266	0.000311366	3.266	0.000303008
3.268	0.000309241	3.268	0.000306595
3.27	0.000307114	3.27	0.000310312
3.271	0.000304981	3.271	0.000314029
3.273	0.000302857	3.273	0.00031775
3.275	0.00030073	3.275	0.000321465
3.276	0.00030364	3.276	0.000325173
3.278	0.000308788	3.278	0.000328886
3.28	0.000306304	3.28	0.000332614
3.281	0.000299264	3.281	0.000336367
3.283	0.000292053	3.283	0.000340369
3.285	0.00028452	3.285	0.000344635
3.286	0.000276992	3.286	0.000348691
3.288	0.000269459	3.288	0.000352737
3.29	0.000261937	3.29	0.000356789
3.291	0.000254415	3.291	0.000360842
3.293	0.000246892	3.293	0.000364897
3.295	0.000239362	3.295	0.00036896
3.296	0.000231812	3.296	0.00037303
3.298	0.000228098	3.298	0.000377085
3.299	0.000236792	3.299	0.000381149
3.301	0.000254154	3.301	0.00038463
3.303	0.000271496	3.303	0.000385121
3.304	0.00028883	3.304	0.000380903
[truncated: 14,318 more rows]
