# Supplementary material for: Structure and activation of the RING E3 ubiquitin ligase TRIM72 on the membrane
Source: Nat Struct Mol Biol. 2023 Sep 28;30(11):1695–706. doi: 10.1038/s41594-023-01111-7 (PMC10643145; doi:10.1038/s41594-023-01111-7)
Supplement: Supplementary file 23 — Source data for the FSC curve. [file 41594_2023_1111_MOESM23_ESM.xlsx]

## Sheet: M138R
Resolution (Å-1)	CC
0.001001	1
0.002264	0.999008
0.004529	0.998466
0.006793	0.998801
0.009058	0.999157
0.011323	0.998895
0.013587	0.992927
0.015852	0.997281
0.018116	0.997783
0.02038	0.995872
0.022645	0.988559
0.024909	0.971497
0.027174	0.901199
0.029438	0.733668
0.031703	0.636677
0.033967	0.470296
0.036232	0.382713
0.038496	0.351701
0.040761	0.076767
0.043025	0.237631
0.04529	0.223388
0.047554	0.134764
0.049819	0.117797
0.052083	0.059618
0.054348	0.169592
0.056612	0.122298
0.058877	0.071282
0.061141	0.062409
0.063406	0.091447
0.06567	0.075854
0.067935	0.095147
0.070199	0.072349
0.072464	0.035777
0.074728	0.033627
0.076993	0.074287
0.079257	0.06356
0.081522	0.081262
0.083786	0.059428
0.086051	0.036281
0.088315	0.01506
0.09058	0.061235
0.092844	0.071795
0.095109	0.062419
0.097373	0.067954
0.099638	0.059511
0.101902	0.052541
0.104167	0.048631
0.106431	0.065147
0.108696	0.048824
0.11096	0.042888
0.113225	0.03555
0.115489	0.025162
0.117754	0.033042
0.120018	0.042436
0.122283	0.05169
0.124547	0.038294
0.126812	0.037857
0.129076	0.051071
0.131341	0.050159
0.133605	0.04227
0.13587	0.041058
0.138134	0.024779
0.140399	0.018936
0.142663	0.026532
0.144928	0.044358
0.147192	0.053601
0.149457	0.052468
0.151721	0.026877
0.153986	0.035457
0.15625	0.041627
0.158515	0.035096
0.160779	0.032534
0.163043	0.019824
0.165308	0.022604
0.167572	0.02967
0.169837	0.035376
0.172101	0.036213
0.174366	0.041229
0.17663	0.021113
0.178895	0.019557
0.181159	0.036121
0.183424	0.033433
0.185688	0.021306
0.187953	0.016053
0.190217	0.010603
0.192482	0.014047
0.194746	0.024979
0.197011	0.025861
0.199275	0.019099
0.20154	0.034354
0.203804	0.049926
0.206069	0.020674
0.208333	0.007899
0.210598	0.008854
0.212862	0.01187
0.215127	0.016582
0.217391	0.006714
